# Supplementary material for: Combining mass spectrometry and machine learning to discover bioactive peptides
Source: Nat Commun. 2022 Oct 20;13:6235. doi: 10.1038/s41467-022-34031-z (PMC9584923; doi:10.1038/s41467-022-34031-z)
Supplement: Supplementary file 4 — Dataset 1 [file 41467_2022_34031_MOESM4_ESM.xlsx]

## Sheet: Log10 intensity
Sequence	Protein	Mascot	Maxquant	Brain HF	Brain LF	Brain DB	Brain WT	Epifat HF	Epifat LF	Epifat DB	Epifat WT	Ileum HF	Ileum LF	Ileum DB	Ileum WT	Liver HF	Liver LF	Liver DB	Liver WT	Pancreas HF	Pancreas LF	Pancreas DB	Pancreas WT	Qmuscle HF	Qmuscle LF	Qmuscle DB	Qmuscle WT	Scfat HF	Scfat LF	Scfat DB	Scfat WT
MEIPRQTEMVE	Q9DCP2	Yes	No	7.90459	7.79408	8.01585	8.12862									8.70726	9.04436	9.18982	9.2283	7.73814	8.16849	8.63925	9.35494			6.49081
SSHSALPEALRPVCEKPNAEEILQ	P33680	Yes	No										6.99672	7.68649	6.97634
AKEGDHLQ	O88531	Yes	Yes													7.03478	6.98802	6.95982
NRTPIPWLSSGEHVDYNVDVGIPLDGETEEL	Q9JK37	Yes	Yes																					7.25334	7.02754	7.21037	7.06964
TTNTVPLHPYWPR	P70245	Yes	No									7.01264	7.40817	7.56134	7.18109
KVDAKKQKPAGKKVVA	Q9D8E6	Yes	Yes																		7.37205
EKPSESKTKFQDVPSAG	P51125	Yes	Yes								7.20303
SQGKVLQATVVAVGSGGKGK	Q64433	Yes	No									6.88082		7.23705	7.16424
QHHDYNTYTFLDLNLDLSKFRLPQPSSGRESPRH	Q8BK30	Yes	No					5.41393
EVPREDNPEGEGDWD	Q8R3L2	Yes	Yes														7.25182	7.74766	7.48076
KNPLPSKE	P20065	Yes	No				6.72859					7.23282	7.47103	7.48486	7.35569					7.41163	7.37516	7.70201	7.63124
APWVGVAEDPVTGSTHTL	Q9CXN7	Yes	Yes													6.62251		7.67721
SVPGDPEVPGTTKEDPQ	Q80YN3	Yes	No											7.24436	7.5131
KGGPDDRGMGGSRES	Q9WUK2	No	Yes										6.98673	6.63231	7.2516
TIGDVTYER	P51162	Yes	No									8.2648	8.14766	8.40594	8.37167									7.56047
IARNYLEG	Q8R429	Yes	Yes																					7.53155	7.63227	7.79522	7.76685
VEDQEVCKN	P07724	Yes	No					7.45704	7.04928	6.94483	7.23211	6.8477		6.99663		7.59846	7.4328	6.86019	7.0413	7.44599		7.68687	7.64733	8.06238	8.2467	8.60509	7.72676	8.17937	8.12556	8.1331	8.22632
EITIPVTF	P14602	Yes	Yes									6.39027
RALEESN	P02535	Yes	Yes																												5.89885
GLLSGNEK	P19001	Yes	No									7.78164	7.94603	7.90564	7.68383
AYKLVLIRHGESAWNLENRF	Q9DBJ1	Yes	No	7.96321	6.32521
NPDDSFLEDEGEDRNGVTLTEKN	P16014	Yes	Yes	7.47577
KQITVEELV	Q9QXS1	No	Yes										7.33531
DSLKGTFASL	P02088	Yes	Yes					7.06709	7.06288	7.31895	7.18488																	7.28706		7.38841	7.09496
MILQRDI	Q9R1K5	Yes	No			5.62381
MEKTKVRTRENLEKT	O54724	Yes	Yes								7.2142
MPPQNVG	P46664	Yes	No											7.44222
AAAATGLRQAAAAAASTSVKPIFSRDLNEAKRRVRELY	Q9CQZ5	Yes	Yes																							7.0383
DIKSRLEQEIATYR	P19001	No	Yes												7.09375
IPIDGDF	P47738	Yes	Yes															8.55122
EHVNRPINGNGKQ	P46425,P19157	Yes	Yes													8.43148	8.2411	7.86834	8.94525
KGADKTVKGPDGLTALEATDNQAIKALLQ	P62774	Yes	No	7.27817	7.31458	7.27821	7.28289	7.56933	7.25641	7.64566	7.58599	7.27816	7.09476	7.83796	8.03889						7.06456							7.50167	7.28722	7.22724	7.43745
QQTQNQVDEVVDIM	P63024	Yes	No										6.62003	6.61764
SGIPIFLPR	Q91V27	No	Yes											7.42891
SAVGIGTTQVQQE	Q8CAQ8	Yes	Yes													7.74465	7.16993	7.6062
SRSGEGEVSGLLR	Q62318	Yes	No								7.40089	7.04144
GKQAFTQQIEELKR	Q5SX39	Yes	Yes																					7.62761	7.45025
NFYVLPV	P15089	Yes	Yes																					7.46605	6.49961	6.6682	7.84557	7.57053	6.94326		7.01465
LSGGMSEEDATLNLNAINRCPLPRPWKLS	Q91Y97	Yes	Yes									6.82922
KLETDISQIQGEMEDIVQEARNAEEKAKK	Q5SX39	Yes	Yes																					7.32282
LEERVDYPD	P27546	Yes	Yes																										7.68058
RVTIAQGGVLPNIQA	Q8R1M2,C0HKE9,C0HKE4,Q8BFU2	Yes	No					7.45809	6.84818		6.75771															7.04603		7.24757	7.3575	7.00442	7.28971
GSGTSPDEGDAQDSSESARQQQEQTLRATTM	Q8R0W0	Yes	Yes										6.63311
NRGASQAGMTGY	P37804,Q9WVA4	Yes	No									7.84929	7.51416	7.28852	7.89154
SISNSAEDPFI	P00688	Yes	Yes																		7.38048
WSDSDQIKEAMPEPFEHLLQ	P41539	Yes	No	7.38319	7.34966	7.38544	7.35339					6.76785			6.94539
KGGPGSAVSPYPSFNVSSDVAALHKAIMV	P10107	Yes	Yes																									6.45557	6.92803
NTFLEAP	Q91WE2	Yes	No	7.37377	7.43883											8.39712
VGSPRKKRSAYKGDSGGPL	P21812	Yes	No					6.67125
NTITHISNPGTVTR	Q921U8	No	Yes									7.82733
FENTNHTQVQSTLL	Q08091	No	Yes									7.42562			7.29826
EEISTAISKPVG	Q9D8B3	Yes	Yes																									7.06827
DPDAAKAIVD	Q9D819	Yes	Yes													7.848			7.34315
KISELDAFLKEPALNEANLS	P97371	Yes	No									6.33103	7.22958	6.47244	6.5795
NVVDTVVHYVPVSPAPGPPSDSQGRFD	A0A0U1RNP7	Yes	Yes					7.00298	6.93953	6.94894	7.01042																			6.90242
NGDFLPTRLQAQQDAVNIVCHSK	O35226	Yes	Yes										6.72094
EISRAAAERSLREHMGNVVEALIALTN	Q9CR41	Yes	No					7.0609		6.83852
DLGKVGEVIVT	P63038	Yes	No											7.09828	6.94356
VTLITEKLQNQSLDDLTRRA	E9PV82	Yes	Yes	6.98434	6.98835	7.11026	6.91833									7.22194
FDQLLAEEKNISSKYADERDRAEAEAREKETKAL	O08638	Yes	Yes									6.38904	6.28729
DAKLDKSQIHDIVLVGGSTRIPK	P63017	Yes	No									7.84859	7.20167	7.18764	7.46531
SVDIAAFNKI	Q80T06	Yes	Yes						6.69843	6.98886	6.85386
LHQSGFSLSGAQIDDNIPRRTTQRIVAPPGGRANITS	O08553	Yes	No					7.38076
AEGRKQDKGGFGFRKGGPDD	Q9WUK2	Yes	Yes																	7.40504
GVGTLPLSANFNFIPPGRMCRAVGWGRTNVNEPA	P21844	Yes	Yes																										6.62862
MEKLRRVLSGQDDEEQGLTAQVL	Q5SSN7	Yes	No							7.15816
AQIDDNIPRRTTQR	O08553	Yes	Yes				6.60928				6.84772
VKNEVSLNPLPLATEEGNPLLKQYQGPTGDSSATFEKESVM	P51912	Yes	Yes																									7.06746	6.83779
SEPIRVLVTGAAGQIAYS	P14152	Yes	No	6.65953								6.99296				6.59354			6.61064	6.65732	6.66861	5.97898
PVTVTRTT	O35682	Yes	Yes								6.86705
SDASAVIEH	P47856	No	Yes											7.0844	6.92539
SLPTTPSEQRQRKIQ	O70439	Yes	No								7.32139
KIREDGSHINIIKDEPC	Q8BMY7	Yes	No					8.18889	7.90017	8.26165	7.88345
KVLTPDL	P07310	Yes	Yes																					7.29724	7.30898		7.1003
STEDFTRALGMTPAAF	Q62468	Yes	Yes											6.94093	6.48964
RTLLAKKKVQSLT	P56564	Yes	Yes								6.84445
TGGAVDRLTDTSK	Q9CRB6	Yes	No					7.58038	6.99156	7.30247	7.39854	7.12172	7.44273									7.62437		6.89524		7.08208		7.62872	7.76875	7.67897	7.02079
QNTDEETKTEEQPGEE	Q5G865	Yes	No									6.88401	7.22077		6.48885
VGSYQEKVDVVL	Q60997	Yes	Yes																	7.20506	7.50086	6.73622	7.76241
EKSGLTPNDVDVIELH	P32020	Yes	Yes														7.34995
MQLKPMEINPE	Q9R0P9	Yes	Yes	7.22117
PVTPAQNNL	Q61548	Yes	No	7.78077	7.7475	7.61442	7.6911
VERSAAETVT	Q64433	No	Yes												7.49179
IKEMGEIHRELN	Q99JW5	No	Yes									7.225
AGNPKATPPQIVNG	Q91VW3	Yes	No	7.12383	7.07623	7.19572	7.03092	6.93081				7.01583
GKEPLGPAL	Q63836	Yes	Yes																7.4937
AKRTKKVGIVGKYGTRY	P61514	Yes	No						6.84992	7.14232	7.26605															7.61414
VEKDQDGGRKLTPQGQRDLDRIAGQVAAANKKH	Q9CZX8	Yes	Yes																	7.95751	7.95331	8.17784	8.13932
GTLKPQPQPVPA	Q8BFW7	No	Yes									7.75999	8.10158
INHMCGAGNP	P00688	Yes	Yes																			6.73126
MDPLSELQDDLTLDDTSQALNQ	Q5FWK3	Yes	Yes																	5.97838	6.7786		5.37533
LQEEIQLREEAENNLAAFRADVDAATLAR	P31001	No	Yes									7.45547
TVEREKEQMLREKEELM	P26040	Yes	Yes												6.97506
FPNYHQTSEVV	P51162	No	Yes									7.18958			7.5951
SGSYDEASEEITDSFWEVGNYKRTVK	Q61644	Yes	No	6.02736	6.73523	5.80138	6.74247
VYGSLASVL	Q8JZK9	No	Yes											6.63167	6.95034																6.87741
MQSAPLEQPAKRPR	Q60710	Yes	No					8.60624	7.38105	8.39751	8.4828	7.92354	8.25814	7.99274	8.26705		7.81078	7.54492	7.41096		7.73462	8.77632	7.99428	7.32919	6.98281	7.28703	7.17565	8.12343	8.32593	8.01706	8.08983
YKPQEEYPDLSKHNNH	P07310	Yes	Yes																								7.17072
EDEATAVMGAR	Q8K0T0	Yes	Yes									7.44204
NNKAHMVTL	Q9QXF8	Yes	Yes															7.90175
QESARQKLQELQGRLSPVAEEF	Q00623	Yes	Yes												6.51917
VASNLNLKPGECLK	P16045	Yes	No					7.81754	7.6128																			7.41877
TSAVTVKSAIRRLKELKDQ	P61514	Yes	Yes																		6.04533
PAQTGAPQGSLGEYLFERLTLKHD	P29391	Yes	No						7.63142		7.00794
RSVGGSGGGSFGDNLVTRS	P48678	Yes	Yes																									7.36881		7.57374
AELEKVAHQLQALRR	P26339	Yes	Yes																	5.56453
DDMEKIWHHTFY	P60710,P68134	Yes	Yes																							7.32766					7.60935
SVNQPVNAMSSQAAN	Q9JIF9	Yes	Yes																							7.07683	6.81828
ISIKLQEEERERRDN	P63276	Yes	Yes																	7.56668
METPSQR	P48678	Yes	No									7.6668	7.81582	7.5777	7.98976
PVVYVKHQAQVDQYLGLVRTHINT	Q8K0T0	Yes	Yes	7.34538
EVEGSLLLGSVQGYMEQASKTVQDA	P33622	No	Yes										6.24065
NLSKHPKFEEILTRL	P07310	Yes	Yes																					6.65804	6.76523	7.24636	6.79919
SKNTVSSARFRKVDVDEYDENKF	Q9CPW4	Yes	Yes					7.50652			7.12827													6.89497	7.09263		6.95167	7.74412	7.59507	7.98927	7.79935
VAKGTIQGGLDTTKS	O88492	Yes	No							7.47509																				5.90288
MWNNTAADDKQPYEK	P63158	Yes	Yes												7.13716
FGPYKQLFL	Q8CIE6	Yes	Yes																												6.66622
AFVPISGWNGDNMLEPSANMPWFKGWKVTRKDGSASGTT	P10126	Yes	Yes																									6.97328	6.90708
AVPVMVPAQSQAGSLV	Q925F2	Yes	No										7.04986	7.22843		7.80942	7.57895	7.70482	7.80414										6.82566	7.3603	6.89604
KAPSHRPCLSP	P10637	Yes	Yes									7.15467
DEITYVELQKEEAQ	Q8VEK3	No	Yes												6.57757
IYGPIASTIY	P15089	Yes	Yes																					7.72136	7.79798	7.7482	7.75098	6.95158	6.89384	6.90393	7.08609
AKDHASIQM	Q9CQR2	Yes	No	6.44404	6.69042	6.45174	6.49057								7.05976	7.28021	7.36703	7.21055	7.28011		6.9398		6.49768
QIFGEATKQPGIV	P18242	Yes	No					7.87726									7.3655	7.48495	6.951
TLEDQLSEVKTKEEEQQRLINELSTQKAR	Q5SX39	Yes	Yes																					8.73386	7.32901
AAAAAAAAATEQQGSNGPVKKSMREKAVERRNVN	P82349	Yes	No						7.62312	7.99514	7.9524																			7.17961
SIFGGAKPVDTAA	Q8BGD9	Yes	No										8.30511		7.53679
KILSEMR	P19001	No	Yes											8.39943	8.57709									6.44004
VAAREQTQT	Q91WT9	Yes	Yes															6.70882		6.90483	6.35174	7.00851	6.52687
HPATGTGAVQTEAMKQILGVIDKKLR	Q60865	No	Yes												6.64873
TDEHGEVCPAGWKPGSDTIKPNVDDSKE	Q61171	Yes	Yes																									7.51217	7.67411	7.25078	7.47454
SLGGSVGNKFVT	Q6PDN3	No	Yes										7.89377
YEERLTWHSYPSEDDDKKDDKN	P83917	Yes	No	7.1515	7.29009	6.98106	7.17545	7.88525												7.38925			7.6104					7.49051	7.57553		7.79713
DEAVERSLQSILRKN	P21661	Yes	Yes	6.4621																	6.70275	6.71247
LAEQAERYDDMAACMKSVTEQGAELSNEERNLLSV	P63101	Yes	No										6.23544
KAAAELLQSQGSQAGGSQTLKR	Q9R1T4	Yes	Yes									6.97002
DVISGDKVDGNC	P00688	Yes	Yes																	7.44263	7.88083	8.72327	7.91691
ASVSTHGNQEK	Q9D8W7	No	Yes										6.84104	6.85376
VPAITPALSYNQ	Q9ER05	Yes	Yes																			6.19978
SRMDQLAKEL	P26339	Yes	Yes																	8.6049	8.76317	8.27215	8.38402
LDQTLLELNNM	F8WID5,B7ZNL3	Yes	Yes								6.74025												6.42555			6.83957		6.44371
IQQDTKGDYQKAL	P07356	Yes	No					7.59908	7.2263	7.62048	7.63092													7.33007	7.35461	7.54963	7.40547	7.76218	7.70899	7.87091	7.77271
ELDDARASRDEIFATSKENEKK	O08638	Yes	No									7.72143
TDVKVPDFSDY	Q9CR68	Yes	Yes														6.84023
DLEEHLEEPVVEPEPEPEPEPEPEPV	P97855	No	Yes										6.43076
AANKKATQEAFMKRAMANCQAAQGQYVHTGSSGAAATQ	Q91Y97	Yes	No										6.8527	6.15488	7.41246
QVELDSVTGLLSQSDSKSSKLTK	Q8VDD5	Yes	No									7.2376	7.04781	6.99457	7.30226
HKAMENSECSPKTL	Q9CQC2	Yes	Yes																		7.8785
LNFDDPLNIEAAEHHLRDKEDFRDKVDEYIKRYAR	Q9CY34	Yes	No						7.38268		6.13061
KLGAHDNLKLTITQDGNKFT	P55050	Yes	No											7.03716
ADNEVDEEEEEGGEEEE	P26350	Yes	Yes													7.7526	7.67817	7.43626	7.5968
IGPGPVELIDEVTGHLKLY	Q8R2Y8	Yes	Yes															7.50185	6.46403
RALGTNPTNAEVKK	P05977	Yes	Yes																					7.40149	7.38027	7.54612	7.52285
QPGATTVQEQLRQLFERDWSSHYAMDLDRQVPSQDCVW	Q8BG07	Yes	Yes																									7.01155	5.74125
GDREQLLQ	P68510	Yes	No										8.16056	8.2206	7.67922	8.4668			8.38547
NPVEIRR	P63038	No	Yes									7.30972	7.30698	7.11314	7.17632
TVNQSLLSPLKL	P11679	Yes	No									7.07325	6.5438
SDAAYKGVQPHVVEM	Q9DC07	Yes	No	6.58002	6.96569		6.74908
GAAPSVYGGAGGHGT	Q9D312	Yes	No									7.22119	7.75136	7.63402	7.60488
GASGGIGQPLSLLL	P08249	Yes	Yes																7.50772
SAADTKPGSTGSGAGSGGPGGLTSAAPAGGDKKVIATKVLGTVK	P62960	Yes	No												6.37483
SEIAGIENDPGFGAPAASQV	Q6IRU5	Yes	No	6.90341	7.07365	7.0772	7.02559									7.34257		7.21593
AQLDNIHVL	P58196	Yes	Yes						6.85731																6.83867
VRGTNADNTKAFEVTARATSLNSNDVFILK	Q62468	Yes	No								6.92784
APKGGSKQQSEEDLLLQDFSRNLSAKSSALFFGNA	Q9DCF9	Yes	Yes																	6.50125
HFTPNSRSPTEPK	O09173	Yes	Yes													6.97229	7.78759	7.5309	7.80475
QGQYVHTGSSGAAATQSLFTAS	Q91Y97	Yes	Yes													8.10642	7.87475	7.63297	7.7958
MEQFTAQNEEEKTGGMAGGGPDALQTDGLR	Q91YE8	Yes	No									6.96277	6.76944
GPPPTGEEDTSEKDE	P20029	Yes	Yes																	6.58423	8.32009	7.76383	8.06225
AEAERKGSGARPASPESTPRPGQPRGSLR	Q8CGN5	Yes	No							7.7709	7.69561											7.93162
EDAVLEYLK	P26041	Yes	Yes																										7.15797
RGIVRKVNAEGTVDTV	Q9R0Y5	Yes	Yes																					6.36243	6.48983	6.83424	6.499
AESEEAKKVIND	Q00898,P22599,Q00897,P07758	Yes	No					7.21152	7.04284		7.02804																	7.72732	7.79962	7.89176	7.75408
PTKKGRRN	P22361	Yes	Yes											5.38021
TDQPLDQATISLQMGTNKGASQAGMTAPGTKR	Q08091	Yes	No									7.11501
EDFSIDHSPN	P20060	Yes	Yes															7.19642
RLSQTFPNAD	P07724	Yes	No					8.63924	8.08332	7.18822	7.61949													8.02791	7.93124	8.18022	7.62262	8.42237	8.41594	8.24128	8.11515
MDTSRVQPIKLARVTKVLGRTGSQGQC	P62858	No	Yes										6.46151
LPANYIEFVN	Q9DC07	Yes	Yes	6.74983
SKATTLAERSTGLA	P19324	Yes	Yes																									7.02775
QLTQPETSYGREPTAPV	Q62418	No	Yes									6.92496		7.01155
APAPAVVKKQEAK	P12970	Yes	No									7.01229	6.95704		7.21909
KLQKKAKETPS	P21812	Yes	No			6.94962	7.10667									7.82989		6.90536	7.77105	7.29138	7.5152		8.62304	7.24716	7.41122	7.38261	7.39612	6.04601
LLEEDRRRRRV	P35290	Yes	Yes																					6.76569
KAITDAAMMAEELKKEQDTSAHLERMKK	Q5SX39,P13542	Yes	Yes																					7.4382
VNEWAAEIPGGQEAAS	P63239	Yes	No	6.77593	6.70533	6.78531	6.60089
VNVAQII	O35633	Yes	No			7.10471
GIIDCVV	P51881	Yes	No										6.85006
STGDLLRAEVSSGSER	Q9R0Y5	Yes	Yes																					7.42818	7.32635	7.65696	7.5585
RAQKDEEKMEIQEIQL	P58771	Yes	Yes																					7.8417	7.83705	7.59777	7.86197
ANPNSAIFGG	Q9WUK2	Yes	Yes														7.52762		7.55699
GSQAGGGMSSFKT	P30933	No	Yes						7.95912				7.4921
ASPAPSAHTSYSEGPAAPAPKPR	Q9JKS4	No	Yes										7.07384
SAEEQKEMEDKVTSPEKAEEAKLK	P56212	No	Yes										6.78621
PVQPGAPGFYPGASPTEFGTYAG	Q6NZJ6	Yes	Yes																6.65055
LLPLEEH	Q8BH64	Yes	No						7.37106		7.50011	7.05847																7.01644	7.33142	7.30697
SAELSSEGILDDRNEEKRITEAEKNERVQRQ	P26040	Yes	No											6.8449	7.67712
GGKARAKA	Q6GSS7	Yes	Yes																							6.13854
QDVYGPQPQVRVGGSSVDLH	P30999	No	Yes											6.50608
YIDWIKEKIQL	Q3SYP2	Yes	Yes																	7.02662
ILDGWHEMEPENPLFQPSPSMNNLVAQK	Q61425	Yes	No											6.43298	6.91337											6.35736		7.05136
SHFTPNSRSPTEPK	O09173	Yes	Yes													9.45983	8.47708	9.26318	9.41391
AEAKDVFLGT	P07724	Yes	No					7.55382	7.84657	7.6984	7.21632									7.56877	7.5326	7.62898	7.59942	8.62959	8.53213	9.023	8.67846	9.24183	9.20341	9.12265	9.17966
ASICQQNGIVPI	P05064	Yes	Yes																					8.41279	8.25904	8.28648	8.22728
GVEVPGTEG	Q91VE0	No	Yes											7.64073
VKKLEAAAT	Q9D8E6	No	Yes											6.83824
KDISLSEY	P35700	Yes	No					7.7075																6.7807	6.75416	7.04431	6.82281	7.33284	7.20976	7.27676	7.71024
RAIEKMKKSKDAAFQNVLTHVCLD	Q9D5T0	Yes	No						7.59518			7.12341												7.24209	7.35814		7.81935
TLSDIKALI	P57780	Yes	No										7.01104	6.63775
TSGRVAVEEVDEEGKFV	P48678	Yes	Yes										7.0476	6.84866
LDHQGELFPSTDAQGV	Q5FWK3	Yes	No	8.02115			7.5497	7.64815					7.31305							6.70756	6.67455	6.94974						7.16552	7.12328		7.63978
NQNINLENSLGDVEAR	P05784	Yes	Yes									6.99105
MQNLNDR	Q9D312	Yes	Yes											7.07504
GKEVWDYVTVRKDAHMFWWLYYATNP	Q920A5	Yes	No					6.83423
LVNVLQSDLGYSLNNVHL	Q6P8U6	Yes	Yes																	7.5181	7.23176	6.79512	6.65751
SETAPVAQAASTATEKPAAAKKTKKPA	P43275	Yes	Yes							7.34657
YRPGTVALR	P68433,P84228	Yes	No									7.94359	7.83394	7.28109
ADLAESIMKNLRRVHPI	P06151	Yes	No					6.67896	6.83215															6.86814	6.98015	6.55606	6.91622		7.14409		6.87044
TEGNKLEKRL	Q8BH95	Yes	Yes																	6.89525	6.9689
QTSEVVGDKLVEISTIGDVTYERVSKRLA	P51162	Yes	No									7.42783	7.64042	7.60895	8.65907
AIKELEEWYARQDEQLQKT	O08585	Yes	Yes												7.14814
HESGASIKIDEPLEGSEDRIITITGTQDQIQNAQYLLQNSVKQ	P61979	Yes	Yes										5.3811
RVLLGAHSLSNPGAGSAAVQVSKLVVH	P05208	Yes	Yes																		7.51457
LEKSIDDLEDELYAQKLKYK	P58771	Yes	Yes																					7.1675	7.17791		7.03411
SLGKLSPVGWVSSSHGKRRLTADMI	Q91W92	Yes	No					7.09857
PFVELETNLPASRIPAGLENRLCA	O35215	Yes	Yes													6.75165	7.97812	6.44738	7.50085
AAESLADPTEYENLFPGLKEA	O55029	No	Yes												6.67132
QTQVSVLPEGGETPLFKQ	P13020	Yes	No					6.73772																				7.28251		7.14507
LAKDVASLGSQLQDTQEL	O08638	Yes	No									7.49595
AEGTVDTV	Q9R0Y5	Yes	Yes																							6.88314
LLTNSGQLLQVVRA	Q99PM3	Yes	Yes	6.69432
SALDQLKQF	Q93092	No	Yes										7.0152
RPIRAQPMNPSVT	A2KF29	Yes	Yes																		7.24067
RAVAREESGKPGAHVTV	O88569	No	Yes										7.28081		7.30623
DWIGPPNNNGVTKEV	P00688	Yes	Yes																		6.98476	7.23861
IIRIPLRKFTSI	P18242	Yes	Yes																	7.17679	7.29934	7.09262
TAVDILGF	Q5SX39	Yes	Yes																					6.62412
SLERAEAGDNLGALV	Q8BFR5	Yes	No										6.94619	7.03271	6.81031
DDTSRSIIR	P62858	Yes	No												7.23158				7.93172
KKGVGLKVMIKCDPNDQNP	Q64442	Yes	Yes															7.84693
SPEDVQEYLSCVQRNQAGR	P70695	Yes	No									7.05613	7.88705		7.56752
AATTGSGVKVP	Q9CZY3	Yes	No									7.97486	7.62729	7.5587	7.85654
MDVFMKGLSMA	Q91ZZ3	Yes	No	8.23686	8.16287	8.25846	8.20731
KRPPLRRVR	P13412	Yes	Yes																							6.75774
TLSRPVPGRPGDQGTDSSAASGRFDVSPSAAPENKDPSEHGALPV	Q80YN3	Yes	No											6.44232	6.53438
EDPIVGE	P53798	Yes	No				6.92604
SEEQKQQPPHSSSQQHSETQGPEF	Q8K1Z0	Yes	No								7.33318													7.07102	7.03564	7.25944	7.10439				7.59687
ADPKQTDNVNL	O35227	Yes	Yes							7.66709
QENLNLALNSASAIGCHVVNIGAEDLKEGKPY	Q61233	Yes	Yes					6.71767
KKNKDIVTVANAVFLRNG	Q07235	Yes	No	7.10992	7.04008	7.18186
ENLEKTRLKTKENLEK	O54724	Yes	No								7.31926
EEDNVLVLKKSNFEEALAAHKYLLVE	P09103	Yes	Yes																		7.01492		7.64595
VEPAVSSIVNSIQVLASKSAILEATPKEVPM	Q99PL5	Yes	No											6.27894	6.47441
ESVAAKNLQEAEE	P20152	Yes	No					8.77268	8.24509	7.66534	7.99287									7.37831	7.3237	7.59708	7.29243	8.12725	8.07076	8.26856	7.97552	8.71465	8.67372	8.46766	8.56871
YKDSTLIMQ	P63101,P62259	Yes	No	6.94652											6.76776
LLEGQEAH	P19001	Yes	No										7.49586	9.03644	7.49519
NRVLDFEDISDSKRELGFKMPSELFQ	Q8K3X6	No	Yes												6.2443
RGEAHLAVNDFDLARADFQKVL	P30416	Yes	Yes								6.94779
HAETIKNVREA	P52480	Yes	No		6.43496	6.16567
GLGPPSPPAPPR	Q61235	No	Yes									7.10086
HSKNITQRGNVA	Q9Z1W5	Yes	Yes																	7.1999	6.89801	7.00754	7.07122
VGYDLVP	P12787	Yes	No	6.74288			7.41153											8.82295
IASELKGTISTR	Q8CGN5	Yes	No						7.26587		6.77584
QLAALDSHGAIVDGPVPI	Q9R100	Yes	No												6.3911
AVEDVKKPASSQA	Q60997	Yes	No									7.582								9.27698	9.11292	9.14674	9.16364
SFLSEKDSLLQR	Q9QXS1	Yes	Yes									6.5782
PGSTLTEILETPATGQQELEHAKDMESRA	Q3UQ44	No	Yes										7.10395
TYGDDPVS	Q9JK42	Yes	Yes																							6.36647
GPDTMRVT	P11276	Yes	Yes															7.05983
ATAEQLKTVMDDFAQ	P07724	Yes	No					7.26463	7.05125	7.18463	7.00597											8.13622		7.7185	7.29177	8.35135	7.54515	8.17945	7.21225	7.88101	7.14328
MLRQILGQAKKHPS	Q62425	Yes	Yes																		8.04278
IEESGEHIIAGAGELHLE	P58252	Yes	No									7.63537	7.15988		7.77234														7.7543
VIPQQPPLTATKK	Q8BFW7	Yes	No									7.56794	7.71103
AMVSEFLKQARFLENQEQEY	P10107	Yes	No					8.01199	5.92689	7.72913	7.90642	7.02876	6.49815		6.48452					6.62511		6.69226	7.36649			7.50307		7.83418	7.58228	8.01353	7.46733
VDKETARCHSEQKTQFK	Q9JIL4	Yes	No								6.81608
AQSNGWGVMVSHRSGETEDT	P21550,P17182	Yes	Yes																					8.14782	8.15572	8.1343	8.19738		7.50021	7.49055	7.23179
FTRVDNGKELIAVREVSGNELIQTYTYEGVEAK	P55050	Yes	No											6.04104	6.55425
MDQLAKEL	P26339	Yes	Yes																	7.81629	7.82491	7.58806	7.75136
KDNPGVYTKVCN	Q9QUK9	Yes	Yes																	7.85616		8.2987	7.77533
AGRSAVSASSKWLDGFRKWYYNAAGFNKLGL	Q9D855	Yes	No	8.34951	8.39818	8.37936	8.39625	7.65698	8.10646	8.06535	8.20604	6.21029				7.98941	6.57934	7.91243	6.6181			5.88532	6.94653	7.17364	6.59249	7.19648	7.34552	7.77755	8.07417	7.88353	7.89355
TNMLGYTDPQFTELMRLY	Q9CZU6	Yes	Yes																					6.20343		7.21732	7.13536		6.34225
NIESLVK	P27773	No	Yes												7.18466
ERPEFIP	P43023	Yes	Yes																						7.26243	7.28792	7.50067
RLDPSDADFVDVIHTDAAP	Q5BKQ4	Yes	Yes																	7.91386	7.79519	7.95125	7.87995
GPVRGVGGPSQQ	P27048,P63163	Yes	No											7.28441	7.15935
FVEGEVVR	Q3U9G9	Yes	No									8.02598
KAAEEVKR	P31786	Yes	Yes													7.04383			7.58765
SGCQGDSGGPL	Q91X79	Yes	Yes											7.17133
RGAAQNIIPA	P16858	Yes	No									7.54159	7.76044
PSNPFSGDLQKTFEIEL	O08919	Yes	No	6.36604	5.71113	6.85435
GDLLRKLRDI	P22389	Yes	Yes						6.97002
KAVLTIDETGTEAA	Q00898,P07758	Yes	No								7.29975
TQNVEVTKPDVDGK	Q9JLQ0	Yes	Yes										7.22462
LNLLENWDTLGSTVSQL	Q00623	Yes	Yes																												5.82784
QDVYKIGGIGTVPV	P10126	Yes	Yes																										7.3214		6.48017
DESGKGKGIAGRQDILDDSGYVS	Q9CRB6	Yes	Yes																			6.8598		7.01458		8.03589	7.12491	7.71076	7.63321	7.99031	8.22561
LQQENSILRDALNQATSQVESKQNTELAKLRQELSK	Q99PL5	Yes	No									5.9515	5.9174
DEPQSQWDKVKDFANVYVDAVKDSGR	Q00623	Yes	No									6.88943	6.8605		6.571
KHVPRAVFVDLEPTVIDEVR	P68369	Yes	No								7.09989
KAPLATGEDDDDEVPDLVENFDEASKNEAN	Q64152	Yes	Yes																		6.58024	6.94632	6.91759			7.34959	7.15592
KLVIIEGDLERTEERAELAES	P21107	No	Yes										7.70566	7.10141	7.29684
QNQAKKGEGGQNQAKKGEGA	Q99PL5	Yes	Yes																7.1679
ASFPTTKTYFPHFDVSHGSAQVKGHGKKVADALANAAGHLDDLPGALS	Q91VB8	Yes	Yes						6.79356																			7.1936	6.9941		7.28686
GKEGVHGGLINK	P62962	Yes	No					6.67204				6.59969		7.027		7.62904		7.33296	7.4857	7.47533	7.40315	7.54316	7.28787
IDDKRQVVSASY	O70209	No	Yes									7.25891
FWNQLDKAD	Q7TSJ2	Yes	No			7.49419
RSNQQLENDLN	Q9JKF1	Yes	No					7.45411	7.15698															6.94443	7.01644	6.93789	6.96584	7.4159	7.61488	7.11035	7.81155
APAAVLGTVGRILH	Q8CGN5	Yes	No						6.7763	7.31114	7.36778																		7.29586	7.39998	7.24499
HRGAEIVADTF	Q99LD8	Yes	No			7.49352	6.9153
PNSVLGRIWKLSDVDRDGMLDDEEFALASHLIEA	Q8BH64	Yes	Yes																											6.79339
GSSSSSFR	P11679	No	Yes									7.2809		6.72112
NAKKIEFEQFLPMMQAISNNKDQGGYEDFVEGL	P05977	Yes	Yes																							6.98061
AWTRGLEHRGKLDGNQDLIR	P54071	Yes	Yes																									7.21053	7.87867		7.50661
SKMKNPRTFEEQTECIVNSLLKD	Q08ED0	Yes	No									6.27951
SPDVGLYGVIPECGETYQSDLAEAKKKR	Q9JKF1	Yes	No									6.35101
SLATGNREEGGENRDQAQEDAQVA	P14824	Yes	No					7.74472	7.22714															7.123	7.1232	7.21944	7.06519	7.72022	7.83716	7.4119	7.82282
RILEVVKDKAGPHKEIYPYVIQELRPTLNELGISTPEELGLDKV	P12787	Yes	No	5.89982	6.15254	6.33268	6.35576				6.08634		5.62612																6.77732	6.23129	5.97738
KTETQEKNTLPTKETIE	Q6ZWY8	Yes	No							7.24851																				7.1858
AVPGKTFVSITPAEVGVLVGKDR	P62962	Yes	No									6.84094	7.35214	7.46654	6.95641
TEDVPETDA	Q91X79	Yes	Yes																	7.55018	7.80992	7.71699	7.61044	6.97287
FDKSKLK	P20065	Yes	No									6.96579	7.07933	7.23353	6.82824
HEESSSSSEMSSSGGHFGLKMRGSQAGGGMSSFKTRVKSR	P30933	Yes	No						9.27257
QEIQELDKDDESLRK	Q99PT1	Yes	No					7.51731																				8.17185	7.85454		7.75551
EVVSEATQQQHEV	P31001	No	Yes									7.71741	7.34633
PVAKDVDLEFL	Q01853	Yes	Yes													6.34217		7.45709
MQKEITALAPSTMK	P60710,P68134	Yes	No									7.96448		8.29051	7.52322									7.6189				7.1772			7.29367
LESGDGEQVPEQKEVQDGIAPR	P56399	No	Yes									7.36184
VPLPSPVQDSENLSGESGSFYEGTDDKVRRDLATDLS	P20357	Yes	No		7.74796
GGGGDFKPQGKKTKFE	P09405	Yes	No										7.11031		6.96979
KDKAGPHKEIYPYVIQE	P12787	Yes	Yes									6.99494
HIQQNEALAAKAGLLGQPR	Q9WV98	Yes	No	7.11341	7.32745	7.22346	7.39636
ANKTVEEAENIVVTTG	Q9Z0F7	Yes	No							7.14735	7.30311																			6.98323
NGEGITIFRP	P27773	Yes	No											7.74952	7.66757
ANTRVGRLASGGADLALGSIEKVVEF	Q8CGN5	Yes	Yes																									6.93325	6.68824		7.00242
FTAEDLR	Q9D1K2	Yes	No	7.0717		6.83395	7.00837
GKDYYQTLGL	Q9QYJ3	Yes	No				6.76792
ANTVLSGGTTMYPGIADRMQKEIT	P60710,P63260	Yes	No					8.03268	7.29716	7.13434														7.05221	6.91467	7.26584	6.85636	7.70919	8.08638	7.32127	7.98269
VESASGETLH	P29699	Yes	Yes																							6.16193
ANLQIDQINTDLNLER	Q8VDD5	Yes	No									7.30505	7.20816	7.00081	7.16311
SAELSSEGILDDRNEEKRI	P26040	Yes	Yes											6.58372
LGAVYTEGGFVEGVNKKLSLLGGDSVDI	Q64285	Yes	Yes																	6.27645	7.02582
TLFQDKLGDAST	P06728	Yes	No										7.95543		7.4037
SLQTGASNVGAAIEQMRKEG	A6H584	Yes	No						6.92053
QQQQEAAAAAAAAAAAAA	Q08775	Yes	Yes																7.67814
RGMDDDRGPR	P23116	Yes	No										7.18078
SNGPTDSYAAISEVDRL	O08585	Yes	No	7.53479	7.47392	7.55222	7.54184								6.71627	6.20116		7.47021
MEGEEKPAQEADVEPVVTAGTS	Q99JY4	Yes	Yes																				6.13864
IEDVPFTEKDF	Q8K3C0	Yes	No	7.54077	7.49516	7.52915	7.13146	7.57468		7.86092	7.03662		6.67083															7.04376	6.8988
SESGTLPSGPPG	Q9QYG0	Yes	Yes													7.87761
SAMSAAKAIADHIRDIWFGTPEG	P14152	Yes	No	7.05895	6.74621	6.6251	6.86208
ELGVNFPY	P55050	Yes	No										7.37306	7.20044	7.34638
WKQQNIKKEKGL	Q62468	Yes	No										7.13823		7.17997
RPSTSRSLYSSSPGGAYVTRSSAVRLR	P20152	Yes	No					8.27438	8.08145	8.47985	8.1929											8.2548						7.81		7.80331
AALPKATVLDLSCN	Q922Q8	Yes	Yes																		6.82327	7.31104
TDFDRFKVMK	Q9CR57	No	Yes									7.52803
SPETFPTPDGR	Q8R0W0	Yes	Yes											7.56482
NLIQAQRDYFGAHT	Q9DCD0	Yes	Yes																										7.37489		6.82638
MDTSRVQ	P62858	Yes	Yes													7.70007	8.10304	7.19689	7.37839
RNMVNGEDGEDSKRASAGEIER	Q64356	Yes	No						8.3934
TNDQNRLTPEEIER	P20029	Yes	No					7.97138	7.52042		7.45432																	7.76998	8.00948	7.51301	8.17148
KDSKALEELQRQIEGLGARLQ	Q8BMK4	Yes	No					6.6829
VINHIISVAGWG	Q9WUU7	Yes	Yes															7.38867
SSGAHGEEGSARM	P43024	Yes	No	7.35472	7.39431	7.32759	7.46008	6.20994	6.7803	6.61498		6.52736				7.34703	7.32409	6.95247	7.74263	8.15733	8.11111	8.18844	8.13868					6.83352		7.42941
SVISGGLDALEFIGK	Q8VE88	Yes	No									6.32425	6.63861
AQRLAEL	Q00623	Yes	Yes												7.54322	7.65991	7.1042
VFRRYVEVGRVAY	Q9CR57	Yes	No								7.47313															8.72092				7.76357
NSNSHSSTFDAGAGIA	P16858	Yes	No					7.82508																7.5873	7.52898	7.37231	7.16492	7.88384	7.78558		7.66487
EPPPEIEGEIKRDF	P27546	Yes	No	7.55557	7.52495	7.0892	7.17077									7.62564
SPQLEDEAKEL	P22005	Yes	No	8.9076	8.97436	8.60483	8.71158					8.30915	7.38195	7.05052	7.25984
FVVYPEALT	Q761V0	Yes	Yes																									6.50981
DHILDAL	Q91YQ5	Yes	No										6.93863	7.08692	6.96252			7.02734
MEPDNSPRK	Q9ERT9	Yes	No	6.76903	7.01258	6.59538	6.41523		6.19931																	6.50016	6.59213				7.56004
PGLQGAAGIVRIGKS	Q8BHP2	Yes	Yes																			7.83349	7.34395
PNQGKKGEGASNQNRKTDTVANQG	Q99PL5	Yes	Yes																	7.21112	7.0336	7.47241	7.57673
YTASKTEVTV	Q3UH99	Yes	No	6.98972	6.92109	7.00545
RETSPEQRGSEVHTKKTVMIKTIETR	P31001	Yes	No									7.77401
IDLGTDM	Q6PIC6	Yes	No				6.7477
MEDEVVR	P10711	Yes	Yes											6.83528
QLGPEESREEV	P16014	Yes	No	6.71359	6.89402
SAPEPKKPEENPASKF	Q8BGD9	Yes	No										7.5177	7.30434	7.39243
NSPIGLYSTSNIQDALHGQLRGLIPGSLQ	O70209	No	Yes									6.67468
SDFISKMQYPRQTQVSVLPEGGETPLFKQ	P13020	Yes	Yes																									7.28255	7.31811		7.00791
EGLICRA	Q60974	Yes	No		6.11737
DRSMKLSFRT	P26339	Yes	Yes																	7.57931	7.51176
VEELTEQLEQFKR	O08638	No	Yes									6.75938
KLDKENAIDRAEQAEADKKQAEDRCKQLEEEQQALQ	P58774	No	Yes										6.12264
MDNAGKEREAVQ	P28663	Yes	No	6.59721	6.63359	6.71552	6.71796
SDFLPSFPLVPEG	Q99JX3	Yes	Yes																	7.15908	6.67031	6.96134	7.17963
MHAGHHERPEFIPYHHLRIRTKPFAWGDGNHTLFHNPHVNPLPTGYEHP	P43023	Yes	Yes																					7.46814	7.4494	7.28039	7.45663
DKAKELWDTLYQLETDKFEFGEKLK	Q9QZ47	Yes	Yes																					7.29442	7.32198	7.49904	7.10637
KQIDLNSVLQKFGIKPSIN	C0HKG6	Yes	Yes																										6.52327		6.83074
YGREPDL	P02762	Yes	Yes														8.12901		8.0551
ADNMTLTV	O70400	Yes	No									6.83022
FTPVKIEGYEDQ	P47754	No	Yes									7.61537			7.18381
KAYKYIVTCAVVQ	P56387	Yes	No																							5.75802
PAGTILYH	P16460	Yes	Yes															7.14168
KIQELQSEKETLSTQLDLAETKAESEQLA	P70335	Yes	Yes										6.40503
YKDSSKQDESHLL	P22005	Yes	No	7.40207								7.3393
STLPSDFCGLTHLV	Q922Q8	Yes	Yes																	6.53249	6.34221	7.3649	7.32313
SLQDIIAILGMDELSEEDK	P56480	Yes	Yes												7.42054
AGDPNRESLDFLL	P12968	Yes	Yes																	7.5032	7.43409	7.95394	7.54313
STAQKNESARQQLERQNKELR	O08638	Yes	No									7.31461	7.26281		6.44635
IFGEATKQPGIV	P18242	Yes	No					6.69419
EAEAAGLREQMEEEVVARERAGR	Q6URW6	No	Yes										8.00889		8.01717
PNMPMPELPRPYGAPTDPAAAGSLGPWGPMS	Q8BH93	Yes	Yes										7.26406
RTQAPAVA	P25444	Yes	Yes														7.1677		7.25725
VNMVPFPR	P68372	No	Yes									8.35665	7.16538	7.55293	7.20897													7.0929
RLEDQFQN	P80560	Yes	No	7.58106	7.70734	7.47693	7.41884
TAVTVNQSLLSPLKLEVDPNIQAVR	P11679	Yes	No									6.12266	6.39912
PAVIQHRPSQQY	O35609	Yes	No	7.50934	7.20187	7.29408	7.27589	7.32392	7.17196	7.52246	7.55034																	7.72255		8.16517
MIEMDGTENKSK	P17182	Yes	Yes																			6.90252						6.86215	7.55373	7.19967	7.1576
TQYFQSMTDYGKDLMEK	P09813	No	Yes									6.96913	6.90945	6.78364										7.59908
KGGDDLDPNYVLSSRVRTGR	P07310	Yes	Yes																					7.05403	7.30125
KVAVLGASGGIGQPLSLLLK	P08249	Yes	No									6.91877	6.98723	6.78184	7.16849
LDKFLASVSTVL	P01942	Yes	Yes							6.67743	6.57473
FASFPTTKTYFPHF	P01942	Yes	No								6.82094				7.13949											7.02143	7.01742	7.49226	7.15797	7.30224	7.17472
GALNVAKGTVQTGLDTSQRVLTGTKDNVYAGVTG	O88492	Yes	No							7.39896	7.3413											7.36835						7.28177	6.76714	7.41019
AEATYLA	P19001	Yes	Yes										7.27489
SHVAVENALGLDQQFAGLDLNSSDN	Q62167	Yes	Yes													7.71222	8.28423	7.9308	8.0633				6.73695
SGDRALALV	Q9QYR6	Yes	No			7.45271
HGAQTSDEERFLR	Q9D8T7	Yes	No			7.08503	7.72927		6.70764						7.49478	7.64349
VYDQELLGPSDKSEAALRKAEEVVPPAMYQF	Q8R404	No	Yes									7.03328				7.1766		7.93854	6.65422
FAAATGATPIAGRFTPGTFTNQIQAAFREPR	P14206	Yes	No									6.59573			6.62163
FMEKMGINVM	P55050	Yes	No											7.25585	7.61104
EHLNHQNPNT	P81117	Yes	Yes																	6.36212	6.23221
FTQYFQSMTDYGKDLMEKAK	P09813	Yes	No									6.58318		6.43017	6.1074
ATDSWALAVDEQEAAVK	Q61655	No	Yes											6.3951
VQQVRVWTPWLQHLTGA	Q8C7X2	Yes	Yes																			5.77963
SSVETQPAEEVRKDKEE	O70318	Yes	No						7.31335	8.11057	8.49054	6.6744										8.35419						7.55044	7.76511	8.07053	7.65789
KARGIKVEKQIF	P18242	Yes	No					7.53298
GPSGGEGVEPERR	Q61792	Yes	No									7.25412	7.50223	7.70127	7.4013
KEKLILPH	P54071	Yes	Yes																										7.15252		6.8625
NSRFAPDFLFTPVDASLPAPQ	Q91WU5	No	Yes										6.16638		6.19011
PWTQRYFDSFGDLSSASAIMGNAKVKAHGKKVITAFNDGLNHL	P02088	Yes	No							6.95307	5.75445
QVLPTVPGSSISVPT	Q61191	No	Yes												6.91767
EGTILANNSPCYITGWGRT	Q91X79	Yes	No										6.55985	7.01359	6.50353
LRRGPLTFTTR	Q6URW6	Yes	Yes											7.69353
EFEMSNLQSKIEDEQALGMQLQK	Q5SX39	Yes	Yes																					7.41254
ADVGGWTGQGGSILGTKRTLPGK	Q9WUA3	Yes	Yes																										7.126
FSSLMNLEEKPAPA	P09813	Yes	No					7.83001	7.38664	7.16996	7.23717	6.91817	7.56415			7.67251		7.72286		7.52547		7.52483		7.59547	7.17249	7.69301	7.27761	7.95952	7.61517	7.65002	7.24687
VHPGAATVPTMSA	Q9DCP9	Yes	No									7.00168
VIEEWGRAHQAEGKVRLLADPTGAFGKATDLLLDDSLVS	P99029	Yes	Yes																										6.39344
AALKKALAAAGYDVEKNN	P15864,P43274	Yes	Yes																										7.29444
IEEDELGSILKGFSSDARDLSAKETKT	P32848	Yes	Yes																					8.0356	8.12944	7.73887	7.91692		6.72171
PEAKPAAKKASKGKDAPKEAPAKQTPEEPPK	Q5XKE0	Yes	Yes																					7.21264	7.22898	7.63203	6.85341
KGPAPAHGHH	P56379	Yes	Yes																			6.40044
LESISIIDTPGILSGAKQR	Q8BH64	Yes	Yes																										6.36557
VKNEELDAMMKEASGPINFTVF	P97457	Yes	Yes																					7.93808	7.97987	7.58909	7.79367
KLEVDPNIQAVRTQEKEQIK	P11679	Yes	No									7.61636	8.18827	8.13347	8.20556
LSEDKKNIILEEGKEILV	P18760	Yes	No					7.46827
ALSAKFEPF	P14211	Yes	Yes																												6.87331
EEFDKAVKEHEGKT	Q9CQM5	Yes	Yes																									7.14768
LRAYDGLSLPEDTETVTASRYGWTYS	Q05793	Yes	Yes																											7.10324
ELYPMEPEEEANGGEIL	P22005	Yes	No	8.04436	8.06944	8.04929	8.04574					6.92895
LESDLFSTATSL	P23927	Yes	Yes	6.62893	6.80288																			7.46878	7.01553	6.73857	6.76108
VQEEEKPRPKLT	A2A6H6	Yes	Yes																							6.60549	6.53042
HQVTDESLESTRR	O09044	Yes	Yes													7.28033
ADVGTVAEKEGWPLDIR	Q99KI0	Yes	No									7.46517			7.48183
VYSTSVTGSREIKSQQSEVT	Q91VW3	Yes	No										7.08546	7.38367
AVFQANQENLPIL	Q8VDN2	Yes	No										7.12524	7.01789	6.96318
PSELEKALSNLIDVYHNYSNI	P27005	Yes	Yes																												6.96011
QEVIDLGGEAIKGSEYFGNGR	P00688	Yes	No												6.87806
APKKDVKKPAAAPAPAPAPAPAPAKPKEEKI	P05977	Yes	Yes																					7.64725	7.73389	7.55181	7.70651
SKIISSSSDGSNMEGESSYSK	P18419	Yes	No						9.47833																7.0983	7.13489
TATFAQALQSVPETQVSILDNGLR	Q9CZ13	No	Yes												6.4194				6.45625
NTGSQFVMEGVK	Q8BRF7	Yes	No										7.15844
AQEQVQPKPLES	P06728	Yes	No					8.53169	8.5387	8.33757	8.14702	6.97312	7.33264		7.39989					6.753			7.32053	6.78367	6.5295	7.03259		7.54484	7.54728	7.37139
GKEVGVYEAL	P14152	Yes	Yes															8.32441
WLHNEDQ	Q93092	No	Yes											7.38608
QVEEVDDVSPSPKGFVEEEDGEGETHMA	Q70IV5	Yes	No										7.01929
SESPVGPKPT	Q5SSZ5	Yes	Yes																7.29034
IQTYLESTKPIIDLYEEMGKVKK	Q9DBP5	No	Yes									6.68574	7.33958	7.36616	6.78436
VNKADAVQDSEMVE	Q8BFR5	Yes	Yes																										7.69637
AAMDVDTPSGTN	P62878	Yes	Yes													8.17994	8.32773	8.37663	8.4842
REVQQKIEKQ	Q9WVA4	Yes	Yes																		6.8037
YAVDTVL	Q61361	Yes	No	7.79896		7.84489	7.84813
APQVSTPTLVEAA	P07724	Yes	No					7.6473		6.9038		7.20968	7.65985		7.50556			8.56071				7.35263		7.40148		7.87337	6.9836	7.75714		7.40795
SSASWWGSSVK	P05208	No	Yes											7.54743
IFTIESARV	Q9JHU4	No	Yes											6.65831	7.14027
ANNQDKLEFEDGSVLKQFLSETEKL	Q9R0P9	Yes	No	6.41292	6.7192	6.00771	6.72454
DLTADALAALKVSQIKK	P26638	No	Yes									6.8854	6.72521
GNPSNEEMNAKKIEFEQ	P05977	Yes	Yes																							7.5449
QQLPADFGRLVNLQHL	Q922Q8	Yes	No									7.06076								7.05596	7.09618	7.06228	7.20482
ASQARKAMIEKLE	Q921U8	Yes	Yes									6.8277
DSSPNTNKPCLNV	P15089	Yes	No					8.44993	7.99532		7.54656													7.91945	8.01084	7.51446	7.66456	8.21219	8.43494	8.02192	8.23555
ELENLAA	P16014	Yes	No	6.8874	7.37658		7.15731
GPEYQQDLDRELYKL	P97450	No	Yes												6.95045			6.5141													6.80307
KIHENEKRLEAGDHPVELL	P07214	Yes	No							7.34597
LAAKKQELEEILHEMEA	O08638	Yes	No									7.4862	7.02166		6.73045
HETGSNNPTGLNS	P00158	Yes	Yes																						6.64228
LDMKANPIQGF	P19783	No	Yes												7.14817
VTKAAGTKKQFQ	P62281	Yes	Yes																	7.45783	7.21253	7.52907	7.22225
LQSIGTENTEENRRFYRQL	P05064	Yes	Yes																					7.34311	7.29216	7.44224	7.31312
ETGVLKPGMVV	P10126	Yes	No									7.21796		7.212	7.46029
EHVNRPINGN	P19157	Yes	Yes														7.87856		7.84341
GFGFILFK	Q99020	Yes	Yes									6.53475
EGGASSTPEDADGI	Q14B01	Yes	Yes													7.58334	7.28763	7.66393
EKPNAEEILQRLE	P33680	No	Yes									7.23684
KHAVSDPSILDSLDLNEDEREV	Q6ZWX6	Yes	Yes																									7.04299	7.46808
DSLIDSLT	O55135	Yes	Yes										6.87388
STNYRSLGSVR	P05784	No	Yes											7.109
MVGMGQKDSYVGDEAQSK	P60710,P63260	Yes	No									7.35694	7.0085	6.90943	6.98071
ALDIYSAVDDASHEKELPR	P56388	Yes	No	8.33224	8.21923	8.33586	8.3965					7.03207		7.57993	7.25539
PEVRGALFGANANRKFLD	P50518	Yes	No	6.95585	6.98212	6.9052	6.91628
TGGNYVPRAVL	Q9D6F9	Yes	Yes	6.98269	6.95711	6.90292	6.77683
VENCKGKEGSALSH	Q9D0R8	Yes	Yes															7.85968
MADEAGSEAHREGETR	E9PV24	Yes	No									7.07433	6.95035											6.90901	6.64195
AKLGAVYTEGGFVEGVNKKLSLLGGDSVDIFKGIPFATAKT	Q64285	Yes	Yes																	6.46218	6.6042	6.59165	6.35596
ERGFFYTPKSRREVEDPQVEQLELGGSPGDLQT	P01325	Yes	Yes																		6.42332
NLLSSHVRGVGTRGFPLRL	Q9DCG9	Yes	Yes							6.91458
LDLGAARANLEKAQSELSGAADEAARAEIQIRIEANEALVKALE	Q9D3D9	Yes	No												5.9303
GQTKPVVTPF	Q8K2K6	Yes	Yes																												7.17709
SGYSGGLSSS	P11679	No	Yes									7.24179
AMFDQSQIQE	Q3THE2,Q9CQ19	Yes	No					7.83281	6.95778		6.57632	7.30317		7.10258	6.54773									7.0526	7.10054	7.17373	7.0052	7.3963	7.45237	7.14677	7.46095
DADEGDTLANSSDLLKE	P22005	Yes	No	7.05418	7.03916	7.21054	7.01633
ISTALEHTVSALLTPAE	E9Q414	Yes	No											7.04406
SGIHSFQDLSAGVL	Q9DBG5	Yes	No										6.72837	7.15278	6.69424
TMEDVISQVARAHREIFTY	Q3UV55	Yes	Yes																					8.45629	8.2493	8.1014	8.51851
SEQTRVNAAKNKTGVAPIIDVV	P14115	Yes	Yes																							8.02051
ADWTRAQSSGAVEDILDRENKRMADSLA	O35153	Yes	No					6.87417	7.36111	7.27464	7.55306	6.50303	6.03739	6.55843						7.19427	7.40023	7.26619	7.27961		6.7067	6.82792	6.86271	7.55558	7.3773	7.69644	7.23206
GGYRQQQSQTAY	Q8R1B4	No	Yes										6.93509
SLPSASTSKATISDEEIE	Q8BJF9	Yes	Yes										6.66452
KTETQEKNTLPTKETIEQEKR	Q6ZWY8	Yes	No		6.64232	7.50625	6.99439	7.50753		8.44179	7.65672	7.0448	7.27201	7.2488	7.51574							8.35976						7.94082		7.84247
SRFSQDALE	P18419	Yes	No						9.92162				7.47706				8.11386								7.45551
AGEPGDVEPRR	P97855	Yes	Yes									7.14197
VLYDEIKK	P51881	No	Yes											7.11899
QVKKEDTEKERDLRDVGDWRKNIEEKSGMEGRKKMFESES	P13412	Yes	Yes																					7.59656	7.75848	7.79708	7.64618
YKNICYVITHGDAKDQE	P97457	Yes	Yes																					8.05231	8.10928	7.9423	7.98749
YGRALQA	Q91Y97,P05064	Yes	Yes															7.33652								7.06657
PEAKPAAKKASKGKDAPKEAPAKQTPEEPPKEAPPEDQ	Q5XKE0	Yes	Yes																					7.40291	7.3563	7.42704	6.90228
IDDKGILRQ	P35700	Yes	Yes					7.3602
TEKQTREERIITGPEIK	Q62009	Yes	Yes					7.07941
NYLDITKTITSAS	Q64285	Yes	Yes																	7.35961	7.23842		7.72137
SSSRPVALVTGANKGIGFAITRDLCR	P48758	Yes	No									6.45388	6.45881		6.50208
KNLQHHDYNTYTF	Q8BK30	Yes	No			7.26395																		7.27744	7.09449	7.4931	7.30857			7.50597	7.64062
NGPVEGAFT	P10605	Yes	No	7.94607	7.62735	7.68647		7.64737		7.45895	7.23641					9.92982	10.4756	8.85968	8.95159		7.30858		7.491	7.30272	7.15001		7.04077	7.47955		7.09005	7.38719
MKELGVGLALRK	Q05816	Yes	Yes																									7.32115	7.02767	7.4191
EVEKQFLHPKYDEN	P21844	Yes	Yes					7.37858	6.90041
SKKKLQDFASTIEVMEEGKKRLQKEMEGLSQQYEEK	O08638	Yes	Yes									5.74307
GSPFARRQL	Q8VBW8	Yes	Yes													7.41416		8.1549
SIELNEPPLVHTA	Q60692	Yes	No			6.86128	6.69779									7.80464		7.54952	7.40121
GAKEHGAVAVERVT	Q9CZ44	Yes	No					7.08685		7.41515	7.31421
KETIMNQEKLA	Q64152	No	Yes										7.14417		7.31374						7.56725	8.16017	8.22091
MYEEKNKEHKRPTGPPAKKAISE	O70200	Yes	No					7.06627
SSEEGKLFVGGLNF	Q8BG13,O89086	Yes	No	8.14994	8.19878	8.46781	8.20309	7.24541	7.14794	7.96297	7.63933		8.07023	9.24309	8.73652	8.05931	7.99558	8.26832	7.92175					7.37883		7.44679	8.35262	7.52285	8.28299	7.5133	8.62941
ALRVTDGA	P58252	Yes	Yes																					7.21016	7.19364						7.32354
QHLLQTLNRPDSELQ	Q00898,P07758	Yes	Yes					6.50163																				7.45055	7.4846		7.53533
AAAEPSVAALAGGGVGAGAPSGGVPVLF	Q91V64	Yes	Yes
QFSETVSAV	Q9CR35	No	Yes											7.24957
IPALDSLKPA	P63038	No	Yes											6.77427
KQLEDGRT	P62983	Yes	Yes																				6.35284
SIGDEASEEMSSSSSSRRRSKIISSSSDGSNMEGESSYSKRKKSRFSQDALE	P18419	Yes	No						8.76219
RATNSVGSK	A2ASS6	Yes	Yes																						6.64518
RGPFTDVVTT	Q9QY76	Yes	No	7.32786	7.75888	7.53471	7.63357									7.87154	6.65853	7.90225	8.00661					7.0583		7.94533
VEGLRVFDKEGNGTVMGAEIRHVLVT	Q60605	Yes	No					7.60887	7.28367	7.01223	7.06487																	7.24135	7.48255	7.27854	7.58258
AAVPELLEQQ	Q9D8U8	No	Yes										6.95092
TIEEDEEEEPVALQ	Q63918	Yes	Yes													7.33681
SAPGGGNKVPQKK	Q61937	Yes	No										6.86537
ASLSEKPPAIDW	Q9DCX2	Yes	No	8.19687	8.18602	8.29145	8.35287											7.6057	7.1026
TSEGPRCGGSLLT	Q8BGT0	Yes	Yes					7.55992	7.36262															7.09541	7.06487	7.32396	6.97545	7.49205	7.56569	7.36348	7.52101
DLLNNRLVT	Q922Q8	Yes	Yes																	7.85091	7.80949	7.72655	7.96769
EHNQPVNGSYFA	Q91V76	Yes	Yes															7.49327
DGIIDKE	P97457	Yes	Yes																					7.24891	7.00157		7.10279
EKAGAHLKGGAKRVIISAPSADAPMFVM	P16858	Yes	No							7.5225
VDQEEKEDVKS	Q9DCX2	Yes	Yes																					6.12218	6.14271
QEAEEDLPSARISCPEGSNAY	P43137	Yes	Yes
LASGCGQPSHNPSS	Q9CQ52	Yes	Yes																			7.40558
SQNLISRIPPGVFSKLENLL	Q9JK53	Yes	Yes																									6.64381
ASGDAGSADGQSRSSSSKVLF	O70570	Yes	No									7.15903
KVNSLVDNLKEM	Q10738	Yes	Yes										7.02495
IAFSQYLQKCSYDEHAKLV	P07724	Yes	Yes																										5.23828
MDFSRQSFHRSLSSSSQGPA	Q9D312	Yes	Yes											7.16684	7.06153
ETTDTDTADQVIAS	P57780	No	Yes											6.94182
GRIDFDEFLKMMEGVQ	P20801	Yes	Yes																					7.07563	6.89742
LNSLTGEFKGKYYPL	P07310	Yes	Yes																						7.64875	7.53329
KELDPVQ	P97450	Yes	Yes														7.83875	6.85765	7.63778
RSYVTTSTRTYSLG	P20152	Yes	No					7.90528	8.06948	8.3943	8.28025															7.2562		7.98923	7.40696	8.52516	7.60925
LNPLPLATEEGNPLLKQYQGPTGDSSATFEKES	P51912	Yes	No								7.05354																	7.11437	7.39655	7.01718	7.12898
TEKERDLRDVG	P13412	Yes	Yes																						7.19058	7.13923	6.98624
MNIVEAMERFGSRNGKTSKKITISDCGQL	P17742	Yes	No					7.32196	7.46343	7.32323	7.34892	7.01276			6.76938						7.16531	5.92708						7.39409	7.20424	7.42372	7.10766
LGIVQKT	Q9Z0S1	Yes	Yes																											7.73726
SSSSSASAAAKKILIKHVTVIGGGLMGAGIAQVAAAT	Q61425	Yes	No						6.24531	6.6179
ADPVDVNPFQDPSVTQL	Q9ERN0	Yes	Yes																									6.01097	6.97086		6.79092
TEHAHQVVVA	O88342	Yes	No					6.32485
ESVAAKNLQEAEEWYKSK	P20152	Yes	No					7.72352	7.60108																			7.27341		7.50306	7.58442
SANMPWFK	P10126	Yes	No										6.77163
MGESDDSILRLA	Q9CQR2	Yes	No									7.08854	7.17299	7.07572	7.1274				7.28332		7.12635		7.12767
ASLEAAIADAEQRGEMAIKDAQTK	P11679	Yes	No									7.51231	7.40659	7.40187	7.74393									6.90542
NGEVVHTPETSV	P57787	Yes	Yes																							7.62237	7.21207
AAKEAMKSNR	Q8CIN4	Yes	Yes													6.77932		8.54121	7.876
GNIMSNKFT	P51162	Yes	Yes												7.39552
REKPARRVSDSFFRPSVMEPILGRAQYSQ	Q8CGN5	Yes	No					7.62921	7.54246	7.85763	8.02355											7.85276								7.23743
SQKQEEENPAEETGEEKQDTQEKEGILPEKAEEAKLKA	P60840	Yes	No					6.56348		7.40234	7.24263																			7.22467
RESPIDTA	P16014	Yes	No			7.60601	7.41706
ELPQLKGAVYVSEELSKTLVHTVS	Q9WTQ5	Yes	No								6.51748											6.25333
EAGDLHTA	Q8VBW8	Yes	Yes															6.78828
RTFGGAPGFSLGSPLS	P31001	No	Yes									7.13031
AAANQGKKSEMAPAQGQKAS	Q99PL5	Yes	Yes																				7.55321
AEETQESKPKPR	Q8R0W0	No	Yes										6.54505
TQGTGLYEGLDWLSNELSKR	P61750	Yes	No					6.93389
TEPRTPGEDSLPLPAE	Q8BNW9	Yes	Yes												7.24176
KERDLRDVGDWRKNIEE	P13412	Yes	Yes																							7.0899
ATETADAMNREVSSLKNKLR	Q8VDD5	Yes	No										7.20705
GGTNDKGVGM	Q9R257	Yes	Yes															7.16703
FERDLQARDEQNEEKRR	O08638	Yes	No									7.11164
DDLDFEHRQG	O35633	Yes	No	7.05018		6.88996	7.13552
MVLSGEDKSNIKAAWGKIGGHGAEYGAE	P01942	Yes	No							8.03856
NKSLSGPGQ	Q9JM76	Yes	Yes														7.28673
AKSPAEAKSPGEAKSP	P19246	Yes	Yes																							7.52385
FLPRKIISL	P97372	Yes	No									7.49227			7.23652
KLKEVLLQVEDERKMAEQYKEQAEKGNTKVK	O08638	Yes	Yes									7.10002
TFIYLQHNQL	P51885	Yes	Yes																							6.82766	7.05796	7.21972	7.18038	6.84104	7.20228
SIDGRVVEPK	O88569	Yes	No										7.54474	7.77964	7.88736
SSSDGSNMEGESSYSKRKKSR	P18419	Yes	No						8.08442
LPATMSDKPDMAEIEKFDKSKL	P20065	Yes	No										7.23562	8.27205	7.69328
LGTKIVSVERREK	Q63918	Yes	No						6.77094	7.04021	7.42548											7.67833						7.24672		7.42612
LVVYPWTQ	P02088	Yes	No									7.02258	6.77014		7.18139									7.49926	6.83115
ASESGKLWGGRFVG	Q91YI0	Yes	Yes					7.43341								8.51076	8.63495	8.46494	8.84398
DTSRSIIRNVKGPVREGDVLTLLESEREARRL	P62858	Yes	Yes																	7.08655	6.98019	6.79567	7.22553
AADGERSPLLS	Q3TWL2	Yes	Yes																7.47794
KTVKPKAKSSAKRASKKK	P10922	Yes	Yes																	5.63093
TEDKGEFLSEGGGVR	E9PV24	Yes	No	7.61733	7.58887	7.58957	7.52358		8.53951		7.76092	7.50047	7.80957		7.74195	7.90582	7.87555		7.60631		7.57708		8.49031				6.97425	7.46124
AENGKNCDQR	Q99KU0	No	Yes									6.39895
MNLEEKPAPAA	P09813	Yes	No	7.89022	7.57607	8.06979	7.41216	9.39496	9.2666	9.26906	9.21515	8.02723	7.58847	7.96845	7.90899	9.45306	8.66563	9.21422	8.85188	8.54067	8.21614	8.61798	8.22275	8.99595	8.65633	9.16644	8.6024	9.63186	9.35269	9.54232	9.38112
AATAAVPGAAAGRASKR	Q8CHW4	Yes	No									7.32188		7.79041	7.83527
GTKDTVTTGLTGAVNVAKGAVQGGLD	O88492	Yes	No							6.96206
RRVSDSFFRPSVMEPILGRAQYSQLRKKS	Q8CGN5	Yes	No					8.05013	8.33892	8.10071	8.19027											7.79415								7.66131	7.50598
GADKKAEAGAGSATEF	P63325	No	Yes											7.00721								7.64244	7.55824
TIAQDYGVLKA	P35700	Yes	No									7.65792	7.54229	6.80982
TMTLGDIVYKRVSK	P12710	Yes	Yes													7.08975	7.30248
AAWSMEPVVRR	Q8CGN5	Yes	No					7.41519	7.61732	7.79368	7.24461																	7.40167	7.78973	7.79895	7.59919
DEREAGITEKVVFEQTKVIADNVKDWSKVVLA	P17751	Yes	No	6.99289	6.74458	6.83455	6.15576																		6.81761
ADGYVLEGKELEF	P62242	Yes	No												7.92607
APQVIEDNGV	Q8BX90	Yes	No										7.98331
QVELDSVTGLLSQSDSK	Q8VDD5	Yes	No										7.56633	7.01824	7.09102
TDLNHENLKGGDDLDPNYVLS	P07310	Yes	Yes																					7.62523
RLDAAKHMWPGDIKAVLDK	P00688	Yes	Yes																	7.55248
ESVFQELGKLTGPSNQ	Q03517	Yes	No	7.61637	7.54689	7.63649	7.78472					7.38177	6.91037	7.04189	7.06718					7.33591	7.34555	7.12937	6.73022
LNAANVPAGTEVVCAPPTA	P17751	Yes	Yes																					7.13034	7.19545	7.36519	6.97752
VDFPWAAVDNM	Q80Z24	Yes	No			6.84016	6.69582
STVHEILCKLS	P07356	Yes	No					7.03363	7.1345	6.84308	6.99694	7.37525	7.18455	7.23203	7.23154							7.0905						7.40969	7.01132	7.52817	7.06612
VVDIMRV	P63024	Yes	No												6.948
RSGPSDEGEEEIEDDTVTNGS	P57784	Yes	No											6.97883		7.60462	7.54001	6.23268	6.62216
DDDKIVGG	P07146	Yes	Yes																	8.38162	8.0856	8.73362	8.45978
SEVVGDKLVE	P51162	No	Yes									8.00364	7.59132	7.62449	7.48568
EELEEEQGNTELINDRLK	Q8VDD5	Yes	No									7.44281	7.54226	6.87506	7.13796
LLEEEAARGRLE	D3YXK1	Yes	No										6.2806
TFVNHPQVSALLGEEDEEALHYLTR	Q9EQU5	Yes	No	8.04599		7.09129
RKLQRELEDATETADAMNREVSSLKNKLR	Q8VDD5	Yes	Yes											6.23572
ADNSIFPKVRTGVPSQTPNPYANQ	P19467	Yes	No									7.73046	7.33375	7.43108	7.96414
DAEDIVNTARPDEKAIMT	P57780	No	Yes											7.0024	7.2828
VEFNIDLPNKKVCIDSEHSSDTLLATLNKTGKAVSYLGPK	O08997	Yes	Yes									6.76917
MNVEHEVNL	Q4KML4	Yes	No											6.96392	7.1531													7.10381	7.23384		7.07283
LPEAFDFI	Q8VDK1	Yes	Yes
TYQVMRDYEQAGSAAPSVFSRNR	Q99JI1	Yes	Yes									6.57329
QMGSNRGASQAGMTGY	P37804	No	Yes												7.09939
ANLDKSKQTLEKENADLAGELRVLGQAKQEVEHK	O08638	Yes	No									7.04377
PVDEKAEQECLS	Q4U4S6	Yes	No											7.44594	7.49083
DLPEGVDPSR	Q62468	No	Yes									7.55114		7.12629	7.62521
DQVYIIEDTPYPEEES	Q8R183	Yes	Yes													7.73216	7.68868	7.80774	7.78029
SELEQLRQEAEQL	P29387,P62880	Yes	Yes																			6.86224	6.36469						6.47609		6.80492
DSYSRFLKSDL	Q9CQE5	Yes	Yes					7.34234
VVSQPASSDPHRSPFGNPFA	P98078	Yes	No							7.4562	7.47811																			7.01416
IEGLTGLSIGPDFQKGLKDGV	Q08093	Yes	Yes																										7.04501
KQATVGDVNTDRPGLLD	P31786	Yes	No					7.95046							8.16145	8.29363	8.38862	8.44485	7.92112									8.30382	8.33477	8.65	8.5933
AIQTGVDNPGHPYIM	Q04447	Yes	Yes									7.53894
GGGPAQVPVPGGFPGGQMPSQYPGGQAPYPSQPA	Q07076	Yes	Yes										6.72313
DIIDSFYQEQKQ	Q99PU5	Yes	Yes								6.61241
SGGNIMSNKFTIGKECEMQTMGGK	P51162	Yes	No									7.05393	7.58242	7.12961	7.69995
SDDAAQHQGGSGGELA	P26231	Yes	No											6.89013	6.87585
GTTKPMFTFKETK	Q91YE8	Yes	No									7.60866	7.65821		7.07216
EALLAGQED	P05977	Yes	Yes																						7.05534		6.66587
PEPAKSAPAPKKGSKKAVT	P10853,Q6ZWY9	Yes	No						5.65703		7.86004	7.14482		7.24696	7.0117	7.47124				8.36721	8.24539	8.04824	8.05013	6.82995	7.21687	6.94947	7.08389	6.437	7.86763		8.33944
HKTDLNHENLKGGDDLDPNY	P07310	Yes	Yes																					7.17718
GTVKWFNV	P62960	No	Yes										6.47775
VWTTDTEDKGEFLSEGGGVR	E9PV24	Yes	Yes																6.37309
YPSASVENYQQPPFTQNVETTEGYQPPPV	O55101	Yes	No										6.43617
NLDQFTPVKIEGYEDQVLITE	P47754	Yes	No	6.58892	6.26844
SDKINRALTAAKK	Q9WU78	Yes	No												7.33707
DDTYDRSMLRGGPLSGPY	P16015	Yes	No						8.1164		7.38506													7.7929	7.76291	8.41827	7.91162	8.14892	8.95471	8.29484	8.71674
DKEAGLDVSAPEK	Q8CDV0	Yes	Yes																		7.59144
LPRQVYDP	Q08091	Yes	No												8.78668
FWEVISDEHGIDPTGTYHGDSDLQLDR	P99024	Yes	No							7.14276														7.9346		7.38729
ATDDKSSPTLDSANDLPRSPASPSHLTHFKPLTPDQDEPPFKSAYSSFVNL	Q9Z1T6	Yes	Yes																				5.8499
DKLHVDPEN	P02088	Yes	Yes																									5.80372		6.61218
EGDTPVPHARRF	Q91X91	Yes	Yes																7.79336
TGFDFLDNW	Q8C3W1	Yes	No		6.30604	6.44133	6.11394
GIDTSKTVLTGTKDT	O88492	Yes	Yes							6.88305																			7.24136
VNSAKIIKHPN	Q9QUK9	Yes	Yes																	7.37861	7.82468	7.34089
LADGTELTGAWTIEGNKLIGKFTR	P55050	Yes	Yes												7.02165
LLEGEDIKTTEYQLSTLEMKDIKK	Q9D312	Yes	No									6.66793	7.30215
GGGGGGGTAMRILGGVIS	O88456	Yes	Yes																						7.39439	7.1291	7.30462
ARREEEDAKRRAEDDMKKKK	Q9QZ47	Yes	Yes																							6.55294
ELWDTLYQLETDKFEFGEKLKR	Q9QZ47	Yes	Yes																					7.32817
QMGQRLAKAEAKSHTPDASGLQEL	Q9D8I1	Yes	Yes																										7.53016
LPLRIFLI	P13516	Yes	No							7.74692	8.28036							7.25888	6.97591			8.22328								7.56944	8.13594
MEAKGGTVKAASGFNATEDAQTLR	P97429	Yes	No									7.2026	7.69179	7.55543	7.72264
QTPSYRDAVLRAVDDFNQQSLDTNLY	P51437	Yes	Yes																									6.45889			7.12306
GAKAELPKYKSFNR	Q9JK37	Yes	Yes																					6.80895	6.65173
KKTETQEKNPLPSKETI	P20065	Yes	No					6.71391	6.53077	7.46458	7.33921	7.10848		8.03677	7.18362							7.29835						6.8055			7.56945
SALNFRETSPEQ	P31001	Yes	No									7.64567	8.05702												6.55054
AQEFVNCK	Q9QUH0	Yes	No									6.63561
HEAFQGAGDM	P05366	Yes	Yes																						7.25183
NTKQDNNWGKEER	P16110	Yes	No											6.72268	6.76524
RGSMGTGVGLGGFGGAGVGGITA	P11679	Yes	No									7.14731	7.25742	7.14358	7.42936					6.39765	6.3348		7.0725
ELGGNPLKNSGIENGAFQG	P28654	Yes	Yes																									7.381	7.53551		7.34412
AYPGYPVGSGVEGTETYQSPPFTETLDTSSKGYQVPAY	Q8R191	Yes	No	7.58898
SEKEDDDNEKREDPGDNWEEGGGGSGAEK	Q4VAA2	Yes	No									6.83987	7.00452	6.82463
VLEYLNQEQAEQG	Q03517	Yes	No				6.97938
AEFQPLVEEPKNLVKTNCDLYEKLGEYGFQNAILV	P07724	Yes	No					7.6162	6.95451	7.28596	7.3604									7.2677		7.02349	6.94839	7.70164	7.41698	6.99907	7.28675	8.65143	8.57226	8.15079	8.34985
KTKEKFLQSEET	P18419	Yes	Yes						8.14325
SNKGASQRGMTVYGLPRQVYDPKYCLNPEYPELSEPTHNHHPHNYYNSA	Q08091	Yes	Yes									6.95169
NFYSNLHDIMLL	P21812	Yes	Yes					6.46942																		7.08009	6.68633	6.83911	6.93929	7.02921	7.18901
APAFYAPQKKFAPVVAPKPKVNPFRPGDSEPPVAAGAQR	Q62523	Yes	No					6.97193
DGKWEVDEMKETKLPGDKGLVLMS	P35564	No	Yes										7.02825
KLVDKNIFS	P18242	Yes	No	7.71774	8.17095	7.90549	7.88487	8.06683		6.93656						7.89584				7.81787	7.74952	7.9965	7.39795	7.48385	6.95634
SHFKQATVGDVNTDRPGLLDLKGKAKWDSWNKLKGTSKESAMKTYVEK	P31786	Yes	No						5.64591
VAKQRIRMANEKHSKNITQ	Q9Z1W5,Q6TAW2	Yes	No						6.58213	6.4659	6.93105									7.95679	7.91095	8.50064	8.74613
ASTESGSESATHDSSAPR	Q9CY16	No	Yes											6.88922
GPYGGEDCPQWMVP	Q11011	Yes	Yes				7.0924
HAHPTLSEAFREANLAAAFGKPINF	O08749	Yes	No					7.00204	6.96606	7.06241	6.95023
AEFPNYHQTSEVVGD	P51162	Yes	No									7.6072	7.71626	8.17189	7.75542
MDPKDRKKIQFSVPAPPSQLDPR	Q60829	Yes	No										7.45381	7.15945	7.06085
TTYAINVG	Q9CRC0	Yes	Yes													9.22097
AKVDGPAEPELTKEFEVVGYPT	D3Z6P0	Yes	Yes																	8.78117	8.36827	8.35404	8.21255
NSTELER	O88329	Yes	Yes											7.20357	6.9595
VIGLQMGSNR	P37804	Yes	No									7.95669	7.45537
VANGKGILAADESVGTMGNRLQR	Q91Y97	Yes	No									8.22723	8.15381	7.70128	7.6003
VGDGETVEF	P62960	No	Yes												6.98118
YQANGPEDLNR	Q9R0P5	No	Yes											7.66903
KNLHTHHF	Q9ESP1	Yes	Yes																		6.7421
SQVAAESTAGLDQQ	Q62095	Yes	Yes													7.5941	7.58316	7.72299	7.77723
EKSIDDLEDELYAQKLKYKAISE	P58771	Yes	Yes																					7.70271	7.7176	7.66808	7.65907
SQSYSGGNIMSNKF	P51162	Yes	No									7.40971	7.16007	7.2052	7.14368
NDTKEDVFVHQ	P62960	No	Yes											8.10449	7.40675
SVREAREEAEEKSEEK	P34022	Yes	Yes																			7.32773
FAESLPSDEEGENYSKEVPE	P22005	Yes	No	7.90975	7.91142	7.94509	7.86206
DKHVEEVRKNKESKDPADETEAD	P54227	Yes	No					7.19939
IKTVETRDGQVINETSQ	P20152	Yes	No	7.59506	7.48452	7.31732	7.20289	9.51408	8.71918	9.3581	8.84441				7.50476	8.14144	8.26825	7.61552		7.91296	7.95779	7.98243	8.13535	7.77142	7.4313	8.01481	7.61071	9.40425	8.79687	8.95624	8.46937
GDREQLLQRAR	P68510	Yes	No		7.14471			7.40394				8.02163	8.56934	8.37707	8.99906													7.42636
DADEDYGRDSGPPA	Q80XU3	Yes	Yes														7.35806		7.86482
IVTSSAGTGTTEDTEAKKRKRAER	Q9D1J3	Yes	No					6.42486		6.5961	6.25806
QNLALQLAEKLGSLVENNER	Q8R1B4	No	Yes											5.67319
RPQPPPPPP	O88935	Yes	No	7.05968	6.96587	7.00393	7.05762
TVGKEPFPT	Q8BP47	Yes	Yes										8.12691
RLKTQPTD	P31786	Yes	Yes										7.24612
PMFIVNTNVPRASVPEGFLSELTQQLAQATGKPAQYIAVHVVPDQL	P34884	Yes	No	7.0992	7.0439	6.88742	7.09017	6.1278				5.45017				6.15753	6.38238	6.99705	6.11918	4.90777				5.60478	6.10349			5.85446	5.51317		5.43308
MLSGSGSQGRRCLATLS	Q8VCQ8	Yes	Yes													7.9846	7.83485		7.62949
ADSGPAGGAALA	Q62084	Yes	No	6.47452									7.24813	7.80446		8.32028	8.48765	8.42526	8.88812
ALYETELADARRALDDTARERAKLQ	P14733	Yes	No							7.16588	7.23929
NSQVAFEKA	P46460	Yes	No	7.36393	7.23032	7.27555	6.97882
RQKYDITTLRSRIDQAQKHSK	Q9QZ47	Yes	Yes																					6.89914
QDQINTQTQEMK	P06728	Yes	No					6.65845																6.67446				6.18386
RSVLEAQRGNKDAAINSLLQMGEES	Q9QZ06	Yes	No					7.35667
KGYLEQYRKKVQEQQRKNFNPGNYFTKGGADL	Q8BS30	Yes	Yes						9.2634
SALASRATAMQSSGSFNYARPK	Q9ET54	Yes	No									7.09853	7.26721	7.5225	7.37611
ASAPATPLSPTR	P14733	Yes	No									7.58419		7.45503
MKLQNLQ	P32020	Yes	Yes																7.45314
QPRGRILGGQEAAAHARPY	P03953	Yes	No						8.04711		8.19096																	7.92117	7.98045		8.38616
SGSLYRK	Q9D312	Yes	No									7.58177	7.41276	7.25268	7.28995
KTIDWVSFVEVMPQNQKAIGNALKSWNETFHA	Q9DCX2	Yes	No	6.97161	5.99835	7.06282	6.67651														6.54474
VESYTLPDGRIIKV	P61161	Yes	Yes					7.07985																				7.20657	7.2382		7.22044
AAADIARQVGED	Q9R1T4	Yes	No	7.23927	7.15688	7.1077	7.20778
ATPNTWPWQVSL	P05208	Yes	Yes																		6.51597
QSPDIILPIHS	O88572	Yes	No									7.69704
TLPHPNLHGPEILDVPSTV	P11276	Yes	No									7.40651	7.43877
SLEAQAEKY	P58771	No	Yes											7.00418										7.17398		7.81871
ADLLGSILSSMEKPPSLGDQESRR	Q7TNE3	Yes	No									6.20153	6.03356
IVDMVPGKPM	P10126	No	Yes						6.97223			8.10785	7.44297	7.26775	7.45648													6.98935	7.04125
ALDVANKIGII	P62751	Yes	No									6.99165	6.82303						8.1352	7.22527	7.17448	7.22144	7.39367
ARSLLLVDQLIDL	Q3UHJ0	Yes	No	7.5826	7.48147	7.449	7.53002
LQSSTIAAQVHDGPQEA	O70570	Yes	No										7.32422	7.35615	7.76302
FSIDNGLLTPTLKAKRPELRNY	P41216	Yes	No							7.12548												7.53653						7.95959	7.46476	7.32222
SRELHDVDL	Q62433	Yes	No	7.15582	6.93756		7.01312	7.45907	7.03149		7.31163	7.44591			7.21945								7.06557			7.60683	7.41381	7.31188	7.81035		7.57179
TIGKECEMQTMGGKKF	P51162	Yes	No									7.62956	7.75607	7.75136	8.18459
MDQARSAFSNLFGGEPLSYTRFS	Q62351	No	Yes												6.63583
TGDNSELLAEIKAGK	Q9ET47	No	Yes										7.14691		7.19707
GGGDDSFNTF	P68369	Yes	Yes													8.0067
VIIKCEGEKVR	O08688	Yes	Yes																		8.35365
LTNSGQLLQVVRA	Q99PM3	Yes	No	7.21745			7.15334
HTDAAPLIP	Q5BKQ4	Yes	Yes																6.76837
KKATQEAFMKR	Q91Y97	Yes	Yes													8.24836		7.99784
SEAGTAFIQTQ	P52480	Yes	No											7.57605	7.88504
GFTLDDVIQT	P07310	Yes	Yes																					7.24156
YGFRDPGPQ	P26339	Yes	Yes																	9.6627	9.76833	9.08324	9.62549
DISTLNSGKKSLETEHKAVTSEIAVLQS	Q91YQ5	Yes	No										6.84111		6.6329
SVAEKTKEQANAVSEAVVSS	Q9Z0F7	Yes	No							7.80323	7.81039																			7.70445
ADSDILQNPLAENGTPYYDVSRNA	P32648	Yes	No	7.13173	7.09248	7.19746	7.3848					7.42161	6.72771	6.83839	6.9708
AHLQAVDPQ	Q9EPE9	Yes	Yes																	5.55125	5.75836
IPNLAAYYI	P19096	Yes	Yes																											6.62883	7.3921
VGTMGNRL	Q91Y97	Yes	Yes													7.15881		6.83578
PIQNTDEETK	Q5G865,Q5G866,P50707	Yes	No									7.48323	7.36291	7.38671	7.60333
ENYPTDIQ	Q8BZE1	Yes	No		7.62072	7.5817
DVLWEDFHQKL	Q7TQF7	Yes	No	6.8571	6.99166	6.89841	6.82703
QKAKLAEQAERYDDMAACMKSVTEQGAELSNEERNLLSVAYKNVVGARR	P63101	Yes	Yes									6.24998
SASGAVQPGHPGAAVGPSPAAAASPATGPLFRP	Q62384	No	Yes												6.37641
MDASLEKIADPT	Q99K01	No	Yes										6.76633
QPSGPPADKPEEN	Q923D4	Yes	No		6.68873	6.93299	6.89743					7.20121				7.37621	7.72931	7.5712	7.6225
VGRRPDQQLQGDGKLIDR	Q9CY58	Yes	No										7.30087	7.16933	7.53147
LSSVLTGIQEE	P63056	Yes	Yes																												7.22787
KLSGREI	Q9D0E1	Yes	No											7.15024
NFIPPGRMCRAVGWGRTNVNEPA	P21844	Yes	Yes					7.54241	7.56655													7.62406						7.50035	7.95123		7.15907
ASQQGMTAYGTRRHLYDPKLGTDQPLDQATISL	Q08091	No	Yes									7.00843
SGLRVYSTSVTGSREIKSQQSEVTRILDGKRIQYQLVDISQ	Q91VW3	Yes	Yes										7.05368
SSAGDGFKANL	P32020	Yes	No						7.48751	7.53123	7.61388		7.17882			8.64521	7.91084	8.8736	8.69892							7.53437		7.73223	7.91777	7.86921	8.01762
RPLKDVTVT	A2ASS6	Yes	Yes																								7.01312
PPSTPPPPPP	Q6P9J5	Yes	Yes		6.82996	7.11412	6.79378
KRPRERFSQAIEEFSSESSEA	Q64356	Yes	No						8.55149
SPAAGLSFPGIRPEDEAYDQDGNPLQDF	O70176	Yes	No	6.13806
FTAGSYPRLEEY	Q8VCK7	Yes	Yes																	6.3263
EEIDNAPEERARG	Q8BFR5	Yes	Yes																										7.12544
AIKKKDELERVAKSN	P97461	Yes	Yes																	8.13308	7.94378	7.75612	6.9612
SNEKTISKLEY	P56375	Yes	No			6.75713		6.97478	7.13776	7.33293	7.33149													8.42729	8.47235	8.43046	8.36095	7.77551	7.69491	8.20599	7.92172
GSDTISKNGTLSSVT	Q925F2	Yes	Yes								7.07438
SERQSAGATN	P63054	Yes	No	6.04819	6.24218	6.30401	7.07375
AGNAARDNKKTRIIPRHLQL	C0HKE9,Q6GSS7,Q8BFU2	Yes	No					7.36722	7.11864	7.26583	6.99843	6.95357								7.75604	7.53423
ADLSHIETR	P08249	Yes	Yes									7.39244
AEKIASNSKIVVA	Q8BH95	Yes	No					7.24574	7.30985																			7.18415			7.06286
RWDQTADQTPGATPKKL	Q99NB9	Yes	Yes												7.01261
IEEEAAPEIH	Q02789	Yes	Yes																							7.43885	6.51983
ELDKSFRLTR	Q8BH69	Yes	Yes																									7.01171	7.26389		7.33005
RALEYIEKL	Q03517	Yes	No	6.81586	6.7714	6.98288
KEAHVDVKFQ	Q9Z2I9	Yes	Yes																										7.35577
AYTDLQQILESEKDLEEAEEYKEARVVLDSVKLEA	P48428	Yes	Yes																									7.25875	6.40324
NDRLKKANLQIDQ	Q8VDD5	Yes	No					8.15931	7.41468																			7.95879	8.16385		7.97379
VTLHIVERPYSGFPDASSEGPEPTQGEARAT	O54724	Yes	No							7.97385
YTSITRARFEEL	P63017	Yes	No									7.43635
VSKNFEQVAFDETKNV	D3Z6P0	Yes	Yes																	7.29282	7.17081	7.29745	7.32357
WKPGSDTIKPDVNKSKE	P35700	Yes	No					7.91625
GLQYRGRGSEEDRAPR	P16014	Yes	Yes		6.78562	6.77477
KGPGPGGPGGAGGARGGAGGGPSGD	P60761	Yes	No	8.11135	8.25492	8.44626	8.43345
LRASEEHLKQHY	Q01768	Yes	Yes																							7.4502
SANITKF	P47857	Yes	Yes																							7.09078	6.29831
NGGVVLGADSRTTTGSYIANRVTDKLTPIHDHIF	Q60692	No	Yes									6.746
LQDNTGFH	Q9ER05	Yes	Yes																	6.79891
VPRGEAAGAVQ	Q9QXV0	Yes	No	7.73957	7.7184	7.36812	7.59714
RKSSLVTSKLAGGQVE	P60840	Yes	No			6.961
NVGLTSISNLPKLNK	O35381	Yes	No											6.95544	6.95294
SIPKENFSCLTR	P14152	No	Yes									7.25364
AANIDDKRQVVSA	O70209	Yes	No									7.16521	7.11401		7.34782
PGVRLLQDSVDFSLAD	P20152	Yes	No							5.82707
LRQLEDERNSLQDQLDEEMEAKQNLERHVSTLNIQLSDSKKK	O08638	No	Yes									6.20048	6.20356
MRRDLEEATLQHEATAA	Q5SX39	Yes	Yes																					7.26992	7.23444
QADLEKEELAEELASSLSGRNTLQDEKR	O08638	Yes	No									6.99554
KSEEDMKGSEDLKKHG	P04247	Yes	Yes																							6.82268	6.47399
KYDCGEEILITVLSAMTEEAAVAIKAMA	P63242	Yes	Yes																	7.25025	7.05847	6.78704	7.88297
DPSDADFVDVIHTDAAPL	Q5BKQ4	Yes	Yes																		6.46106	7.39688
SFKENPTTFMGHYLHEV	P07724	Yes	No						6.87521	7.2638	6.96631
KEETGTEPADSEPLELGGPGAGPEQEEQSAGQKRPSKNDEL	Q9JKR6	Yes	Yes																	7.3855	7.54396		7.54197
ALKTIDWVSFVEVMPQNQKAIGNAL	Q9DCX2	Yes	No	8.03869	8.00116	8.00515	8.13601	6.60031	7.25618	7.30479	7.30732	6.82118			6.76815					5.80597	7.1765		6.6175	6.74801		7.11981	7.30457	7.21856	7.18072	7.40633	7.28061
LLELEAPLK	P62137,P62141	Yes	No					7.65999	6.98817		6.78819																		7.55883		7.23393
DVEEGDEKFE	P70122	Yes	Yes													7.20487	7.74635	7.69947	7.85314					6.74452
YEASYDMSDSGKLESLQHHEEL	Q9WUA3	Yes	Yes					7.39484
RAAKMPRSMEEE	Q3UBX0	Yes	Yes																	7.40567	7.24399	7.48707	7.66166
RALGQNPTQAEVLRV	P09542	Yes	Yes																							7.9846
TSVQTEDDQLIAGQSA	P26231	Yes	No										7.2328	7.23895
LAKEGDHLQISKEWFTAHIIPFL	O88531	Yes	Yes																	7.01682	6.88381	7.01985	6.9722
FHILDKDKSGFI	P32848	Yes	Yes																					7.7343	7.78067	7.50275	7.53741
EELLTTQCDRFSQEEIKNM	P97457	Yes	Yes																					7.25277	7.23849	7.0882	6.90777
AADGTGVVGGGAVGGGLPKDGLQDAKCPEPIPNRR	O55229	Yes	No									6.76021	6.61854	5.49009	6.42183
TLGEVEQVQSGK	Q8K4L3	Yes	No									7.23422	7.15504
FSAAGWPGYVRPLPAATAEGPAAVTL	P14602	Yes	No					6.79329		7.12138		7.20198	6.82585	7.24816	7.12057									7.04922	7.38544	7.04981		6.82445	6.20202	7.46167
AELRALVAVK	Q9DCW4	Yes	No									6.67977				7.64661	8.17587	8.10329	8.15221
KPPPPPK	Q9JHS4	Yes	Yes													7.16955	7.39951	7.91441	7.29997
YVARLSARPKIKAFLSSPEHVNRPINGNGKQ	P46425,P19157	Yes	Yes																	7.83008	7.64478	7.67725	7.88444
GNPKATPPQIV	Q91VW3	Yes	Yes					7.45538																				7.82812
QRAKVAMSHFEPSEYI	Q99KI0	Yes	Yes																							7.7946
SLPKSDQKF	Q6T3U4	Yes	No												7.11973
FDKDGDGTITT	P0DP28	Yes	No	6.96374	7.1531	6.91089	6.92324	7.4805																6.67797				7.9253	7.69614		7.45597
LNDITKREKFSPLTAN	Q9DB20	Yes	Yes																							7.6756
YVGTKTKENVVQSVTSVAEKTKEQANAVSEAVVSSVNTVAN	Q9Z0F7	Yes	Yes							7.44907																		5.53983	6.54217	7.02663	6.69814
VVGDDYHTWNVNYKKWE	Q3U2S8	Yes	Yes																												6.85448
YAEPEPQEGASAGAPSPTLELASRSPSGGAAGPL	Q6WVG3	Yes	No											6.50842			6.11984														7.09071
ITLTSANHAMI	P16110	Yes	No					7.20713
IEFSKEQQEDFKEA	P05977	Yes	Yes																						6.66194
AGTIAGLNVLR	P63017	No	Yes									7.39989	7.15047
REILDSRGNPT	P21550	Yes	Yes																					7.73766	7.70457	7.53979	7.52429
PEAPIFQVADYGIVADLFKVVPEMTEILKKK	Q99LC5	Yes	No					6.09278	5.49968	5.93586	6.29272									5.45808	5.48943	5.63769	6.12109	6.43534	5.90027	6.26067	6.43883	6.49226	6.5518	6.97184	6.59425
MDEQDLNEPLAKV	Q3URD3	Yes	No									7.48451	7.52172	7.49563	7.7343
RTVTSSLKELYR	Q8BH64	Yes	No						7.2947		7.67456																		7.49541
SALASRATAMQSSGSFNYARPKQFIAAQN	Q9ET54	Yes	No									6.76998	6.28735	6.50931	6.85452
SGTSSRPSSNRSYVTTSTRT	P20152	Yes	No							6.83525
ISNFNNAVESK	O70400	No	Yes												7.13683
VISSIEQK	Q9CQV8,P68254	Yes	No									7.37495	7.57618											6.24963
RRVSDSFFRPSVMEPILGRAQYSQLR	Q8CGN5	Yes	No					7.2379	8.40756	8.37451	8.69501											8.2668				7.03517		7.74451		8.39644	7.47968
KGPGPGGPGGAGGARGGA	P60761	Yes	No				7.03685
SDLHAHKLRVDPVNFKLLSHCLLV	P01942	Yes	No					6.97176	7.87362	8.14959	8.01533	6.82779	6.4809									7.83434				7.84045		7.31867	7.35048	7.88421	7.58045
QTENDALEPEDLPQAAEQDEMRLE	P60041	Yes	No		7.03092
YIDQEELNKTKPIWT	P11499	Yes	No									6.84571	7.54809	6.92686	7.08552
HIPTSAPVYQQPQQQQMTSSYGGYKEPAAPVSIQR	Q61792	Yes	No										6.79263	7.28384	7.23556
GPAGPSGPVGKDGR	Q01149	No	Yes									7.50316												6.7042
GSALRPSTSRSLYSSSPGGAYVT	P20152	Yes	No							7.63742
LWAPEQAPLKSKMIY	Q9R0P5	Yes	Yes																							7.53977
LLLKEPMTVS	P16015	Yes	No						7.56221															7.70257		7.55018	7.65786	7.4564	7.72897	7.31118	7.25374
DDALRGQDDLKEQLAMV	Q5SX39	Yes	Yes																					6.50557	7.04873		7.02302
VIGLDELLKF	Q8R429	Yes	Yes																					6.68615		7.33959
REDDVGTGAGLLEIKKIGDEY	P80318	Yes	Yes																											7.16619
AGVLSRDAPDIESILALNPR	Q8CHR6	Yes	No									6.51553	6.70397	6.80386	6.8825				7.09726
AGGHKLGLALELEA	Q60930	Yes	No	8.27349	8.45225	8.33508	8.03501	7.71969	7.51797	7.99207	7.78059		7.87152	7.33611				7.89025	7.72191		7.27023	5.65773	7.29984	8.20688	8.16957	8.66334	8.48541	7.73764	7.04151	7.96517	7.80275
AHVDHGKSTLTDS	P58252	Yes	Yes																					6.19576	6.69878
LAAAGDKLVVVDF	P10639	Yes	No				6.95655
SDTAVADTRRLNSKPQDLTDAYGPPSNFLEIDIFNPQTVGVGRARFTTY	O70493	Yes	Yes				7.30573
GHKLGLA	Q60930	Yes	Yes																	7.08744		7.07679	6.95188
MEPSPLELPVDAVRRI	Q9CXF0	Yes	Yes													8.23655	7.83539	8.25456	7.94473
GLKSLVSKGILV	P15864	Yes	Yes																												6.83478
EGTFPGKI	P56391	Yes	Yes													8.60025	7.79973	8.70006	8.9441
TVKGPDGLTALEATDNQAIKAL	P62774	Yes	Yes												6.62891
YAKAAAKLKAEGSEIRLA	P09103	Yes	Yes																	7.14184
GWTLNSAGYLLGPHA	P47212	Yes	No			6.98132	6.73354					7.41194	7.07405	7.13289	7.03298
VPSPVSSEDDLQEEEQLEQAIKEHLGPGSSQEME	Q03517	Yes	No	8.37518	8.2232	8.23339	8.24085					6.49967	5.5466	6.31244	6.13766
SIVTDTPELQRL	Q9DC07	Yes	No	6.99426	7.30042	7.21367	7.47434
SEPEIPKGIRAVLLGPPGAGKGTQAPKLAEN	Q9WTP6	Yes	No						6.10879																				7.13346		6.66255
AAAVVDPQQSV	P43883	Yes	Yes													8.53855	8.03472	8.65779
ASHTEEEVS	A2ASS6	Yes	Yes																							6.42826
ESSVRSQEDQLS	Q921W0	Yes	Yes																	7.21332		7.40519	7.41002			6.60396
KVPKTAENFR	P17742	No	Yes									8.41692	7.11689		7.87079
TSREIQTAVR	P10854,Q6ZWY9,P10853,Q64478,Q64525	Yes	No						6.59618		6.49734											7.24832				6.4673	6.28642		7.62993	7.16892	7.63345
IDLPNKKV	O08997	Yes	Yes													7.30543
SQYLQKCSY	P07724	Yes	No					7.63506	7.31443													7.97961		7.80593	7.69572	8.16739	7.9808	7.92409	7.87057	7.99477	7.99832
FEPANQMV	P68369	Yes	No									6.77531
TEALQNQAQHQE	Q99K01	Yes	No										6.98688
SLGQRLALLASRLQEPQR	Q9JI99	Yes	Yes					6.38289
EARRRKEDEVEEWQHRAKEAQDDLVKTKEELHL	P26040	Yes	No							7.48921	7.49659
RVAEQELLDASERVQLL	Q5SX39	Yes	Yes																					7.37032	7.11452
FDQTQIQEFKE	P97457	Yes	Yes																							7.08748
AAVPELLEQQEEDRSKL	Q9D8U8	Yes	No									7.20166	7.46372	7.23814	7.6879					7.02974	6.90405	6.99812	7.68671					6.76013	7.0656	6.71785	6.87035
MLHGAISLPGGGPAPGAAV	Q66K08	Yes	Yes																		7.16709
GSNMDFREPTEEERAQRPR	Q9WUK2	Yes	No					8.49803		7.87483	7.84358	7.87026	7.75144	7.8192	7.94746								8.29224					7.14269			6.61642
PEYGEVIQL	P48024	Yes	No	6.93238	6.93444	6.96111	6.93241									6.84598		6.79257
GHYLHEVAR	P07724	Yes	No					6.77051														7.22555						7.00708
NPGNYFTKGGADLYQAQLKG	Q8BS30	Yes	Yes						8.42872
SEKPPAIDWAYYRA	Q9DCX2	Yes	No	8.9185	8.92826	9.01696	9.03503	7.62574	8.022	7.89747	7.79901	7.35126			6.98806	8.03437	7.46646	8.07728	8.06446	7.24144	7.37663	7.4662	6.9093	7.33575	7.29205	7.76759	7.44237	7.49539	7.65533	7.68885	7.49078
GPVFTPASIM	Q8BVM4	Yes	Yes																							7.30686
ETLDTSSKGYQ	Q8R191	Yes	No	6.97527	6.70681	6.93057	6.90072
DWEIGAGHLSSSA	Q9ERG0	Yes	Yes										7.07491
GKKGDGNPNQGKKGEGASNQNRKTDTVANQG	Q99PL5	Yes	Yes																				7.25574
APPEVVMDPALAAQYEHDLEVAQTT	Q61820	Yes	No										6.49747
QLFHPEQL	P68369	Yes	Yes																										7.01395	6.80778	6.81463
ENYLSACSGFLIRRNFVLT	P21844	Yes	Yes					7.22639	7.17579		6.92728									6.80353	6.77124	7.10542	6.72881					7.25165	7.47797	7.139	7.28104
VGGTNDKGVGMGM	Q9R257	Yes	No			6.6243	6.31849			7.17086
AFDGTWKVDRNENY	P55050	No	Yes												7.0162			7.34545
SIEDRVISL	P08228	Yes	Yes				6.67781											7.17243
QKTVEGAGNIAA	O55042	Yes	Yes	6.68451	6.75578	6.79402	6.80152
TDRENQSILITGE	Q5SX39,P13542	Yes	Yes																					7.10168	7.12293		6.79131
RLIRGPGENGEDS	Q9Z0P5	Yes	No					7.09931
SVTEQGAELSNEERNLL	P63101	Yes	No									8.19771	7.09357	7.31547	7.62868
LFQNFDHTLMPVQFNVHAKKQ	Q61400	Yes	No						8.90009
MNGKEGPGGFR	Q9QZE7	No	Yes									7.81706			7.53546
SNVEEADAAMAASPH	Q9CX86	Yes	No											7.35823	7.33673
FLDIQKKLG	Q99LY9	Yes	Yes								6.96139
DVENFLEENE	B2RS76	Yes	Yes																7.37731
HEEPSEHTSD	Q9DC26	Yes	Yes
TEVMMNAPSMEEIGLSPRKDGLS	Q9CX60	Yes	Yes																	7.19619	7.2298	7.48326	7.73676
GGAAKRETKEVQT	O70318	Yes	Yes																							6.07797
SGASGPENFQVG	P26039	No	Yes									7.48305	7.26716																	6.95032
GYEPDPNIV	P11725	Yes	Yes															7.53714
DDIASSENLLHLTANRPKMPGR	Q9JLQ0	Yes	No									6.88241	6.90657		6.76987
QTLENERGELANEVKALLQGKGDSEHKRK	Q8VDD5	Yes	Yes										6.39838	6.55814	6.4237
SGGLSSSYGGLTSPGFSYGMSSFQPGFGSAGGSNTFS	P11679	Yes	No										7.12831	6.45978	7.15553
NAINKCPLLKPWALT	P05064	Yes	Yes																					7.56808	7.54254	7.94891	7.61704	7.24193	7.37656	7.91135	7.06333
GASGGIGQPLSLLLK	P08249	Yes	No												7.16177
GTLVQTKGTGASGSFKLNK	P43274,P43277	Yes	No									7.9901	7.6844	7.36879	7.71338
EFINKLQPGSV	Q08091	Yes	No										7.1603
DFEEKKEEEGSANR	P26339	Yes	No	6.52669	6.58142
HGPVGGGSGGGGGGGGGGGGGGPGH	Q6XBJ3	Yes	Yes																			7.62343	7.59443
AQQAADKYLYVDKNFINNPLAQADWA	Q8VDD5	No	Yes												6.82808
ALKVSQLQERTGRTAPTVIT	Q9D0F9	Yes	Yes																								6.54606
KELDPVQKLF	P97450	Yes	No				7.1613																			8.14487	6.63487
AGHPLYPF	Q9JII6	Yes	No											6.7468
TWKAMEGIFIKPGADLSTGHDEL	Q9ESP1	Yes	Yes																			6.85485	7.06513
PDGLEENPPTE	D3Z1D3	Yes	Yes																					6.60014	6.7762	6.66403	6.76583
SPQTVNSVAKRY	Q6P069	Yes	Yes									6.81573
LYAYEPSDTALLYDNMKKALKLLKTEL	O88312	Yes	No										5.20096
NKSTESLQANVQRLKEYR	P47963	No	Yes									7.47657	7.27674
TKAGAKAPAKAQASAPAQAPKGAQAPKGAQAPV	P47915	Yes	Yes																	7.42846	7.37559	7.50096	6.9771
NITQRGNVAKTSR	Q9Z1W5	Yes	No									7.30304	7.49107	6.95307	6.86076
VEGLRVFDKEGNGTVMGAELRHVLATLGERLTEDEVEKL	P09542	Yes	Yes																							6.7592
EKAGEDGQQ	Q69ZQ2	Yes	No	7.87293
EGCVPRKVM	P97805	No	Yes									7.44053
NLKPGECLKVRGEVASDAKSFVL	P16045	Yes	No					8.05465	8.57783	8.52449	8.08758	7.27102									7.01654	7.77716						8.14211	7.87206	8.21118	7.17498
QEDEEEEEE	Q8CGK5	Yes	Yes															7.44739
VYELDKNLKPIKPMQ	Q9DBJ1	Yes	No					7.61961	6.80383	7.12798																		7.8849	7.79908	7.00213	8.09349
KGSGARPASPESTPRPGQPR	Q8CGN5	Yes	No								7.09299											8.0291								7.50822
DVSAHQWEQAQN	Q10738	Yes	No									7.47886	7.29856	7.51236	7.63367
KELVIPL	Q56A08	Yes	No					7.88253	7.61793		7.58567														6.88805	7.6112	7.05009	7.62931	7.93462	7.85245	7.79676
KLAQGEYIAPEKIENV	Q8JZR0	No	Yes										7.61402
RKSFTPDHVVYARSKTA	O54724	Yes	No								8.32778
KNVREATES	P52480	Yes	Yes																					6.73081	6.38642
TKEDGTWGTEHREPAFPFQPGSITEVCITFDQA	P16045	Yes	Yes																									7.09297
KLGLDFPNLP	P10649	Yes	No					7.17766	7.3766													7.37158		6.78445		6.93913		7.84944	8.09515	7.4236	7.60033
KLEAAATALAT	Q9D8E6	Yes	Yes										7.94019
MENCLGDSRHEAEKPETSENTETSGKIEKYNVPLNR	Q9ERG0	Yes	No					7.30942
DIDSAPITARNTGIICTIGPASRSVE	P52480	Yes	Yes									6.45589
LLWGQILSTAS	Q60997	Yes	Yes																	7.45914	7.32602	7.49653	7.27005
ISTGGGETGETLQKFLQK	Q62009	Yes	No									7.30868
EPVVQPSVVDRVAGLP	Q9DBG5	Yes	No											7.20363	7.39188
SAEDIKKAIGAFA	P32848	Yes	Yes																					7.26187	7.56339	7.10786	7.18621
ELSKDQPYL	Q9Z1P6	Yes	No	7.30373	7.37781	7.24046	7.43075								7.36388
KLNVEPDYLEVLEKQTTFSQF	Q810B7	Yes	No	6.58488	7.18375	7.20528	6.20036
KDGPGGKEATWVVDV	P32020	Yes	Yes													7.46647		7.52647	7.04073
LDEIEEHSIK	P42208	Yes	Yes						6.86974																			7.39394	7.5191		7.54757
QLAEEDAAR	Q9QXS1	No	Yes											7.55871
SLAKTAFDEAIAELDT	P63101	Yes	Yes																										6.49342
SIAMDKI	P48756	Yes	No										7.29314
GEFDQGSDEENV	Q9CR35	No	Yes									7.02928		7.2759						7.79894	7.89206	7.67764	7.80702
LPDKDCR	P18760	Yes	No											7.19706
THLPTAMMDHSKSPFM	Q9QWG7	Yes	No										7.45293		7.59063
FLQEEAIDRNYVPGKVRQ	Q6ZWQ5	Yes	Yes	7.20278	7.39993	7.32819	7.26491	7.39081												7.04808
MGYQNVEDEAETKKVLGLQDTIK	Q9Z0P4	Yes	No	6.93521		7.34637	6.44799		7.24496	7.27934	7.20691											8.21628						7.05814	7.13088	7.30883
LAKYNQLMR	P21550	Yes	Yes																					6.74412
KDIKHDPSLQP	P16015	Yes	No					7.61266	8.95059	7.25884	8.35617										7.9078		7.03413	7.06789	6.92487	7.24627	7.18088	8.2045	8.86839	8.04265	8.63022
SLNNKFASFIDKVRFLEQQNKMLETKWSLLQQQKTSR	P11679	No	Yes										5.96148		5.99127
TEEKETAFEFLSSA	P14152	Yes	No	6.90746	7.08953	6.72075	6.73083	7.00509	7.14282	7.31419				6.5838	6.855			7.84826
SASAGGSHQPSQSRAIPTR	P70445	Yes	No					6.8816	7.07223	7.5564	7.52491	7.50453	7.695	7.63969	7.65155							7.70623		6.70784	6.98171	7.11648	6.9346
YVASYLLAALGGNSSPSAKDIK	P99027	Yes	No									6.39171	7.32479
AMVSEFLKQARFLENQEQEYVQ	P10107	Yes	No					8.71945	7.10361	7.95026	8.03877	5.87954	6.23771	6.17451	6.01817					6.6566	6.20083	7.13958	6.95135					8.26089	7.93677	8.35131	7.88674
IADNVKDWS	P17751	Yes	Yes																					7.1799	7.14666
QLLTLSNELSQARDENKRTH	P26040	Yes	No											6.8306
TTEPVSELLKNYLDAQY	P18242	Yes	No	6.8349	6.9605	6.89344	6.92906	7.07788
GKQAFTQQIEELKRQLEEESKAK	Q5SX39	Yes	Yes																					7.76427
GQNPTNAEVLKVLGNPKSDEMNV	Q60605	Yes	No									6.8066			7.06167
GFAMDEGMSQVRK	Q8BS30	Yes	Yes						7.97252
HEVARRHPYFYAPELLYYAEQ	P07724	Yes	Yes																										6.70281		6.30962
QLAGTRESVDSAKPR	P35455	Yes	No	6.98863	6.66325	7.67565	7.29161
AAGVFSNPAVRTAAANAAAGAAENAFRAP	O35609	Yes	No																											7.12855
SRVETEA	P30416	Yes	Yes														7.22811
SAKEQIKWSLL	P61924,Q9JHH9	Yes	Yes																	6.87205		7.76398	7.16621
SQRHSGPSSYKVGTM	A2AEX8	Yes	Yes																							6.94141
KAYKRQAEEAEEQSNVNLAK	Q5SX39	Yes	Yes																					6.04959	6.31815
TSYSYRQTSAMSSFGGTGGGSVRIGSGGVFRAPSIHGGSGGRGVSVSST	P19001	Yes	No									6.4898	6.56072		6.46541
STESLQANVQRLK	P47963	Yes	No									7.48902	7.31796
NIFGADTKETEKSVSSAIETAIKT	P19467	Yes	No										7.25037	6.89388	7.26093
NQAVNGLLMSAVMKHGSSITR	Q9D321	No	Yes										6.73625
GFHSIEL	Q60692	Yes	No	7.59813	7.54381	7.67919	7.49283					7.35949	6.64519			7.07232	7.22403	7.8316	7.2068						7.06917	7.08836
SDRETLLNSATTSLNSKVVSQ	P80315	Yes	Yes																										6.71437
LGLPGDVIER	P51162	Yes	No									8.44652	8.69964	9.03688	8.82582									8.25926	7.5513
VEDYLSAI	P07724	Yes	No					6.52161																6.84321	6.90684	6.87973			6.73676
EQIHVLENSL	A2BIM8,P02762	Yes	Yes																7.86964
DAMDAMDGAVLDGRELRVQMAR	Q62093	Yes	No									7.13569	6.81185	6.82312	6.99484
FNDGLNHLDS	P02088	Yes	Yes																					7.29025
LDEFQKKWKEDVELY	Q00623	Yes	No			7.62045		7.33851	7.69603		7.64877											6.92946		8.09395	7.95422	8.06641	8.06523	8.18121	8.01548	7.9547	8.19616
GDLPEQENVLQRVL	Q8CGN5	Yes	No					7.38329	7.30738	7.48394	7.33027																	7.43319	7.31991	7.5513	7.31239
NLHQSGFSLSGAQIDDNIPR	O08553	Yes	No	6.89118		7.19425	6.89643	6.21244				7.13402	7.05822	7.06634	7.01521
SELKGTISTRLR	Q8CGN5	Yes	No					7.24239	7.51449	7.5441	7.95754											8.07976						7.1065	7.35101	7.5484	7.55059
GSSSSSFRGSMGTGVGL	P11679	Yes	Yes												6.90193
TFVSITPAEVGVLVGK	P62962	No	Yes										6.98901	6.99207	7.01535
IMEKGELVPL	Q9R0Y5	Yes	Yes																						7.2278		7.11689
QGGDFTRHNGTGGRSIYGEKFEDENFILKH	P17742	Yes	No	9.18102	9.30078	9.19939	9.12604	9.45825	9.61374	9.7713	9.5428	8.36627	7.4355	8.20818	7.52375			8.8589	8.11817	8.35117	8.14015	7.77902	7.98229	7.66849	7.58555	7.7668	7.56538	8.96154	8.58218	9.00197	8.66137
SIHGGSGGRGVSVS	P19001	No	Yes										6.86647	7.11012	6.95539
KAAEQAASDLRTQVTELEDELTA	Q6URW6	Yes	Yes												6.82475
AKWGEGDPRWIVEERADATNVN	Q8BK64	Yes	No	7.07551	7.03686	7.30512	7.14137	7.52757		7.39073	7.38733	7.0631	6.89479	7.21564	7.12193	7.68392	7.70771	7.59255	7.67626	5.83844	7.04136	7.95527	6.66907			7.00789		7.29437	7.27485	7.39581	7.30294
METGPAPLVAPPRR	Q8BHL3	Yes	No									7.38622	7.21458	7.01478	7.26848
AEKEETGVAM	P21981	Yes	No											6.67281
AQKGQLSDDEKFLFVDKNFMNSPMAQADWVA	O08638	No	Yes									5.687	5.94054
AETVADTRRLITKPQNLND	O70492	Yes	No	6.96853		6.73466	6.95806	7.12496	7.42081	7.68494	8.04297			6.77817				7.58591	6.04687	7.30409	7.2729	7.29535	7.324			7.33415	6.94274	7.31447	7.70786	7.70221	7.5747
EEFKEAFLLF	P09542	Yes	Yes																					7.00468	6.56324	7.23915	7.20242
LDPEGKGTIK	P97457	Yes	Yes																					6.18435	6.19189		6.21233
SGRPVTPPRTANPPK	P62141	Yes	Yes																	7.548	7.3423	7.55196	7.50603
KFKATVKMEGGK	P51162	Yes	No											6.87057	6.68902
VSWVSAWDDRIAEGTFPGKI	P56391	Yes	Yes																									7.12999		7.19376	7.49652
SALQSAGVVV	Q9WUM5	Yes	Yes									7.00598														6.96071	7.68902		7.06069
SQYEIMAEKNRKDAEATY	P19001	Yes	Yes												7.12246
GEVPVVAIR	P27773	Yes	No									7.63095	7.15276	7.49779	7.39914
GGPGGGGSSGGPTIEEVD	P17156	Yes	Yes								7.00444
PGHLQEGFGCVVTNRFDQLFDDESDPFEVLKAAENKKKEAGGGGVGGPGAKSAAQAA	Q9CY58	Yes	No												6.13741
GPPQKPPGP	O88935	Yes	No	7.06466	6.21336	6.78837	6.95735
GNEASFVPSRRAGGRR	O08638	Yes	Yes									7.49763
QLELGGSPGDLQTLALEVARQ	P01325	Yes	Yes																	7.83697	7.7013	7.71867	7.53766
QEVDEPPQHALRVDYAGVTVDELGKVLTPTQVMNR	P70296	Yes	No									7.41369
TDPDVGVNSL	Q91XY9	Yes	Yes																							6.74751
SVTQQPGSEVIAPQKTPAQLK	Q9Z1Q9	Yes	No									7.27399	7.23748	6.9491	7.03442
NDATDVNDALSYVTR	Q04857	Yes	Yes					6.36943
YISSAQLDQPDPGAVAAAAIF	Q8VC30	Yes	No												5.5924
PSAAYLWVG	P13020	Yes	No	7.0173	7.19772	6.88668	7.02462
EKFLQSEETVR	P18419	Yes	No						8.96293
TNYENGKNDYVK	P19157	Yes	Yes													6.9303	7.55252		8.38034
AGHLDDLPGALSALSDLHAHKL	P01942	Yes	No	8.00811	8.00387	8.06489	7.98498	8.03376	9.05122	9.5436	9.25872	7.2605	7.29647	7.08563	7.07903	7.15637		7.86475	7.81003	6.72336	6.87792	7.90327	6.80858	7.02047	7.1749	7.30778	6.9674	8.52435	8.2368	9.0539	8.43428
QGPALSMSGSLYRKGTVQRLG	Q9D312	Yes	Yes												6.84193
MTRGNQRELARQKNMKKQSDSVK	P84102	Yes	Yes																				7.03173
TQKSYKMSTSGPR	P11679	Yes	No										6.73784	7.4564	6.74404
VGPRYTNL	P63085	Yes	Yes					7.59817	7.53553																			7.6459	7.43327
IQQNTFTR	Q8BTM8	Yes	No									7.5779
GILFGPKGVNTGAVGS	Q9DCT8	Yes	Yes													7.51073												6.93782	7.45584
AISEELDNALNDITS	P58774	Yes	Yes																					7.23902		6.33146
KTELEDTLDSTATQQELRAKREQEVTVLKK	O08638	Yes	No												7.00889
LDGDLPEQENVLQRVLQL	Q8CGN5	Yes	Yes																									6.85274	7.03987	6.7906	6.95905
TVGSVAKVEQVKFDALTMHVQPQVAAQQK	Q62468	No	Yes									6.56223
LPGLLPGPADKLISKGPGQVSTAASALSLDL	Q3UJB9	No	Yes												6.74654
SMLKPSGLKAPTKILKPGSTAL	Q922J3	Yes	Yes																	7.31917	7.41921	7.25197	7.3646
YDRTMGL	O88329	No	Yes											7.48048
IGDVVLSIDGISAQGMTHLEAQNKIK	Q8CI51	No	Yes									7.00585	6.12443	6.52786	6.74201
ALVADSHPESERISMR	Q62261	No	Yes									7.14961
SSPPEGKLETKAGHPPA	Q91XC8	Yes	No					8.10302		7.61396										9.09188	8.9811	9.03043	9.3332
SQENFEPF	P12710	Yes	Yes													8.44639
ADKILRAKRK	P29452	No	Yes										6.93649
SQAEFDKAAEEVKRLKTQPTDEEMLFIYSHFK	P31786	Yes	No	7.32654	6.93255	7.24308	7.08843	8.33719	7.7801	8.38696	8.50511	6.89573	7.42786	6.76554	6.99893	8.37489	7.2387	8.18972	8.13705			8.88159		7.47493	7.07933	7.31145	7.05715	8.87157	8.36505	9.01966	8.36631
GKYTPSGQSGAAASESLFISNHAY	P05064	Yes	No	6.94435	6.97168	7.09677		7.27708	7.23416	7.4832	7.34494	7.21931	7.26868	6.89586								7.59751		7.9142	7.93744	7.87197	7.95175	7.35016	7.77077	7.5978	7.36573
QELGKLTGPSN	Q03517	Yes	No	7.32288	7.40561	7.51319	7.55788					8.47514								7.04493	7.18549	7.33804	7.32024
SAVEKGEELSCEERNLLSVAYKNVVGGQR	O70456	Yes	No										6.61641	6.32575
VGTVCAIA	P21440	Yes	Yes													7.96789
MLSVAARSGPFAPVLSATSRGVAGALRPLLQ	Q9CR68	Yes	No	6.21424	5.55077	5.87068	5.84147	7.21966				7.83984	7.10253	7.24308	8.1543	7.61972	7.84274	7.97731	7.9866	6.19599	6.39489	6.43233	6.93562					5.53903	4.8235		6.63739
AKGHYTEGAEL	Q7TMM9	Yes	No		6.37811
AAVTMSVSGRKVASRPGPVPE	Q6URW6	Yes	No											7.34008	7.44141
ARSDFEEKKEEEGSAN	P26339	Yes	No	7.06919	7.0117							6.48269								7.38329	7.37395	7.51911	7.84372
SDDDLSVQQKSTQQMKTEEDLSQFGQQRQYGQERSQSY	Q8BS30	Yes	Yes						8.2894
TQDQISNIKY	Q61792	No	Yes											7.49471
RSLGQNPTEAEL	P0DP28	Yes	No												7.70442													7.63739			7.70273
PYLKEVIRER	Q9D855	Yes	No	7.13602	7.22015	6.97755	6.99688
VAMPALAPPEVVMDPALAAQYEHDLEVA	Q61820	No	Yes									7.29131
AEAGIATPGTEDSDDALLK	O35226	Yes	No										6.72958	6.92907
ELLDSGVISH	Q9QXS1	No	Yes											7.40245
TEGGFVEGVNKKL	Q64285	Yes	Yes																	8.23116	8.06323	7.89169	7.85606
VAKQRIRMANEKHSKNITQRGNVAKTS	Q9Z1W5	Yes	Yes																	7.48514	7.76966	7.80292	7.8274
KMLPDKDCR	P18760	Yes	No					6.66498																				7.63598	7.52031		7.85737
WDDRIAEGTFPGK	P56391	Yes	No					7.67679																7.00959	7.04916	6.96701	7.21009	6.98005	7.44547	6.67399	7.02339
AEGKAGGAAGLFAKQMQ	D3Z6Q9	Yes	Yes											7.29472		6.84491	6.62162	7.29196	7.87594
REHCEQLEKCVKA	P99028	Yes	Yes																							7.1835
SDAPPLTLDGIKDRVLY	Q9CR21	Yes	No	7.70277	7.64097	7.87909	7.96996			6.91533																7.02512	6.75725	7.00285	6.72901	6.86717	6.75981
VENHMGVAV	P28650	Yes	Yes																					7.10859	7.02807
VLGHHLGKDFTPAAQA	P02088	Yes	Yes																												6.99343
NNVSLLQSCIDLFKNN	Q9D8U8	No	Yes									6.81881	6.35124		5.8358
ETGERPSNEEIM	Q9Z2I0	Yes	Yes											7.13626
SGAQIDDNNPRRTGH	P97427	Yes	No	6.59458	6.6916	6.79667	6.79491
KLGTDQPLDQATISLQ	Q08091	No	Yes												7.7418
AEVESTPHPQPL	Q9WV92	Yes	Yes										7.54801
AIRNDEELNKLLGRVTI	Q8R1M2,C0HKE4,Q8CGP5,C0HKE9,Q8BFU2,Q8CGP6	Yes	No	6.78687	6.47937	6.67261		7.05825			7.28294	7.21492		6.33134	6.88325													7.08802	6.61081	6.5335	6.85086
GGQSNEALELEEKESSDEERGKKT	Q0VG18	No	Yes											6.81128	7.11615
RYEEIVKEVSTYIKK	P10126	Yes	Yes											6.54075
KELEEAK	Q3UYV9	Yes	No					7.0599
SSEEGKLFVG	Q8BG13,O89086	Yes	No	7.50977	7.73018	7.75873	7.43886			7.364	7.51207	7.75028	6.58591	7.42334	7.24656	7.96955	7.5886	7.89003	7.62998	7.76352	7.30216	7.69894	7.63496	6.72627	6.75498	7.26028		7.24342		6.90172
QVEQLELGGSPGDLQTLA	P01325	Yes	Yes																	8.38169	8.54633	7.46802	7.45736
SNFNNAVESKT	O70400	No	Yes												8.80192
ILDQTNVSAA	Q8VEK3	Yes	Yes									7.46776		7.25717
DAPETERAAVAIQSQFRKFQKKKAGSQS	P63054	Yes	No									7.18257	8.61252		7.96947
QTGLLQLLGDLSRGQETLA	Q62361	Yes	No	7.35531	6.81544	7.08906	7.24109
YMIGVTYGGDNIPLSPYRIR	Q80X90	No	Yes									7.02822
RLRDWHHQRSAHVLNVQS	Q8BVJ7	Yes	Yes																					7.28339	7.5501	7.59854	7.34749
ASGPPVSELITKAVAA	P43277	No	Yes										7.51072
DDIAALVVDNGSGMCK	P60710	Yes	No									6.58787	6.91293
WLVYDGHQHISIASLPG	Q8BTY1	Yes	Yes																	6.59005
DAELEFAIQPNTTGKQL	P26041,P26043,P26040	Yes	No					6.72286														7.35007		7.21053	7.21933	7.36734	7.26912	7.44383	7.51964	7.13857	7.26467
TAHNRRAQPFVAAANIDDKRQVVSASYNSPIG	O70209	No	Yes									7.64091
SEYQKLFPDIPIG	Q99J77	Yes	Yes																									6.87326	6.8807
TFASPTQVFFDSANVKQVDVPTLTGAFGILAS	Q9D3D9	Yes	No	6.82333	6.87679	6.86512	6.82279
LPTRPAPPTVEQILEDVRGAPAQDPVFT	Q9D7E4	No	Yes												5.42854
LLSEPNQTEN	P60041	Yes	No	7.927	7.84216	7.56544	7.46028
SVVTGGGEAAGGGGGGGARVFF	Q8R4S0	Yes	Yes																					7.01682	6.99133	6.9922	7.12878
MFTQQQPQELAR	Q6WVG3	Yes	No									6.92421
DEWFVDS	P16675	Yes	Yes															7.02595
QAQLEERQAEMEGAVQSI	O54724	Yes	Yes																									7.12995
ASGMARDWPDARGIWHNDNKSFLVWV	P07310	Yes	Yes																					7.10074	7.01043		7.27657
FDPANGKFSKSANSPDGKKLPR	P58252	Yes	No						7.10579																				7.3972
IVGGHEASESKWPW	P21845	Yes	No					7.75407
DVEDEETWIREKEPIAASTNRGKDLIGVQNLLK	P16546	Yes	No									6.02521	6.58241
MVHVGGMV	P70207	No	Yes										7.07087
STGLRYK	Q9Z2Q6	Yes	No	6.90511	6.86043	6.99284	7.10605					7.29031	7.64056	7.67392	7.88503
APEDVDLDLKK	Q9ERG0	Yes	No									7.35045	7.51115		7.0281
SLTEVHLDGNKITKVDAPSLKGLINLSKLGLS	P28654	Yes	Yes																									5.98749	5.94828		5.57473
SAADTKPGSTGSGAGSGGPGGLTSAAPAGGDKKVIATKVLGTVKW	P62960	Yes	Yes												7.24208
LENPSPQAPARRLL	Q9QXV0	Yes	No	7.37938		7.31849
GASQAGMTGYGMPRQI	Q9WVA4	Yes	Yes																						7.00737	7.17935	7.29626	7.52005	6.71572	7.38407	7.3824
KEEDATLSSPAVVMPTMGR	Q9EQ20	Yes	Yes																												6.62226
ALAPGSQTSDLSLPDGKVMVHDPHSLA	P01902	Yes	No							7.36956	8.1396			6.90404	7.12427							7.48615								7.70817	7.49815
SMGSRGHMSRSSEPEVFVRPQD	P18419	Yes	No						8.48996
SVIRDSLLQDGEFTMDLRTK	P62962	Yes	Yes											6.58015
RPESTAT	Q9QZE5	Yes	Yes																			6.24764
KAEDEKQRDKVSSKNSLESY	P63017	Yes	Yes																							6.40458
AVTVQEMVTKSNT	P26039	Yes	Yes																							7.02052
SDLERAEERAELSEGKCAELE	P58771	Yes	Yes																					7.16614		7.65411	6.98216
SEMENQEQIEESKEQESSSGGSLAPTVQEPKDVLEKKKD	Q8BXZ1	Yes	No							6.21203		6.92643														6.05585		7.25749		7.5973
SGAADEAARAEIQI	Q9D3D9	Yes	Yes	7.24088
YGPGGSGGSGGYGGRSR	O88569	Yes	Yes													7.82478			7.65307			8.01456	7.5852			6.56188
EDIKKAIGAFAAADSFDHKKFFQMV	P32848	Yes	Yes																					7.06078	7.1988		6.82787
AAPAKGENLSL	Q64442	Yes	No									8.17727			7.54687	10.492	10.0596	10.4725	9.87623
SGPPVSELITKAVAASKER	P15864,P43274,P43277	Yes	No								6.6091	7.34666	7.57564	7.16227	7.87502							7.60382							6.66815	7.11409
TTEVGSASEVKKGSDQAGADASKEKAKEVENEQTPV	O70318	Yes	Yes																									7.58817	7.88409	7.50523	7.51963
SFSRISDEDWDIIHRVHLR	P51660	Yes	Yes																												6.88723
PMMQAISN	P05977	Yes	Yes																					7.40963	7.25592		7.18491
AQAPTVIVTQPGFV	Q9JI48	Yes	No										7.13185	7.32928	7.26287
DTLNVSLQMGSNKGASQRGMTVYGL	Q08091	Yes	No									6.81459
PQVAQLELGGGPG	P01326	Yes	Yes																	7.49065
DVPAALFSKLLFTDDSDSENLPFRPEGLDQW	Q9EPS2	Yes	Yes										5.97317							7.45149	7.31869	7.29845	6.723
MEKTELIQKAKLAEQAERYD	P68254	Yes	No					6.82581
TDDDKQDHLTWEWN	Q61599	Yes	No					7.31289																				7.73412	7.52244		7.74373
VLAKLGVAGQ	Q9R0P9	Yes	No	7.36802	7.26456	7.12429	7.22866
SRSGGVVKDNFVPTNVGSEAF	Q99JA0	No	Yes									7.21315
TVVAVGSGGKGKSGEIEPVSVKVGDKVLLPEYGGTKVVLDDKDYFLFRDSDILGKYVD	Q64433	Yes	No	6.4652		5.59533		5.96686		5.60101	5.74211	6.04812						6.6066										5.84926	6.58937	6.34835	6.14052
MDSTEPPYSQK	P10126	Yes	No									7.29366	7.32122	7.44473	7.2497									7.14663	6.76526
TINGHNAEVRK	O88569	Yes	No									6.5951	7.07539
LDVQFSGLAK	Q8BTM8	No	Yes									8.03577
AGSRLACGVIGIAQ	P08228	Yes	No					7.10488	7.0502							6.4128		7.75933					7.16008								7.36752
FVDLEPTVIDEVRTGTY	P68373,P05213,P68369	Yes	No											6.78468	6.75457
SDEFSLADALPEQSSAKPPAVTNTKAGHSS	Q8BH93	Yes	No	6.889	6.95807	6.8857	6.98227	6.93326	6.97408	7.4465	7.32231	8.08485	7.21696	7.4668	6.92979					7.17127	6.89721	6.70968	7.24835		6.96517	7.44326	7.0572	7.24239	7.36864	7.53334	7.39789
AELIQKKLQGEVEK	Q03958	Yes	No					8.21781	7.43958	7.35243	7.4913									7.44316	7.37971			7.48429	7.48138	7.88259	7.51297	7.80445	8.16745	7.81334	8.15283
VGINYQPPTVVPGGDLA	P05213,P68369	No	Yes										6.98038	7.1816	7.18247
NDRTIEGDFLWSDGAPLLYENWNPGQPDSY	Q61361	Yes	No	6.71308	7.19054	7.06568	6.93272
RGNSIIMLEALERV	P62309	Yes	No	7.10126	6.80856			6.80315	6.81162	7.17316	6.83905																	6.68708
TDRSPFETD	P70695	No	Yes												7.73406
MDPKDRKKIQFSV	Q60829	Yes	No			7.23059
SNIFGTPEENPPSWA	P97825	Yes	No										6.65064
AMEAIGLPK	Q3UQ44	No	Yes									7.65308
TQTKIITQDGDNFKTKTNSTFRNY	Q08652	Yes	Yes												7.03189
GAKPAGGDFGEVLNSTANATSTMTTEPPPEQM	Q62393	Yes	No									6.71025
RSGGVLKDN	Q99MP3	No	Yes												7.26803
KVGDKVLLPEYGGTKVVL	Q64433	Yes	No												6.96225
TFPTVNPTTGEVIGHVAEGDRADVDLAVKAAR	Q9CZS1	No	Yes									6.51484	5.5686		6.47107
TQLAPHSEQMR	Q00623	Yes	No									7.77692	7.55636											7.55233		7.50175		6.96103		7.10312
LPETFDARE	P10605	Yes	No		6.71985	7.51233											7.14357	7.55889	7.15779									7.22159
ASHHPADFTPAVHASLDKFLASVSTVLTS	P01942	Yes	No					7.36835	7.47204	7.96337	7.94321	6.87			7.05213					7.98494	8.02834	7.90671	7.6862					7.49623	7.42145	7.8095	7.43906
KEVHKQVVDSAY	P06151	Yes	Yes																							7.12214
KEITALAPSTMK	P60710	Yes	No									7.6425	7.25479		7.65917
KSAIRRLKELKDQ	P61514	Yes	No					7.2302	6.72221		6.8278									7.32081						7.48967
DGYQQNFK	Q60865	Yes	No									7.0849	7.01399		7.14226
TPNDVDVIEL	P32020	Yes	Yes													7.91324
NNVINPTLPK	Q6P8U6	Yes	Yes												7.59337					7.91039	7.58825	7.47141
DTFAATASQLHSNVVNYVQQILAPK	Q8VCT3	No	Yes									6.46003
KAAEEVKRLK	P31786	Yes	No					6.88859	6.73277	6.95831	6.8865		6.75792		6.33468	6.38103		6.39743												7.55999
YLEQYRKKVQEQQRKNFNPGNYFTKGGADLYQAQLKG	Q8BS30	Yes	Yes						7.9767
IQKTPQIQVYS	P01887	Yes	No	7.59374	7.67574	7.49838	7.4216			7.57971		7.44207				7.89486	7.53972	7.63525	8.55332
RSQFKGPAPRETKDTDIVDEA	Q9JM76	Yes	Yes																									7.36041	7.81092		7.63364
QAVDFSLKQFNPGVKSGNQ	O08677	Yes	Yes						6.54671																				7.44791
MDPSGVKVLET	P16546	Yes	No	7.34332	7.20744	6.89913	7.06211						7.07938
YQGPDAAPGALDYKS	P57780	Yes	No									6.58733	7.41994	7.65833	7.52616
RDTFAAMGRLN	P97457	Yes	Yes																					7.19527	7.21857		6.73901
GDGQPDEVMPADLPAEGSV	Q6PDK2	Yes	No						7.79112	6.76593	7.575																			7.69356
LLVVYPWTQR	P02088	Yes	No									7.43782	7.11424	6.83391										8.16475	7.59512			6.82639	6.79554	7.19792	7.01582
SAGSSCSQTPSRAIPTRRV	Q60876	Yes	No					8.06517	7.88606	7.64802	7.64305	7.83964				7.47064				7.74457	7.89753	8.07337	7.88258			6.84427		7.51936	7.47973
THTRVSVQRTQAP	P25444	Yes	Yes																7.85597	7.81062	7.75427	7.76402	7.52861
KFWEVISDEHGIDPTGTYHGDSDLQLERI	P68372	Yes	Yes	7.90842
ETEHDYQNHI	P08101	Yes	Yes													7.85774			7.50113
ALDGDFTEENRAQC	P26039	No	Yes									7.24047		7.52432
RAVYDYSAADEDEVS	Q61792	Yes	Yes																											7.27113
QGNTKQRIDEFESM	P26041	Yes	Yes					7.86372			7.50697	7.03957												7.27365						7.06578
ATSASSHLNKGIKQMYMSLPQGEKVQAM	P15105	Yes	No					7.32933	7.91164	7.40549	7.40042
SGPGEEKLKHAAAT	Q8R4H2	Yes	No											8.08383
STVGSMVFSEGEAQRLIEI	Q99PL5	Yes	Yes																												5.55614
GGYKEPAAPVSIQRSAPGGGGKR	Q61792	Yes	No					7.78306
IVAECNAV	P26231	No	Yes											7.13954
PVTLRASYLEIYNE	Q9D2Z8	Yes	No							6.93774
ALFDFNGNDEEDLPFKKGDILR	Q64010	No	Yes									6.38298
KDATSKVALVY	P56480	Yes	No	7.30218	6.97298	7.11255	7.15699
SLSEGDSHCLK	Q80Z19	Yes	No									7.63879	7.80854	7.79008	7.17527
SEKSVEAAAELSAKDLKEKKDKVEEKAGRKERK	Q9D0J8	No	Yes									6.8828		5.88852	6.54238
GGYAKEADYVAH	Q9R257	Yes	No							7.09875								7.64378	7.6745
SVKQYSGKFF	P61979	Yes	No		6.63228	7.22069						7.00298
RTKAEGSLPAVVIEIKNVPNKQPESSL	Q60738	No	Yes										6.54486
KKDGTVTAGNASGVSDGAGAV	Q8BWT1	Yes	No						7.22197																				7.65885	7.50865
GHLDNISNNLLIGAINIENGKANSVR	Q99KI0	Yes	No									7.44884	6.55119	6.82417	7.18139									7.41185		6.70919
LDFFPNGGIEMPG	Q6P8U6	Yes	Yes																	7.17973	6.62351	6.79899
KEVDEQMLNVQNK	P68372	Yes	No									7.29482
VFGNENFVGH	Q7TPZ8	Yes	Yes																		7.56067	7.7029	7.74311
SEKNYDEFMKRLGLPGDVIERGRNFK	P51162	Yes	No									7.09877	6.90742	7.0343	7.45093
ASALKAWGGKKENLKAAQEEYIKRALANSLACQGKYTPSGQSGAAASESLFISNHAY	P05064	Yes	Yes																							6.78794
LLLPGELAKHAVSEGTKAVTKYTSSK	P10854,Q6ZWY9,Q64475,Q8CGP2,P10853,Q64478,Q8CGP0,Q64525	Yes	No	7.46114	7.21487	7.15245	7.43798	7.78544	7.18807	7.87974	7.72754	6.99357	7.4026	7.11255	7.59101				7.47344	7.3783	7.52108	7.36666	7.74375					7.03097	6.93585	7.26885	7.48169
EDGGQDGDQVGHED	O35417	Yes	No	6.96771	7.10018	6.82167	6.77597
KGKDIKGVSE	P12710	Yes	Yes													6.53836	6.81571
SNLGADNSIFPKVRTGVPSQTPNPYANQRSMPRPDY	P19467	Yes	No											6.24902	6.44821
HAVSEGTKAVT	P10854,P10853,Q6ZWY9	Yes	No									6.95013	7.30115	7.28019	7.19713					7.36264	7.09081	7.17413	7.2184	6.3768	6.4762	6.66561	6.32818
DIGEVILVGG	P38647	Yes	Yes															6.2499
RQHMDPDG	P00683	Yes	Yes																		6.36264
TQQYHQLKSID	P10404	Yes	Yes																									6.90689
EDNVTQVR	P24270	Yes	Yes														7.34254	7.09457	6.57772
NRPADHFDARVQ	Q99JT9	Yes	Yes																	7.54536	7.43143	7.47113
AITNTNYGICLDSRRSKQ	Q9CQC2	Yes	Yes																	8.21002	8.11279	8.6641	8.08196
YNQGHIKPRIDSVWPFEKV	Q62465	Yes	Yes					7.28281
VSSEDDLQEEEQLEQAIKEHLGPGSSQEME	Q03517	Yes	No	6.61637	6.66188	5.58024	6.459
ISAENWKPATKTDQVIQSLIALV	P68037	Yes	Yes																										6.75543
SDGKAHFSISNSAEDPFIAIHADS	P00688	Yes	Yes																	7.51607	7.41712	7.01231	7.3256
GLPLAVKPVC	Q8CHR6	Yes	Yes										6.8977
TAVPTLLK	Q9CQM5	Yes	No									7.86051	7.4042	7.45867	7.32051
EGISQEALHTQMLT	P26039	Yes	No									7.57733		7.1628
LLSTWVLAGAEIT	Q8VI51	Yes	No			6.4043
SDYVGSGPPSGTGLHRYVWLVY	P70296	Yes	No	7.73065	7.854	7.74829	7.80802			6.21108	7.35001							7.19532										6.9353		7.12059
SIQEIQELDKDDESLRKYK	Q99PT1	Yes	No									7.26772	7.3449	7.47902	7.38103
HHHGRSGSNKSSYEGHPLSEE	P16014	Yes	No	7.0887	7.05484	7.12546	7.37133
TAEEWLGGRDAGPL	O89053	Yes	Yes																									7.65177
SEGILDDRNEEKRITEAEKNERVQRQLL	P26040	Yes	Yes										6.57132
RMKKKDEGSY	P18828	Yes	Yes																	6.52357			6.26935
SHSRHRAEAPPLQREDSGTFS	Q9WTX2	Yes	No							7.4807	7.89582																			7.84875
VADVYDISNIDRIG	Q6P8J7	Yes	Yes																					7.2673	7.41746	7.10834	7.49553
KIGGHGAEYGAEALERM	P01942	Yes	No									7.51941	7.19722		7.5608
HENKPLTLSS	Q62426	Yes	Yes													7.87873
QEEIAFLKK	P20152	Yes	No					8.06053	7.7386	6.77825	7.43989																	7.97769	7.94184	7.86881	7.83925
VVGDKLVEISTIG	P51162	Yes	No									7.404	7.29096	8.1491	7.66078
RAKTGGTYGEDLGADY	P19096	Yes	Yes																										7.51563		7.41991
NIFMESTR	Q8K4L3	No	Yes									7.26383
VDPNIQAVRTQEKEQIKSLNNKFASFIDKVR	P11679	No	Yes												6.47478
DPIQNTDEETNTE	Q45VN2,Q8C1P2	Yes	Yes		6.94899		6.53356																	6.98164	7.32504	7.5598	7.56648
QSLTEENAKTFLNN	Q8R0I0	Yes	Yes										6.69288
KQLRHENLVNLL	Q9QUK0	Yes	Yes																										6.29356
AVGGDVDMDVLTK	Q02788	Yes	Yes									7.40077
TIVSIGDPKKK	Q8CIN4	Yes	Yes									7.15951
VFVDNHDNQRGHGAGGSSILT	P00688	No	Yes											6.87206						7.59486	7.77911	7.80617
AAAAGAEGRRAA	Q80YR4	Yes	Yes														7.15334		7.51277
EEQPGEEDQAVS	P28312,Q5G865	Yes	No									7.2946		7.44678	7.37491
DINDQIPIFETSNYGSK	Q9R100	Yes	No												6.63712
DDLPGAL	P01942	Yes	Yes																						6.88915
SVAKLEKTIDDLEDEVYAQKMKYK	P58774	Yes	Yes																					7.39914
RGMTVYGLPRQVYDPKYC	Q08091	No	Yes									7.05081
EATTEFSVDARALTQTGGPHVK	Q8BTM8	Yes	Yes									6.45357
SMTDVLSAEDIKKAIGAFAAA	P32848	Yes	Yes																					7.74329	7.83476	7.74479	7.78168		5.25851
AADGTGVVGGGAVGGGLPKDGLQDAK	O55229	Yes	No										6.75401	7.36121
IKKIGYNPATVP	P62631	Yes	Yes																					7.26306	7.32121
ISSSSFSRVGSSSSSFRGSMGTGVGLGGFGGAGVGGITAV	P11679	Yes	No											6.46814	6.87254
ANCQAAQGQYVHTGSSGAAAT	Q91Y97	Yes	No										7.10227		7.15306
TVMIKTIETR	P31001	Yes	No										7.37243
MGYPHISVNNVLPVFDNLMQQKLVDKNIFS	P18242	Yes	No					8.03336
DANSLMANGTLTR	P30999	Yes	Yes										7.81074	7.25084
KLGTRLVPVER	O54724	Yes	No						7.36842	7.51294	8.08771											7.96716							7.65103	7.60026
LQAEEKAHAFVVQQREEELQQTLQQEQNMLDRLR	Q9QXS1	No	Yes									5.86921
VDLYVPRKCSASNR	Q9CQR2	Yes	No												7.49567
DAGNIFKITGLGVKG	Q64374	Yes	Yes													7.52496	7.64557	7.86617	7.79589
IVGGYTC	P07146	Yes	No									7.4943	7.41224	7.83265
APDETAQALGSADDELSAK	Q9D8Y0	Yes	No									7.20575	7.17288		7.71191
ADPDLNNPFKDPSVTQVT	Q8K021	No	Yes												6.90508
KYEELQTLAGKHGDDLR	P11679	Yes	No									7.29846	6.93119	7.46962	7.1301
DSLTLASVNTDFAFSLYKKLALK	P07759	Yes	Yes								6.43935																				6.37009
NWASGQDLQAKLQLR	Q9Z1P6	Yes	No								6.78695		7.10182	6.86291												6.88766
TAGTIAANEAVRTRATG	O55111	No	Yes									7.09773		6.81779
SYDDLKAEL	Q62468	No	Yes											7.26042	7.08259
VPTEPGDYNINIL	Q8BTM8	Yes	No									7.42994
SEDIESAISDSKGGK	Q08509	Yes	No											7.75336
SERLEEAGGATSA	Q5SX39,P13542	Yes	Yes																					7.30183	7.09624
AEEVKRLKTQ	P31786	Yes	Yes													7.42496	7.35349	7.85474	6.7618										7.35132
MEPILGRAQYSQLRKKS	Q8CGN5	Yes	No					8.90212	9.79039	9.739	10.0673									8.04023		8.04061				7.72409	7.41605	8.8792	8.37725	9.2928	8.8487
QVYDPKYCLNPEYPELSEPTHN	Q08091	Yes	No									7.15105	7.00299	6.87833	6.69659
SVVSQPASSDPHRSPFGNPF	P98078	Yes	No					6.59605
SLQMGSNKGASQRGMTVYGL	Q08091	Yes	No									7.56889
VILHLKEDQTEYLEER	P11499	No	Yes									7.76038	7.25628	7.32593
VGPFQEAAF	Q9CWW6	Yes	Yes																												6.66669
SLQESGLK	Q8BTM8	No	Yes									7.54482
PLPPLPEYGGKVRLG	Q9CQQ7	Yes	No	7.89448	7.83833	7.74802	7.79755	7.26338	7.70862	7.93606	7.36906	7.84113	7.36176	7.82013	7.64064	8.6465	8.37619	8.60577	8.64966	8.20761	8.3952	8.39991	8.49726	8.21255	8.24628	8.21941	8.25615	7.63938	7.51677	7.65149	7.62206
KEDEDDKTVMDLAVV	P08113	Yes	Yes																										6.85166
RQESEAFSQASAT	Q62234	Yes	Yes																					7.07555
MNKHQKPVLT	Q91VK1	Yes	Yes																							6.72486
FESEKNYDEFMKRLGLPGDVIERGR	P51162	Yes	No									6.58959	7.55715	7.41548	7.38118
IAGRHSYAK	P15089	Yes	Yes					6.61022												7.87473	8.24669	7.63406	7.13876	6.66403	6.69048	6.44368	6.49903
PAPAAGPGQMSFTFASPTQ	Q9D3D9	Yes	No	6.97659	7.16297	6.8476	7.04576
ALIHDGLARGIREA	P63323	Yes	Yes																				7.16268
RVSDAHLDRAGTAT	Q9ESB3	Yes	No					7.11036	7.20914													7.49234		6.38232		6.49193		7.76354	7.71011
AAETQTLNFGP	Q6Y7W8	Yes	Yes														7.60108		7.60141
ELTLCKGGCEAIVDTGTSLLVGPVEEVKEL	P18242	Yes	No					6.68819
VQDQLDDETLFPSKIGVPFPK	Q921Y0,Q8BPB0	Yes	Yes																									6.82058
KETIEQEKQAGES	P20065	Yes	No	7.61702	7.78702	8.29064	8.18971	8.90964	8.06927	7.92838	8.05946	7.75642	7.74359	7.72672	7.90172	8.66697	8.64347	7.90775	8.55102	8.823	8.47845	8.83421	9.02631	8.60583	8.67065	8.80551	8.60806	8.7754	9.20374	8.53166	9.33819
EGPAAVTLAAPAFSRALNRQL	P14602	Yes	No							6.92881
TDMAGPKATKSPEEGAETPV	P48758	Yes	No											7.45772	7.62859
ATIGPSGLHPGERAS	Q3TRM8	Yes	No					8.20059		7.65072						7.99085	8.06109													7.04181
YENGKNDYV	P19157	Yes	Yes														7.80615		7.95446
TGPLVEDFL	Q02053	Yes	No								6.43356			6.33099																6.72108	6.98677
PAENGVQNAEST	P56942	Yes	No	6.90806	7.02858
DMEVKVQKSSKELEDMNQKLFDLR	P13412	Yes	Yes																							6.9662
VEKLKYRYHGICI	Q8CEK3	Yes	No						9.20938
IITVDGKP	Q9CZW4	No	Yes												7.32491
PGAGDLQTLALEVAQQ	P01326	Yes	Yes																	7.47935	6.57331	6.96318	7.05155
REAPIDKKGNFNYVE	Q9CQ19	No	Yes									7.17866
ATTTQLQNQVE	E9PWU7	Yes	Yes																					6.92236
GVQVSPPNEN	P00688	Yes	No											8.10225						7.61544	7.71905	7.99149	7.86294
VGPEDDEVGAERGEATDLL	O54724	Yes	No							7.29579	7.34349																	7.22135	7.27985	7.49437
GGHGGSSGGGYG	P02535	Yes	Yes																								7.27092
AQESPKNSAAEIPVTSNGEVDDAHEHGYNRDLK	A2RSX9	Yes	Yes							7.60687	7.49749
DELPDWNEVLPPW	Q0VGU4	Yes	Yes	6.66592	6.87895
RQDVDNASLARLDLERKVES	P20152	Yes	Yes																												7.19966
LKKTETQEKNPLPSKET	P20065	Yes	No					7.16691			6.90586															7.16924
PNPRGLLGGVVHTV	Q8CGN5	Yes	No					7.33193	7.44559	7.37641	7.18857																	7.78274	7.40652	7.97522
VYDNLTLQK	Q9D312	Yes	No										7.4727	7.84681
SPQAPTHFLVIPKKHISQISV	P70349	Yes	No	7.14534	7.37511		6.8797
SNNGVDIQDKPPAPPM	O88643	No	Yes										7.60827	7.46306
EFPNYHQTSEVVGDKLVEIST	P51162	Yes	Yes												7.08587
QMAVKKY	P32648	Yes	No									7.58353	7.58824	7.57031	7.53204
LLGNMIVIVLGHHLG	P02088	Yes	Yes																									6.18494
SSSEDKITVH	P46656	Yes	Yes														7.81577	7.53648	6.71508
RDLEEATLQHEATAAALR	Q5SX39,P13542	Yes	Yes																					7.45824
DESTGSIAKR	P05064	Yes	No									7.13481	7.30704		6.80874									6.65216	6.57238	6.62661	6.66565
HNDNKSFL	P07310	Yes	Yes																					6.48424	6.43444		6.42114
MDELQDVQLTEIKPLL	Q9QYF9	Yes	No	7.55083	7.57691	7.61831	7.75368		6.01805	7.5231	7.00664	6.44597	6.72574	6.38456	6.71876					6.15393	6.02155	7.30468	6.85948					6.47568	7.18978	7.31708	7.10421
VVDAKESYVK	Q5SX39	Yes	Yes																					7.29174	6.79866	6.70931	6.55012
TDEKVER	Q91VS7	Yes	Yes													7.04871
MFILQSK	Q9CWM4	Yes	Yes									7.24843
PYFYAPELLYY	P07724	Yes	No	7.33932	7.36516	7.36948	7.20111	7.06905	7.68972	7.8222	7.68715					7.51102		7.8819	7.69914			8.01203				7.37648		7.71925	7.23052	7.76798	7.03846
SMEPVVRRLSTQF	Q8CGN5	Yes	No					7.20302	7.70377	7.36908	7.61281																	7.14781	6.97734	7.26202	7.10973
ASASKRLEKKEK	Q9D8V0	Yes	Yes																				7.97454
VALATGEKGFGYK	P24369	Yes	No								7.88273															7.231	7.16053	7.65399	7.56633	7.5957	7.63507
GLPMTGKLS	Q10738	Yes	No											7.67471	7.72915
ETFDAREQWSN	P10605	Yes	Yes													7.86553	7.68707	8.31225	7.76561
DLISHDELFSDIYKI	P63028	Yes	No					6.44185		6.74592	6.08451
EEAEIPGV	P06684	Yes	No			7.65837	7.02054
SIYGEKFEDENFILK	P17742	Yes	No									7.87568	7.6109	7.66892	8.05481									8.099
SSKTASTNSIAQARRTVQQLRLEASIE	Q9DAS9	Yes	No							7.30196
LNGDTITNTM	P12710	Yes	Yes													8.00935	7.40173	7.46793
VLPVVFETEK	Q9CPQ3	Yes	Yes																	7.04989
SLLNSLEE	Q06890	Yes	No	7.21622	7.2473	6.75388	6.67406
LNNDNLLR	P47754	No	Yes											7.35833
QLGFHSIELNEPPLVHT	Q60692	Yes	No	7.76139	7.88475	7.87749	7.826	7.15975	7.48353	7.30994	7.47964	7.32627	7.02269	7.18061	6.88974			7.83985		7.01146	6.55455	7.31139	7.22517	7.4533	7.31671	7.38142	7.32032	7.59915	6.97983	7.26919	6.84016
GGIMLPEKSQGKVLQATVVAVGSGGKGK	Q64433	Yes	No									7.05499	6.95869		6.94224
PLNPKANREKMTQIMFETFNTPAMYVAIQA	P60710,P63260	Yes	No	7.42841	7.26117	7.38959	7.39707	7.32607																				7.09057
SPTQVFFDSANV	Q9D3D9	Yes	No	7.29902	7.43806	7.49477	7.57603									7.1803	7.42554	7.25092	7.23507
TALSDLYLEHLLQK	P70290	Yes	No										6.81484		6.87849
EETKTEEQPGKEDQAVS	Q5G866	No	Yes												7.56168
GLPSLPNLPSLSNFNLPAP	Q99JX3	Yes	Yes												7.08569						6.04827
EARKNSHHFENVVK	Q9Z0L8	Yes	Yes									6.92004
DDDIAALVVDNGSGMCK	P60710	Yes	No					6.96269				8.04279	7.87841	7.95359	7.68066	8.20197	8.26732	7.67904	8.12484			5.96949						7.09895
QRIEAQRSD	Q3U1Z5	Yes	No					7.06921
VAPGKGILAADESTGSIAK	P05064	Yes	No									7.44006	7.65841	7.55075	7.68531									7.31732		7.31058	6.93209
QLQSPAVYPVALSEKLRALVDSLSAR	Q8CC86	Yes	No										6.48827
GKLTDCVVMRDPASKRSRGFGFVTF	O88569	Yes	No					7.51846																						6.23085
SLGEASKLQQFLR	Q62261	Yes	Yes									6.68137	6.76476
LDFLQKGLM	Q3V1D3	Yes	Yes																					6.94314	7.06399	7.20319	6.81369
GEYPDDYPREY	Q9DAW9	Yes	Yes													6.0824
GLQTLATEAPGLIPSFAPGVGMGVLGT	Q9QZM0	Yes	No	7.14928	7.15836	7.19639	6.99765
RLEQRQQPDEQLRR	Q8R081	Yes	No					6.75212		6.96344
PKTAENFRALSTGEKGFGYKGSSFHRII	P17742	Yes	No					7.31877	7.52964	7.39988
AMQQDPVASSHKIDAKTYREYLNLYLQDSPEACDYGL	O09131	Yes	Yes																									5.88726
WGSPRASDPPLAPDDDPDAPAAQLAR	Q9QXV0	Yes	No	6.76741	7.02173
MAASAAATAAASAATA	Q62318	No	Yes										6.99739		7.30252
TNGAFTGEISPGMIKDLGATW	P17751	Yes	No	6.66996	6.60023	6.90457	6.69483
AEKTKEGVMYVGTK	Q9Z0F7	Yes	No							6.81927
SALASRATAMQSSGSFNYARPKQFIAAQNL	Q9ET54	Yes	No									7.01175		6.51168	6.31106
AQSLEPYGTGLK	Q8BX02	Yes	No									7.70685	8.37007
KNDLVEALKRKQ	A2AMW0	Yes	Yes					7.64907																				6.76538	7.7765
GVNGTVTSNGADSPRNRKEKSS	Q91V04	No	Yes								6.26867	6.55566			6.44691					7.68669	7.70906	7.67323	7.74026
SIYGEKFE	P17742	Yes	No									7.93819	7.98036	7.28061	7.37233
NPRFNAHGDANTI	P16045	Yes	Yes							7.18202
GFGFGQGAGALVHSE	P97315	Yes	No									8.63648	8.94663	8.35943	8.37071						7.26888			7.3801	7.21569
DDALAGLVASNPDLQLLQGHRVALR	Q8VC30	No	Yes									6.66316
LEGTLLKPN	Q91Y97,P05064	No	Yes										7.15834	7.57762	7.09821									6.86725	7.15419	7.22431	7.14555
ADSKAKP	Q7TQD2	Yes	No				6.24297
PKATAEQLKTV	P07724	Yes	No					6.73648	6.70168	7.06112	6.9408
HVTEPRADTKTLVSG	O88492	Yes	No						6.89851	7.55657	7.65059																			7.79488
MNSFVNDIFERIASEASRLAHYNKRSTITS	P10853	Yes	No					6.73715																				6.47778	6.37614		6.73471
GASQAGMTAPGTKRQIFEPGLG	Q08091	Yes	No									7.65885	7.88585	7.42178	7.9112											7.25288
VIDKASETLTAQ	Q00623	Yes	No					7.74165	7.6722	7.63942	8.04941	7.20684	7.40614	7.48407	7.73615	8.07115	7.83554	7.76146	7.90704					7.4006	7.5711		7.07935	7.89105		7.60112	8.00401
SETAPAAPAAPAPVEKTPVKKKAKKTGAAAGKR	P43277	Yes	No										7.38461	6.96376	7.66558
TDRAIRGEAFDRHLLGLK	P47934	Yes	Yes																										7.22517		7.46353
AHGSVVKSEDYAFPTYADRRDYPLPDVAHVTMLSASQK	P19783	No	Yes									5.87185	6.74893
SNEKTISKLEYSDFSIRY	P56375	Yes	No	7.46685			7.14514	6.95033		7.08257														7.74891	7.78991	7.86105	7.93953	7.28078	7.12501	7.68535
KNSILET	P07743	Yes	Yes														8.0189							7.50814
TKLNAQVK	Q62468	Yes	No									7.36295	7.45836	7.77764	7.59173									6.45158
RKVESTKTDSRDKPLKDV	P24369	Yes	No						6.74289																	6.58505			7.87171
KNNRQPYAVSELAGHQTSAESWGTGR	Q9D8E6	No	Yes										6.80288
KATLQAEQLSNELA	O08638	Yes	No									7.22673
EDVLPLAFTR	Q3TEA8	Yes	Yes																										7.14575
AELTLGLRAPPTLLSTSSGGKNTITHISNPGTVTR	Q921U8	Yes	No									6.5978
KHVTVIGGGLMGAGIAQVAAATGHTV	Q61425	Yes	Yes																									6.03118	6.90547		6.7034
SEARTLIQGKLSSFKSLMG	Q6ZWQ0	Yes	Yes
AAIQESGVERQVLLGDQIPKFT	Q60692	Yes	Yes																	7.22857	6.92819	7.28954	7.33243
TIADQEANRHGR	P05366	Yes	Yes									6.77639
LEDATETADAMNREVSSLKNKLR	Q8VDD5	No	Yes									7.1427	7.04011
GMPPSGTGMTMM	Q61548	Yes	No	7.39624	6.67486	7.53134	6.84422
ADDRAELA	P07724	Yes	Yes																					7.24849	6.74399	6.83478	7.17404
APNLSRMGAVPVMIPAQSKDGSIV	P97792	Yes	No						6.49775		6.57823	7.04034		6.87177							6.40084	7.02148	7.33276
EPAPERQAESSQVKQ	Q6S9I0	Yes	Yes							6.41521
GDVMRAL	Q60605	Yes	Yes									7.52978
PAETSLPLVFPKPMTL	Q3UMF0	Yes	No									6.86038			6.40422	7.67651	6.61168	7.38054	7.33354
KATQEAFMKRAMANCQAAQGQYVHTGSSGAAATQ	Q91Y97	Yes	No										7.54707		6.98094
IVAPPGGRANIT	O08553	Yes	No	7.34601	7.31043	7.12387	7.2409					7.81143	7.57263		7.78414
AGDLEGGKSLSGLLSGLAQNAFHGHSGVTEEL	Q8K4M5	Yes	No					6.54193																				6.83994	6.14794		5.85214
LSSREIGQSVDEVEKLIKRHEAFEKSAATWDER	Q62261	Yes	Yes																											7.1022
ADNMTLTVSRSEQKIWSPLVTEEGKRHPYKMNLA	O70400	Yes	Yes									6.07822
AAATAAAAPQQLSDEELFSQLRRYG	Q9WU40	Yes	No		6.71087	6.64447	6.71316
SEAAADREDDPNFFKMVEGF	P26443	Yes	Yes													6.68139														6.77834
KEKKLTPI	P63001	Yes	Yes																									7.2863	7.45262
SGYSGGLSSSYGGLTSPGFSYGMSSFQPGFGSAGGSNTFS	P11679	No	Yes										6.84743		6.72714
KIVTNNLKSLEAQADK	P58774	Yes	Yes																						7.07598	7.16805	7.13906
IKKIGYNPDTVAFVPI	P10126	Yes	No					7.10693	7.82464	7.55587	7.76895									7.38975		7.89917	7.49859	7.44606	7.45306	7.74243	7.74581	8.24298	8.39326	8.33755	8.71009
GLGGAGGLGAGGL	P54320	Yes	No										7.13872
EITADDRKVKS	P04117	Yes	Yes						6.58701															6.83236		6.38462
DYTGEDVTPENF	O89017	Yes	No	6.87816	7.06784	6.98286	7.11054	6.53418								8.05963	7.95679	8.28254	8.59339
GGVQVSPPNE	P00688	Yes	Yes																	7.83801	7.42259	8.36781	7.30385
QQLYVKFFPYGDASKFAQH	P62761	Yes	No	6.97731	6.95673	6.98113	7.07961
ARDGLNAEGL	Q64374	Yes	Yes													7.10099		7.71751	7.14097
SYEKEKASLPGVKK	O70251	Yes	No									7.69515	7.89644
IKVEKQIVHPK	P21812	Yes	No					7.86237	7.41687	7.26191	7.74345											8.33555		6.57361	6.27566	7.53415	6.92789	8.03466	7.78823	7.95221	7.8152
VITSKVPMLELSVPGI	Q9QWG7	Yes	No										6.6277
SMDNSRSLDMDGIIAEV	P11679	Yes	No										6.9687	7.23117	7.38484
SQAYSSSQRVSSY	P31001	Yes	No									8.11086	7.69487		7.43188									7.474	7.56129	7.37075	7.53231
KSEMEVQDAEL	P50580	Yes	Yes																									6.56262	7.32964
GPYRQDLL	Q64727	Yes	No							7.7343	7.96906				7.48311															7.88454	7.81332
EDIGGLEDVKRELQELVQYPVEHPDKFLKF	Q01853	Yes	Yes	6.66194
EIDVNGILR	P20029	Yes	Yes																												7.07976
IQLVEEELDRAQERLATALQ	P58774,P58771,P21107	No	Yes										6.6221		6.96838
ELFADKVPKTAENFRALSTGEKGFGYKGSSFHRII	P17742	Yes	No					6.08683
VHASLDKFLASVSTVL	P01942	Yes	Yes																									6.50629			5.9451
SPSPVAQPHSSAGLN	Q7M6Y3	Yes	Yes									7.23089
STKTDSRDKPLKDVIIVDSGKIEVEKPFAIAKE	P24369	Yes	No							6.36868	6.86181
KTSRDKLRKSFTPDHVVYARSKTAVY	O54724	Yes	No								7.72692
SSDAEMAVFGEAAPYLRKSEKERIEAQNKPFDAKS	Q5SX39	Yes	Yes																					7.35089	7.38397
AVREVSGNELIQTYTYEGVEAKRFFKKE	P55050	Yes	No									6.88227	6.56417	6.69024	7.21979
EELQDLCR	P48787	Yes	Yes																					6.97543
YYNAAGFNKL	Q9D855	Yes	No	7.84018	7.89642	7.8646	7.98547			7.50146	7.46596					7.98238		7.67401	6.94262										7.06787
ALQASAL	P05064	Yes	Yes																					7.81592		8.14114
TVVPGGDLAKVQR	P68369	Yes	Yes												7.709
NPLPLATEEGNPLLKQYQGPTGDSSATFEKESVM	P51912	Yes	No					7.08254	8.4783	8.63392	9.25718	6.61261	6.17504	6.96296	6.43932							8.63366	6.87529	6.57477		7.4926	7.1153	8.48261	8.51746	9.06348	8.71186
NIIGLQMGTNKFASQQGMTAYGT	Q08091	Yes	No									7.36973	6.98558		6.6562
PPMKPYGR	Q9R257	Yes	No							6.9144
ETADAMNREVSSLKNKLR	Q8VDD5	No	Yes										7.71212		7.11736
GLTEAGCGILPGMLRSLST	Q91VI7	Yes	Yes																		6.74814
FDSFGDLSSASAIMGNAKVKAH	P02088	Yes	Yes																						7.19295
STEASARPLRVG	O08788	Yes	Yes
DDYMKEVGVGFATRKVAGMAKPNMIISVNGDLVT	P04117	Yes	Yes																									6.41485	7.31851		6.52781
DQNDWIGPPNNNGVT	P00688	Yes	No										7.52148	7.88411	7.61408					8.16666	8.17328	8.35477	7.97395		7.47063
TKIVSVERREKIK	Q63918	Yes	No					6.28742	6.91259	7.78084	7.88473											8.0198						7.15166	7.49093	7.67367
GPQHQSLAKAE	Q9WTQ5	Yes	No							6.55431
AEAVGRAKQIV	P09411	Yes	No					7.03914	6.93249															7.126	7.26717	6.79206	6.87312	7.73315	7.79137		7.52535
AELVKHKPKATAEQLKTV	P07724	Yes	No			6.98423		9.85014	9.3635	9.17691	9.15407	7.46451								8.39966	8.00825	8.43967	7.99099	8.88021	8.73771	9.2031	8.73782	9.24938	9.3762	9.12113	9.48702
ALSEIEGR	Q64704	Yes	Yes											7.93099
EELLTTQCDRFSQEEIKNMW	P97457	Yes	Yes																					7.27942	7.14667		6.89471
INLSKLGLS	P28654	Yes	No						7.13125		6.80898													7.42184	7.47554	7.68267	7.58618	7.53914	7.77145	7.48771	7.76819
MNKHDTEM	Q61214	Yes	Yes															8.16858
AIRNDEELNKLLGRVTIAQGGVLPNIQ	C0HKE9,C0HKE4,Q8BFU2	Yes	No					6.84444							7.00937
VPALVHKDTVVKSVIVEPEG	Q61838	Yes	No					8.35314	8.57334	8.56529	8.78974	8.03655		7.26403	7.17154	8.22651		8.13576	8.28014	7.27733	6.76972	7.04143	7.04981	7.64514	7.16151	7.73319	7.48548	8.23418	8.1995	8.17704	8.44745
GDSRGGGGNFGPGPGSN	O88569	Yes	No						6.93493							7.74761		7.21129						6.79474	6.95433	6.9538	6.82682	7.11438	7.4676		7.59424
YYLPEEQFPKGF	Q6PIC6	Yes	No	7.85442	7.77367	7.7219	7.62678
AALESKLAQAEEQLEQESRER	Q6URW6	Yes	No										6.91973	6.76991	6.88323
SKQETQSAEPPPP	Q8BIF0	Yes	No	6.88852	6.92533	7.2853	7.33744																7.61414			6.36211	6.42217
SEPEVFVRPQDSIGDEASEEMSSSSSSRRRSKIIS	P18419	Yes	No						8.27793
HNDVDRFLINLGQGKET	Q9CQW5	Yes	No									7.03283	7.26427		7.41601
DLMHSGDSIRTVL	P28474	Yes	Yes
CAQLKEKNQWQ	P16330	Yes	No				6.79295
QGKEVGVYEALKDDSWLKGEFITTVQQR	P14152	Yes	Yes									5.82193
SLDLAVEDVKKP	Q60997	Yes	Yes																	10.4914	10.1858	10.2859	10.3102
DADGGGDISVKELGT	P20801	Yes	Yes																					7.03563	7.01189		6.69317
KVASRPGPVPEAAQSFLYAPRTPNVGGPGGPQVEWTARR	Q6URW6	Yes	No											6.2482	6.06703
MISGLSGRKSSTGSPTSPINAEKLESEDDVSQAFLEAVAEEKPHVKPYFSK	Q6PDN3	Yes	No												5.96469
VDAVKDSGRD	Q00623	Yes	No					6.41466	5.43982																				6.82304
KAHFSISNSAEDPFIAIHADS	P00688	Yes	Yes																		7.44671
SMTEAEQQQLIDDHFLFDKPVSPL	Q04447	Yes	No					7.03525	7.05186		7.17378	6.77292	6.45289		6.74037
SAIQGDIEEAKKQLDLPEHL	Q8CFV9	Yes	No											6.38323
LELQRSANSNPAMAPRE	P60041	Yes	Yes																	7.35553
TRGSPKSHIDRANFNNEKVIANLDYSDFQIVK	P56376	Yes	No							7.87934	7.53802
GNRESDGFREEKNYK	Q8K019	Yes	No								6.77803
NRDGIIDKEDLRDT	P97457	Yes	Yes																							6.14118
DLKDWVQETMAKN	Q61646	Yes	No							7.11429
VPPENVLG	Q9QXV0	Yes	No	7.91078	8.15767	7.78638	8.01373
GIAPYSYAG	Q64374	Yes	Yes													8.46358	8.90291	9.00592	8.33338
DENLVVHDIML	P21844	Yes	Yes																							6.58908	6.62713				6.61068
IALLEEAR	P26040	No	Yes										7.09805	7.29678	7.15577
SGVSEPLSRVK	Q9QVP9	Yes	Yes										7.21036
DIVPGDIVEVAVGDKVPADLR	Q64518	No	Yes									6.80175	6.38211
LGGSEAGERL	Q0VGU4	Yes	Yes	6.85099
SVEMLKEMIK	P52480	Yes	No									7.95118	7.84825	7.23588	7.65333									7.16079
AQKMKYKAISEELDNALNDITSL	P58774	Yes	Yes																					7.03621	7.03626	6.98406	7.35594
GVFTSDYSRLLGQISAKKYLESLIGKR	P32648	Yes	Yes										6.61167
LLNKLKQQQ	Q6PGC1	Yes	Yes																									7.87485	7.55699		7.15467
AIREAATSNLKKLVEKFGKEWAHATIIPKVL	Q76MZ3	Yes	No					6.4911
AQNQAKKGEGVQNQAKKGVEG	Q99PL5	Yes	Yes																			7.19111	7.31236
RAEKELSEQIEK	P26040	Yes	No									7.90881	7.79121	8.19593	7.95729
FKEEKTGTIQRSNWGNSQWEGSDAHPILAADWHPELGPDGHPVPATA	Q61738	Yes	No								7.12907
YADALQEIIRER	Q9R112	Yes	No									6.72441
IMDLKEQPGN	Q99P72	Yes	Yes																8.93786
SQTFPNADFAEITKLATDLTKV	P07724	Yes	No					7.15089				7.27075										6.63802						7.14427	7.32462	7.00892	7.13765
DDPKFEV	P97450	Yes	No			7.71279																		6.94496	6.957
TEEEKNFKAFA	P47963	Yes	Yes																										6.63065
VGDIGDTVEDPY	P45591	Yes	Yes																						6.79464		6.80845
VRVVTEKSPTDWALFTY	Q62418	Yes	No		7.01045
ASESLFISNHAY	P05064	Yes	Yes																					7.451	7.41766	7.3626	7.51225
EDDVTTTEELAPAL	Q60994	Yes	Yes																					6.8393			6.63004
FTSDYSKYLDSRRAQD	P55095	Yes	Yes																			7.45057
VSKQTEGKIPELLADDSVNFQTRLV	Q9DAV6	Yes	Yes					7.25681
ATFEEVSVLGFEEFDKAVKEHEGKTIFAY	Q9CQM5	Yes	No	7.26866	7.34357	6.96599	7.2809	7.23627		7.47379	7.42145		5.7389	7.04659														6.79333	7.09051	7.29129	7.23809
PKEPEQLR	P49312	Yes	Yes					6.52423			6.97545
ESDLFSTATSLSPFYLRPPSFLRA	P23927	Yes	No	7.37644	7.27353	6.56204	7.09026																	7.353	6.01493	7.22476			6.63642	6.23038
SPTQVFFDSANVKQVDVPTLTG	Q9D3D9	Yes	No	6.90444	6.94754	7.10326	7.37987
ALVKRQADGPDMQ	P09813	Yes	Yes													7.97057	7.96717	7.99676	7.62362
DEEEEEEESILDTVLK	P84086	Yes	No	6.66219	7.19598
ETETPRPKD	Q9CQZ5	Yes	Yes															7.89996
MEKTELIQKAKLAEQAERYDDMATCMKAVTEQGAELSNEERNLLSVAYKNVVGGR	P68254	Yes	No												5.27426
RGNVAGDSKNDPPMEAAGFTA	P10126	Yes	No									7.32761			6.39951
GLGIDEDEVTA	P11499	Yes	No										6.69459	6.86105	7.0238
TTLEHSDCAFM	P05213,P68369	Yes	Yes												7.2378
MEEAEGVA	Q9CQV4	Yes	Yes													7.67588			7.75172
ENWDTLGSTVSQLQERLGPLTRDF	Q00623	Yes	Yes																									6.72776	6.16096
SMQTVQKTTTR	P05784	Yes	Yes														6.54622	6.79811
SPTPVAPHPVTVPT	Q80XQ8	Yes	Yes										7.21806		7.06123														7.11164
SSTESPGRTSDK	O89104	Yes	Yes																						6.56826	6.65186	6.56671
APFGRIYFAGEHTALPHGWVETAVKSGLRAAVRINNNYG	O09046	Yes	No					6.9464			7.28464
PYDDIVGETVEK	P27546	Yes	No		7.00456	6.63421
SGFNEKNDLKR	Q3V0K9	No	Yes											7.75319	7.6534
QAVPEKPVKKQKPGETS	P11031	No	Yes										6.99621
ATKIDKEACRAA	Q9CQI6	Yes	No					8.06762	6.75119	7.16649			7.19733		7.60976													7.3926	7.75111	7.40522	7.95496
SPGATPGSATASAERA	O88935	Yes	Yes	6.34922	6.57671	6.59797	6.52303
AKEELERQAQDQIKSQEQLAAELAE	P26040	No	Yes										6.93737
DADSSVEKQVALLKALYGHGQISH	P41539	Yes	No	8.71228	8.74119	8.95967	8.8629					7.99945	6.82668	6.82279	7.5932							7.26126
AGVDQHEGTIKVQGQNLFF	A0A087WP24	Yes	Yes													8.03821	7.53971	7.57902	8.32744
VVVVKDRETQRSRGFGFITF	O89086	Yes	Yes	7.77885
AVQNSVDKTKSAMTS	Q9DBG5	Yes	No						6.00889	7.39233	7.39517										7.25915		7.59704			6.92642	6.52842			7.58297
TNRPPLSLSR	P35980	Yes	No									7.52811	7.52145
SAWGSWSKEQLNPQ	Q9WVA8	Yes	Yes	7.00232	6.89251
AAQVAHQKPHASMD	Q91XC8	Yes	Yes																			6.40393	6.95353
NAVSEAVVSSVNTV	Q9Z0F7	Yes	Yes					7.21785	6.60856																			6.97269	6.88225	7.01662	6.86863
FQYDSTHGK	P16858	Yes	Yes																					6.35869	6.21987
ALSDADVQKQIKHMMA	P50518	Yes	No			6.97289		7.19357	6.9831			6.82343	6.89252	6.99147	6.80666						7.11783	7.15621	7.27297			6.94314	6.67792	7.4682	7.40212	7.53912	7.38439
VNQIGSVTESLQACK	P17182	Yes	No									7.77464	7.57321	7.37007	7.39322									7.27483		7.03038
RELTFGDHELVIRGTR	B0QZV3	Yes	Yes							7.27031
SNKGASQRGMTVYGLPR	Q08091	Yes	No									7.66409	7.57582
GIMDAAKGMVQGGLGATQ	O88492	Yes	Yes																										6.55864	6.98568
GEGMEEGEFSEAREDMA	P05213,P68369	Yes	No									7.003
AAAKKKLEGDLKDLELQADSAIKGREEAIKQLR	O08638	Yes	No								6.49026
AEPTGDKGTVLALTEKSFEDTIAQGITFVK	Q91W90	Yes	No									6.68179	6.49569	6.50007	6.39571
VNVSKGQVAKKEDLISA	P70122	Yes	Yes																												7.44839
KPAQYIAV	P34884	Yes	Yes																7.24782
KQEEFGALESV	Q91WK5	Yes	Yes																7.72703
QGQYVHTGSSGAAA	Q91Y97	Yes	Yes													7.60282	7.84696	7.80193	7.62645
NQMSKLPAGLPTSLLT	P51885	Yes	No					7.48016	7.19395		7.04597											7.69405		7.70676	7.65347	8.12896	7.71401	8.58484	8.63385	8.59465	8.85552
KELGGLGEDANAEEEEGVQ	Q9DAU1	Yes	Yes																	7.15348			7.00474
MDVLAQEVALLKEK	P43025	Yes	Yes																							7.38593		7.18588	6.99051	7.11115	7.10458
TTSGYSGGL	P11679	No	Yes											7.07475	6.86902
FSRVGSSSSSFRGSMGTGVGLGGFGGAGVGGITAVT	P11679	Yes	Yes												6.93973
NLENDVNSLKDQLEDLKKR	P70336	No	Yes									6.83592	6.62894		6.86701
KIITEVQQ	P51162	Yes	No									8.05793	8.42003	8.01305	8.51363
DIVGETVEKTEFIP	P27546	Yes	No	7.65812											7.00915
MEEKLKKAKIIF	Q9R0Y5	Yes	No	7.47247	7.66199	7.52629	7.5291	7.37328															7.3479	8.9042	8.98914	8.75391	8.85415
YIHSKNFI	Q9DC28	Yes	Yes																												7.48637
RKQNDVFGEADQ	P50396	Yes	No	7.08009	6.88995	6.98513	6.68674
AAGWPGYVRPLPAATAEGPAAVTLA	P14602	Yes	No							6.72642		6.71642																		6.58888
IGIPPAPR	P38647	Yes	No									7.68337			7.81171
AAQGQYVHTGSSGAAATQS	Q91Y97	Yes	No										7.10172			8.47168	8.15818	7.95512	7.91855
AENPGLENHRIKSFKN	O35344	Yes	No							7.7541	7.74291
KPTVFGDVQDGM	Q9CZS1	Yes	Yes												7.30474
EIIEETKVEDEK	P08553	Yes	No	7.54223	7.50741	7.07425	7.13066
FNPRFDEST	Q9CQW5	Yes	No												7.2344
DPQVAQLELGGGPGAGD	P01326	Yes	Yes																	7.34713	6.83498	7.33235	7.00145
LVPIDGGVTKLQ	Q8VD37	Yes	No								7.00332
GPKGFGRGGAESH	P63254	Yes	No										7.33071	7.08203	7.35551
LREYQELMNV	P11679	No	Yes											7.31112	6.92062
DAEAAINRQINLE	P09528	Yes	Yes														7.2788		7.1388
SPAPSTRVITNQYNSPTGLYSSENISNF	O70400	No	Yes										6.2662	6.60979	6.76736
EAKPAPTEVKTVPNDATQTKENESKA	P13595	Yes	No	6.81614	6.61542	6.87537	6.80212			7.20381	7.50784
LEDEDEEIKS	Q9D279	Yes	No										7.22717	7.17599	7.09164
GATGKLASADIET	Q5SX39	Yes	Yes																					7.38349	7.28256
REMKKKILAERRKPLNIDHLSDDKLRDKAKELWDT	Q9QZ47	Yes	Yes																						6.55952	7.36739
ELEQLKGQGKSRLGDL	P20152	Yes	No					8.0911																				7.37006	7.45512	6.86485
KASYPQSVPIPF	O88329	Yes	No									6.89335	7.58811	7.48614	7.70081
RIHAENAIR	Q99LU0,Q9CQD4	Yes	Yes																			6.70316							6.7955		7.14484
SMQDEELMKRVQQSSGPA	P62073	Yes	No	7.61565	7.50729	7.39277	7.35182					7.14531						7.82216
MQEPKMNGTLSAGAAAGYRQEREGFLPTT	Q3U1J0	Yes	Yes																				6.88956
SELANARDESKKTANDMIH	P26041	Yes	Yes								6.9671
YASGRTTGIVMDSGDGVTHTVPIYEG	P60710,P63260	Yes	No					6.6997	7.60351			6.91928
YGREPDLSSDIKERFAQL	P11588,P02762,B5X0G2,A2BIM8	Yes	No					6.86951	6.93353		7.25518					8.41727	8.22433	8.07623	8.79519
NQVITPR	Q62468	No	Yes									7.48826		7.36316	7.28813
AEVRAQYEDIAN	P11679	Yes	No										7.25552
TDLPSTFEEK	P32020	Yes	Yes													6.92548	6.62507
DARWVTY	P12787	Yes	Yes													6.98092		7.51832	7.16701
SVPSALMK	C0HKD9	Yes	No									6.90738	7.0854	7.4773	7.21053	7.27682		7.48688	7.94589
SLLLKNSPLVS	P08249	No	Yes												7.49746
GGDFGEVLNSTANATSTM	Q62393	Yes	No										6.93213
TINELSNVP	Q80XI4	No	Yes												7.93935
SGPTIEEVD	Q61696,P63017	No	Yes												7.24214				8.95468
SGRTVPHAHPATAEYEFANPSRLGEQRF	Q99PR8	Yes	Yes																					7.54352	7.68075	7.39669	7.63336
PRDAADAV	P84104	Yes	Yes					6.85126																				7.43408	7.73683	6.43481	7.69144
SQVKSQSSQLK	Q8BS30	Yes	Yes						6.84472
FPSLENSVKPR	Q8BHI7	Yes	Yes															7.49707
DPGSTSPLELPEMEKLLTKVENKDDQ	Q8C838	Yes	Yes																			7.0199								6.90552
SEELDHALN	P58771	Yes	Yes																					6.61776
SVSGCYGAGYSGQNSMGGYD	Q9Z2X1	No	Yes											6.87982
KLEVDPNIQAVRTQ	P11679	Yes	No										7.36011	7.10399	7.03669
AEGSDVANAVLDGADCIMLSGETAKGDYPLEAV	P52480	Yes	Yes										6.16303
TRKFFVGGNWKMNGR	P17751	Yes	No										7.15819	6.27822	6.65544
NLASEPQEVLHIGSAHN	O70400	Yes	No										7.1353	7	7.25601
VNAIEKVFKV	P26443	Yes	Yes																												7.24633
ADEIAKAQVAQPGGDTIFGKIIRKEIPAKIIF	P70349	Yes	No	6.44356	6.26656							6.82294	7.0816		7.46795
GKEGSSVTEAAKEQRGEEVDQSAPEQEQPATV	Q9WV92	No	Yes										6.83969
TTPTVSKATSPSTLV	P27546	Yes	Yes																							6.93951
AELLSEPNQTENDALEPEDLPQAAEQDEMRLELQRSANSNPAMAPRE	P60041	Yes	Yes																		6.45292	7.27611
QAAQGQYVHTGSSGAAATQSLFTA	Q91Y97	Yes	Yes													7.56772			7.76378
HDSVFVAPVKN	Q7TSJ2	Yes	No	7.2115	7.34322	6.85989	7.18954
KDVYVITDQIPVFVTM	Q99P91	Yes	No					5.03325
RLDTQDTASSLQSDSTTETI	Q70IV5	No	Yes										6.95276
VLGQAKQEVEHKKK	O08638	Yes	No									7.47999	8.048
QMEQVAQFLK	P37804	Yes	No									7.62724
NGEDGEDSKRASAGEIERSYLRKKEKQQ	Q9D268	Yes	Yes						8.25425
SEKSVEAAAELSAKDLKEKKDKVEEKAGRK	Q9D0J8	Yes	No									7.4318	7.31559	6.79466	7.28824
NHPDSELESTANRHGEETEEER	P16014	No	Yes											6.95212
SMAEPKTVYWDRDM	P01887	Yes	No	7.89991	7.91184	8.04063	7.93368	8.67515	8.83255	9.30376	9.34391	7.91102	7.66809	7.41518	7.68744	7.83953	7.64725	8.38476	8.35253			8.60311	7.41285	7.4956	7.41083	7.83164	7.47075	8.89335	8.71718	9.16462	8.97477
IEGRAPVISGVTKA	Q7TQD2	Yes	Yes						7.03272
VISLEGKPL	P18760	Yes	No	7.05521	7.17602	7.17058	7.22147					7.51662	7.23182	7.41835	7.5671													7.27893		7.55945	6.84227
KDEEKMELQEMQLK	P58774	No	Yes									7.30101
LGAPALDPALAALGL	D3Z4B0	Yes	Yes																	5.93127	6.24224
AEAAAAGASGETMAALVAAEGSLGPAGWSA	P97364	Yes	Yes													8.57294	8.63499	8.71079	8.2824	6.28147	6.54261		6.29535
SGEFNSLKKVTKEEWDIIEGLIRKTK	Q9CQ62	Yes	Yes																										6.81709		6.42816
VGHLDFFP	Q6P8U6	Yes	Yes																	7.05058	7.08912	6.47538	6.24723
SLKGVVPEDAVETL	Q8CE80,P51125	Yes	No								6.86856			6.92638	6.8058											7.54592	7.22333		6.58991	7.31878	7.22323
PNPRAALERQQL	Q9CRD4	Yes	No	7.11012	7.0484	7.08198	7.05059
FKQATVGDVN	P31786	Yes	Yes													7.53766	8.1719		7.11984
SDKREKIEDNGNFRL	P11589,A2BIM8,P02762	Yes	Yes								7.1835								7.78107
NLEDDIVFNTFRMGKAFQKEDTAE	P56942	Yes	No	8.15604	8.2165	8.22161	8.24349
EAESSPFVER	P08113	Yes	No									7.71378		7.35548										6.92527
KIQFDRAMNDGKFHLADSLVTGI	Q8BTZ4	Yes	No					6.44037
QGGKDFNMPLTISRITPGSKAAQSQLSQGDLVVAIDGVNTDTMTHL	Q9JKS4	Yes	Yes																						6.69166		5.06536
ADQLTEEQIAEFK	Q9D6P8,P0DP28	Yes	No	7.08179	7.11684	7.40722	7.37326			7.05537		6.94896		7.29061		7.90257	7.95804	7.84514	8.25041									7.47088	6.89072		7.04611
NSLKKVTKEEWDIIEGLIRKTK	Q9CQ62	Yes	Yes																												6.0985
GLSVPNVHGALAPLAIPSAAAAAAASR	P17225	Yes	No									6.41641	6.61257		7.19047														6.90157	6.77874	6.65817
FVGGLSPDTPEEKIR	Q60668	Yes	No									7.41947	7.07241		6.84472
ASLSEKPPAIDWAYYRAN	Q9DCX2	Yes	No			6.4777	6.65866
TLLNNLQDFLAV	Q3UTZ3	Yes	Yes																					7.10396
ESEIVAGIPRTDQ	P10605	Yes	Yes													7.33216		7.94219	7.27631							6.47559
ELNVSFIN	P49586	Yes	No									7.01786
KVSNGAVEPQGSWEGTA	Q8BUV8	Yes	No									7.09972	7.16975	7.08377	7.26543
GIPGPKPLP	Q64464	Yes	Yes											7.40777
FEGAVDL	Q6PGF7	Yes	Yes																			7.04874	6.89665
IELDGTENKSK	P21550	Yes	Yes																					7.04707	6.99436	6.96334	6.89934
QRNALPYQVS	Q9CPN9	Yes	Yes																	7.56643	7.59944	7.60197	7.69007
AEDFRLKFETERGM	Q9D312	Yes	No										7.28174	6.95485	7.20347
LPFGMPPPPPAAPSVIPFGSLADSI	Q6PDG5	No	Yes									6.02331			6.75552
TQPETSYGREPTAPVSRPAAGV	Q62418	Yes	Yes												6.80905
DTQELLQEETRAK	Q6URW6	No	Yes										7.41326	6.99072	7.18311
HERGDASKEDIDTAMKLGAGYPMGPFELLDY	Q61425	Yes	Yes																										6.84308
AFPFQPGSITEVCITFDQADLTIKL	P16045	Yes	No					6.30724
AAIAQELNELDYYDSHNVNTR	P57780	Yes	No									6.63406	6.91941		6.48132
ALQASALKA	P05064	Yes	Yes																					8.18216	8.03691	8.52505	8.14762
SMFDQTQIQEFKEAF	P97457	Yes	Yes																					6.88558	6.97295	6.73199	6.96206
REEYPDRIMNTF	P99024,P68372,Q7TMM9	Yes	No	7.95553	8.00843	7.88287	7.69064					7.63136	7.07715	6.90658	6.9118															7.47691
DADGGGDISVKELGTVM	P20801	Yes	Yes																					7.77153	7.79674	7.74429	7.82533
AVPPTYADLGKSAR	Q60932	No	Yes									7.8593
ADAEKNAVAEKNNAVATKEVLAEAAAILEPVG	Q9CQU5	No	Yes									5.38471	6.45904
IGTGMGAAAVFEYPGN	Q8VCH0,Q921H8	Yes	Yes														8.11987	7.88195
PQLEAWVREPLE	Q62361	Yes	No	6.9656	7.03286	7.16742	7.0307
GGLLSSPSASSLPVSSGKST	Q80U93	Yes	Yes													7.15765
EEDDETIQA	Q9QZH6	Yes	Yes															7.35048
ACGPLPPNW	Q9JKV7	Yes	Yes														8.15232
EPHGLTPGPSPLAL	Q5SWP3	Yes	No	6.886	6.70937	6.949	6.91074
LAGKDSETGENIRQAASSLQQASLKLFEMAYKK	P38647	No	Yes										6.04864
NKTGKAVSYLGP	O08997	Yes	Yes													7.86687
LQQELDDLLVDLDHQRQSVSNLEKKQK	Q8VDD5	Yes	No									7.69535	6.98415	7.04656	6.72467
HGSVSSQSVQMSASKQE	A2ASS6	Yes	Yes																							6.85668
YVITHGDAKDQE	P97457	Yes	Yes																					9.25776	9.29028	8.80618	8.94478		7.30421
KVENTEENRRQF	Q91Y97	Yes	No									6.83408	7.69795	7.07456	7.42139
TQLSNNAKEAVEQFQKTDVTQQL	P06728	Yes	No					7.53424				6.73438	6.99371	6.58159	7.1022									6.98846	6.84739			7.41449	7.2512
SDLLAAIRM	Q8VHI6	Yes	Yes																									6.94257	7.16094
RNIIPFDQM	Q9DCX2	Yes	No	7.99727	8.00879	8.05733	8.15869											8.57942								7.36645
ISYLKKEMPT	Q8BH64	Yes	Yes																										6.9211
AAPAAPAAGETGPDARLEAA	Q9D6Y9	Yes	Yes													6.57112		7.21028
GKDIGKPIEKGPKAK	Q9JMG1	Yes	Yes																		6.75109			6.20439		6.9089
EELDRAQER	P58774,P58771,P21107	Yes	No									7.22894	6.90632	6.93754	6.60181									7.11598	6.9831	7.01116	6.95251
SGLSILLERIICDLE	Q9DBQ9	Yes	Yes									6.91264
KLYRKDLEIVL	Q08331	Yes	No		6.81056		6.73512
EDPQVAQLE	P01326	Yes	Yes																	7.31105	7.4122	7.86887	7.75357
GQGKETLNLHFNPRFDESTIVC	Q9CQW5	Yes	No									6.41829	6.33151		6.73933
FQPPDSK	Q91YE8	Yes	Yes																								6.06033
NADLRKLAV	P68372,Q7TMM9	Yes	No	7.80879	6.66171
NLRKSPVAKDVDLEFL	Q01853	Yes	No	7.1796	7.36294	7.26847	7.36148											7.60697
TPLIADVY	Q9D7V9	Yes	No	7.35333
NNVLPVFDNLMQQKLVDKNIFSF	P18242	Yes	No					6.08236
SVVGLDVGSQSC	Q61699	No	Yes										6.97171
ELALLDGSNVVFKLLGPVLV	Q03958	Yes	No	6.4588	6.83809		6.33636
GNPKSDEMNVKVL	Q60605	No	Yes									7.18764			6.9187
SLNNVHLIGHSLGSHIAGEAGKRTFGAIGRITGLDPAEPY	Q6P8U6	Yes	Yes																	7.72392	7.35265	7.93923	7.30101
RLEVEREAEK	Q922Q8	Yes	No										7.71768
EVNEAELLRRRNFKVM	O54724	Yes	Yes							7.96926
LLDKIIGAVDQI	O54724	Yes	Yes																									5.89935		5.99611
SSDARDLSAKE	P32848	Yes	Yes																					5.89801
SLEDLKVDKVIQAQTAYSANP	O08992	Yes	No	7.06365
TALLDAAGVASLLTTAEAVVTEIPKEEKDPGMGAMGGMGGGMGGGM	P63038	Yes	No									6.98952	6.32761	5.80518	5.65271
AVQWHPEKAAFEWKNLGGISHAPNAVKT	Q9Z0L8	Yes	Yes																	6.37337	7.60783	6.9745
PQVAQLELGGGPGAGDLQTLA	P01326	Yes	Yes																	8.82913	8.86243	8.01625	8.7375
KVLTPTQV	P70296	No	Yes									7.34794							8.16586
AEAIPELKASIKKGEDFVKNMK	P08249	Yes	Yes												6.55294
KSPGASLLPVLT	Q8VC30	Yes	No										7.33587	6.80896	7.20393
GHKLGLGLEFQA	Q60932	Yes	No	7.68764	7.52445	7.45427	7.03493														7.61902		7.16556	7.42398	7.48509	7.54455	7.48093
ALDNFLDKL	P58252	Yes	No									7.17124	6.75827	7.08942	6.72666
APIGVVDQSPPGEGSVPGPGVISYTTIQDGRRDSKSPTK	O70318	Yes	No								7.82574																			7.29389
TSPEGAQNKEIDCLSPEAQRLAEARLAAKR	Q3UZ39	Yes	No					7.59435					6.50653	6.80469	6.55331
MDQARSAFSNLFGGEPLSYTR	Q62351	Yes	Yes												6.11314
VNAEEVVVGDLVEIKGGDR	Q6PIC6	Yes	No	6.64187	6.79888
SEIPLNLPKSL	Q99MQ4	Yes	Yes																					7.34325	7.37497	7.32469	7.1855	6.98777	7.07014	7.75039	7.0659
SDDKLRDKAKELWDTLYQLETDKFEFGEKLKRQKYDIMTV	A0A0R4J1A8	Yes	Yes																					6.91997		6.71305
NDFFLEDNK	P63084	Yes	No	7.64294		7.7899
RKLLEGEESRINLPIQT	P31001	No	Yes										7.62498
LEQEIATYR	P19001,Q9D312	No	Yes									7.62587		7.20997										7.52054
TFSHELSDFGLESTT	P27773	Yes	No									6.66341			6.583
ETGDEPFQYKN	P15105	Yes	No	7.77382	7.96134	7.75152	7.77156		7.61436		7.75883					8.67997	8.25165	8.59435	8.46194
TLNAANVPAGTEVVCAPPTAYIDFARQKLDPKIAVA	P17751	Yes	Yes																						6.73192
SEREGSGSSGTGEQKEDQKEEKQ	P38647	Yes	No	7.55675	7.451	7.11009	7.18139								6.46475	6.7143			6.93596					6.57952	6.6965	6.45563	6.73328
FRALSTGEKGFGYKGSSF	P17742	Yes	Yes							7.01528
SRLDVTNENPEIPLKPIL	O88735	Yes	No									6.88056
VERPYSGFPDASSEGPEPTQGEAR	O54724	No	Yes										6.88242
ILTSTESL	O88492	Yes	Yes								6.91358
HDPDPNGELLPGSPTPEEPI	O70324	Yes	No								7.02664																		7.22036
FLEQQNKMLETK	P11679	Yes	No									8.365	8.11313	7.92694	7.92096									7.43796
VGEGMEEGEFSEAREDMA	P05213,P68373,P68369	Yes	No										7.02163	7.08689	6.75288
VSNPVDILTY	P06151	Yes	Yes																							6.91625
METMASPGKDN	O35345	Yes	Yes														6.30254
MSSFQPGFGSAGGSNT	P11679	No	Yes											7.33255
SRRHPDYSVSLLLRLAKKY	P07724	Yes	No					7.22294	7.47459	7.72202	7.49681																			7.33498
NEEIAMATVT	P05064	Yes	Yes																								4.58857
RRLNDFASAVRILEV	P12787	Yes	No	8.35077	8.38021	8.55732	8.55034	6.5273	7.61618	7.39468	7.12148	7.37254		7.2249	6.52904	7.49255	6.80893	8.04493	7.61688			7.41438		7.15648	6.86025	7.47433	7.06589	7.44455	7.94806	7.65947	7.96024
MGGKKFK	P51162	Yes	No											7.17878	7.1446
TEAGCGILPGMLR	Q91VI7	No	Yes									6.75509			7.1444
VPSSMRPSAIG	P81122	Yes	Yes																												5.63445
IDSNLDELSVGLGHLKDIALGMQTE	Q9ERB0	No	Yes									6.27192
AEKTKEGVLY	Q91ZZ3	Yes	No	7.33684	7.31972	7.47693	7.43373
MQLLRDNLTLWTSDQQDDDGGE	P61982	Yes	Yes	6.94469	6.99046		7.04361
SDPVVSYRETVSEESNVLCLSKSPNKHNR	P58252	Yes	No									7.08616
LSAGRADPSQDVRVAVVQY	Q04857	Yes	Yes																							7.6292	6.82757			7.61612
VEEPKNLVKTNCDL	P07724	Yes	No					8.0699	7.91452	7.47787	7.52557									7.60792	7.23996	7.7362		7.99118	7.69827	8.44458	7.60512	9.24351	9.10917	8.97428	8.83798
TVILGKKLEAQATKEQERDRSGVIR	Q70IV5	No	Yes									6.71823
FPNYHQTSEVVGDKLVEISTIGDVTYERVSKRLA	P51162	Yes	No									7.85924	7.43609	7.22075	8.21864
RVDDFKKAFSKEKMEKTK	O54724	Yes	No							7.46721	7.86511		6.98869
SADDSEVVVGAERLRVLG	P82347	Yes	No						6.0694	6.8996	7.31771																		7.01308
DDLYPDTAGPEAA	Q9WUM3	Yes	Yes											6.7664
SDPAGMGGTYQHPANA	O55100	Yes	No	7.14344	7.1588	6.97785	6.94176
TSRGVAGALRPLLQ	Q9CR68	Yes	No	6.9361	7.30005	7.2906	7.22013					7.69199	7.27541		6.96066			7.64475	8.44276							8.98834
GTALEKYAK	P14152	Yes	No									6.59239
DQNRDGFIDKEDL	Q9CQ19	Yes	Yes									7.35285
APYQGPDAAPGALDYKSFSTALYGESDL	P57780	No	Yes									5.79784	6.56787		6.58965
VTRILDGG	Q6P1I6	Yes	No		8.07763		8.09148
SSQEEVRSYSD	Q9Z2X1	Yes	No								7.28288
DLGEELEALRGELEDTLDSTNAQQELRSKREQEVTELKK	Q6URW6	No	Yes										5.72785
LNDFASAVRILEVV	P12787	Yes	No				7.07713
LGSHIAGEAGKRTFGAIG	Q6P8U6	Yes	Yes																	8.91478	7.9733	8.32387
PDSVSVETGKD	Q5XKE0	Yes	Yes																					6.96034	6.88697		6.7395
GLSGHTTLSGGGDQ	P27546	Yes	Yes																						6.62288	6.95444	6.80125
SLENPFSKGFSSSNPSVVSQPASSDPHRSPFGNPF	P98078	Yes	No					6.9172		7.14832																		7.11758
GEKPVKVLEVPALS	Q70IV5	Yes	Yes																					7.25704	7.74043	7.30097	7.30333
KEFKAETF	P07724	Yes	Yes													7.84356
SEEAFVKE	Q6IRU5	Yes	No	7.27398			6.86269									6.86358
VNLSIPQSETSSTK	Q3V1D3	Yes	Yes																					6.8203	6.64584
MSYGGDLSNGSDLFGGNGKLA	Q9D312	Yes	Yes										6.46022
ANQIPKVAWIPDVES	Q03517	Yes	No	8.01783	7.92162	8.03675	8.14808					7.03727	6.50477	6.68214						7.06765	7.32665	7.35278
DPTAASGGLDVMASQKRPSQR	P04370	No	Yes												6.96184
VQTAVTMKGVTK	Q921W0	Yes	No						7.10609		7.12405	7.222	7.3055	6.98331										6.46677		6.90819		6.98912		7.10401
PTGIPIVYE	Q9DBJ1	Yes	Yes															8.13942	7.64285
RLPYGPGKSRANQIPKVAWIPDVES	Q03517	Yes	Yes																	5.87403		6.75221
SSPAQPAVPAPLADL	P24549	Yes	Yes													9.52158	8.46827	9.81565	9.18452
AQALSEEEFQRMQTQL	Q8VD04	Yes	No	6.80491	7.08796	6.81449	6.79121									7.01797		6.92766											5.53782
MEDVTLHIVERPYSGFPD	O54724	Yes	No					6.79154	6.61293	7.16178	7.36439																	7.1353	7.13062	7.42941	6.73548
SKEYFSKQK	P35700	Yes	No									7.73878	7.68911	7.70971	7.70674	8.4139	8.17322	8.51939	8.42573
SAEPPAPKEPKDWFIEMPTESKKDEW	P20357	Yes	Yes			6.93023
TDGLHNMGGNPVTV	P04186	Yes	Yes																					7.16178	7.16404	7.14749	6.90321	7.55514	7.66392	7.40856	7.3838
ADGAAAGEKNGLV	P10852	Yes	Yes																				7.35787
DMFTHGIQSA	Q91W90	Yes	Yes											7.18561
SDSKPSSAEPAPSSKETPAASE	Q91XV3	Yes	Yes			6.64232
TGLKLER	P40124	Yes	Yes												7.24549
AEYLASIFGTEKDK	Q8BGJ9,Q9D883	Yes	No					6.8553								7.72116			7.48743
VSELKEELKKRRLSDKGLK	Q8VEK3	Yes	No							7.08494	6.88331
VIKAVDKKAAGAGKVTKSAQKAQKA	P10126	Yes	Yes																	7.48139	7.24608	7.29717	7.27961
ADADADLEERLK	Q9DB34	Yes	Yes										7.56163
RGPLTFTTR	Q6URW6	Yes	No										7.93247	7.95518	7.79839
PLPTGYEHP	P43023	Yes	Yes																					7.35451	7.40159	7.28363	7.51839
TSRDKLRKSFTPDH	O54724	Yes	No						6.87399	7.10536	7.72485											7.882							7.96153	7.30675
EGPVKKL	Q91XF0	Yes	Yes															7.05161
LEVTKEAFDRSFSVNL	P08074	Yes	Yes																					7.05334	7.09687	6.99855	7.00176	6.98493	7.38318	7.01606	7.39165
PATMSDKPDMAEIEKFDKSKLKKTETQEKNPLPSKETIEQEKQAGES	P20065	Yes	No	7.82123	7.68952	7.57184	7.47594	7.17251			6.65989
EWDDYVPKLYEQL	P70296	Yes	No	8.15242	8.29874	8.18869	8.18136			6.46323	7.41057					7.24159	7.53018	8.14363	7.8239								6.68323	6.51305
KTQPTDEEMLFIYSHFKQATVGDVNTDRPGLL	P31786	Yes	No											6.26155	7.1506
AQKGQLSDDEKFLFVDKNFMNSPMAQADWVAKKLVWVPSEK	O08638	Yes	No									6.29209
GIIGNDRVSGAGLSPS	P58871	Yes	Yes								6.91189																		7.64562
AEPSGSPVHVQLSQQAAPVTA	Q9Z1W9	Yes	No	7.79822	7.82142	6.98438	7.2292			7.19965	7.19364	7.51616	7.03715	6.76727	7.15926					6.93984	6.83613	7.12916	7.71314					7.30224	7.45186	7.65965	7.36423
SLEQQLPYAF	Q68ED7	Yes	No	7.021	7.04399	7.12311	7.06096
AATELRGVVGPGPA	Q3B7Z2	Yes	Yes											6.88699	6.83136				6.6253
DNDIMLI	P07146	Yes	Yes																				7.14943
HAEQNGPVDGQGDNPGSQAAEH	Q61316	Yes	Yes											6.701
KAPGFGDNRKNQL	P63038	Yes	No										7.09851	7.22649	6.92168
EIAGRHSYAKYNDWDKIVSWTEKMLEKHPEM	P15089	Yes	No					6.6928
DPIQNTDEETKTEE	Q5G865,Q5G866,P50707	Yes	No									8.06364	8.65561	8.51214	8.77008												6.64876
SHAAEPARDAVEASAEGPRA	Q64092	Yes	No					8.01386		6.80201
QEFKEAFTVIDQNRD	P97457	Yes	Yes																					7.72088	7.74687	7.15116	7.66416
ELGGPGAGPEQEEQSAGQKRPS	Q9JKR6	Yes	Yes																	7.67791		7.95417	7.49825
TQAVCRGYLMRVEFK	Q5SX39	Yes	Yes																					6.45418
QATVGDVNTDRPGLLDLKGKAK	P31786	Yes	No					8.61296	8.46222	8.40263	8.67069	7.9417	7.76691	7.39763	7.49426							9.12683		7.39007	7.38425	8.18849	7.31914	8.75207	8.42244	8.88246	8.35423
MDVFMKGLSKAKEGVVAAAEKTKQ	O55042	Yes	Yes		6.75019
FMEKMGINVMK	P55050	Yes	No									7.33966	7.59979	7.13745	7.73806
PIQFAHSICEAGVAE	Q6PDN3	No	Yes										7.5224		7.14815
SGPFGQIFRPDNFVFGQSGAGNNWAK	P68372	Yes	No									7.50042	7.12635	6.93325	7.03486									6.89027
AIKPDGVQRGLVGE	Q01768	Yes	Yes																									7.32604
GARVYALPEDL	Q99K51	Yes	Yes
SNPTAGLLEEF	Q3UHJ0	Yes	No	7.3589	7.32957	7.3881	7.29209
SLKEMEESI	O08795	Yes	Yes										6.96634
AETQEVAVSSR	P70670	Yes	Yes																							6.79763
AGGPGLERGEAGIPAEF	Q80X90	No	Yes										7.68852		7.15252
NADSSVQLL	Q9D3D9	Yes	No	7.19551	6.91703	7.2451	7.27639
LKAEAELLQQQKELAQEQAR	Q9QXS1	No	Yes									6.88699	6.91059
AGEGDVRVA	Q9JLJ4	Yes	Yes														7.51541
EELSLLTNRGSKMFKLRQMRVEKF	Q9JK37	Yes	Yes																							8.35851
WSVDPLDRALAE	P13020	Yes	No					7.31049																				6.99545	7.12617	6.78544	6.91733
ETMQDLNDRLASYLDKVK	P05784	No	Yes									6.73268
LKQPDGIAVVGIFLKIGREKG	P16015	Yes	No								6.09847
IDDATKEVV	Q9D2G2	Yes	Yes																					7.58989	8.12107	7.53079	7.22767		7.20905		7.67545
TAAVGAVFDISNADRLGSSEVEQVQLVVDGVKLMVEMEKKLEKGQSIDDMIPAQK	P07310	Yes	Yes																						6.53827
MGLAMKL	P32020	Yes	Yes															6.81046
EEDEEEGEEE	O35668	Yes	Yes			6.41006
RGDFDENLNYPEQKVVT	Q9QZ88	Yes	Yes																									7.06259	7.17417
DDALMKQDAQEL	P97429	No	Yes												6.91723
KVGVGKVIRGWDEA	Q62446	Yes	Yes																					7.22631	7.10795	7.20711	7.11793		7.46259	7.08659	7.45123
GSSEPEAAPAPR	Q9QXV0	Yes	No	7.14408	7.12213	7.06433	7.04769
GTVIDSGDGVTHVIPV	Q99JY9	Yes	No					7.73696																7.29011	7.40163	7.34509	7.25034	7.60958	7.76417	6.97373	7.55042
GGFMRRVGRP	P22005	Yes	Yes									8.57725
AQLKSYGQQKSQQQSS	Q8BS30	Yes	Yes						7.17692
SAPAVQTKSKKTLAKPNMKNIVVVEGVRIPFLLSGTSY	Q99JY0	Yes	Yes																							6.94761
DGPGGKEATWVVDVKN	P32020	Yes	Yes															7.18157	7.42708
KQATVGDVNT	P31786	Yes	Yes													7.385
ALSDADVQKQIKHMMAF	P50518	Yes	No	7.21226	7.34903	7.43248	7.33666	7.26443							6.33047													6.96874	6.85679	7.28742	6.82068
NLSKSLSGALDLEQNG	Q8C838	Yes	No						7.28735	7.19177	7.20555																	7.16029	7.42356	7.38337	7.14255
KKLETDISQIQGEMEDIVQEA	Q5SX39	Yes	Yes																					7.13946	7.52955
PFVPNVH	Q8R050	No	Yes											7.47933
RADTDDAPVPAPAGDQKDVPASEK	Q02819	No	Yes											7.04799
SVGTMGNRLQR	Q91Y97	Yes	No									7.95035	7.992	7.5386	8.15959
THVDSLRTQLAPHSEQ	Q00623	Yes	No					7.63568																				7.38564
SRQVVRSSKFRH	O89053	Yes	No					7.45595	6.69332	6.644
VDPDTKEMLKLLDFGSLSNLQVTQPTVGMNFKTPRGAV	P63276	No	Yes									6.6805			5.94902
TLEMKDIK	Q9D312	Yes	No										7.67211	7.5467	7.66356
AETFTFHSDICTLPEKEK	P07724	Yes	No									7.78794	7.28272		7.20248									7.94014
KTFSHELSDFGLESTTGEVPVVA	P27773	Yes	No										6.88186	6.86697	7.15336													6.78726	7.05969
NQTYQQQYGR	P97429	No	Yes												6.91535
SGAHGEEGSAR	P43024	Yes	Yes														6.65702
FKPSEIEVGVVTVENPKFRILTEA	Q9QUM9	Yes	No	7.83761
IPSYKWKTDSVIGPIR	P70412	Yes	Yes																				7.76517
IVTYALGIYHL	Q9CQU3	Yes	Yes													7.53805	7.59751		7.76587
LKTQPTDEEMLFIYSHFKQATVGDVNTDRPGLLDLKGK	P31786	Yes	No									6.04268	6.62269		6.65108
VSSENFDDYMKEVGVGFAT	P04117	Yes	Yes																									6.74336	6.60408
AQKGQLSDDEKFL	O08638	Yes	No								6.76837	7.95552	8.52443		7.84259
DWINSIIRS	Q3UP87	Yes	Yes																												6.63988
MKVFVTGPLPAEGRAALAQAAD	Q91Z53	Yes	Yes																					6.89819	7.02815
NSFVNDIFERIASEASRLAH	P10853	Yes	Yes																												6.22882
DDIMFQKPVEVGSL	Q32MW3	Yes	Yes																										6.7137
VNAIEKVFK	P26443	Yes	Yes																										7.40829
TALQKLEEAEKAADESERGMKV	P58774	No	Yes									5.99728
AGSELRAELEQRLGALAIRTEVVEHPEV	Q9D820	Yes	Yes																			8.67635
QAGELKWGTDEEKFITIFGTRSVSHL	P48036	Yes	No					7.12513
GQKASMVQSQE	Q99PL5	Yes	Yes																				6.63766
AELQEVQITEEKPLLPG	Q9QYG0	Yes	No	7.64867	7.49254	7.75251	7.85444		6.35403	7.42489	7.38157			6.65791	6.70955	7.96081	8.08716	7.87176	7.77998			7.14034	5.64612	7.41871	7.64795	7.96367	7.85081	6.91336	6.9124	7.39353	6.84215
TGPGPWGFRLQGGKDFNMPLTI	Q9JKS4	Yes	Yes																					7.1449	7.19376	7.00954	7.20289
SPGRHEAQEP	O89023	Yes	No	6.62388	7.01962		6.58904									7.82505	7.65727	7.5789	8.04871
WDSWNKLKGTSK	P31786	Yes	No					7.83536	7.47266	7.55016	7.69682	7.76316	8.08564	7.49935	7.97114							8.65623		7.05983		7.41277		7.75046	7.55706	7.8865	7.73068
GGGSFVQNNQPVGLRGGGGK	Q61768	Yes	No										7.85514
QAEWDDYVPK	P70296	Yes	No					7.51767	7.21931															7.27769	7.4989	7.36168	7.10648	7.57789	7.56193	7.42371	7.72711
QKLNVSTKLR	O08638	Yes	No									7.71414	7.7495
SSNGTDAPAEAQAA	Q9DBG5	Yes	No					7.48617	7.11654	7.47884	7.0995		7.39035	7.27328	7.42011
RDFWDNL	Q00623	Yes	Yes																6.63234
AEVAAGDHPTDAEMKGERNNVAENQSRVETEA	P30416	Yes	No									6.70626	6.95132		6.90122
DGGALVQVQKWDGKSTTIKRKRDGDKLVV	P04117	Yes	Yes																												8.36175
SGTETNKIWPHV	Q9WTP7	Yes	Yes																										7.31616
ALLRGVFIVAAKRTPFGAYGGLLKDFSATDLTEFAARA	Q8BWT1	Yes	Yes															5.93695
FGEHLLESDLF	P23927	Yes	No		6.92996		6.86598																	7.21057	6.51788	6.96304	6.75585
AHRFPALTPEQKKELS	Q91Y97	Yes	Yes												7.37911				8.51161
QPLHGEESRA	Q80T19	Yes	Yes																	7.20141	7.3945	6.87805
QADVADQQTTELPAENGETENQSPA	P18608	Yes	No									6.38477
KTEPVAEEGEDAVT	Q62393	Yes	No										7.29248	7.22221	7.4606					7.89462		7.82898	7.77008
YNSPTGL	O70400	Yes	No												7.78649
IQLVEEELDRAQERLATAL	P58774,P21107	No	Yes											6.31589	7.07281
RKMKDTDSEEEIREA	P0DP28	Yes	No				6.30003
FENSITKNTRT	P06909	Yes	No						6.91055																6.37123			7.17563	7.27471		7.31173
NGQLQGVVS	Q9CPN9	Yes	Yes																	7.62028	7.86377	7.99208	7.81286
FGERAFKAWAVARL	P07724	Yes	No					6.75018	6.97112	7.47074
RISHYRPWINK	P21844	Yes	No					8.53812	8.24244	7.30615	7.64263									7.70762	8.02998	8.37098		7.25527	6.85311			8.04193	8.27676	7.65571	7.95849
EAEEKSEEKQ	P34022	Yes	Yes													6.08709	6.8359
IIEPSLRQLAQKY	P62984	Yes	No	7.38848		7.62995	7.85377	7.78082	8.34014	8.08037	8.46113									7.8032	7.29983	7.77956	6.87456	7.83952	7.64421	7.99755	7.89313	8.05485	7.98598	8.46987	8.29438
TNISDEESEQATEMLVHNAQNLMQSVKETV	Q64727	Yes	No									5.49773
FEHSSVELK	Q9R0P3	Yes	No					7.65836
MQKEITALAPSTMKIKIIAPPERKYSVWIGGSIL	P60710	Yes	No									7.58461			7.29755
AAYTDLQQILESEKDLEEAEEYKEARVVL	P48428	No	Yes												6.83131
VKMEGGKVVAEFPNYHQTSEVVGDKLVEIST	P51162	Yes	No									6.87142	6.9539		6.86363
KEEMARHLREY	P20152	Yes	Yes					7.28246																6.47674	6.87659	7.29646		7.39701	7.48111	7.82512	7.86775
GMPVTLIGEAVFA	Q9DCD0	Yes	Yes											6.42921
ALTKLDILDV	P28650	Yes	Yes																					6.78769	6.99624	7.05263	7.17404
AEYQSPSVGQSKGY	Q9QXK8	Yes	Yes												7.4896
KAISEELDNALNDIT	P58774	Yes	Yes																					7.34376	7.35322	7.09795	7.30804
LNPGGRPITPPRN	P62137	Yes	Yes					7.48939
EGITAIGGTSSISSEGTQHSYSEEEKVA	Q3V0K9	Yes	No										7.18541	6.72254	7.0338
FPKPEGSQDKSLHNRELSAERPLNEQIAEAEAD	P47867	Yes	No	7.31325	7.49911	7.41246	7.15593															7.17334
VIKPIDKKAPDFV	P26041,P26040	Yes	Yes																								6.84091	7.1591	7.71767	7.66596	7.71406
AEPSAPESKHKSSLNSSPWSGLM	Q3TDQ1	Yes	No					7.02892	6.97438		7.30746	7.15425	7.03214	7.40605	7.15749					7.34484		7.07753	6.85427					7.15788		7.27872	7.34341
AGPGPGAALESPRQLLG	Q3U487	Yes	Yes																7.94118
SGVSLAALKKALAAAGYDVEKNNSRIKLGLKSLVSK	P43274,P43277	Yes	No										6.6878	6.50894	6.45792
EAPIDKKGNFNYVEFTRILK	Q9CQ19	No	Yes									7.36806	6.35526
GSNMDFREPTEEERAQRPRLQLKPR	Q9WUK2	Yes	No									6.97176	7.2038	6.64888	7.39812
SLYASGRTTGIVLD	P68033,P68134	Yes	Yes																					6.94514	7.03565	7.12958	7.04024
SLEDLYNGKTTK	Q9QYJ0	No	Yes									7.27581
GVAEQLHNEGFKLF	Q8C196	Yes	Yes																8.43462
KALAAAGYDVEKNNSRIK	P43277,P43274,P15864	Yes	No					8.02629	8.0117	7.82341	8.26749	8.26738	8.04892	7.92421	8.14244							8.86376		7.27902	7.38536	7.75247	7.47314	8.06168	8.30197	8.46317	8.38425
SGPFGQIF	P68372	Yes	No										6.98686	7.48142
LLPKKTESHHK	C0HKE9,Q6GSS7	Yes	Yes																		7.55839	7.50309		6.10692	5.26154	6.5351	5.71907
SEFGDSSSPATRKEY	E9PV24	Yes	Yes																						7.2471
TEILETPATNEQEAEHQR	Q9JKF1	Yes	No					7.84915	6.93654																			7.41895
ERDGSSGGVIRLAAIQESGVERQVLLGDQIPKFTIATLPPP	Q60692	Yes	No	6.93389	6.31089	6.09707	6.94147	6.63369	6.76906	6.65126	6.84742	7.29735	6.07348	6.84696						6.20336	6.81309	6.75338	6.79468	5.71916		6.4273	6.6869	6.86368	6.54326	6.70852	6.41126
NSTANATSTMTTEPPPEQM	Q62393	Yes	No												6.84215
VSVQGGSGPKVEEDEVR	Q9Z2A7	Yes	No										7.58901	7.2532
AETRAEFA	Q6IRU2,P58771	Yes	Yes														7.66799							6.85663	6.84594	6.80914	6.89812
RDATKDVSVSVV	P19467	No	Yes											7.78421
SASYSYLEDRKPYSSR	Q9DBR7	Yes	No									7.2273	7.13956
AVALDTKGPEIR	P52480	Yes	No					7.69137				7.22528												6.88224	6.40816	6.7154
AAVVLENG	P16331	Yes	Yes													8.21758		8.70649	8.86983
ADESTGSIAK	P05064	Yes	Yes																					7.46757	7.302	7.54465	7.14015
DAGQISGLNVLR	P38647	No	Yes									6.84056		6.53317
TSAPEVKGDVKGPQMAVK	E9Q616	Yes	Yes					7.20638		7.28842	7.41055
ADFDTYDDRAYS	Q9WUK2	Yes	No	6.74884	6.9001	6.90975	6.85916			7.47978	6.59782			6.77396	6.62786	8.02232	8.01122	8.23296	8.30053								6.48679	7.12249
AQPRIPAARGAAASLQAQNGAASASGSPYTNGPVHNTLM	Q3U2P1	Yes	Yes											5.98978
SMTDVLSAEDI	P32848	Yes	Yes																					6.54371	6.68741	6.55735
ALRVAAFDLDGVLA	P34914	Yes	Yes													6.42094	7.67427		7.50945
ATKIDKEACRA	Q9CQI6	Yes	No										7.63238	7.75553	7.75683
ADNQTRDTQLITVDEKLDITTL	Q9CXZ1	Yes	No	9.33757	7.07554	7.25279	7.06288
KTQVQSVIDK	Q00623	Yes	No						7.02365																			6.92498	7.46989		7.57734
GPAGAGESKCPLMVKVL	P07309	Yes	Yes						7.04232
NRPDSELQLSTGNGLFVNNDLK	Q00898,Q00897,P07758	Yes	No						6.73889		6.84963	7.04498	6.43369
ATAEDSSVLYSR	Q8CGC7	Yes	Yes									7.56127
GSHIAGEAGKRTFGAIG	Q6P8U6	Yes	Yes																	7.43488	7.29488	7.46477
TCEVDALKGTNESLERQ	P20152	Yes	Yes																										6.46946
KFTRVDNGKELIAVREVSGNELIQTYTYEGVEAK	P55050	No	Yes												6.77334
SELKMEIDDLASNMETVSKAKGNLEK	Q5SX39	Yes	Yes																					7.72936
AELYVKPGNKERGWNDPPQFSYGLQTQTGGPKRTPLT	Q80VJ2	Yes	No					7.14503	6.58087	6.41309	7.00888	7.10898	6.02476	6.9234	7.27287					7.34819	7.42386	7.29066	7.56195					7.30394	7.18029		7.27156
[truncated: 143,090 more rows]

## Sheet: Log10 intensity (with PTMs)
Sequence	Proteins	Mascot	Maxquant	Brain HF	Brain LF	Brain DB	Brain WT	Epifat HF	Epifat LF	Epifat DB	Epifat WT	Ileum HF	Ileum LF	Ileum DB	Ileum WT	Liver HF	Liver LF	Liver DB	Liver WT	Pancreas HF	Pancreas LF	Pancreas DB	Pancreas WT	Qmuscle HF	Qmuscle LF	Qmuscle DB	Qmuscle WT	Scfat HF	Scfat LF	Scfat DB	Scfat WT
_SVPGDPEVPGTTKE_	Q80YN3	Yes	No										8.09313	7.55577	7.57799
_ALPDKSPPSSAEQSTPAPPT_	P57016	Yes	No									7.32096	7.41926	7.69521	7.28615
_IVDVWHPELTPQQRRSLPA_	Q8BSY0	Yes	No					7.44936
_(ac)KDTQLHLDDALRG_	Q5SX40,Q5SX39	No	Yes									7.87432												7.03239	7.03156	7.34946	7.1753
_(ac)SDKPDMAEIEKFDKSKLKKTETQE_	P20065	Yes	No	7.6816	7.75349	8.01985	8.08812	8.86703	8.73061	9.89249	9.78266	8.08016	7.88163	8.18408	8.12757					8.1061	8.6047	9.57201	9.6905	7.18885	7.81768	8.4011	8.05872	8.67875	8.85269	9.26901	8.88077
_(ac)TADSHPSYHTDGFN_	P60904	Yes	No				7.1285
_LAAAGYDVEKNNS_	P43274,P43277	No	Yes											7.48419	6.98399
_GHLDDLPGALSALSDLHAH_	P01942	Yes	No					6.42862	6.58059	7.16321	6.75779													7.69735	7.33375					7.40389
_GSRNFSSGSAGL_	P04104	Yes	No				6.87253
_FVEWIPNNV_	P68372	Yes	No											6.49927
_TTDHISAAGPWL_	Q99KI0	Yes	No											7.13665
_AMSKANSEVAQW_	Q5SX39	Yes	Yes																					7.46152	7.77415
_GDGQPDEVMPADLPAEGSV_(am)	Q6PDK2	Yes	No						7.79112	6.76593	7.575																			7.69356
_AGLAGKDPVQCS_	Q99LX0	Yes	Yes																					7.28812	7.2971	7.25514	7.03588		7.37421
_IHNDVDRFLINLGQGKETL_	Q9CQW5	Yes	No										6.70936	7.25721	7.58066
_RFLSLDDLM_	Q8VEI3	Yes	Yes																											6.55632	6.61553
_YLNLVTR_	Q9EPS2	Yes	No									7.14474
_IKRLVTTGVLK_	P10922	Yes	No								7.435
_GVVHTVQNTLRNTISAVTW_	Q8CGN5	Yes	Yes																										6.9637
_QTMGGKKFKA_	P51162	Yes	No											6.88926	7.12686
_(ac)MQPPGPPPAYAPAN_	Q8C407	Yes	Yes													7.34784	8.36813	8.08414	7.58765
_RRMFGGSGTSSRPSSNRSY_	P20152	Yes	No							7.25801
_GGFAPNILENKEALELLK_	P17182	No	Yes									6.21371
_SASPVYQAVIKTQSKPEDE_	Q9JKS4	Yes	Yes																							6.72877
_MSVQESLERKFGKHGGTIPVVPT_	P26443	Yes	Yes																										6.38653
_ADRLGSSEVEQVQLVVDGVKLMVEMEKKLEKGQSIDDMIPAQK_	P07310	Yes	Yes																						6.82201	7.18725
_RLKKPADITDVVKP_	P15947	Yes	Yes																				7.79985
_DGGVVIAA_	P99026	Yes	No		6.87911
_TPVFGGIL_	O89023	Yes	Yes														7.75123
_(ac)MNDTVTIRTRKFMTNRLLQRKQMV_	P62849	Yes	No					7.77699
_GEGKDRI_	Q8CJG1	Yes	Yes																6.55874
_SSGLEHDNLEAH_	Q99K01	No	Yes											6.90449	7.08671
_ELLTTMGDRFTDEEVDEMYREAPIDKKGNFNYVEFTR_	Q9CQ19	No	Yes									5.52902
_(ac)TTSQKHRDFVAEPMGEKPVGSLAGIGDVLSKRLEERGFDKAYVVLGQ_	O54962	Yes	Yes																	7.81665	6.84046	6.27758	6.68874
_QLEELEDELQATEDAK_	Q8VDD5	Yes	No												6.272
_FDSFGDLSSASA_	P02088	Yes	Yes																						7.00521				6.62629
_YEAGERRKGTDVNV_	P10107	Yes	Yes					6.97582	6.71635		6.74787																	7.06339	7.06714	7.33296	7.63438
_DVDLEFLAK_	Q01853	Yes	No									6.90506		7.31699										7.1392
_DNSIFPK_	P19467	No	Yes											7.29855
_NTQGMLKDTQLHLDDALRGQDDLKEQLAMVER_	Q5SX39	Yes	Yes																					8.06951	7.88486
_(ac)SDKPDLSEVETFDKAKLKKTNTEVKNTLPSKETIQQEKEHNERT_	A2AF31	Yes	Yes																	7.2061	7.47915	7.68836	7.4924
_WEAFLPEAKAIS_	Q9WV80	Yes	No					7.02791																					7.28181		7.03192
_(ac)SAIQNLHSFDPFADASKGDDLLPAGTEDYIHIR_	P48024	Yes	No									6.18232	6.57767	6.15574	6.12075
_TVGSVAKVEQV_	Q62468	No	Yes											7.02797	7.63856
_(ac)KGLTPTGM_	P63328	Yes	No	7.01162
_SLTPVAQSDPLVRRQR_	Q60865	Yes	No											7.29385	7.16592
_QHDLALLRL_	Q80YC5	Yes	Yes																												6.59061
_ANCQAAQGQYVHTGSSGAAATQ_	Q91Y97	Yes	No									6.87081	7.52861	7.4306	7.15086
_GAKFWEVISDE_	P68372,Q7TMM9	Yes	No	6.9437	7.15933	7.0871	7.10788
_ADKKAAEDRSKQLE_	P58771	Yes	Yes																					6.93806	6.9869	6.74208	6.82937
_TPEISWSLRTT_	P28665	Yes	Yes																												7.0362
_LGFGMSQTVGHLDFFPNGGIEMPGCQKN_	Q6P8U6	Yes	Yes																			6.82908
_(ac)AEAAAAGASGETMAALVA_(am)	P97364	Yes	Yes																7.81422
_QLYENKPRRPYIL_	Q9D3P9	Yes	No	8.49519	8.5651	8.24958	8.33144					8.76403	8.89055	8.35944	7.98763
_RSGLRRVDDFKKAFS_	O54724	Yes	No						7.39205		7.55081																	7.19985	7.51577	7.71914
_DGDEDEEAEAPTGKRVAEDDEDDDVDTKKQKTEEDD_	P26350	Yes	No	6.81282	6.77863	7.18188	7.08501			7.93111	7.9049	6.96913	6.44288	7.78045	7.05637	8.10847	8.55234	8.12558	8.67858	7.95922		8.48527	7.94441			7.24081		8.0402	7.65629	7.78274	7.93892
_(ac)AEAAAAGASGETMAALVAAEGS_	P97364	Yes	Yes													6.93379	7.53343	7.64571
_FTAGSYPR_	Q8VCK7	Yes	Yes																	7.69726	7.37504	7.5399
_(ac)MEEAVGKVEELIES_	Q8BH50	Yes	No		6.41088		6.02491													6.51705	6.66324	6.66529	7.16775	6.63235	6.64142	7.583	7.41602
_AFVRFHDKRDAEDAMDAMDGAVLDGRELRVQMA_	Q62093	No	Yes												5.61774
_ALEEAMEQKAELER_	Q8VDD5	Yes	No									7.97594	8.04931	8.04151	7.81383
_SASACPTPTHTPQDSLTGVGGDVQEAFAQSSRR_	Q9D2N4	Yes	Yes										6.33745
_TRKDDLEDTDIHE_	Q99JY3	Yes	Yes																									8.3417	7.80441
_KVGDKVLLPEYGGTKV_	Q64433	Yes	No	7.21816	7.11674	7.43233	7.41907												7.17096
_HVDPVISK_	O88735	Yes	No											7.29964	7.39558
_(ac)STARTENPVIMGLSSQN_(am)	P54823	Yes	No	5.37344	6.46442	5.76076	6.24464			6.69976	6.39277					6.09707	8.84972	6.77534	5.89433									6.57852
_VGTWKLVSS_	P04117	Yes	Yes																										7.20929
_ELNYFAK_	P09411	No	Yes									7.38611												7.38136
_SNIGAEGGPPPFLPFGQK_	Q91W18	No	Yes									7.22848
_(ac)ADEIAKAQVAQPGGDTIFGKIIR_(am)	P70349	Yes	No	5.24794
_FEGTTSLGEVR_	Q8C0E2	Yes	No									7.36458
_(ac)MEKEEETTRELLLPNWQGSGSHGLTI_	E9Q616	Yes	Yes					6.6928			6.87212															6.41041		6.94181	6.86534	7.24165	7.03075
_KTVETRDGQVINETSQHHDDLE_	P20152	Yes	No	6.89268		7.17013	7.02176	9.85346	9.22054	9.75199	9.59855		7.9744		7.91129	7.90165			7.62171	8.45869	8.22381	8.54134	8.49089	8.20034	7.57609	8.41986	8.08587	9.34759	9.24535	9.45606	9.21229
_VKVGVNGFGRIGRLVTRAAI_(am)	P16858	Yes	Yes																							6.69831
_MEGLSQQYEEK_	O08638	No	Yes									7.10941
_IYLQHNQLKEDAVSASLKGLKSLEYLDLSFNQ_	P51885	Yes	No					6.96285
_VAQLELGGGPGAGDL_	P01326	Yes	Yes																	8.14447	8.2878	7.61405	8.00733
_EAPDADELPRSDFDPGQDTYQHPPKDS_	Q99KI0	Yes	No	6.8683
_EMESVIPKTDCRL_(am)	Q91XL9	Yes	Yes																						6.87775
_RYLSQLKDAH_	O89079	Yes	Yes																	7.96154	7.70643	7.41634	7.57839
_(ac)ASVLEELQKDLEEVKVLLEKSTRKR_	Q9CXW3	Yes	No												6.08748
_ASEGQPGKVIEVQA_	Q91V76	Yes	Yes															7.44744
_(ac)PVNIPADVTGLPMPKIEWSKNEK_(am)	A2ASS6	Yes	Yes
_EKMLKEKMQ_	Q9QXS1	Yes	Yes																							6.46783
_GDAHEDTSDTE_	P08003	Yes	Yes															7.51266
_(ac)SDQQLDCALDLM_	P47757	Yes	Yes										6.78838
_(ac)AFIGIGLPEP_	Q8CHR6	Yes	No										7.94356
_HPEYPFHDEY_	Q8VCX1	Yes	Yes															7.16552
_DDYMKEVGVGF_	P04117	Yes	No					7.47733	7.90683	7.47111	7.77305											8.01496		7.74322	7.80479	8.28148	8.15081	8.75124	8.71067	8.75564	8.54632
_SIIRNVKGPVREGDVLTLLESEREAR_	P62858	Yes	No									6.52994	6.57086	6.49809	6.64934
_VEITGTAGKKF_	Q60710	Yes	Yes																												7.20665
_ELDDLEKDEL_	Q922R8	Yes	Yes																	7.90536	7.61244	7.99809	7.89722
_SEFGDSSSPATRK_	E9PV24	Yes	Yes																					6.51895	6.75958
_FQDLEIPIVSV_	Q9D8U3	Yes	Yes																	7.36635	7.17328	6.91949	6.91187
_DGLDPGKLYTL_	P70296	Yes	No	8.73341	8.82933	8.7896	8.85649	6.84455	6.98144	7.37676	7.97467					8.03696	7.67293	8.66376	8.3382					7.28421	7.20069	7.08772	7.2216	6.62609		7.02394
_DRSFLESLKVNTEPLPAIEKTGKVRGLILTV_	Q9CXN7	Yes	Yes													6.77267		6.42619
_(ac)MDAIKKK_	P58774,P58771	Yes	No									9.08142	8.91788	8.18404	8.81277									7.69444	7.73417	7.85348	7.65715
_GMNTLVGYDLVPEPKIIDA_	P12787	Yes	No	8.14232	8.162	8.18539	8.3952					7.47159		6.30025		7.67442	7.64985	7.96785	7.27238					6.64894	6.61592	6.89005	6.69863		6.88264	6.92591	6.84165
_HLKEAGALDSLPGIPL_	P47212	Yes	Yes																		7.79576	7.27831	7.51323
_YLRNNQIDHI_	P51885	Yes	Yes																					8.1675		7.07227		7.18217	7.38906		7.40121
_LGPNEQYKFYSVNVDYSKLKKEGPDF_	Q62425	Yes	Yes																												6.1036
_IVSYTSDLPRIVVDQIV_	Q10738	Yes	Yes										6.59837
_DGDVDAVLSRANATEF_	Q8R0Y6	Yes	Yes															7.79095	7.1781
_ADFGVAGQLTDTQIKRNT_	Q9Z2W1,Q99JT2	Yes	Yes																									7.08457	7.34851
_VGGTNDKGVGMGMTVPVSF_	Q9R257	Yes	No	7.76777	7.79899	8.3813	8.42729	6.87174	7.16634	8.3783	7.75741				6.63467	7.69438	7.2709	8.7643	8.36719							7.41388		7.3818	6.8388	8.2915	6.99312
_LDLNLDLSK_	Q8BK30	Yes	No						7.21503		7.23247													7.53454	7.49423	8.01129	7.96908	7.41725	7.68288	7.49136	7.74097
_AEAETMYQIKYEELQTLAGKHGDDLR_(am)	P11679	No	Yes									6.52407	5.84944
_DPGVVDNFPLLK_	P30115	Yes	Yes													6.54406	7.0959	7.2018	7.52629
_AVVDSRTPEEGKQSQAVIEDARLPLEQKKR_	Q3UQ44	No	Yes									7.32059	6.82503
_SKGLGSDLDSSLA_	Q61548	Yes	No	7.31893	7.26606	7.30089	7.33383
_DIIHNENMR_	P26040	No	Yes												7.52923
_KFDTISEKT_	P32261	Yes	Yes																					6.64663	6.65405	7.10858	6.61777	6.50775	7.42144	7.48169	7.25054
_FLENQEQEYVQAVKSY_	P10107	Yes	No					7.42794	7.22739	7.60104	7.11437	7.12411																7.13924		7.5883
_GAVDVTLGAVQNSVDKTKSAMTSGVQSVMGSR_	Q9DBG5	Yes	No										6.27842		6.64987
_WTENIENVPQEPRNT_	Q70IV5	Yes	No									7.49187
_ITAFNDGLNHLDSLK_	P02088	Yes	Yes																					7.83856	7.29396
_(ac)SLSNKLTLDKLDVKGK_	P09411	Yes	No					7.45876	7.42537		7.62335	7.34915	8.02112	7.53432	7.93109							7.87022		7.68214	7.88629	7.86248	7.7163	7.56366	7.53059	7.48664	7.52044
_WDEEEDEEAKKQTPKQR_	Q8BTM8	No	Yes											7.20521
_NDRTIEGDFLWSDGA_(am)	Q61361	Yes	No		5.70313
_VFPRMPFCEH_	O35679	Yes	No									7.4356	7.55393	8.03066	7.61827
_LESDERFRTRENE_	O08807	Yes	Yes																	7.39074	7.43487	7.35133	7.57156
_LPEALRPVCEKPNAEE_	P33680	Yes	Yes												7.03237
_VDSTPGVDLAKIL_	P19001	Yes	No									6.93081		7.12506	6.66397
_VDVERDNLIDDLQR_	P31001	Yes	No									8.42496
_(ac)ATDMSQGELIHPKALPLIVGAQLIHADKLGEKAEDTTMPIRR_	Q3TEA8	Yes	No										6.25551		6.21708
_SRPETGRPRP_	P63325	Yes	Yes																		6.80571
_REYQWIGLNDRTIEGDFL_	Q61361	Yes	No	7.66462	7.84735	7.6354	7.88137
_YYPLKSMTEQEQQQLIDDHFLFDKPVSPLLLASGMA_	P07310	Yes	Yes																					7.10403
_MNEAPGPINF_	Q3THE2,Q9CQ19	Yes	No	7.27143	7.28306	7.10756	6.83646					7.18402	6.88514	7.06897	6.89982
_DQLLAEEKAAVL_	Q6URW6	Yes	No										7.72594	7.35933	7.59886
_VLSGEDKSNIKAAWGKIGGHGAEYGAEALERMFASFPTTKTYF_	P01942	Yes	No					7.1145	7.32556	7.76616	7.89058																	7.09495	7.03974	7.92053	7.01471
_GALDMLTK_	Q91X52	No	Yes									6.70088
_(ac)AMKAVCVLKG_(am)	P08228	Yes	Yes																					6.9223	7.01109
_KNAYEESLD_	Q5SX39,P13542	Yes	Yes																					7.0064	7.16365		7.01559
_VAYWRQAGLSYIR_	P56382	Yes	No					7.51987	7.39202	7.42141	7.39757				7.11157							7.92213		7.47095	7.28132	7.70191	7.42852	7.65216	7.68067	7.807	8.02034
_SWYDNEYGYSNRVVD_	P16858	Yes	No	6.7901	6.44204	6.79992						6.8707						6.28799						6.93309	7.11639		7.23445
_SELEKAGAGLSSL_	Q99LD8	Yes	No	6.64831			6.93952
_EALDSPKSYNWAVTKEGQVVRN_	Q80ZS3	Yes	No						6.2217	7.43767
_FVTSSSGSYGGVRGGSFSGT_	P19001	Yes	Yes											7.24079
_(ac)SLVAVPFYQKRH_	Q14BI5	Yes	Yes																					7.1393	7.11216	7.3737	7.11311
_PLDSQSIYQLIEI_	Q03517	Yes	No	8.28232	8.35449	8.39874	8.37605													6.35883		6.33859
_(ac)AMRELVEGECGGANP_(am)	O09012	Yes	Yes													8.50274	7.91677
_EPEVEPEAH_	P51859	Yes	No												7.37099
_AELDTLNEDS_	P61982	Yes	Yes													7.65211
_VSTGGGASLELLEGKVLPGVDALSNV_	P09411	Yes	No										6.82716	6.73942	7.06383
_TMKKGPNGYGFNLHSDKSKPGQFI_	P70441	Yes	No										6.8163		6.92798
_NVKQVDVPTLTGAFGILASHVPTLQVL_	Q9D3D9	Yes	No	7.30237	7.36975	7.05132	7.22866		5.51295		6.6057	7.24124	6.88219	6.8068	7.12899	6.44086	6.17568	7.52293		6.18688	6.80929	6.47609	6.85249					6.47859	6.64387	6.54585	6.81723
_(ac)MEDEVVRIAKKMDKMVQKK_	P10711	Yes	No									6.65236	6.76361		6.61316
_SVVLMSHLGRPDGVPMPDKYSLEPV_	P09411	Yes	No									7.21225	7.49155
_(ac)HPADFTPAVHASLDKFLASVSTVLTSKYR_	P01942	Yes	No				5.84336		5.96907																					5.78575
_VPAGPLTVPYDLPLPGGVMPRML_	P16110	Yes	No									7.06461
_NYENGKNDYVK_	P19157	Yes	Yes													7.87286	7.93482		8.21698
_VGATTEWS_	P14206	Yes	No											8.012	7.99635
_QDSGEVREDLRLPEGDLGKEIEQKY_	P63242	Yes	No					7.64427	7.15	7.28789	7.54515											7.64146		7.87202	7.9274	8.02547	7.95854	7.69134	7.65129	7.86534	7.77699
_RTFDTNSDGTID_	P84075	Yes	Yes																									7.59688	7.50909		7.54719
_ITGTEHLTE_	Q8CI51	Yes	Yes																					7.1409	7.01802	6.83411	6.82421
_PMILGYWNVRGLTHPIR_	P10649	Yes	Yes													7.46307	8.24135	8.03474	8.1336
_EDIKKAIGAFAAADSFDHKKFFQMVGL_	P32848	Yes	Yes																					7.11909		6.74501
_DNALRDEMRTLAGNPK_	Q91VW3	Yes	No									7.03688		7.3227	6.86139
_KFLRASEEHLKQHY_	Q01768	Yes	Yes																							6.98673
_RDLIHDQDEEEEEEEGQR_	Q9CZ44	Yes	No					7.89397			7.12801																	7.43936	7.79378		7.44383
_ISNNKDQGGYEDFVEGLRVFDKEGNGTVMG_	P05977	Yes	Yes																						5.44917		7.02842
_EEQLQQIRAE_	P02535	Yes	Yes																												7.65215
_VKEGMNIVEA_	P17742	Yes	No									7.68168			8.1941									7.01803		7.33302		7.33557	7.29352	7.20255
_GEVEVLK_	O54724	Yes	No									7.74281	7.77696
_IAREAEAA_	P52480	Yes	Yes																						6.3653	5.97209
_NAGSRLACGVIGIAQ_	P08228	Yes	Yes																	7.02319	7.26917	7.64195	7.56937
_PNFNRVAQGWVRKLPESEEL_	Q8R4E4	Yes	Yes																					6.65115
_EPAVSSIVNSI_	Q99PL5	No	Yes											6.71598
_QIEELNLPKFSIASDYRL_	A0A0R4J0I1	Yes	Yes																												6.48002
_ADRWRVSLDVNHFAPEELTVKT_(am)	P14602	Yes	No							6.87059														7.36555	7.46776
_(ac)ADMQNLVERLER_	P40124	Yes	No		6.62727			7.39886		7.22958		8.04393	8.30096	8.12735	8.05191	7.64421	7.48253	7.21063	7.49313					7.12508				7.11677	6.89199	6.88812	7.13689
_PAYHSSLMDPDTKLIGNMALLPLRSQFKGPAPR_	Q9JM76	Yes	No									6.75264	6.38868	6.5494	6.69221
_DGDLSFPLESVKKLK_	P33680	Yes	No									7.5152	7.42732	7.05218	7.37881
_GVQVSPSGEKITHTGQVYDEKD_	P52503	No	Yes									8.0554
_GITGIEDKEAWHGKPLPKNMAEQIIQEIYSQVQSKKK_	P40142	No	Yes										6.33957		6.17063
_KLSQAVHKAVLTMDETGTEAAAATVLLAVPYS_	A0A0R4J0X5	Yes	Yes																		6.88232
_AQATGKPAQYIAVHVVPDQLMTFSGTNDPCALC_(am)	P34884	Yes	No	6.79313	7.18732	6.84258	6.81339
_SPSKEKRSLDLAVEDVKKPA_	Q60997	Yes	Yes																	7.96625	8.04218
_LGEHNINVLEGNEQFVDSAKII_(am)	P07146	Yes	No											7.79791
_RQDISWFDDH_(am)	P06795	Yes	No								7.11395
_MDLKENQRGRFLR_	P42669	Yes	Yes						7.15164
_RTPFTTSGSLENN_	P60334	Yes	Yes														7.34093	7.24156	7.55539
_QQMIAANTAV_	Q67BT3	Yes	Yes																							7.19113	7.06577
_TPAAQAAFQKVVAGVAAALAHKYH_	A8DUK4	Yes	Yes					7.17015	7.49533	7.6269	7.62241										6.18681	6.33989						6.54536	6.15842	6.49039	6.92072
_SPLPAKDVDLDKEFRKEY_	Q9DBV4	Yes	No						7.22308	7.44554	7.89876
_AKLKPGAPLRPKLNPKKAR_	Q8BTM8	Yes	No									7.22859
_STEIGKIRD_	Q8R429	Yes	Yes																					6.72633	6.25783		6.51629
_SAPAAAEEKKDE_	P99027	No	Yes									6.35321						6.42436		6.66577	6.65158	7.08761	7.23117
_TLGVKQLIVGVNKMDSTEPAY_	P62631	Yes	Yes																					6.22198	6.85431	6.92061	7.15324
_(ac)LETEKADVQL_	Q9WVC3	Yes	No						7.10526		7.36217																	6.79318	7.45282	7.25133
_KNITQRGNVAKTSRN_	Q9Z1W5	Yes	Yes																				7.28986
_TVIIEQSWGSPKVTK_	P63038	Yes	No									7.84058	7.75954	7.87363	7.72372
_(ac)MDEPSPLAKTLELNQHS_	Q5SWU9	Yes	Yes																										7.20828	6.9714	7.22843
_RGSPLLIGVR_	P47856	Yes	No									7.49433	7.23912
_HVGQAGVQIGN_	P05213,P68369	Yes	No	7.83968	7.59782	7.54085	7.83795	6.9405															7.85293
_SDPSEMDELMSEEAYEKYVKSIEE_	Q91WK5	Yes	No	7.69952	7.6939	7.68484	7.60026			6.99558						7.72417	7.44559	8.44013	7.06514							6.73635		6.90083	7.04856	6.10224	6.16513
_EEAGPGDPLLEAVPK_	Q61081	Yes	No									7.34025	7.23303
_(ac)AQISNNSEFKQ_	Q61194	Yes	Yes													7.46538	7.31351		7.11848
_AHATTSNTVSKLLEK_	O54724	No	Yes									6.94864
_KHAESILSF_	Q9JM96	Yes	No		7.65579
_VAASKERSGVSLAALKKALAAAGYDVEKNNSR_	P15864,P43274,P43277	Yes	Yes																										7.0402		7.17807
_EASSTGRNF_	P11589,A2BIM8,P02762	Yes	Yes													7.12812	7.27907		7.91198
_LPSSAPGGGGV_	P59648	Yes	Yes				6.69002
_(ac)HVLLEGEGLGQSLGN_	Q8R2Q0	Yes	Yes													8.25016	7.70703
_GERAFKAWAVARLS_	P07724	Yes	No							7.62879	7.82393											8.04162									7.51501
_GTAGVVPVVPGEVEVVKGQPFDVGPR_	Q63844	Yes	No									6.98446	6.68087	6.46483	6.64633
_PIRGQHEVHGMPSANAHNTWKAMEGIFIKPGADLSTGHDEL_(am)	Q9ESP1	Yes	Yes																			5.54436	7.22572
_VWVPSEK_	O08638	Yes	No									7.1739
_PQVSTPTLVEAA_	P07724	Yes	Yes															8.41353
_GTVTSNGADSPRN_	Q91V04	Yes	No									6.75322		7.05605		8.02097	8.26	8.11247	8.34248	7.12069	7.34596	7.45015	7.59752
_SLPDCKV_	P01895,P01900	No	Yes											6.9287																7.61903
_LAEQAERYDDMAAAM_	Q9CQV8	No	Yes										6.81412	7.18017
_NTSEGGRWGQEQRENH_	Q9CQW5	Yes	No											6.99397	6.79713
_ESKDQLSEDASKVITYLRRLVNAVGSGRSQSGPNGD_	Q03517	Yes	No	6.94215	7.11548	7.06577	7.0494
_FPGQLNADLRK_	P68372	Yes	No									7.6892
_KGQAVDYDGSRTQEEIVAK_	P08003	Yes	No									7.72935
_(ac)TASSVLLHTGQKMP_(am)	Q9JII6	Yes	Yes														5.85548
_AEAWARLDHKFDL_	P68369	Yes	Yes																									6.81251			6.76521
_EALFQPSF_	P60710	Yes	No											7.85359
_TPPGETVPR_	P51125	No	Yes									7.55583
_PQMITPLVTKH_	O35969	Yes	Yes																	7.89936	7.92176	7.97525	8.22855
_LKSMTEQEQQQLIDDH_	P07310	Yes	Yes																						6.75126
_NCPPPPPPP_	Q7TN75	Yes	No	8.24133	8.70065	8.7467	8.36617
_LSDGVFKADTFQGLKNLMQLNLAHNILR_	Q9JK53	Yes	Yes																									6.62882		7.00952
_SLKPDGEYTLLAPV_	Q62009	No	Yes									6.77643
_GRNFKIITEVQQ_	P51162	Yes	No									7.77145	8.11349	8.37749	8.27289
_VGSLDVNVK_	E9Q616	Yes	Yes																											7.18408
_DADSSVEKQVALLKALYGHGQISH_(am)	P41539	No	Yes									5.25633		5.44169
_SLPTTVPESPNYR_	Q6ZQ58	Yes	No										7.22712
_ANNIILPTEPDESSTK_	P27546	No	Yes											6.95998
_(ac)AESDWDTVTVLRKKGPT_	Q9JMG1	Yes	No							7.40968	7.24552												7.59285						7.36072	7.56427	6.91848
_WNPGQPDSYFL_	Q61361	Yes	No	7.36724	7.32263	7.41152	7.63159
_TDEETKTEEQPGEEDQAVSVSFGDPEGAS_	Q5G865	Yes	No											7.09164	7.67942
_LGLKSLVSKGTLVQTKGTGASGSFKLNK_	P43274,P43277	Yes	No								7.35211	6.9224	6.82663	5.98524
_KSEPGQVK_	Q9JII6	Yes	Yes																6.52502
_TQLAPHSEQM_	Q00623	Yes	No					6.08902			6.49769	7.88595	7.91085		7.1639									7.08096	7.01655	6.72289		7.1365		7.12864
_SLGSHIAGEAGKRTFG_	Q6P8U6	Yes	Yes																	7.60231	7.58936	7.7332	7.65436
_LPPPPPPPP_	Q8R5H6	Yes	Yes		7.00726		7.00703
_FIPEKSDIDL_	Q80U19	Yes	No			6.75631
_GNPDDSFLEDEGEDRNGVTLT_	P16014	Yes	No	8.51108	8.58558	8.40615	8.50607					6.91707
_GKAPLATGEDDDDEVPDLVEN_	Q64152	Yes	Yes													7.43839			6.8757
_HGSHETDEEFDARWVTYFNKPDIDAWEL_	P12787	Yes	No	5.46299	6.98123	7.08667	6.77381
_EMEGLSQQYEEKAAAYDKLEKTKNR_	O08638	No	Yes									6.52774	6.62901
_TLSVHQL_	Q7TMM9	Yes	No	8.20434	8.03235	7.86477	7.88877
_IVHLQAGQCGNQIGAK_	P68372	Yes	No									7.76384	7.80601	7.30678	7.75712
_SGPRTLVLLDNLNVRDTHSL_	O54734	Yes	Yes																	7.3377	7.84033	7.28643	7.67767
_RSGKKLEDGPKFLK_	P10126	Yes	No					7.61947	6.5374	7.34991	7.48001		7.15101		7.10588							8.3367				7.19933				7.24696
_GGTECIPHSRPYMA_	P21844	Yes	Yes					7.86491																		7.18914	6.86664	6.75484	7.78101		7.39991
_SAAISEVVSQTPAPSTH_	P51125	Yes	Yes											7.16933
_QHELEEAEE_	Q5SX39,P13542	Yes	Yes																					7.51975	7.53451	7.08637	7.38586
_VRLDPTDAQFVDA_	Q6P8U6	Yes	Yes																	8.11901	8.33791
_HGQDYLVG_	P30115	Yes	Yes														7.20815	7.34191	7.94014
_FNGQFKTY_	Q9CQR2	No	Yes										6.70768		7.15172			7.17134	7.88883
_VMQFLNK_	D3Z7P3	Yes	No	7.20471	7.11123
_VELDDLEKDEL_	Q922R8	Yes	No									6.91285			8.19119					9.28329	9.13285	9.10592	9.3863
_LRQHYDAKPNGRDDRYCES_	Q3TMQ6	No	Yes									6.45715
_SPDTSLLLPDLL_	Q3UHJ0	Yes	No	6.45743		6.80983	6.83431
_AGDLVFA_	Q9JMG7	Yes	No		7.32468	6.90792	6.91151
_ANQEIPASPFHIKVDPS_	Q8VHX6	Yes	Yes																						6.89083
_TLSEVDYAPGPGR_	Q6P549	Yes	No										7.50222	7.50316
_FDLRGKFKRPPLRR_	P13412	Yes	Yes																					7.77156	7.83023	7.82954	7.69218				7.49935
_VKMEGGKVVAEFPNYHQTSEVVGDKLVE_(am)	P51162	No	Yes									6.85062
_(ac)SDKPDMAEIEKF_	P20065	Yes	No	7.99059	8.15238	8.61552	8.59624	8.01258	7.5177	8.71765	8.45113	8.08113	8.10663	8.77452	8.53543	7.72544	7.79841	7.97745	8.00439		7.38288	7.4748	7.35529	7.61814	7.58267	8.35077	8.32328	8.13213	8.50633	8.64456	8.54195
_QENFEPFMK_	P12710	Yes	Yes										7.33621		7.42164	8.53044	8.30561	8.75398	8.59696
_ENLDQQLRKLHASVEA_	Q9CWK8	Yes	Yes																									7.35423	7.48175		7.19052
_PSGPAGAPPMPGGP_	Q8BH93	Yes	No	7.84102	7.45821	7.51979	7.76872									7.55728	7.50901	6.90962
_(ac)ARSPVKQDKSEISTDPK_	Q8BTI8	Yes	No		7.24365
_SLYFLAY_	Q9CPU0	Yes	No		6.7495	7.16164												7.82843	6.36972
_(ac)MEMDKRIYLELRNR_	O35381	No	Yes	6.79431	7.02463	6.82804	7.11529				7.12207		6.67252		6.75511
_MPFEGAGDPDQ_	P32648	Yes	No									7.3619			7.03415
_MAGQEDSNGCINYEAFVKHIMAS_	P09542	Yes	Yes																							6.45612
_RPTKDSYTLTEELAEY_	P20917	Yes	No	7.6165
_APNPDDPEDFPALA_	Q9JKS5	Yes	Yes															7.62079
_TAEVHPVPL_	Q9ES64	No	Yes												7.37115
_PDPAKSAPAPKKGSKKAVT_	Q64525	Yes	No								7.39663									7.1242	6.6716			6.29914	6.25757	6.33052					8.12931
_DATTVLSRAIAEL_	P56480	Yes	No	6.87725	7.10246	6.93833	7.154									7.69654		7.51524	6.86706
_(ac)AETVADT_	O70492	No	Yes												7.25324
_RGNVAGDSKNDPP_	P10126	Yes	Yes																	7.52938	7.80166	7.42639	7.62226
_TAKTEWLDGKHVVFGKVKEGMNIVEAMER_	P17742	Yes	No									7.06192
_VLLTMIARVADGLPLAA_	O08547	Yes	No									6.37697	6.63576	6.85709	6.31492
_(ac)AELIQKKLQGEVEKYQQLQ_	Q03958	Yes	Yes																6.37776
_MIVKNMFTNQDRNGDGKVTAEEFKLKDQEAKHDEL_	Q9Z247	Yes	No							6.12923
_SSPETLISDLLMKESTENAPRTRLEDPSM_	P57774	Yes	No	7.26558	7.45001	7.65841	7.60492				6.94754	6.79779	6.86902	6.5403	7.25436					7.60312	7.76972	7.24108	7.76289
_NEGNIFPNPEATFVKEITYR_	Q920B9	Yes	No									6.46648
_KKKASLF_	Q9WV69	Yes	No		6.81918
_(ac)ANKGPSYGMSREVQ_	P37804	Yes	No						7.47348		7.50525	7.72588	7.71618	7.59248	7.59728								7.79221			7.31522		7.23333		7.15354
_VISDEHGIDPTGT_	P68372	No	Yes										7.44027		8.1699
_EEFEHQQK_	P63017	Yes	Yes				6.93257		6.28643	6.70574	6.89322													5.91645
_VYVFHTLGQY_	Q99P91	Yes	No					7.49412
_IEEINENPNL_	E9PWD5	Yes	Yes																				7.06739
_ITPVGPVTPIGPIGPIVPFTPIGPIGPIG_	Q9QZM0	Yes	Yes																		5.57225	5.3394	6.03672
_AHVDHGKSTLTDSLVC_	P58252	Yes	Yes																						6.53124				7.6947		7.43403
_IDILTKR_	P10107	Yes	No					7.10339																		6.85773
_SESVKDAQEKLEQAEKKATDAEADVA_	P58774	Yes	No										6.70738											7.61562	7.71772	7.44087	7.53936
_LGEYGFQNAI_	P07724	Yes	Yes																					7.33762
_LDDMLAQDIAKLMPL_	Q8BH64	Yes	Yes																										6.61422
_SLLPLTQANL_	Q8CAK3	Yes	Yes	6.51319
_NALGPGLSPELGPLPALRV_	Q505F5	Yes	Yes																										6.45863
_SLEDLMA_(am)	Q8VE47	Yes	No												6.67382
_NDDIQGTASVAVAGLLAALRITKNKLSDQTVL_	P06801	Yes	Yes																										7.15757
_QGKKGEGAQNQAKKGEGAQN_	Q99PL5	Yes	Yes													7.87883	8.37413	7.60315	8.67191
_GVFDVSNADR_	Q04447	Yes	No		6.68458
_PVPPPPAPPPPPT_	Q8K1I7	Yes	No					7.3671						7.17101		7.81548	7.67217	7.61478
_RSGGTEGLLAEKLEALITQTR_(am)	Q8BMA6	Yes	No										6.39657
_KAVDDFRHKARENKF_	Q9Z1G3	Yes	Yes					7.70978
_ESVDSAKPRVY_	P35455	Yes	No		6.78299	7.00747	6.92441
_KLEDGPKFLKSGDAAIVDMVPGKPMCVESFSDYPPLG_(am)	P10126	Yes	Yes										5.72871
_GLEGPWERPPPLDEPQRDGNSEDQVEGR_	Q60829	Yes	No									7.39503	8.42216	7.67693	8.02233										7.12144
_(ac)TKAGSKGGNLRDKLDGNELDLSLSDLNEVPVKELAALPKAT_	Q922Q8	No	Yes												6.32447					6.05861	5.8814	6.30621	6.88056
_YTAKGLFRAAVPSGASTGIYE_	P17182	Yes	No						7.2316
_SSHSALPEALRPVCEKPNAEE_	P33680	Yes	No									7.33525	7.15405	7.66832	7.26656
_SGKEVKGEEKGENQNSKFE_(am)	P16014	Yes	Yes																	6.16165
_TYEGVEA_	P55050	No	Yes										9.07508	9.32154
_SDKGLKADLMDRLQAALDNEAGGRPA_	Q8VEK3	Yes	No										6.61309		6.98511
_VEDPQVEQLELGGSPGDLQTLALEV_	P01325	Yes	Yes																	6.58544	6.51983	6.2201	6.67188
_DDDDDKIVGG_	Q9CPN9	Yes	Yes													7.64197	8.05518		8.31916	8.60195	8.48497	9.38936	9.01249				6.95812
_DPELSSQSQGPSSH_	A0A140LHB2	Yes	Yes																	8.71332	8.43663	8.53836	8.20827
_VEDVKKPASSQAVYPTAA_	Q60997	Yes	No									7.58197								9.69747	9.44292	9.37733	9.32172
_FEPEKLREGR_	Q08091	Yes	No									7.54991	7.69548
_PVKGRVVRASFK_	P16015	Yes	Yes							6.58527
_KNFFWKT_	P60041	Yes	No												7.24402					7.28059		7.55178	7.43301
_FPASQTEAHEDPDE_	P55095	Yes	Yes																	7.97932		7.87624
_KPISADAKEVHYK_	P97447	Yes	Yes																							6.8562				6.45647
_VPPLPGK_(am)	O70492	Yes	Yes													6.87666
_ADSDLLALMTGKMNPQSAFFQGK_	P32020	Yes	Yes																										6.56931
_MQTMGGKKF_	P51162	Yes	No									7.06101	7.50163	7.68672	7.50813
_LAMESNKILQEQQEMER_	Q9ES64	No	Yes												7.61744
_AVPVMIPAQSKDGSIV_	P97792	Yes	No	6.73723	6.83905	7.38209	7.16374				7.24578	7.94479	7.94974	8.20623	8.06565	8.64986	9.03751	8.64947	9.40158	7.04675	7.04471	7.26659	7.54141					7.51994	7.36802	7.49181	7.23785
_FARELHDPHYFSPIGFPHKRPHF_(am)	Q06890	Yes	Yes																				5.55912
_VDQALLTMDTY_	O08539	Yes	Yes																					6.66573			6.741
_VRAWGPGLEGGIVGK_	Q8BTM8	Yes	No									7.36107
_(ac)AELTNYKDAASNRHL_	Q8R4U7	Yes	No										7.11817	7.03534	7.26943
_SSGAHGEEGSAR_	P43024	Yes	Yes													6.77289	6.919		6.54303										6.95054
_ISNNKDQGGYEDFVEGLRVFDKEGNGTVMGAELRHVLA_	P05977	Yes	Yes																					6.1042		5.88388
_SQVGDVLRALGTNPTNAEVKK_	P05977	Yes	Yes																					8.39176	8.44786	8.25657	8.39564
_STMVGTPYWMAPEVVTR_	Q8CIN4	No	Yes									6.86385
_VGNASVAQDITQLQKLGITHV_	Q9D7X3	Yes	Yes					6.57629																				6.82267	6.82698	6.71724	6.93939
_SLGAHVAGEAGSRTPGLGRITGLDPVEANFEGTPE_	Q5BKQ4	Yes	Yes																				7.34047
_SAMANGIEKEPEAQEM_	Q80UG5	Yes	No											6.85676
_KEINTNQEAL_	Q9Z1G4	Yes	No	7.18401	7.00631	6.95285	7.07161
_LEAFGNAK_	Q6URW6,Q8VDD5,Q5SX39,O08638	No	Yes									8.42785	7.58298	7.81182	7.76175									6.92083
_(ac)STNNMSDPRRPNK_	Q6ZWX0	No	Yes												7.28925
_KHANSKPFEVPFLKF_	Q9JKX6	Yes	No						6.91117
_KLTGAVMH_	Q5SX39	Yes	Yes																					6.00223	6.18724
_(ac)MEEVRGENEGKLE_	Q8R0A5	Yes	No		7.06617	8.07628	7.08036			7.84889
_AAPRRAPAAQPPAAAAPSAVGSPAAAPRQPGLMAQMATTAAGVAVGSAVGHTLG_	Q9D1L0	Yes	No									5.53494
_MLGQSTEEIRAR_	P08226	Yes	Yes																									7.14583	7.11164
_SSLNLRETNLESLPLVDTHSKR_	P20152	Yes	No					7.32049		7.13049
_HLPIDLLPK_	Q9QWG7	Yes	No										7.71474		7.45078
_DAGEGGLSLA_	Q8BTM8	Yes	No									7.33476
_EPTEEERAQRPR_	Q9WUK2	No	Yes									6.91722	6.96292		7.04328	6.99116	7.42065		7.03066				7.14146
_SHEWKKLILTQ_	C0HKG6	Yes	Yes								6.97909												7.34992
_NDVRLLLNNDNL_	P47753,P47754	Yes	No	7.29062	7.04364	6.96715	7.10522
_QAQLEERQAEMEGAVQ_	O54724	Yes	No							7.41553
_(ac)SASGDGTRVPPKSKGKTLSSFFGSLPGFSSA_(am)	O88492	Yes	No						5.69956	6.2906	6.23258																			6.90126
_FRGGAPGNRGGY_(am)	Q8VEK3	No	Yes											7.32132
_NNVHLIGHSLGSHIAGEAGKRTFGAIGRITGLDPAEPY_(am)	Q6P8U6	Yes	Yes																	6.78877	5.83809	6.99241	6.40716
_AQGQYVHTGSSGAAATQSLF_(am)	Q91Y97	Yes	Yes													7.03741
_KKLQEQLGKAEDG_	Q99PL5	Yes	No										7.28619		7.39528											6.7781
_MNEAPGPINFTMF_	Q3THE2,Q9CQ19	Yes	No	6.70741	7.00055	7.41681	7.05248					6.70237		6.417	6.65702
_SAFFQGKLK_	P32020	Yes	No											7.4802	7.73135
_AMGPALGAGIER_	Q9D0E1	No	Yes									6.99177	7.53009
_PSADAPMFVMGVNHEKYDNSLKIVSN_	P16858	Yes	Yes																					7.1876	7.15373	6.9215	7.16715
_NLSGNKIKDLSTIEPLKKLENL_	O35381	Yes	No	7.0381	6.8173	6.82524	6.99905	7.38001	7.33666	7.29416	7.18956	6.96734		6.45412	6.59149						7.6292	7.01545	6.93755					7.33716	7.01865		7.16141
_ALALKGIDYEIVPI_	Q9WVL0	Yes	Yes																							6.55716		7.09594	7.24653	6.99771	6.97615
_GEGCAQPNKPGIYTRVTY_	P21845	Yes	Yes																								6.91434	7.23095
_EEVINDQALQALSDSLGTRQPDPPSHVSQAEQVKEAK_	P51125	No	Yes									6.50358	6.58519
_KNMITGTSQADCAVLI_	P62631	Yes	Yes																						6.60561		6.87444
_NKPDIDAWEL_(am)	P12787	Yes	Yes																								6.66389
_VPAIQPVLTGLS_	Q9CR35	Yes	No										7.25792	7.02039	8.44281					7.30269	7.74862	7.38303	7.40322
_SLYASGRTTGIVLDSGDGVTHNVPIYEGYALPHAIMR_	P68033,P63268,P68134	No	Yes									6.50332												7.23412	7.26192	7.30247	7.28035
_YLGLNDLPSKTTCENR_	Q3UHA3	Yes	Yes																												6.10841
_KAGAREGAERGVSA_	P08226	Yes	Yes					6.56109												6.89045	6.94342			6.9246	7.05103	6.92569
_AAPAFSRALNRQLSSGVSEIRQTADRWRVS_	P14602	Yes	Yes									6.34281
_NIPLEMELPGVKIVH_	A0A1B0GSX6	Yes	Yes																							6.81794
_RETSPEQRGSEVHTKKTVMIKTIETRDGEVVSEATQ_	P31001	No	Yes									7.30029												7.46796	7.59384	7.36064	7.14221
_DAVEDAIPSLNPFLTKSSGDVHLPIASDVST_	Q7M6Y3	Yes	Yes												6.72098
_KGPEEDDETIQAE_	Q9QZH6	Yes	No	6.55829	6.62704
_VAGMAKPNM_	P04117	Yes	No					8.59766	8.74816	8.20797	8.48401											8.51125		7.67613	7.71396	8.30481	7.77678	8.80708	8.67299	8.8939	8.7709
_ALDRETR_	Q9R100	No	Yes												6.90267
_KVGNGEFTKNK_	O88822	No	Yes												6.74983
_HGSVLTEGQYQAV_	Q9EPB4	Yes	No											6.93086	7.16726
_PSAFEKVVKNVIKEVSGSRGDLIPVDSLRNSTSFRPY_	Q9D8T2	Yes	Yes										6.05106
_RAHQVTDESLESTRR_	O09044	Yes	Yes					7.17953
_AKDIGFIKLD_	P62274	Yes	No	7.97767	8.12511	8.00972	7.95568	7.48263	7.60504	7.86243	7.98556	7.34489		7.40344	7.06631	7.89176	7.66749	8.03936	8.295	8.03534	6.8847	7.38206	7.07419	7.72292	7.71336			7.48891	7.4473	7.50931	7.28683
_QVLGSATRDQEQLQAWESEGLSQISQNKVAVLLLAGGQGTR_	Q91YN5	No	Yes									5.14517		5.98966
_YAKFGSNINL_	Q6P0X1	Yes	Yes																			7.13347	6.72001
_LQPGKAKL_	P32020	Yes	No									6.84642			7.0835	8.79668	8.87863	8.71133	8.48884
_AVVSSVNTVANKTVEEAENIVVTTGVVRKE_	Q9Z0F7	Yes	No							8.33558
_SNGSDLFGGNGKLAMQ_	Q9D312	No	Yes												7.46872
_SEGDSADFL_	P32648	Yes	No	6.85342			6.92534					7.67745			7.73459
_GPNLVTR_	P07724	Yes	Yes															7.03436
_KDVASLGSQLQDTQELLQEETR_	O08638	Yes	No									7.17414	6.82776
_GESTVRTIAMDGTEGL_(am)	P56480	Yes	Yes													7.5719
_SGHLAQETER_	P06728	Yes	Yes																					6.48183	6.26291	6.14135
_EEVAFDEKKNVFVE_	P09103	Yes	Yes													7.24813
_VLITTDLLAR_	P60843	Yes	No									6.79078		6.97375
_EEKKFKRNMVNGEDGEDSK_	Q64356	Yes	No						7.37788
_PKRKVSADGAAKAEPKRRSARLSAKPAPAKVD_	P18608	Yes	No							6.19317	7.12546
_RDSDSILETL_	Q9D6J6	Yes	No				7.12127
_FLVRSSNNLGPVLPPTNVGSNTY_	P12968	Yes	Yes																	6.15269	6.5271	7.81912	7.42629
_(ac)AAETVELHKLKLAELKQECLARGLETK_	Q9D1J3	No	Yes									6.02594	6.13386
_GAEFAPNKRRRY_	Q99K48	Yes	Yes								6.58724
_LPGDPGDGPQTELQRSPPEFQ_(am)	Q3UD01	Yes	No											5.56212	6.31719
_EAGILSQEELQRLA_	Q9QXS1	Yes	Yes																							7.01495
_SGDGVTHTVPIYEGYALPHAIL_	P60710	Yes	Yes			6.92602
_GNPATSQPVTSSN_	P46935	Yes	Yes														6.67195
_GDKVLLPEYGGTKVVLDDKDY_	Q64433	Yes	Yes																												7.12168
_LDNNKISNIPDEYFKRFTGLQYLRLS_	P51885	Yes	Yes																									6.75467	7.03982		6.90769
_MIEKLEKEGSAGGPGTPR_	Q921U8	Yes	No									6.70159	7.29895
_QEDLEKTRAELKT_	P26041	Yes	No						7.26082																						7.13003
_SLNLRETNLESLPLVDTHSKRTL_	P20152	Yes	Yes					6.58588
_TAVDSGIALLTNFQVTKLFAEAVQKSR_	Q8C196	No	Yes									5.68891	6.10713	5.96621	5.91263
_AVEDVKKPASSQAV_	Q60997	Yes	Yes																	7.61312
_GETNPADSKPGTIRGDF_	Q01768	Yes	No					7.5746																				7.59371	7.57523		7.72251
_(ac)AELDPFGAP_	O08585	Yes	No														8.09448		7.71573
_SLESDVKEDTSGNLRK_	Q99JG3	No	Yes									7.23809
_QRLSVEGAV_	Q8R0W0	No	Yes										8.01382
_GDPKEEEEEELVDPLTTVR_	P99028	Yes	No	7.11549															7.46071					6.98093
_(ac)EEETTALVCDNGSGLCKAGFAGDDAPRAVFPSIVGRPRHQGVMVG_	P63268	Yes	No									6.58099
_(ac)SLFGSTSGFGTGGTSM_	Q8C570	No	Yes										6.78134
_DGGTGGGSTYVPKPVSWA_	Q8BGD9	Yes	No										7.04505		6.76304
_ATNSIGSASVSTVLRVRSH_	P97300	Yes	No							5.99084	7.07447														5.48972				6.21687
_AEDGGTGGGSTYVPKPVSW_	Q8BGD9	Yes	No	6.93813	6.91674	6.93009									6.64436			7.41543
_NVEHKVETFSGVYKKLTGKDVNFEFPEFQ_	P62082	Yes	Yes																	7.36654	7.34916	7.50768	7.44218
_KNEDQEIGGIIPM_	Q80Z19	Yes	No										7.01188	7.3965	6.99445
_DGDLPEQENVL_	Q8CGN5	Yes	No							7.21811	6.94649
_TFGDPIV_	Q9WUU7	Yes	Yes																8.06884
_TKNRLQQELDDLVVDLDNQRQLVSNLEKKQKK_	O08638	Yes	Yes									6.71047
_NLDKKASSEGGAATGAGLDSLHKNSVSQISVLSGGKAK_	Q9WV32	Yes	No												7.18443
_SLRDLVC_	Q5G865	Yes	Yes											7.23086
_LEEEVRPLLKPY_	P54822	Yes	Yes																									7.33216	7.15537		7.21532
_KGFSIAKEGVVGAVEKTKQ_	Q9Z0F7	Yes	No							7.76289
_TPSPTLLTYSSSLKR_	P57016	Yes	No									7.48372
_NADEARSLKAYGELPEHAKINETDT_	Q8BMJ3,Q60872	Yes	Yes																										7.65287		7.47927
_AMLDQLMGTSR_	Q7TNC4	No	Yes									6.8692
_NGDHGMEGNNTAED_	Q78TF3	Yes	Yes	7.01707	6.77195	7.08151	6.88559
_FSRQNIEKKMN_	Q63918	Yes	No							7.08175	7.08035																			6.97305
_SNRIIAAKD_	Q9CQR2	Yes	Yes																7.2843	6.89906	7.1865		6.70886
_LDNQGLAEVSDIAEQV_	Q920A5	Yes	No					7.07902
_(ac)AELYVKPGNKERGWN_	Q80VJ2	Yes	No									6.81776	7.76136		7.30398
_ERVSKETLNMLLPEI_(am)	Q8BRT1	Yes	Yes																						6.23178		6.29342
_TNLPSSGSPDI_	Q80T03	Yes	Yes																		7.43604	7.75698	7.77271
_(ac)DEETTALVCDNGSGLVKAGFAGDDAPRAVFPSIVGRPRHQGVMVGMG_	P68033	Yes	Yes																					6.77208
_AIGDVVNHDPAVG_	Q9WUB3	Yes	Yes																						7.00772		7.16941
_ITEVQQDGQDFTWSQS_	P51162	Yes	No										7.50615	7.44392	6.87658
_(ac)ADLSLVDALTEPPPEIEGEIKRDFMAALEAEPYDDIVGETVEKTEFIPL_	P27546	Yes	No	7.55044	7.07864	7.05328	7.2139
_SLSAASAPLVETSTPLR_	Q9QXV0	Yes	No	7.6825	7.53589	7.7608	7.78565													7.11536		6.61158
_NWRPPQPVKGRVVR_	P16015	Yes	No						7.38745	7.52914	7.52668					7.61594		7.61805	8.40394									7.02052			7.62642
_VTRSFRSVGGSGGGSFGDNLVTR_	P48678	Yes	No					7.4312																							7.01932
_(ac)SAARESHPHGVKRSASPD_	Q9R0P4	No	Yes										6.75226
_QLVDISQDNALRDEMRTLAGNPKATPPQIVNGNH_	Q91VW3	Yes	No					7.97818																				7.40021	7.70098	7.14308	7.53799
_SFEDDSAPLSPLKFMAQR_	Q9QYB5	No	Yes												6.64267
_(ac)SGEDEQQEQTIAEDLVVTKYKMGGDIANRVL_	P50580	Yes	No										6.51085		6.413
_QEQQRKNFNPGNYFTKGGADLYQAQLKG_	Q8BS30	Yes	Yes						8.93177
_SQIDTQRRPAQSIN_	O08583	Yes	Yes								7.26628
_(ac)ANRGPSYGLSREVQQKIEKQYDADLEQILIQ_	Q9WVA4	Yes	No					7.53958	7.14763	7.23961	7.00793															6.99803		7.51574	7.64631	7.39289	7.67216
_AEEEAMEELLQNEVNR_	Q9DBR7	Yes	Yes									6.50716
_(ac)AALGEPVRLER_	O88952	Yes	No									7.50099	7.48277	7.48361	7.35081
_AAAGYDVEK_	P43277	Yes	No										6.90244		7.25565
_GGIGTVPVGRVETGVLKPGMVVTFAPVNVTTEVK_	P10126	Yes	No					6.10068			6.24506	7.0445	6.50984		6.43258							5.96779						6.62041	5.95854
_MLETLSQSPQG_	P60335	Yes	Yes											7.25154
_IAIAWKPPEKNGGSPIIGYHV_	A2ASS6	Yes	Yes																					6.84597	7.01313	6.5795
_TWMVGTKLPNSVLG_	Q8BH64	Yes	No									7.55816	6.69749															7.39889	7.03621	7.17429	6.56883
_FKDPNAPKRPPSA_	P63158	Yes	No			6.77034		8.09796	8.39389	7.7064	8.58533									7.72809	7.75375	7.53509	7.62723	7.43001	7.38344	8.09059	7.47985	8.45386	8.60798	8.55756	8.91374
_EKDPYALDVPNTAF_	Q8R311,Q91ZV0	Yes	No	7.57011	7.67087	7.4457	7.50425				6.61401	6.73805				7.75744	7.71501	8.01091	7.74176		7.08684		7.14049					6.79808
_AKRQAQQERDELADEIANSSGKGALALEEKRRLEA_	Q8VDD5	Yes	No										6.48651
_YSVNWMEDSDVEDLTKETLHKQ_	O89017	Yes	No	8.21004
_TAEILELAGNAARDNK_	Q8R1M2,C0HKE4,C0HKE9,Q6GSS7,Q8BFU2,Q64523	Yes	No					8.04153	7.75487	7.45152	7.7278											8.71249		7.60678	7.62957	8.13817	7.82912	8.20704	8.10097	8.26728	8.05099
_HKPRESPP_	Q99JG2	Yes	No				6.33232
_NIDDKRQVVSA_	O70209	Yes	No									7.42935	7.37725	7.02955	7.10602
_ILEQEEEEEQAGK_	Q99MR6	No	Yes										6.9177	7.66375
_DGVFTSDYSRLLGQISAKK_	P32648	No	Yes									6.61335
_YVEKVDELK_	P31786	Yes	No	7.47658	7.46536	7.48094	7.36789	8.25208	7.89215	8.12406	8.11285	7.22219	7.45635	7.37815	7.50586	8.47147	8.23681	8.42638	8.30116	7.47786		8.04121				6.80657		8.37428	8.2606	8.07707	7.99114
_KTQPTDEEMLF_	P31786	Yes	No											6.85881												7.32465	7.06992			7.47617	6.80749
_DDLEDKLK_	D3Z2H9	Yes	Yes																										7.12655
_FADTHIPGSPFKAH_	Q8BTM8	Yes	No											7.15254	7.83975
_KTPDKLQQ_	Q9CR35	Yes	No											6.74807						7.33551	7.12954	7.32389	7.25919
_EAHFVRTNGKEPELLEPIPYEFMA_	O09167	Yes	No									6.64452	6.97695		6.3636
_QEGVSNQVKKSEGSPNQG_	Q99PL5	Yes	Yes																				6.99048
_EVEDPQVAQLELGGGPGAGDLQTL_(am)	P01326	Yes	Yes																	8.17257	8.23559	7.32056	8.21708
_MPEPFEHLLQ_	P41539	Yes	No	7.42879		7.27216	6.70866
_SFTMVADTPENLR_	Q61792	No	Yes										6.95761
_FTQNVETTEGYQPPPVY_	O55101	Yes	Yes																					6.92386	6.96309	7.1227	7.12045
_AALKKALAAAGYDVEKNNSRI_	P43277,P15864,P43274	Yes	Yes																							7.51705			7.68566	7.11452	7.54349
_EKSIDDLEDELYA_	P58771	Yes	Yes																					7.40997	7.41955	7.27462	7.30532
_LDDDREDL_	Q9CWK8	Yes	Yes																							6.631
_KGKDIKGVSE_	P12710	Yes	Yes													6.53836	6.81571
_NGKNIEDVIAQGVGKLASVPAGGAVAVSA_	P99027	Yes	No	6.91985	6.99001	6.88251	7.05263					6.57771		6.16139		6.42047		7.69968		7.12922	7.23529	7.34135	7.32258
_LTITQDGNKFTV_	P55050	Yes	No										7.3065	7.65269	8.18547
_NASTFEEVVQVPSAYQK_	Q60598	Yes	No									6.99852	7.09517	6.90899
_STGEPLGHVPA_	Q8BFW7	Yes	No									7.38404	7.60622
_RTVTSSLKELYRTKLLPLEEH_	Q8BH64	Yes	Yes						6.60704
_APPGGRSNITS_	P97427	Yes	Yes			7.04443
_GGNFGFGDSR_	O88569	Yes	No									7.92339	8.22414	8.00855	7.41478
_GHHLGKDFTPA_	P02088	Yes	No			6.85037	6.63499	8.08541	7.93586	7.50749	7.80143										7.66144	8.28259		6.99069	6.87031	7.55944	6.85519	8.36909	8.32497	8.25502	8.30318
_SSPRTISF_	P57016	No	Yes										6.95607	7.01068
_NHTFNETQIEW_	Q99KI0	Yes	Yes																					6.94624	7.05713	7.29784	7.10121				6.43319
_IESDLERAEERA_	P58771	Yes	Yes																					7.25606	7.32027	7.28085	7.25356
_GDLVFAKMK_	P51859	Yes	No										7.26022
_SSLATMAH_	Q60597	Yes	No												7.12688
_YQRDYSED_	Q10738	Yes	Yes									6.83656
_YQQADDNEEEKKL_	Q9JHU2	Yes	Yes																										7.13334
_GANPVEIRR_	P63038	Yes	No										7.37098	7.2104
_YADRYPGKTS_	Q6P8U6	Yes	Yes																	7.42713	7.21434	7.56474
_AKFYPEDVSEEL_	P26041	Yes	Yes						6.93896		6.87714													6.93323	6.94926	7.30792	7.04288	7.3947	7.16352	7.49149	6.99533
_IEEELGSKAKFAGR_	P17182	Yes	No									7.64736	7.62098	6.68135	7.34534
_SQPPEKTTEDKATKGEK_	P19246	Yes	No	6.85532	6.58407	6.99694	6.81804
_(ac)MIQRFQAE_(am)	Q3V0Q1	Yes	No	7.6878
_(ac)ADAAVGKEK_	Q9JKP8	Yes	No												6.78969
_YQKKGVLET_	Q9WTP7	Yes	No						6.40052																	6.65682	6.49603		7.43084	6.88362	7.41055
_APEEHPVLLT_	P60710	No	Yes										8.23385		7.62941	7.81347	7.80955	8.00049	8.241
_AAVENLPTFLVELSRVLANPGNSQVAR_	P70168	No	Yes									5.93575
_VVAGYGDVGKGCAQAL_	P50247	Yes	No										7.09152
_ELQEIQLKEA_	P21107	Yes	Yes																							6.65754
_LLILTTIPGLNYRHYQ_	O54782	Yes	Yes																			6.17199
_(ac)MDGSGEQLGSGGPTSSEQIMKTGAFL_	Q07813	No	Yes												6.35443
_GGNLRDKLDGNELDLSLSDL_	Q922Q8	Yes	No									6.86317	6.75032		6.55449
_GLGPMNIPLISDPKRTIAQDYGVLKADEGISFRG_	P35700	Yes	No									5.81395
_(ac)KQEDLVNTSVYSI_(am)	O09000	No	Yes									8.12079
_IHDNFGIVEGL_	P16858	Yes	Yes																					7.68736	7.68505	7.50579	7.51011
_GTLTLLCDAKTDGSFLVHH_	Q8BK75	Yes	Yes																								7.381
_DLEGPPLDA_	P60335	Yes	No										7.66905	7.76688
_LEGKVLPGVD_	P09411	No	Yes												7.36884
_SLSTELFKLK_	Q91Z83	Yes	Yes																					7.07895
_RTGDGKILY_	Q60605	Yes	No									7.34424	7.43707	7.2014	7.2444
_SLADGTELTGAWTIEGNKLIGKFTRVDNGKELIAVR_	P55050	Yes	No										6.10821	5.54969	6.86012
_ISEELDHALNDMTSI_(am)	P58771	Yes	Yes																							6.07299
_EKTKEGVLY_	Q91ZZ3	Yes	No	6.71544	6.87593	6.70276	6.79403
_QDGDLSFPLESVK_	P33680	Yes	No											7.37906
_VSNSVKEIMAEIYKNGPVEGAFT_	P10605	Yes	No	7.63232	7.55886	7.52259	7.13144	7.23659
_ERDGSSGGVIRLAAIQESGVERQV_(am)	Q60692	Yes	No							5.50851											5.98358
_NPVLEAFGNAK_	Q9WTI7,O88329	Yes	No												7.76783
_(ac)DLDKKNTEIKIDE_(am)	P97333	Yes	Yes																										7.11754
_YPTAAIF_(am)	Q60997	Yes	Yes																		7.88526
_RQLEEAEEEAQRANASRRKLQR_	Q8VDD5	Yes	No										7.18568	6.77233	7.13462
_(ac)MDRAPAEQNVKL_	Q6A098	Yes	Yes															7.1945	7.35732
_TYFPHFDVSHGSAQVKGHGKKVADALANAAGHLDDLPGALSAL_(am)	Q91VB8	Yes	Yes							7.47883																6.62151
_(ac)AGKPVLHYFN_	P10648	Yes	Yes													7.94936	7.9175	8.18693	8.05434
_YFPIDFT_	Q9D071	Yes	Yes																												7.03712
_LQEKEELRELNDRLAVYIDKVR_	P14733	Yes	No									6.66086	6.89601		6.34196
_TVPIYEGY_	P60710,P63260	Yes	No	7.26856	6.99152		6.98606
_EQLDNETKER_	Q8VDD5	No	Yes												6.79895
_(ac)AAAVVDPQQSVVMRVANLP_	P43883	Yes	No					7.30628		7.08494						7.85768	7.4007	8.26101										6.05906
_RGETSGRVDDNEETIKKRLETYYNATEPVISF_(am)	Q9R0Y5	Yes	Yes																								5.55875
_DKDYFLFRDSDILGKYVD_	Q64433	Yes	No	6.94032	7.12497	6.85658	6.8855		7.00645									6.20515	7.2443									6.99508	7.0106	7.35717	7.29748
_IEEELGSKAKFAG_	P17182	Yes	No												7.88581
_SNLDRALGKQ_	P54071	Yes	Yes																									7.08287
_VAEQELLDASERVQLLHTQNTSLINTK_	Q5SX39	Yes	Yes																					7.88103	7.19396
_AGNAPKDEIDSAVKMLLSLK_	P32921	Yes	No									6.84343	6.45694	6.61657	6.58226
_RSGSAADTQAVADAVTYQLGFHSIELNEPPLVHT_	Q60692	Yes	No	7.93885						7.01879		7.16488	6.23383		6.85109										6.9524			7.4056	7.42801	7.09771	6.92394
_ATALQKLEEAEKAA_(am)	P58774	No	Yes									6.58964
_(ac)ATFVELSTKAKMPI_	P45377	Yes	No					7.07508
_EVVDGKVVSSEVKEIEES_	Q9D312	Yes	No												7.36791
_TPSDVERDRTSL_	Q923Q2	Yes	Yes																					6.52984
_(ac)ASRPVTLGIDLGTTSVKAALLE_	Q9D5J6	Yes	Yes																7.47593
_(ac)TLASHHPADFTPAVHASLDKFLASVSTVLTSKYR_	P01942	Yes	No					6.41829			6.14795																	5.61035	5.5358		6.48514
_VIENTDGSEEEMDARDSDFNGTKASE_	O08638	Yes	No									7.2047	7.30054		7.15782
_(ac)VDSVYRTR_	Q9QXF8	Yes	Yes													9.23915	8.80261	9.69587	9.1827
_GEAPAAPQPSMSSE_	Q9R062	Yes	Yes																							7.25902
_PPGEFNEVFNDVRLLLNNDNLLREGAAHAFAQY_(am)	P47754	Yes	No	5.48357
_KLGEYGFQNAILV_	P07724	Yes	Yes																									6.38952
_TLTTAAVSTAQPILSKLEPQ_	Q9DBG5	Yes	No										7.01083	7.10458	7.36118
_NMEELKGHLTPR_	P06728	Yes	No									7.74785	7.58571											7.42485
_MPAKEKRGWTLN_	P47212	Yes	Yes																	7.41718	7.91603	7.96053	7.91572
_QSEVIRAYDTTKQRPDEW_	P70704	Yes	No	7.14673	7.30759	7.07714	7.1948
_EQANGELEVK_	P19001	Yes	No									7.79664	7.75134	7.88869	7.82397									6.78383
_GEVMVNTL_	Q63836	Yes	Yes																7.54013
_NALIKAAGVSVEPF_	P47955	Yes	No					7.17793																				7.2357	6.61069		7.18206
_QGLIVPDNPPYDKGAFRIEINFPAEYPFKPPKIT_	P68037	Yes	Yes																										6.84809		6.53189
_ESEKSAKEKELHPKTQSVLKEPEPTDTTTYKNLQHHDYNTYT_	Q8BK30	No	Yes									6.77939
_EAESSPFVER_	P08113	Yes	No									7.71378		7.35548										6.92527
_GGGMSSFKTRVKSRIL_	P30933	Yes	No						9.58379
_ASEVKDEGGRHEISPFDVDEICPI_	Q3V1D3	Yes	Yes																					7.40592		7.22203	7.0173
_VSTVLTSKY_	P01942	Yes	No							7.81388
_(ac)AMQKIFAREILDSRGNPTVEVDLHTAKGRFR_	P21550	Yes	Yes																					8.00869	8.06714	7.81367	7.77725
_FEVKDLNMKPGMSL_	Q9CQW5	Yes	No												6.96947
_KGKIHNDVDR_	Q9CQW5	No	Yes										6.37915		6.2254
_KSVTELNGDTITNTMTLGDIV_(am)	P12710	Yes	Yes													5.96016
_TGHLIYK_	P10126	Yes	No									7.90452	7.71696
_TGRTGMLPANYIEFV_	Q9DC07	Yes	No		6.19481
_LQDSVDFSL_	P20152	Yes	Yes																											6.68103
_DDGLDTGDLL_	Q8R0Y6	Yes	Yes															6.84614
_AKVAVLGASGGIGQPLSLLLKNSPLVSRLTLY_	P08249	Yes	Yes									6.19972
_DVELDDLEKDEL_	Q922R8	Yes	No									7.38501	7.22921	7.6713	7.54971					8.57365	8.03664	8.62432	8.06335	7.41078	7.27805				6.90692
_TKEQLAALR_	O35143	Yes	No			6.85224	6.62834		6.50694		6.93703	7.40429										7.32325				7.13042				7.44183	7.48986
_VLYVPGLARA_	Q3URD3	No	Yes									7.52234
_(ac)GKEITLLMQTLNT_	Q6PAM1	Yes	Yes																										6.46978
_AVQQNGAPATTKVK_	Q9JLJ5	Yes	No									7.07867	7.05778	7.18762	7.02398
_RKPTAPAKLVSF_	Q07113	Yes	No							7.33614	7.59575
_SLPITPEFIPSFRLVA_	P01027	Yes	Yes																									6.93487	6.69981	6.17014	6.47206
_VLRPPGGGSNFSLG_	P97825	Yes	Yes									7.82606
_SNWPGHLDSQTTTAVGSAA_	Q70IV5	No	Yes										8.05465
_LDWGDNGFFKIL_	P10605	Yes	Yes													7.68985		6.8164	7.26527									6.68908
_VLSGEDKSNIKAAWGKIGGHGAEYGAEALERMFASFPTTKTYFPH_(am)	P01942	Yes	No						6.99116		5.53313
_MAVGFMLAHPY_	P00688	Yes	No											6.71573	6.87492
_GPNIKGHPF_	Q9EQC1	Yes	Yes
_AQGQYVHTGSSGA_	Q91Y97	Yes	Yes													7.844	7.79521
_AALRDVRQQYESVAAK_	P20152	Yes	No							7.60902	7.55516																			7.21442
_PIPELGPNDVLLKMHSVGI_	Q64442	Yes	Yes													8.32532	8.03561	8.33879	8.22375
_HQEGEIFDTEKEKYEITEQRKADQKAVDLQILPK_	P47911	Yes	No									6.55178	6.83119
_WLQNPGELQRPSFSAMPV_	Q91XE4	No	Yes										5.97312
_VLNPYIK_	Q9DB20	Yes	Yes									7.283
_RLDPTDAQFVDAIHTDAGP_	Q6P8U6	Yes	Yes																	7.27799	6.59688	7.28485	7.19065
_TTMEKAGAHLKGGAKR_	P16858	Yes	No					6.3857	6.39672													7.73521		7.45069	7.50183	7.01451	6.952	8.04736	8.09698		7.62357
_LDEDRLEDLGVSSLEERKKMIECIQQ_	Q60710	Yes	Yes																										6.97007
_IIGGVESRPHSRPYMAHLEIT_	P21812	Yes	No					7.88617	7.8004		7.65627											8.08129		8.01045	7.94792	8.08407	7.46618	8.29673	8.12872	8.11159	8.32591
_QEQIQAVPI_	Q9QXS1	Yes	Yes									6.79912
_KFSVSPVV_	P58252	Yes	No										7.28953	7.04811	7.11094
_NFDKVLAEWKQKYEETQAELEASQKES_	Q5SX39	Yes	Yes																					6.99814	7.35147
_LKEIDRTAMQAWSPAQNHPIYLATGTSAQQLDAT_	Q3UPL0	Yes	No										6.37259
_HDKGVLLGIDDLQTNQ_	Q3UQ44	Yes	Yes																										6.89115
_PRGEAAGAVQELARALAHLLEAERQE_(am)	Q9QXV0	Yes	No		5.72476		5.42001
_LEEAKKKKEEEATEWQHKA_	P26043	Yes	Yes					6.76234	6.37912		6.5357													6.47549							7.35565
_VIHDNFGIVEGLMTTVHAITATQK_	P16858	Yes	No				6.68735	6.94147				8.04726	7.29724	7.0376	7.29433									7.9404		7.04427
_NMIDAGDALIYMEPEKQVMSR_	Q8BMJ2	No	Yes									6.62558
_EEEDEGPVRKRTAEEEDEADPKRQKTENGASA_	Q9D0J8	Yes	No					7.46784	7.49698	7.32425
_PGAGDLQTLAL_	P01326	Yes	Yes																	7.62594	7.03658
_AAFQKVVAGVAAALAHKYH_	A8DUK4	Yes	Yes		6.71929	6.99767	6.94329	6.92243	7.94299	7.82709	7.33124											7.50293						7.12715	6.82142	7.56745	7.28742
_KIQFDRAMNDGKFHLADSLVTGI_(am)	Q8BTZ4	Yes	No					6.44037
_RLAEDEAFQRR_	Q9QXS1	Yes	No									7.90149
_SEAPHDDAHGNFQYDHEA_	Q8BH97	Yes	No					7.41857																				7.47855	7.7207	7.33348	7.73216
_YPIEHGIITNWDDMEKIWHHTFYNEL_	P68033	Yes	Yes					6.9005
_(ac)SSEAETQQPPAAPAAALS_	P62960	Yes	No									7.65601	7.36073	7.25013	7.33724	8.89222	9.07672	8.9708	9.03028			6.36592	7.28992								7.01639
_NAYEKGVQGASNLAAWSMEPVVR_	Q8CGN5	Yes	No					6.91079	7.56543	7.33435	7.55539																	7.81042	7.50118	7.51921	7.44271
_AGVAHGIVSYGRGDAKPPAVFTRISSYVP_	P21812	Yes	Yes																										6.87808		7.92547
_AFRVPTPNVSVVDL_	Q64467,P16858	Yes	No	7.67599	7.71144	7.73565	7.39429					6.84845			7.19703	7.89162	7.55866	7.95524						7.95218	8.00349	8.12461	7.90658	7.28999	6.64408	7.09398	7.08876
_KAVFAGRKFRNPKAK_	P21550	Yes	Yes																					6.61409	6.97067		7.17145
_QKGLDPYNML_	P19536	Yes	Yes		7.15158	6.68805	6.64173
_(ac)ADEKPKEGVKTENNDHINLKVAGQDGSVVQFKI_	P61957	Yes	Yes	7.38404
_GEHTPSALAIMENANVLAR_	P05064	Yes	No					7.19233	7.05033	7.14744	7.11304	6.77046										7.63724		8.46091	8.35564	8.40495	8.42768	7.48742	7.48545	7.91502	7.40468
_SPGSPLHSLET_	G5E829	Yes	No								7.74072
_SSLLSGSSGIFKKDSAS_	Q3U9N9	Yes	No						7.65635	7.46151	7.96791																			6.62405	7.0739
_AALDNEAGGRPAMEPGNGSLDLGGDAAGR_	Q8VEK3	Yes	No									6.65386	7.00107	6.62561	6.91727
_SDLERAEERA_	P58771	Yes	Yes		6.69744	6.78528																		8.2324	8.18678	8.19615	8.04193
_VSDSFFRPSVMEPILGRAQYSQ_(am)	Q8CGN5	Yes	No						5.65196		6.36636
_SALRPSTSRSLYSSSPGGAYVTRSS_	P20152	Yes	No							7.59705																				7.12927
_LPEQENVLQRVLQL_	Q8CGN5	Yes	Yes																									7.15548	6.81409	7.19361
_ALYLVCGERGFFYTPKS_	P01325	Yes	Yes																			7.15225
_ALPGGTDNASAASAAGGSGPQ_	Q99J85	Yes	No			6.65534
_(ac)SGGGVIRGPAGNNDCR_	Q6PDM2	Yes	No					7.74851				7.70385	7.61126	7.44501	7.51787													7.7635	7.81303		7.80197
_IEEQKIVV_	Q9D1R9	Yes	Yes																												7.18061
_ACGERLSLGLSRAQPVQSKPQK_	Q3TJD7	Yes	No									6.73479
_SIIDTPGILSGAKQRVSRGYDFPAVLR_	Q8BH64	Yes	No						7.04057																				7.28875
_NADEARSLKAYGELPEHAKINETDTFGPGDDDEIQ_	Q8BMJ3,Q60872	Yes	No						6.86247		6.69459											6.28634		6.96602	6.86971	7.18219	6.94109	7.5083	7.58076	7.69295	7.50168
_RLRLQKRGTGGVDTAAVGAVFDISNADRLGSSEVEQV_	P07310	Yes	Yes																					7.60563	7.71831	7.25556	7.40123
_FVNGLTLGGQKCSVIRDSLLQDGEFTMD_	P62962	No	Yes									6.695
_RHNSQLCVGNPKK_	P21844	Yes	Yes																					5.97016					7.76153		7.76347
_IVHKSFVEVNEEGTEAAAATGG_	Q9D154	No	Yes												7.34518						7.64968
_LTGSSEPEAAPAPR_	Q9QXV0	Yes	No	7.0675	7.04962	6.77744	6.83483
_AALRDIRAQYETIAAK_	P31001	Yes	No										7.58775
_TFAPVNITTEVK_	P62631	Yes	Yes																					7.28627	7.04034	7.44128	7.21395
_VVSSIEQKTEGAEK_	P63101	Yes	No									7.63399	7.60542	7.21272	7.53031
_VLSGEDKSNIKAAWG_(am)	P01942	Yes	Yes																											7.69673	7.52851
_ANYIDKVRFLEQQN_	P20152	Yes	Yes							7.7973
_FGGEVFQNHFEPGVY_	Q9JLC3	No	Yes												7.25852
_SPGLPPLPSLPPRNLPGIAPLPMLS_	Q99JX3	Yes	No									7.96626	8.24032		8.67967
_(ac)MEAPAPSLTEEDLTEVKKDALENLR_	Q9Z0H7	Yes	No									6.4923	6.56844															6.98253	6.96888
_MLDMKANPIQGFSAKWDYDKNEWK_	P19783	No	Yes										6.26452		6.06606
_ATANSQVMGSANST_	Q8K3J9	Yes	Yes
_TESTQQKIKVEK_	P21812	Yes	Yes																							6.71514
_AISSDMFFGREVDSEYEARSRLQQ_	Q99K28	Yes	No								7.00665
_TPDHVVY_	O54724	Yes	No									7.40375	7.43146													6.93055
_SQVGDVLRALGTNPTNAEVKKVLGNPSNEEMNAKKIEFEQFLPMMQAISN_	P05977	Yes	Yes																					7.16274		7.06223
_GPGGPQVEWTAR_	Q6URW6	Yes	Yes												7.15693
_VFANGVMTSIQDRYGS_	Q9D8S3	Yes	Yes										6.58939							7.44479	7.39017	7.59268	7.47641
_GESDDSILRLAKAD_	Q9CQR2	Yes	Yes												6.68782
_VIRVYIASSSGSTAIKKKQQDVL_	Q9JJU8	Yes	No							7.67002
_PAAPAAAPPAEKAPAKKK_	P15864	Yes	Yes						6.01606																			6.31315
_VVYENMKQTLGVAQK_	Q8BMD8	Yes	No					7.79308		7.28135		7.25884
_SYSVSNSVKEIMAEIYKNGPVEGAFTV_(am)	P10605	Yes	No					5.94741
_SLAAEEEAARQ_	Q9QXS1	No	Yes										7.399		7.02433
_VLKPGMVV_	P10126	No	Yes									7.58551			7.18368
_SEALKDAQEKLELAEKKATDAEADVA_	P58771	Yes	Yes																					7.96562	7.84152	7.60702	7.67368
_LGPLTRD_	Q00623	Yes	Yes																									7.10524
_(ac)AVNLSRNGPALQEAYVRVVTEKSPTDWALFTY_	Q62418	Yes	No	6.11748	6.87109	6.86284	6.65791
_GILENPKN_	P16460	Yes	Yes													6.64815	8.15216
_TLPEKEKQIKKQTA_	P07724	Yes	No					8.02724	7.68343	7.24406	7.20968									7.40887	7.25048	7.27629		6.92439	6.7713	7.33851	6.50021	8.27853	8.72938	8.09827	8.63197
_ALEFLDR_	Q8BTM8	No	Yes									7.01036
_DRSFLESL_	Q9CXN7,Q9DCG6	Yes	Yes													7.93636	7.37509	8.68581	7.75
_ENWKPATKTDQVIQSLIAL_	P68037	Yes	No	7.21263	7.25345	7.13215	7.02364					6.55728						6.11354										6.8761		6.77174
_PSKGPLQSVQVFGR_	P14131	Yes	No									7.73774	7.90705	7.6613	7.60123
_YSHFKQATVGDVN_	P31786	Yes	Yes																										7.13595
_AKEELERQAQDQIK_	P26040	Yes	No										7.01815	7.17104
_KEKQALQTVC_	P43025	Yes	Yes																										7.76824
_SSRVSWQDLKDFMRQAGEVT_	O35326	Yes	No					6.76573																					6.88659		7.27682
_RNDEELNKLLGKVTIAQGGVLPNIQAV_	Q6GSS7,Q64523	Yes	No					7.07468	7.39706	7.1928	7.08678	6.31125												6.98889	7.34581	7.02926	7.33906	7.26705	7.50233	7.32489	7.48602
_TTNEYDGHTTYPS_	Q923D2	Yes	Yes													7.32898	7.83487		7.59491
_SGLWGKVNADEVGGEALGRLLVVYP_	A8DUK4	Yes	Yes																									6.6514	6.67757
_VQLFPSDTTLKNDLGVGYLLLGDNDSAKKVYEEVLNVTPNDGFAK_	Q8BSY0	Yes	Yes					6.72874
_SLAVTKNDGNY_	P37804	No	Yes									7.52181
_APSDPRLRQFLQKSLAAATGKQELAKYFLAELLS_	P60041	Yes	No				5.90455															6.91959
_ATLPSTLDPAEYDVSPETRRAQVER_	Q9CQC7	No	Yes												6.74078
_SNLQVTQPTVGMN_	P63276	Yes	Yes																												6.91563
_RDYFEEYGKIDTIEI_	O88569	Yes	Yes																										6.57816
_SSGGHFGLKMRGSQAGGGMSSFKTRVKSR_	P30933	Yes	No						8.76763
_SDQNVDSRDPV_	P26039,Q71LX4	Yes	Yes						6.2975															6.75022	6.87646	7.09863	6.89292
_(ac)ADEELEALRKQR_	P56812	Yes	No	6.68273		6.89837	6.92916	7.74515	7.47074	7.4198	7.66953	7.76268	7.88204	7.4138	7.58814			7.30572						7.7025	7.13857	7.3355	7.15963	7.5478	7.72699	7.44208	7.46942
_HPYQRIVTADR_	Q9QYS9	Yes	No						6.18893
_SFVEVMPQNQKAIGNAL_	Q9DCX2	Yes	No	6.83672	6.92988	6.84605	7.1803											6.58174
_(ac)AGQAFRKFLPLF_	Q64433	Yes	No	6.66226	6.71498	6.98884	7.0654					8.6474	6.52011		8.1416	8.07718	8.07281	7.88836	8.47592										6.60175
_TVFLTMF_	P97457	Yes	Yes																					7.03437	7.21792	7.09741	7.39904
_LEEGPVGNDIRRTNVAQIRMA_	Q3V1D3	Yes	Yes																					7.21102			6.99132
_AALKKALAAAGYDVEKNNSRIKL_	P43277,P15864,P43274	Yes	Yes								7.0372											6.76936							7.13041		7.48088
_PDAPAAQLARALLRA_	Q9QXV0	Yes	No	8.1415	7.98555	8.05642	7.96135
_SRPGGYGY_	O89086	No	Yes										7.41281
_DITADDEPLGRVSF_	P17742	Yes	No	8.60087	8.74449	8.67639	8.75933	7.09136	7.355	7.63479	7.3031	7.82716	7.08631	7.3926	7.64095	8.13042	8.27154	8.46723	8.22233					6.4963	6.99087	6.81412	6.89309	7.46171	7.09364	7.51673	7.04778
_HDEFERHAEGTFTSD_	P55095	Yes	Yes																			7.97459
_EVPVFPQR_	Q9R100	Yes	No									7.36954			7.75889
_MEQVAQLK_	O08788	Yes	Yes																			7.65667
_TLGVPVSPLPATEGL_	P70670	Yes	Yes																							7.32405
_EDDDQKAVKDEL_(am)	P09103	Yes	Yes																	7.70423		7.59092
_AKTEWLDGKHVVF_(am)	P17742	Yes	Yes																												7.18359
_LTADDRVNPCIGGVIL_	P05064	Yes	No									7.23661												7.60929	7.79037	7.45743	7.69263			7.06853	6.45239
_AEFPNYHQTSEVVGDKLVEI_	P51162	Yes	No									8.30507	7.70956	7.86283	8.83905									7.54896
_MPWVQEIL_	Q9CR35	No	Yes												7.94796
_VVDAKESYVKATVQSR_	Q5SX39	Yes	Yes																					7.40333
_(ac)MLSVAARSGPFAPVLSATSRG_	Q9CR68	No	Yes												6.79414	7.67697		7.01772	6.97972												6.46834
_LNVAPVSDIIEIKSPDTFV_	Q99LC5	No	Yes												6.81238
_NPTNAEVLKVLG_	Q60605	Yes	Yes
_QIFGEATKQPGIVFV_	P18242	Yes	No					7.03637
_ASEAIKGAVVGIDLGTTNSCVAVMEGK_(am)	P38647	No	Yes												5.77797
_LINLGQGKETLNLH_	Q9CQW5	No	Yes												7.41746
_SAINEVVTREYTINIHKR_	P62900	Yes	No										7.18114	7.07168
_(ac)SSPTIPSRLY_	Q8R1I1	Yes	Yes																7.71179							7.50356
_KTVMIKTIETRDGEVVS_	P31001	Yes	Yes																						7.03755
_ESGMQNMSIHTK_	P11679	Yes	No									7.4465	7.2105	7.78105	7.20538
_KERHDELSYF_	Q62426	Yes	Yes					7.39702
_VAVLGASGGIGQPLSLLLKNSPLVSRLT_	P08249	Yes	No									7.6885	6.34349		7.12569
_YDDMAACMK_	P63101	Yes	No									7.52017	7.62298	7.1787	7.33233
_SLKGLKSLE_	P51885	Yes	No					8.10368	7.87139		7.21439													7.23338	7.18221	7.32378	7.2087	8.21906	8.27347	7.8598	8.33025
_LAEEAVTLDML_	Q9D3D9	Yes	No	7.11706		7.24312
_(ac)MEVKRLKVTEL_	Q00PI9	Yes	No	7.8149				7.43098				7.23195		7.15396	7.5504					6.39539	7.33892	7.69756	7.08035						7.12388		7.21436
_(ac)MEMLPDTTGKGALMFAKRR_	Q91YE8	Yes	No									6.81877												7.25253
_ENYLSACSGFLIRRNFVLT_	P21844	Yes	Yes					7.22639	7.17579		6.92728									6.80353	6.77124	7.10542	6.72881					7.25165	7.47797	7.139	7.28104
_FLQDEIIDKSY_	O70492	Yes	No					7.57074
_AGNPEVILPVPAFNVINGGSHAGNKLAMQEF_	P17182	No	Yes	6.44664		6.84655						6.43932
_(ac)MDDQRDLISNHE_	P04441	No	Yes												6.93128
_SAPPKLASLKGVVPEDAVETLAGSLGT_	P51125	No	Yes												6.7905
_DVAEEEK_	P13412	Yes	Yes																						6.38703	6.69511
_(ac)MDKNELVQKAKLAEQAERY_	P63101	Yes	No	6.88155	7.02039	7.521	7.32436	7.22139	6.92652	7.34254	7.24552			6.86228	7.31985							7.05087				8.0409	7.24231	7.34706	7.263	7.98601	7.42257
_NHGSDPGGMETRA_	Q60759	Yes	Yes																7.37928
_ALVHKDTVVKSVIVEPE_(am)	Q61838	Yes	Yes																												7.48506
_EITIPVTF_	P14602	Yes	Yes									6.39027
_(ac)FLACTSPK_(am)	Q8K301	Yes	No
_LAVNMVPFP_	P68372	Yes	Yes									6.56762
_(ac)SSSRPVALVTGANKGIGF_	P48758	Yes	No										7.49208	7.28955	7.26357
_EHLTDEDKLNNAKYAISVARK_	Q3V0K9	No	Yes												7.31176
_PAHMLQEIS_	P13516	Yes	No								7.77456							8.0417											7.51456	7.44775	7.42277
_GQSAAVASPGGSIDSR_	Q8BTM8	Yes	No									7.67392	8.06659
_(ac)ADFDTYDDRAYSSFGGGR_	Q9WUK2	Yes	No									6.8987	7.01873	7.30161	6.88767
_DIEEITKPDVILA_	P27546	Yes	No										6.84755	6.78724
_KTIDDLEDEVYAQKMK_	P58774	Yes	No									6.85351												8.25124	8.35378	8.12882	8.4972
_VEAVKKLEQDTV_	Q00898	Yes	Yes																										7.45515		7.56385
_KSHSLTIVSNACGT_(am)	Q61315	Yes	No			5.75544
_QTSEVVGDKLVEIST_	P51162	Yes	No										7.74024	7.47536	7.50479
_SGQAAARPLVATVGLNVPASVRFSHTDVKV_(am)	Q9CR68	Yes	No							7.4508
_PGHLQEGFGCVVTNRFDQLFDDESDPFEVLKAAENKKKEAGGGGVGGPGAK_	Q9CY58	Yes	No										6.32861		5.39692
_NPLNSVFVAPAVTPVKGVL_	P70158	No	Yes									6.6656
_AALQELLSKGLI_	P62852	Yes	Yes																												5.7141
_VDFESVFGNKSTN_	Q7M6Y3	Yes	Yes													7.39492		6.68205
_VDSQKENERWDVISKSQM_	Q8BP47	No	Yes										6.80796
_SQETYETLKHEKPPQ_	P20491	Yes	No					7.23787		7.80983
_KYTYGKPVPGHVK_	P28665	Yes	No						6.69456											6.96006
_(ac)AGPQQQPPYLHLA_	Q08331	Yes	No	7.31335	7.41685	7.32088	7.20402
_LQETTLAANQPLS_	O09159	Yes	Yes															7.41783		7.56519	7.54135	7.38939	7.43684
_(ac)SGGGTETPVACDAA_	Q8R015	Yes	Yes														7.45197	7.51538
_MPQNQKAIGNAL_	Q9DCX2	Yes	No	8.06072	7.99195	8.06838	8.15502		7.45202	7.46249	7.51205					8.05237		8.02212	8.03194								6.97727	6.73683
_VGDWKNYF_	Q9QWG7	Yes	No										6.89068	6.71732
_LDTCCKAADKDTCFSTEGPNLVTR_	P07724	Yes	Yes																									7.40037	7.8337
_NFIPTVTAI_	P01101	No	Yes												7.08723
_TNNEMFL_	Q8R0I0	Yes	Yes											6.6512
_LPKKTESHHK_	C0HKE9,Q6GSS7	Yes	Yes																		7.09171
_GIPVPAAAGAQQ_	Q60737	Yes	No											8.03109		7.78296	7.77461	7.91202	8.03516
_AAPGPAAGGEAPKA_	Q91XV3	Yes	No			7.19122	6.99776
_SMFDQTQIQEFKEAFTV_	P97457	Yes	Yes																								6.1132
_(ac)AFDGTWKVDRNENYEKFMEKM_	P55050	Yes	No									6.71308	6.9759	6.82246	7.05579	7.16194		7.83311
_TPIATVPAMPQEKLA_	Q99PL5	Yes	Yes											7.0019
_PGGLLLGDEAPNFEANTTIGRIRFHDFLGDS_	O08709	Yes	No									6.78437			5.99544
_(ac)SHPSWLPPKSTGEPLGHVPARMETTH_	Q8BFW7	Yes	No									7.40983	6.35133	6.63454	6.71133
_(ac)ASPAVPA_	Q9DCH4	Yes	No									7.02005		7.94764
_NIEDVIAQGVGK_	P99027	Yes	No									6.95616	7.57938		6.95935									7.3396
_VFTSDYSRLLGQISAK_	P32648	Yes	No									6.75381	6.24506	6.82667	7.10778
_(ac)SALASRATAMQSSGSFNYARPKQFIAAQN_	Q9ET54	Yes	No									6.76998	6.28735	6.50931	6.85452
_KQLDDLKVEL_	Q6ZWV7	Yes	Yes																										6.9139	6.86122	6.52798
_YVGDEAQSKR_	P60710,P62737,P63260	Yes	No									7.7657	6.90563	7.12425	6.95132
_TVYFGSGFAAPFFIVRHQLLKK_	P17665	Yes	No										6.74046		7.24245
_SFVEVMPQNQKAIGNALKSWNETFHARLA_	Q9DCX2	Yes	No	6.47885	6.71659	6.26481	6.95797					6.6698
_ADTISRTEKQVVVEGQEPA_	Q62468	No	Yes											7.51568	7.12754
_RQKYDIMTVR_	A0A0R4J1A8	Yes	Yes																					7.37814		7.50618
_EVEDPQVEQLELGGSPGDLQ_	P01325	Yes	Yes																	8.24731	8.35258	8.4179	8.75529
_SGEDKSNIKAAWGK_	P01942	Yes	No									7.41992	6.8519		7.4348
_(ac)TTETGPDSEVKKA_	Q9Z2H5	No	Yes											7.4315
_(ac)AFSGKYEFESEKNYDEFMKRLGLPGDVIER_	P51162	Yes	No									7.69507	8.3818	8.37518	8.64342									8.08993	7.94471
_LAERRKPLNIDHLSDDKLRDKAKELWDTLY_	Q9QZ47	Yes	Yes																					6.03211		7.64788
_YDENWFYTRAA_	Q9CZX8	Yes	Yes																7.45934
_DETTADGRKTETVCT_(am)	Q05816	Yes	Yes																											6.64813
_HEESRAPSKGFV_	Q8VDJ3	Yes	Yes																			7.21806	7.50459
_PRTVEIIRELSDALGISIAGGKGSPL_(am)	Q63ZW7	Yes	Yes																												6.60511
_(ac)DVEDQILGKEESLP_	O70318	Yes	No												8.23685
_ANLVFKEIEKKLEEEGEQFVKK_	P32020	Yes	Yes										6.37006
_TLGSTVSQLQER_	Q00623	No	Yes										7.00336
_SSGIFKKDSASII_	Q3U9N9	Yes	No						7.01656		7.59577																			6.54275
_AGWADKI_	P24549	Yes	Yes													7.47092		7.82653	7.50616
_DQSAVGFEYQGKTEKHASQKDYSSGFGGKYGVQADRV_	Q60598	Yes	No	7.7109
_NVVNYVQQILAPKDS_	Q8VCT3	Yes	No										6.90423		7.47869
_(ac)SAEREAAEAA_	Q62465	Yes	No				6.85891	8.15592	7.66493	8.05736	7.7712	7.50772	7.69797	7.80763	7.92176	7.99039	7.63884	7.43701	7.46416	7.72963	7.78926	7.9039	7.94316	7.01016	6.65181			6.76724		7.13758
_SAAPEPAVAPGRTIVA_	Q80Z38	Yes	No	6.86004	7.15962	7.2691
_MGPSGGEGVEPERREAQDSSS_	Q61792	Yes	No										7.8396	7.2296	7.57018
_SEGDSADFLEELE_	P32648	Yes	No	7.67332	7.52455	7.4532	7.61826					7.0712	7.13974	7.35993	7.35895								7.3029
_(ac)SSTQFNKGPSYGLSAEVK_	Q08093	Yes	No									7.1548	7.25202	7.0527	6.95967
_PPNPFGPVSGAQIQF_	Q7M6Y3	Yes	No		6.86855							7.04441		6.61679	6.48858			7.14312										6.47738	6.17241
_GTKVILHLKEDQTEYLEER_	P11499	Yes	Yes											6.41245
_DAISKEVKKATVN_	Q60870	Yes	Yes							7.01904										8.08497	7.42836	8.06047	7.7883
_(ac)SSKTASTNSIAQ_	Q9DAS9	Yes	Yes														7.44691
_GTQPLEVLEAVQ_	Q02053	No	Yes										6.90575
_RNTISAVTWAPAAVLGTVGRILHL_	Q8CGN5	Yes	No								7.00877
_KSSASAPDVDDPEAFPAL_	Q9CY58	Yes	Yes									6.64313			7.30708
_YTLGVKQLI_	P62631,P10126	Yes	No						6.9528		6.9919													7.62826	7.36671	7.44471	7.54687	7.35319	7.53524	7.47489	7.63468
_DGQKKVQEEFDIDMDAPETERAAVA_	P63054	Yes	No				7.27236
_(ac)SKGPAVGIDL_	P63017	Yes	No	6.7022	6.84421	6.91293	6.73527
_RRVSDSFFRPSVMEPILGRAQ_	Q8CGN5	Yes	No					8.04773	8.94175	8.93818	9.05566											7.91192				7.31295	7.32822	8.43326	8.17039	8.80165	8.3069
_(ac)SHPSWLPPKSTGEPLGHVPARMETTHSFG_	Q8BFW7	Yes	Yes									7.01275
_(ac)SQAEFDKAAEEVKRLKTQPTDEEMLFIYSHFKQATVGDVNTDRPGLL_	P31786	Yes	No												6.52396
_ERVLKGDVEKL_	P61161	Yes	Yes																										7.1532
_NGTLIESGIIGR_	P55096	No	Yes											7.04644
_KRSIQFVDW_	P68368,P05213	Yes	No	6.9713	7.21968	7.03757	6.83482
_KLDKENALDRAEQAEADKKAAEDRSKQLEDEL_	P58771	Yes	Yes																					7.24394	7.3332	7.72756	7.09196
_TEPGAGAADKEAAEAE_	P26645	Yes	No			6.21039
_SSVPPKEKKRKVEEEVINDQALQALS_	P51125	Yes	No							7.72384	7.64449
_GNEQFVDSAKIIRH_	P07146	Yes	Yes																	7.63152	7.61642		7.55638
_QAHIFHMENLS_	Q3V1D3	Yes	Yes																							6.88874
_SSGTVLSDYVGSGPPSGTGLHRYVWLVY_	P70296	Yes	Yes	6.39003	6.40317		7.01819
_QHRAKEAQDDLVKT_	P26040	Yes	No					6.43325	6.6952
_SSPLGKDL_	Q921I1	Yes	No					8.33662	8.16087															8.20341	8.12676	8.16183	7.93466	8.74612	8.7184	8.17414	8.44996
_NNPEPWNKLGPNEQY_	Q62425	Yes	No										7.16442	7.26395
_AQGQYVHTGSSGAAATQSL_	Q91Y97	Yes	Yes													8.11825	7.53883	7.82264	7.61885
_SLADGTELT_	P55050	Yes	No										8.38984	8.39277	8.55131
_AVSGLWGKVNADEVGGEALGRLL_	A8DUK4	Yes	Yes																									7.06996	7.15332	6.94673	7.03843
_EHIFVSK_(am)	P11438	Yes	Yes														6.80972
_SQIKSYGQLKSGGSQVKSYGQTKSYGEEGQLNS_	Q8BS30	Yes	Yes						9.3432
_QDVANNTNEEAGDGTTTATVLAR_	P63038	No	Yes									6.41335
_(ac)SMTDVLSAEDIKKAIGAFAAA_	P32848	Yes	Yes																					7.74329	7.83476	7.74479	7.78168		5.25851
_EVDYSGLR_	Q4VAA2	No	Yes									7.4135
_TDMGTMQER_	P56480	No	Yes									7.28946												7.3803
_RRLVNAV_	Q03517	Yes	No											7.71947
_VATGEGKAAVLKRILEDKEGTLPAALVQPRTGALC_	Q9CQ60	Yes	Yes									6.12135
_SRNTDEMVELR_	P61979	Yes	No									7.54914	7.56387	7.65739
_AFFQGKLKIAGNMGLAMKLQNLQLQPGKAKL_	P32020	Yes	Yes													6.5164
_DGVFTSDYSRLLGQISAK_	P32648	No	Yes									6.92656		5.87704
_(ac)SSSPVNVK_	Q8VEK3	Yes	No								7.45072	7.98724	7.82051	7.94982	8.0184											7.18061
_SPYTVTVGQACNPAACR_	Q8BTM8	Yes	No									7.20867
_NEHLGYVL_	P07310	Yes	Yes																					7.4073	7.32092	7.43777	7.32775
_SMEPVVRRLSTQFTAANELA_	Q8CGN5	Yes	No								6.92453
_QHNLEQQIQAR_	P16546	No	Yes									8.06145	7.93698
_GGRDSRSGSPMA_	P04370	Yes	No		6.93885	6.91648	7.28894
_RPFGLSTENFQIKQDSSTGSYSINFVQNPNNNR_(am)	Q91Z38	Yes	No	5.22582
_QRIRMANEKHSKNIT_	Q9Z1W5	Yes	Yes																				7.60349
_LAAGDKDGD_	P32848	Yes	Yes																					6.19998
_TLVTQNSGVEALIHAILR_	Q02257	No	Yes									5.95532
_YDGALLGDR_	Q9WUK2	Yes	No										6.44193	7.16401	7.14662
_NRDGIIDKEDLRDTFAAMGRLNVKNEELDAMMKEASGPINF_	P97457	Yes	Yes																							6.66873
_EQLEQESRERILSGKLVR_	Q6URW6	Yes	Yes											7.12098
_(ac)ASATRVIQKLRNWAS_	Q9Z1P6	Yes	No	6.96321	7.03012	6.99612	6.9717									7.46346
_GDLSFPLESV_	P33680	No	Yes									6.48755	7.02666	7.43672	7.18126
_GYSNRVVDL_	P16858	No	Yes									7.71571
_(ac)AAAGHSHT_	Q8K1A6	Yes	No						6.24904																						5.89556
_SVPTASRIVTDTNS_	Q3UIA2	No	Yes											7.31174									6.96308
_KVLLPEYGGTKVVLDDKDYFLFRDSDILGKYVD_(am)	Q64433	Yes	Yes																										6.73439		5.63831
_(ac)TTSQKHRDFVAEPMGEKPVGSLAGIGDVLSKRLEERGFDKAYVVLGQF_	O54962	Yes	No					6.16946																				6.2702
_LFTDDSDSENLPFRPEGLDQW_	Q9EPS2	Yes	Yes																	7.00308	6.84487	7.01119
_FNSGADLSGITEENAPLKLSQAVHKAVLT_	Q00898	Yes	No						6.53458																			7.7299	7.77112		7.69462
_STVAALEAKIAQLEEQVEQEAREKQA_	O08638	No	Yes									6.42359
_VAFPVDDDDKIVGGYT_	P07146	Yes	Yes																	7.32096	7.63382	7.59937	6.62386
_SSLEFEDAKLSAA_	P51125	Yes	No										7.37167
_VDQDLGPEVPPENVLGA_	Q9QXV0	Yes	No	7.76831	7.28426	7.76827	7.31694
_KTVMDDFA_	P07724	Yes	No					9.57157	9.20553	8.43647	8.74289					7.15379		7.33489		7.82369	7.30662	7.5776	7.6011	8.43087	8.28292	8.83827	8.25776	9.6926	9.49379	9.22413	9.40664
_(ac)SSDAEMAVFGEAAPYLRKSEK_	Q5SX39	Yes	Yes																					8.2166			6.55764
_PAAETESKEESTEASASKRLEKKEK_	Q9D8V0	Yes	Yes																	7.49737	7.58107	7.63135
_DAGAGIAL_	P16858	Yes	No				7.28503									7.31874		7.62488						7.96686		8.0337	7.8642
_NDSLAPITL_	Q99LC5	Yes	Yes													8.3427
_NAANVPAGTEVVCAPPTAYIDFARQKLDPK_	P17751	Yes	Yes										6.52471
_ADDLTDPAPA_	P56480	Yes	Yes													8.28616
_RVFDKDGNGYISAAEL_	P0DP28	Yes	No					7.5355																				7.57486	7.32802		7.71883
_DGTCQDAAIVGYKDSPSVWAAVPGKTFV_	P62962	Yes	No									7.08349	6.53423
_QEVSDNELQELSTQGSRYINKEIQNAVQGVK_	Q06890	Yes	No					6.6812
_VHNWEYLGKQLQSEQPQTA_	Q8BVE3	Yes	No					7.58293
_RLLLPGELAKHAVSEGT_	P10853	Yes	Yes					7.31221																							6.96054
_VNKYGDTWDE_	Q9CRD0	Yes	No									7.08845	7.31931		7.02253
_GFGFVTFDDHDPVDKIVLQKYHTINGHNAEVRKALSRQEMQEVQSSR_	O88569	Yes	No									5.5526
_PTFQGLPH_	Q5EBG8	Yes	Yes													7.67355		7.19737	7.19103
_(ac)AAKVFESIGKFGLALAVAGGVVNSALY_(am)	P67778	Yes	No		6.16298		5.626																		5.99838
_MPKEVLFQF_	Q91WV7	Yes	No											7.08447	6.72721
_KIPEHDLDPNVTIILKEPVRVSAVA_	Q99PL5	Yes	Yes																		6.16217	7.70049	8.21662
_NVINGGSH_	P21550	Yes	Yes																					6.34526			6.47438
_(ac)MMTEEHTDLE_	P51637	Yes	Yes																					7.3376	7.50913	8.1652	7.72506
_DCEASYPGKIT_	Q9QUK9	Yes	Yes																	7.7801	7.56384	7.99912	7.44854
_GDFNKEVHKSG_	P26041	Yes	Yes																		7.12824		6.67574	6.34373	6.40932	6.32988	6.15226
_QLVSNLEKKQK_	O08638	Yes	No									7.57178	7.6071		7.10132
_RVVDLMAYMASKE_	P16858	Yes	No	8.06788	7.9928	7.76625	7.62357	8.08424	7.98568	8.2446	7.55284	6.98407		7.15834		7.33407		8.19102	7.43515	7.21365	7.10664			8.33368	8.44618	7.93349	8.27725	7.19422	7.65784	7.4403	7.13963
_TQRIVAPPGGRANITSLG_	O08553	Yes	No	7.45606
_(ac)ADSFSLNDALA_	P16110	Yes	No					7.15867		7.3906	7.04883	6.68032		6.97702	6.84124			7.26559			6.71784					6.63008		7.00684	6.77952	7.05307	6.39569
_LAQGEYIAPEKIENV_	Q8JZR0	Yes	Yes											7.49245
_VERQDVAEITK_	O70548	Yes	Yes																							6.90486	6.56793
_VARVWSLMRFLIKGSVAGGA_	Q8R404	Yes	No					6.79335	6.73644	6.99196	6.80039									6.87179		6.58871
_IMESNYFDPSKIQLPEDD_	O09111	Yes	Yes																							6.81636
_KGKAKWDSWNKLKGTSKESAMKTYVEKVDELKKKY_	P31786	Yes	No						6.14612
_SIVNSIQVLASKSAILEATPKEVPMVA_	Q99PL5	Yes	No									6.37877		6.63653	6.59235
_LTDPIPTTETSIAPR_	Q3UHJ0	Yes	No									7.16921	7.35504	7.22345
_KTSGPPVSELITKAVAASKER_	P43274	Yes	No									7.31346	7.8787	7.25235	7.43725
_(ac)SDAIVTM_	Q8QZR5	Yes	Yes															7.28709
_GSRVDIETPNLEGTLTGPKISSPSGKIGACR_	E9Q616	Yes	Yes					6.54241
_(ac)MDVYQVAK_(am)	B9EKR1	Yes	No							7.13362
_ELEHKQEEEEEEEER_	P26339	Yes	No	5.73091
_LEGEDIKTT_	Q9D312	Yes	No									7.82931	7.65574	7.80062	7.81333
_(ac)MEPAEEPGQISKDN_	Q99MR9	Yes	Yes																							7.19698
_TYVGVVDGEKEGDSPQLMAIMNHVLGPR_	Q62468	Yes	No									6.6374	6.35081	6.86891	6.68438
_AEFQPLVEEPKNLVKTNCDLYEKLGEYGFQN_	P07724	Yes	Yes																									7.21352	7.36574	7.54217	6.18112
_AKEGDHLQISKEWFTAHIIP_	O88531	Yes	Yes																		7.47662		6.86402
_TDVVRGNPKLN_	Q61233	Yes	No					7.23733								7.79413		7.33702	7.1928												7.43869
_DVAHEILNEAYRKVLDQLSARKYLQ_	O70176	Yes	Yes		6.30898
_LEPTVIDEVR_	P05213,P68373,P68369	No	Yes							6.92241	7.26337		7.61509	6.9925	7.12024															7.36716
_NDIFERIASEASRLAHYNKRSTITSREIQTAV_	P10853	Yes	Yes					7.58994	7.59429	7.24277	7.71241															6.93989		7.35858	7.66303	7.37002	7.82658
_AEQTRDPRDTDSDGGLGLSSQGPVGSGSSAEALLSDLHAFSGSAA_	Q64697	Yes	Yes																										7.22533
_RWDQTADQTPGATPK_	Q99NB9	Yes	No										6.9204
_GGKVVAEFPNYHQTSEVVGDKL_	P51162	Yes	No									8.12505	7.64059		8.36787
_LLEGEDIKT_	Q9D312	Yes	No											7.48411
_APGSQTSDLSLPDGKVM_(am)	P01902	No	Yes												6.44729
_STSTDAASVVH_	Q61425	Yes	Yes																							6.68588			7.00406
_SLADGTELTGAWTIEGNKLIGKFTRVDNGK_	P55050	Yes	No										6.55278		7.28737
_(ac)AQAPTVIVTQPG_(am)	Q9JI48	Yes	Yes														7.30268
_VVAEFPNYHQTSEVVGDKLVEISTIGDVTYERVSKRLA_	P51162	Yes	No									6.94966	7.62989	7.22574	7.92229
_DNQTRDTQLITVDEKLDITTLTGVPEEHIKTR_	Q9CXZ1	Yes	Yes	7.91426
_LDDAIQTGVDNPGHPY_	Q04447	Yes	No									6.92879	7.25127		7.21278
_AGGVMDVNTALQEVLKTALIHDGLAR_	P63323	No	Yes									5.6635
_QGQYVHTGSSGAAATQSLF_	Q91Y97	Yes	Yes													7.63515	6.59769
_(ac)SLPFYQRSH_	Q62234	Yes	Yes																					7.12537	7.1496	7.40727	7.36587
_DHPNHPFTDEY_	Q91WT7	Yes	Yes																7.64983
_GVRIYKSLLS_	Q8CH18	Yes	Yes																									8.03234
_NGGVVLGADSRTTTGSYIAN_	Q60692	Yes	Yes													6.19768
_(ac)DLSALASVLPTKASPAAESPK_	Q64028	Yes	Yes																	7.23015	7.10418	7.40406	6.92713
_VGVNGLDVTSLRPFDLVIPF_	Q8BTM8	No	Yes												5.90042
_FDEITYVELQKEEAQK_	Q8VEK3	Yes	Yes										7.60309
_VGLGGFGGAGVGGIT_	P11679	Yes	No									7.49877	6.95929	7.46261	7.23681
_KLQAQMK_	O08638,Q8VDD5	Yes	No									7.39359	7.08668	7.18393	6.84816
_HEDPDEMNE_	P55095	No	Yes									6.72198								7.69586	7.87666	8.03927	7.78144
_QEVIDLGGEAIKGSEYFGNGRVTE_	P00688	Yes	Yes																		7.22012
_AVFVDLEPTVIDEVRTG_	P68369	Yes	Yes																										6.62368
_AVSSQMIGQK_	Q9Z2I9	Yes	No									7.42024
_QVANPNSAIFGGARP_	Q9WUK2	Yes	No								7.74807	7.34728		7.41662	7.0251		7.26914		7.47041		7.47364	6.9844	7.20735			7.27682				6.93101
_EGHYPVRESPIDTA_	P16014	Yes	No	7.90234	7.89936	7.73226	7.8031															7.6639
_DTFLEHMCRLDIDSAPITA_	P52480	Yes	Yes										5.91322
_STEECLSYFGVSETTGLTPDQVKR_	Q8R429	Yes	Yes																					7.16115
_NPFGNVGLLMGEAGK_	P50544	Yes	No									6.93753
_(ac)SSKGSVVLAYSG_	P16460	Yes	Yes															8.17286
_NSRVSTVALPRSCPSAGTRCLVSGWGNT_	Q9CPN9	Yes	Yes																			6.61246
_RPEVTEPEEVASEEKLH_	P57787	Yes	Yes																								6.91434
_QSKDAPQSKFFQPVLKPMLPPDAFQGKVAFITGGGTGLGKAMTT_	Q9CQ62	Yes	Yes																												6.42449
_YDNEYGYSNRVVDLMA_	P16858	Yes	Yes																					7.57265	7.58186	7.3483	7.25805		7.10869
_VRTELADKVTK_	Q8VDD5	No	Yes										6.95387	6.75087	6.82267
_SVQLAIEITTNSQEAAAKHEAQRLEQEA_	Q9EQK5	No	Yes										6.02885
_APSCPGLDDKTEASARPG_	Q8CGN5	Yes	No					8.66081	8.64463	8.46506	8.85552											8.42657				8.3914		8.63694	8.79121	8.57463	8.47832
_EARKKEEEELIA_	Q9QZ47	Yes	Yes																					7.07307	7.67069	7.64829	7.596
_GAIRDIDLKNRRGGPPFAFVEFEDPRDAEDAVYGRDGYDYDGYRL_	Q6PDM2	Yes	Yes		7.45872
_LGGDSVDIFKGIPFATA_	Q64285	Yes	Yes																		6.68973
_GAGPSQGSGGGTGGSVYTEDNDDDLYG_	Q01853	Yes	Yes													8.02128	7.8526	7.223	7.2155
_ASPDRKQPRTSLSTALSSGLERLKTVTSGGIQ_(am)	Q8R361	Yes	No								5.41126
_QGGCVMEAATGH_	Q923W9	Yes	Yes																8.28431
_VELMRTNPNA_	Q8K0C9	No	Yes									7.98686
_(ac)MEIPVPVQPSWLRRASAPLPGFSAPGRLFDQ_	Q5EBG6	Yes	No										5.96164
_(ac)SHVAVENALGLDQQ_(am)	Q62167	Yes	Yes													6.85194	7.26353		6.93206											6.93291	5.35119
_VKLDLSKNKLQQLPADFGRLVN_(am)	Q922Q8	Yes	Yes																	5.55734
_RILKHGAKDKDD_	Q3THE2,Q9CQ19	Yes	No									7.77594	7.39591	5.91063	7.24901	7.49732			7.45199	7.84795
_YMYSGGGSALAAGGGGAGRKGDWNDIDSI_	Q6PB93	Yes	No	7.99726
_ATDFGEALVRHDEF_	O35887	Yes	No					7.18473	6.96777	7.76713	7.21844	7.0936			6.76456			7.51231	7.43447		7.0797					7.99492		7.36584		7.48461	7.13747
_(ac)ATNFLAHEKIWFDKF_	P57776	Yes	No	6.72194	6.87015	6.97504	6.93509	6.8389	7.12133	7.43072	7.30345	6.53479				6.60266		6.11242	6.89506			6.82523		6.64257		6.58202		6.95433	6.78986	7.34852	6.8705
_ISSFFRNVDTRAVG_(am)	Q9D6T1	No	Yes									6.51329
_NHPDSELESTANRHGEE_	P16014	Yes	No	7.23791	7.22954	7.12387	6.85142
_IYSHFKQATVG_	P31786	No	Yes										6.94735
_VPLLEPLICKKI_	Q9D5R2	Yes	Yes																	7.4366	7.64774	7.15783	7.69335
_(ac)MQSQESGVHYS_	P0C8K7	Yes	No								7.69927												6.7696
_(ac)MEEAHLLSAADVL_	Q64518	Yes	No										6.33531	6.75062
_HRFAGDKDHLTKEDLRVLME_	P08207	Yes	No					8.14156	7.9778	7.90466	7.69177																	7.5495		7.49124	6.95866
_SDAHLDRAGTATVYY_	Q9ESB3	Yes	Yes																							7.38485
_HADGSFSDEMSTILDNLATRD_	P55095	Yes	No									6.30085
_DDNIPRRTTQ_	O08553	Yes	No	7.00625	7.16602	7.16205	6.89993
_LTMFGEKLKGADPEDVITGAFKVL_	P97457	Yes	Yes																					6.99146	6.94285	7.33281
_EATAADGEIAIP_	Q8BIF9	Yes	Yes																			7.27974
_APLGAELQESARQKLQEL_	Q00623	Yes	Yes													7.5855
_DIRKDLYAN_	P60710	No	Yes									7.60883			7.40571
_HPEKAAFEWKNLGGISHAPNAVKTSF_	Q9Z0L8	Yes	Yes																	7.15492	7.15811	6.99899	7.39659
_QPEGLLGTDTLK_	P54310	Yes	Yes																											6.89015
_MQMLKLDKENAIDRAEQAEADKKQAEDRCKQLEEEQQALQK_	P58774	No	Yes									6.62028
_FNRVAQGWVRKLPESEE_(am)	Q8R4E4	Yes	Yes																					6.3501
_(ac)AATELRGVVGPGPAA_	Q3B7Z2	Yes	No										6.96753		7.11312	7.70115	7.82858	7.63356	8.04915		7.25119	7.13198
_LPESRIKPTCKET_	P15089	Yes	Yes					7.43531																				7.91919	7.36951
_EEAEEKSEEKQ_	P34022	Yes	Yes													7.36753	7.15683	7.19263
_PEELSRGNV_(am)	A2AVA0	Yes	No	8.19267			8.48049
_NSAEASFLSSMVKRTGNSYQY_	P35230	Yes	No									6.74792
_TDSKFVER_	Q02053	No	Yes											7.17209
_(ac)MGKRDADSSVEKQVALLKALYGHGQIS_	P41539	Yes	Yes										6.30182	6.66215
_GGPPPTGEEDTSEKDEL_	P20029	Yes	Yes													7.87493	7.90049	7.96535	8.35008	9.24966	9.47412	9.9526	9.9963
_(ac)ATLEKLMKAFESLKSFQQQQQQ_	P42859	Yes	Yes																										6.56023	5.89708
_(ac)SSGNAKIGYPAPNFKATAVMPDGQFKDISLSEY_	P35700	Yes	No					6.97993				5.84242
_RGENHCGIESEI_	P10605	Yes	No					7.84068
_PDGEAEQPNGE_	Q3URU2	Yes	No	6.28948	6.88476	6.67255	6.46877
_TAGYPNVNIHN_	Q62261	Yes	No											7.63875
_DFSNEKTISKLEYSDFSIRY_	P56375	Yes	No	6.80224	6.8776	6.7822	6.92687			6.90291
_EFQRLAAQSGLYESEEL_	Q9JIF9	Yes	Yes																						6.82085	7.08432	7.01252
_KSDVVLDKGGKSREK_	Q9CRC3	No	Yes											6.65573
_RAELEALLSSKDDVGKNVHELER_	Q6URW6	Yes	Yes										6.7306		7.04518
_LPADDVVSIIE_	Q0VGU4	Yes	Yes	6.66421		6.5328
_REYQWIGLNDRTIEGDFL_(am)	Q61361	Yes	No			5.18149
_SYRQTSAMSS_	P19001	No	Yes										7.0767	7.07747
_IEVLKKRHSGDFGADAQGAMSKALELF_	P04247	Yes	Yes																							7.95454
_RASAPLPGFSAPG_	Q5EBG6	No	Yes										7.58052
_SLEQAAEEAFVNDIDESSPGTEWERVARL_	B1AWD9	Yes	Yes	7.17955	7.46828	7.40478	7.28146
_LQTESGEYSR_	Q5SX40	Yes	Yes																					7.00692
_RPKLPQTL_	O88312	No	Yes									7.71244			7.97176
_SAGGSNTFSRTTKAVVVKKIETRDGKLVS_	P11679	Yes	Yes									6.79129								6.76782	7.58074	7.17368	7.74413
_APKGAQAPKGAQAPVK_	P47915	Yes	No							6.85923	7.00667								7.61352		7.45879		7.67824
_MKEEEVEALLA_	P05977	Yes	Yes																					6.64965		6.8802
_SAHLKEEASGELR_	Q70IV5	Yes	Yes																							6.72151	6.55285
_SVPKITGPDAN_	E9Q616	Yes	Yes							7.40137
_IQVRLGEHN_	P07146	Yes	Yes																	7.92905
_DPIHKTDEE_	P28312	Yes	No									7.05739	6.96326	7.06029	7.06474
_(ac)SHRTSSAFRAERSFRSSSSSSSSSSSSASRALPAQDPPMEKA_	P35385	Yes	Yes																							7.26194
_GLPLVDDGGWNTVPISKGSRPIDTSR_	Q6NZJ6	Yes	No									6.69533	6.4074
_VIIEGDLERTEERAELAES_	P21107	Yes	Yes											7.0816
_SSSPGGAYVTRSS_	P20152	Yes	No					7.07008	6.8434	7.65998	7.57137									7.61902		8.07923		6.8861	6.66625	7.49146	6.26728	7.04275		7.80536	7.48029
_KAPIRPDIV_	Q9D8E6	Yes	No										7.546
_(ac)SGIALSRLAQERKAWRKDHPFGFVAVPTKNPDGTMNL_	P63280	Yes	No					7.10941	8.08636
_SPTVNTTLKNLGAL_	Q9DBS5	No	Yes										6.79052
_TPDLYNK_	P07310	Yes	Yes																					6.88689	6.90935
_GKDSNNL_	P16045	Yes	Yes													7.36051
_VGEFSGANK_	P10639	No	Yes									8.18429		7.30952	7.63589
_DVGQRESEDVKEKDRAKEMAAS_	Q9WTQ5	Yes	No							8.18053
_QAALQVADGFISR_	P24452	Yes	No									7.41482
_IDGTLSTIE_	Q9D8B3	Yes	Yes			6.42889
_FDGVQDPRILMAINGKVFDVTK_	O55022	Yes	No									6.26859
_DTFLEHMCRLDIDSAPITAR_	P52480	Yes	No										6.09538
_(ac)MDVFKKGFSIAKEGVVGAVEKTKQGVTEAAEKTKEGV_	Q9Z0F7	Yes	No					7.26746	7.07381	7.13672	6.86683											7.19302						6.66041	7.08645	6.4107	6.88166
_GFFKDVESDSAKQFL_	P09103	Yes	Yes												6.80471
_GDGFKANLV_(am)	P32020	Yes	Yes															8.43581
_PQTGYSHL_	Q61508	Yes	Yes																7.16956
_SDMGDMLQKA_	O35206	Yes	No					6.92298	6.86873	6.93633	7.02144																	6.71713	6.54934	7.13106
_ENRALKDEEKMELQEIQ_	P21107	Yes	Yes																									6.93553
_LPDALVPTFS_	P11438	Yes	No					7.39338				7.30125				6.74458												6.47548
_LANLSKHPKF_	P07310	Yes	Yes																							7.32175
_GLREVQEP_	P33680	Yes	No										7.76707
_(ac)ASVTDGKTGIKD_	Q9CZT8	Yes	Yes	6.7891		6.93272	7.02128
_QEYHIQQNEALAAKAGLLGQPR_	Q9WV98	Yes	No					6.72449																				7.31841		7.28771	7.39284
_(ac)AETEERSLDNFFAKRDKK_	Q4VAA2,A0A087WNP6	Yes	No					7.54764		7.92585	7.49562	7.37229	7.60452		7.28163			7.90345	7.96225	7.57979	7.35827	7.92134	7.56304					6.96953		7.22847
_(ac)AFDGTWKVDRNENYEKFMEKMGINVMKR_	P55050	Yes	No									7.81983	8.30586	7.75838	8.57386	6.60932		6.22169							8.15442		6.10623
_QLAEEDAAR_	Q9QXS1	No	Yes											7.55871
_VGQAGVQIGNACWEL_(am)	P05213	Yes	No												6.56691
_EPLGPALAHEL_	Q63836	Yes	Yes																												6.65776
_KFDMELDDLPKEKLKEL_	P63085	Yes	No					7.19754																				7.11606	7.13293		7.1083
_QELNDRFAN_	P31001,P20152	Yes	No					7.02912	7.45452															6.90009	6.77686	7.44491	6.84541	7.2903	7.39351	7.57873	7.51668
_KDSCQGDSGGPV_	P07146	Yes	Yes																	7.53228	7.52975	7.61938	7.69136
_FITEPEGATEMGTLRR_	P59242	Yes	No									7.32728	7.61621	7.19752	7.48221
_SKIISSSSDGSNMEGESSYSKRK_	P18419	Yes	No						9.03142
_LQDSGAPDGTLNIIHGQHDAVN_	Q9EQ20	Yes	Yes																										6.91682
_(ac)SSSGAKEKPELQFPFLQDEDTVATLHECKTLFILR_	P16330	Yes	No	7.22044	7.19201	6.46631	7.23639
_STARHLYL_	Q9CZX8	Yes	Yes																7.44803
_QAELEELRA_	Q91Z83	Yes	Yes																					6.84458
_DIEIATYRKLLEGEESRISLPLPTFSSL_	P20152	Yes	Yes																									6.23166		6.91107
_SVNTVANKTVEE_	Q9Z0F7	Yes	No							7.2984	7.05625
_VNVLLLE_(am)	Q80TA6	Yes	Yes																	6.87476	7.24355
_(ac)ATLKDQLIVNLLKEEQAPQNKITVVG_	P06151	No	Yes												6.32511				7.28152
_KEQANAVSEAVVSSVNTV_	Q9Z0F7	Yes	No					7.54404	7.11899	6.95944	7.15348													7.30986		7.38364		7.71414	7.6562	7.60631	7.49963
_QDVTATNAYKK_	Q62393	Yes	No									7.09255			7.17187
_PDDGKMQHLEQTLNKELISKFLL_	Q00898	Yes	Yes																												6.76778
_QKAEAGQPGHVVELQLS_	Q91YE8	Yes	Yes									6.96215
_(ac)SLVAEAFVSQIA_	O88441	Yes	No												6.47189
_EAEISNQPLSRL_	P70412	Yes	Yes																	6.82471			7.35593
_YVASYLLA_	P99027	Yes	Yes										6.77603			8.83546
_NGTGGRSIYGEKFEDENFIL_(am)	P17742	Yes	No	6.63722	6.07862	6.05499	6.10663	5.75446																				5.46284
_DLPDLPEDELARSVQKLEELTLRDLEKQEREKAANSLEA_	Q9JKR6	Yes	Yes																			7.09018
_PEPAPAPEQE_	Q91XV3	Yes	No	6.74546		7.11941	7.20071
_ADEAGSEAHREGETRNTK_	E9PV24	Yes	Yes																					6.07205
_LQVCVGSPRKKRSA_	P21812	Yes	No					7.76935	7.49068	6.80607	7.0569										7.36582	7.80113		7.23954	7.18661	7.00022	6.68845	7.85668	8.19171	7.60639	8.15048
_WHPELGPDGHPVPATA_	Q61738	Yes	No						7.60631	8.09143	7.95355	7.7204										7.21428				7.20702		7.45135	7.75458	8.47576	7.86038
_LNYKPQEEYPDLS_	P07310	Yes	Yes																					7.68041	8.07679
_(ac)AEQEPTAEQL_	Q99PT1	Yes	Yes												7.67284	8.212	8.29526
_(ac)AEVEQKKKRTF_	P62843	Yes	No											7.13796	7.17994					7.55869	7.54719	7.71926	7.49775
_RGTGGVDTAAVGAVFDISNADRLGSSEVEQVQ_(am)	P07310	Yes	Yes																					5.1415
_KEFGIDPQNMFE_(am)	P06745	Yes	Yes																								5.70681
_TVGKSSKMLQ_	P27048	Yes	Yes																7.88106
_LPTKETIEQEKRSEIS_	Q6ZWY8	Yes	No			7.43966	7.51788			7.91864	7.93186	7.76755			7.47258						7.25217	7.63892	7.83129
_KFPNRLNMEAINYMA_	P16045	Yes	No					7.44547	7.42128	7.00132																		7.54003		7.48405
_MAHLEITTER_	P21812	Yes	No					7.72685	7.80239	7.67478	7.92244											8.94931		7.61988	7.59689	8.63322	8.00163	8.41184	7.94182	8.26573	8.02423
_(ac)ATATPVQQQRAGSR_	P14733	Yes	No					6.65804	6.89571	7.02181	7.31745	8.03148	7.89776	7.69907	7.81099									6.77849	6.58007			7.05796	7.03274	7.27814	7.23706
_YETVLTIMDIK_(am)	P22892	Yes	No							5.58303
_ELLTKPGEF_	Q9DCD0	Yes	No					8.00076																7.12439		7.16137		7.30754	7.20565	7.57039	7.25929
_DAGHKLNFAVASRK_	P27773	No	Yes										7.88293		7.14037
_TSRQVGERTLT_	Q99JY9	Yes	Yes																										7.36133
_NPQSAFFQGKLK_	P32020	Yes	No									7.11619			7.42246
_(ac)ASSDIQV_	P54227	Yes	No	6.86265
_WNPEDLIPLPIPKQDVPPVPAALQSLPALDPRLHRST_	Q6ZPZ3	No	Yes									6.04397
_VGWNGSTF_	P34884	No	Yes									7.80123
_SSSTFEQVNQLV_	P21614	Yes	No						7.16993															7.82173	7.04718	7.50935		7.64253	7.57821	7.30081	7.44986
_ADIGGLDNQIQEI_	P62192	Yes	Yes																												6.72527
_HEESSSSSEMSSSGGHFGL_	P30933	Yes	No						9.07976
_LEATDNQAIKA_	P62774	Yes	No					7.59708																				7.60861
_GDRFTDEEVDEMYREAPIDKKGNFNYVEFTRILKHGAKDKDD_	Q9CQ19	Yes	Yes							7.28716
_AAKHMWPGDIK_	P00688	Yes	Yes																	7.78316	7.93206
_ADFQQPTEAKNL_	P07759	Yes	Yes																										7.45903
_VEDITGLR_	E9Q557	Yes	No									7.91387		7.14176
_ISMPDIDLNLKGPKVK_	E9Q616	Yes	Yes					7.19217	7.0898	6.97026	6.53718														6.78211	7.20924	7.07149	7.05777	6.92569	7.0002
_SNLPKLNKLKKLELSENRISGDLEVL_	O35381	Yes	No	6.40634	6.5064	6.80443		6.59058	6.60938	6.66489	6.39854	6.8512																6.18339	6.4264
_(ac)AETVADTRRLITKPQNLN_	O70492	Yes	No		7.50429		8.25241	8.49995	8.34772	8.4923	8.85708	7.78391	7.62518	7.79228	7.69186	7.8428	7.95017	7.9841	8.09716			8.6123	7.74123			7.75795	7.64687	8.53178	8.07973	8.54697	8.24896
_TEWLDGKHVVF_	P17742	Yes	No	7.58859	7.16774	8.15704	8.34707	7.40561		7.06744		7.34908	7.16918		6.89109			9.43054	9.21288									7.20015
_DEEAEAPTGKR_	P26350	Yes	No									7.1228	7.08662	6.7214	6.95569
_SLEQSNSRLEAQIKQWYETNAPSTIRDYSS_	Q9D312	No	Yes										6.50453
_DPIQNTDEETKTEEQPGKED_	Q5G866	Yes	No										8.96233		10.1531												6.74541
_GKEVDNFVDKLKSEGETIMSSNMGKR_(am)	Q5XJY5	No	Yes									6.11742			5.32794
_GISHAPNAV_	Q9Z0L8	Yes	Yes																		8.16856
_VMTAPPPPPPPVYEPVNYH_	P26040	No	Yes												8.27828
_YVGTKTKENVVQSVTSVAEKTKEQANAVSEAVVSSVNT_(am)	Q9Z0F7	Yes	No							5.21677	5.43121																			5.92465
_GVEEEPAELPEGTSLTVDNKR_	P42669	Yes	Yes																									7.21277	7.4158		7.36389
_PGGDSDEETKTP_	A2AAJ9	Yes	Yes																					6.41002	6.36722		6.26735
_(ac)MDDTSRSIIRNVKGPVREGDVLTLLESEREARRL_	P62858	Yes	Yes																		6.24825
_AEEHGLARKKPAPDAQ_	Q6ZQ58	Yes	Yes																				7.1389
_ASLSELHCDKLHVDPENFRLLG_	P02088	Yes	No									7.00518			6.76016
_LLQDFFNGKELNKSINPDEAVAY_	P63017	No	Yes												7.00429
_(ac)AVSVTPIRDTKWLTLEV_	Q9JKP5	Yes	No	6.35673	6.93593	6.7046	6.6195	6.57547	6.47308	5.82668	6.93507					7.40285		7.61422	7.36455											5.51648
_DDGRPFPQVIKSK_	P05064	Yes	Yes																					7.56091	7.39629	7.74022	7.07563
_(ac)MELERIVGSALLTF_	Q9CXX9	Yes	No	6.69809			6.72945
_EVDPNIQA_	P11679	Yes	No											7.87532
_WIEETIANN_	Q9CQ52	Yes	No										6.69639	7.27965
_(ac)YFTVDLPVYVLQEVL_	Q8C8V1	Yes	Yes												8.71912
_IGGVILFHETLYQKADDGRPFPQVIK_	P05064	Yes	Yes																					7.3459
_(ac)MFSWVSKDARR_	Q9WVK4	Yes	No						6.40187			7.08454	7.03323	6.78637	6.92824													6.90728
_VRELENEVENEQKRNIEAVKGLRK_	Q5SX39	Yes	Yes																					7.27355
_SADEVLFSGVKEVD_	Q9D8U8	No	Yes										7.05666
_THINIVVIGHVDSGKSTTTGH_	P10126	Yes	No								7.38385			6.6717																7.65903
_KAPIRPDIVN_	Q9D8E6	Yes	No					7.71663	7.48045	7.29785	7.48608									7.10153	6.92019					7.34771		7.5881	7.93963	8.12958	8.16735
_VKVGVNGFGRIGRLVTR_	P16858	Yes	No		7.01445				7.41523	7.4689		8.06287		6.63176								7.54157		8.26392	8.23949	8.28245	7.96568		7.22241		7.25818
_QPPGGGGPGI_	Q3U0V1	No	Yes												7.15705
_PNFNSRTLNNDIM_	Q9QUK9	Yes	Yes																	8.0543	7.78506	7.93579	7.95862
_SSATAFQR_	Q91VS7	Yes	Yes													7.84831		7.81499
_THSLGGGTGSGMGTLLISKI_	P68372,Q7TMM9	Yes	No	7.42382	7.38682	7.34841	7.1127
_DAPETERAAVA_	P63054	No	Yes										7.74593		7.85329
_KVSADGAAKAEPKRR_	P18608	Yes	No										6.86416									7.56585
_YYLPEEQFPKGFA_	Q6PIC6	Yes	No	7.38072	7.4654	7.4638	7.37186
_IELGGNPLKNSGIENGAFQGLKSLS_	P28654	Yes	No					6.88043	6.83925		6.8557													7.02176	7.12677	7.10913	7.14021	7.63162	7.74671	7.29361	7.63355
_KRRDMTNGSCKP_	P00683	Yes	Yes																	6.99532	6.75893	7.26886
_DVKKPASSQAVYP_	Q60997	Yes	Yes																	9.0108	8.78223	8.88118	8.58445
_EAHKSEIAHRYNDLGEQHFKGLVLIAFS_	P07724	Yes	No						6.74441	7.46709	6.92549
_DKDGVVL_	P09103	Yes	Yes													8.6049
_EPSDTALLYDNMKKAL_	O88312	Yes	No											6.87361	6.80097
_QTGLPAGTYCDVISGDKVDGNCTGL_	P00688	Yes	No												6.59688
_LPRQVYDPK_	Q08091	No	Yes												7.6709
_PQEFKPIGTAHNRRAQPFVAAANIDDKRQVVSASYNS_	O70209	No	Yes									8.11586
_QQYNRVGKVEHGSVALPAIMRSGASGPENFQ_	P26039	Yes	No							6.82922	7.39802																			7.77855
_GLRRVDDFKK_	O54724	Yes	Yes																			7.19928
_FVKQHLCGSHLVEAL_	P01326	Yes	Yes																	7.32874	7.1514	7.03341	6.82588
_(ac)YLQDLAKKIC_	P70279	No	Yes										6.65418
_VEADLQGLSKVY_	Q9D312	No	Yes											7.38316	7.06494
_AIGLSVADLAESIMKNLRRVHPI_	P06151	Yes	Yes																										5.6415
_LGEHNIDALEGGEQFIDAAKIIRHPNYNANTYNNDIMLI_(am)	Q9CPN9	Yes	Yes																		7.1475		7.32916
_ELKLKSDEDQERVHEEL_	Q61576	Yes	No							7.72821
_APPVMAYPATTPTGMIGY_	Q7M6Y3	No	Yes									6.81345
_AERSVAKLEKTIDDLEDELYAQKLK_	P21107	Yes	Yes					6.20092
_NEEAGDGTTTATVLAR_	P63038	No	Yes									7.20776
_LKVNQIGSVTESLQAC_	P17182	Yes	Yes																					6.67286
_FRLLQSVVI_	Q9JK53	Yes	No					6.67624	7.08619	8.01211	7.2113															6.99599	6.7759	7.37864	7.2215	7.59899	6.99664
_SYSFDEVRKNAQLNIEQDVAPH_(am)	Q99KQ4	No	Yes										6.11867
_AINTVLQPPANRPQERGDELA_	P82198	Yes	Yes											7.52551
_AQATGKPAQYIAVHV_	P34884	Yes	No	7.81511	7.58927	7.76695	7.48456									7.56295		7.33205	7.48719
_AATGKQELAKYFLAE_	P60041	Yes	No	7.31645	7.38292	7.49615	7.28299					7.34625			7.24915							7.75959
_LDPTDAQFVDAIHT_	Q6P8U6	Yes	Yes																	6.80948	7.1606	7.12831	6.24087
_(ac)MDFNVKKLAADAGTFLSR_	Q9JK48	Yes	No						6.17644	6.25688	7.06283	6.42551	6.50078		6.71693													6.77185	6.65404	6.453
_NRTRQAVITKELIEIISGAAALD_(am)	Q91VR2	Yes	No				5.55114
_RVTNDARENEMDENLEQVSGIIGN_	P60879	Yes	No	7.08001	6.39654	7.17638	7.40285
_VESLSPEELRSLR_	Q60943	Yes	Yes													7.09181
_EATDYGRQLHDD_	Q8BP92	Yes	No			6.72642	6.56237
_YEKKEKQIEQQKKIQM_	P50518	Yes	No					6.87994
_KKTKEKFLQSEETVRESFSMGSRGHMSRSSEPEVFVRPQDSIGDEASEEMS_	P18419	Yes	No						7.24783
_(ac)SSNGTDAPAEAQAAMEEPVVQPSVVDRVAGLPLI_	Q9DBG5	No	Yes												6.21846
_TFHSDICTLPEKEKQIKKQTALAELVKHKPKATAEQ_	P07724	Yes	Yes																												6.89561
_QGPGPWGFRLVGGKDFEQPLAISR_	O70400	Yes	No									5.80198
_RVEIQVPKPAEAPNCPLPSQTLENSEAPMSQLQSR_	Q80UG5	Yes	No									6.58876	5.65479
_AAISDSVVEPAAKAAL_	Q62468	No	Yes												7.25288
_HQVVEDGYEFFAKRQLVT_	P62137,P62141,P63087	Yes	No					7.01007	7.62257		6.66399																	6.99877	7.4329	6.76332	7.24186
_ELQKVQELQQQSAR_	Q6URW6	No	Yes									7.42115	7.13563
_WTSENQGDEGDAGEGEN_	Q9CQV8	Yes	No	8.06062	8.12741	8.15922	8.13133	7.72758	7.05936	7.26416						7.89931	8.06177	7.61345	7.74201					7.27549		7.08296		7.34645	7.25623
_FRGGEKVGEHNGGRDLDSLHSFVLRQAKDEL_	Q91W90	Yes	No	7.08124	7.05275	7.18671	7.17413	8.41416		7.57698	7.53123	7.35064	6.66669	7.20748	7.20586					8.38993	8.32339	8.46755	8.47422					7.69816	7.13913
_HSLSSESQAPEDIAPPGSSPH_	Q99K30	Yes	No											7.16419	7.14964
_(ac)AADIEQVFRSFVVSK_(am)	Q9QX47	Yes	No										6.58722
_AAKAPTKAAPKQKIVKPVK_	Q8BP67	Yes	No					6.44103
_QGDQYSCMVGHEALPM_	P01878	Yes	No									7.41032	6.89042
_SSLSGRNTLQDEKRRLEA_	O08638	Yes	No									7.19373	7.87008
_LVAQDTKNILEKILRDSIFPPQI_	Q60766	Yes	Yes																	5.31102
_LQEETRQKLNVSTKLR_	O08638	Yes	Yes									7.08363
_RLNERHYGGLTGL_	Q9DBJ1	Yes	No	7.15302	6.99956	6.93353	6.89222	7.05946		7.15314
_VANPNSAIFGGARPREEVVQKEQE_	Q9WUK2	Yes	No	7.62124	8.08901	7.91796	7.67255	8.06173	8.17522	8.53694	8.77243	7.96681	7.65813	7.80246	7.83281				7.46192	8.23652	8.54307	8.51165	9.27193	7.45412	7.63228	8.56869	8.03186	7.95526	8.20246	8.40939	8.24155
_NETNEIANANSR_	P84099	Yes	No										7.26783		7.06163
_LAALGGNSSPSAKDIKKILDSV_	P99027	Yes	Yes																	6.82309	6.62214
_GAMSQALNFIK_	Q62468	No	Yes												7.12543
_RAVNAVGVSEPSEISENVV_	A2ASS6	Yes	Yes																						6.60385	6.81452
_ASDIAMTEL_	P62259	Yes	No	7.08415	7.28166	7.01398	7.18479
_FDPIIQDRHGGYKPTDKHKTDLNHENLKGGDDLDPN_	P07310	Yes	Yes																					7.43228	7.28591
_AITEKETVE_	P47867	Yes	No	7.34654	7.8687	7.71576	7.53122													7.50497	7.6827	7.54459	7.32958
_SEKEDKYEEEIK_	Q6IRU2	Yes	No					7.23496																					7.07133		7.43162
_VETGVLKPGMVVTFAPVNVT_	P10126	Yes	No									6.5372	6.2357
_NVRVVGAE_	Q6P8U6	Yes	Yes																	7.6798	7.51507	7.35261
_HSQGTFTSDYSKYLDSRRAQDFVQWL_(am)	P55095	Yes	Yes																		5.48989
_MEDSDVEDLTKETLHKQ_	O89017	Yes	No					7.83921	6.85243		7.24201								7.67893									7.33178	7.46173	7.33591	7.38507
_NISSLEFEDAKLSAAISEVVSQTPAPSTH_	P51125	Yes	No									6.46973			6.62852
_LSEPNQTENDALEPEDLPQAAEQDEM_	P60041	Yes	No	7.14332	6.96416	7.16323	7.19517
_FRDGPPL_	Q9WUK2	Yes	No										8.05212	7.83398	7.84157
_NPLPTGYEDE_	P43024	No	Yes												6.9514	8.6147	8.35801	8.5997	8.34069
_ENTEKNEQINEE_	Q03517	Yes	No	6.90425	7.00918	7.03446	7.08727
_YGYTHLSTGDLLR_	Q9R0Y5	Yes	Yes																					7.7355
_ESTGPEPTQLHDSASFAQV_	D3YZ21	Yes	Yes	7.09461	7.03402	7.1437	7.0628
_KKILAERRKPLNIDHL_	Q9QZ47	Yes	Yes																						7.16524
_(ac)MDSKQQTVRLSDGHFIPILGFGT_	P70694	Yes	Yes															6.24346
_SEVPDRAPDSRHEEGLDTSHQLQADILAATQNLR_	Q8R138	Yes	No								6.19585	6.18987
_EEHIPDSPFVVPV_	Q8BTM8	No	Yes									6.50381
_GDVVYCSLPEVGTKL_	Q91WK5	Yes	Yes													7.56772		7.6375
_VETDDAERKPE_	Q9ESQ8	Yes	No	7.06785	6.438	7.02957
_QNKILLAELEQL_	P20152	Yes	No							7.01055																		7.11334	5.85909	7.24265	6.6814
_FGKVQGQDKHEDS_	Q60936	Yes	Yes																					6.54606	6.7097	6.6351	6.70261
_VTLELGGKSPSIVLADADMEHAVDQCHEAL_	Q9CZS1	No	Yes												6.5024
_(ac)AEPQPASSGLTDETA_	Q9CPU0	Yes	Yes																					7.49432	7.53557	7.84347	7.9226				7.52277
_YPAKPEAPGEDASPEELSRYYASLRHYLNLVTRQRY_(am)	Q9EPS2	Yes	No									7.37923	6.41621	6.91768	6.92471					7.87036	7.95124	8.04307	8.22027
_DSSKQDESHLLA_	P22005	Yes	No	7.18172	7.18973	6.834	6.78893
_(ac)AELDPFGAPAGAPGGPALGNGVAGAGEE_	O08585	Yes	No										7.01192	6.49094	6.69006
_QLLAEEKAAVLR_	Q6URW6	Yes	No										7.10016	6.92537	6.77357
_SFLPQPPQEKSQDGGR_	P11087	Yes	Yes																									7.71774	8.23462	7.64789	8.1414
_(ac)TDDQDCAAELEKV_	P97864	Yes	No											6.39223
_VWVGKDSQEEEKTEALTSAKRYIETDPAN_	P13020	Yes	No					7.65148			7.50059
_MAHLEITTERGFTATCGG_	P21812	Yes	No					7.75003	7.47287		7.46565																7.19227	6.90348	7.29841	7.54898	7.8363
_YEGNSNDIRVAGTGEGGLEELVEELNSGKVM_	Q62418	Yes	No					6.93274
_TVQKTTTR_	P05784	Yes	Yes														7.16914
_(ac)SSEEGKLFVG_	Q8BG13,O89086	Yes	No	7.50977	7.73018	7.75873	7.43886			7.364	7.51207	7.75028	6.58591	7.42334	7.24656	7.96955	7.5886	7.89003	7.62998	7.76352	7.30216	7.69894	7.63496	6.72627	6.75498	7.26028		7.24342		6.90172
_AITNTNYGICLDSRRS_	Q9CQC2	Yes	Yes																	7.63649	7.31661	7.83746	7.39346
_EKYEKDIAAYR_	P63158	Yes	No					8.1349	7.93173	8.22815	8.50081
_(ac)MDSKESLAPPGRDEVPSSLLG_	P06537	Yes	No									6.4462	6.76519	6.71855
_VPSPVSSEDDLQEEEQLEQAIKEHLGPGS_(am)	Q03517	Yes	No		6.77775	5.03179
_SLQDDPKLV_	A2AQA9	Yes	Yes																					7.30789
_TAEVLELAGNASK_	P0C0S6	Yes	Yes					7.18029																				7.24877	6.97525	7.01412
_FIKPTVFGDVQDG_	Q9CZS1	Yes	No									7.35865
_KLATPTYGDLNHLVSA_	Q9ERD7	Yes	Yes	6.99803	6.87134	7.07271	6.83303
_(ac)MDSSAVITQISKEEAR_	P58466	No	Yes										6.74616
_MEEPVVQPSVVDRVAGLPLISS_	Q9DBG5	Yes	No										7.08537	6.71848	7.28612
_(ac)AAYSYRPGPGGGPGPAAGA_	P12815	Yes	Yes													7.80481	7.14859	7.99022	5.64498
_ENLEKTRHTLEKRMNK_	O54724	Yes	No								7.32405
_GAEEAKSFDQL_	O35887	No	Yes											6.85379
_(ac)RANIAAILESHGI_	Q8BJA3	Yes	No						7.88916																	7.58546				7.46476
_KRELQEL_	Q01853	Yes	Yes													8.13632		7.95781							6.52089
_KNGPVEGAFTVFSDFL_	P10605	Yes	No	6.66213	5.60018
_GHLDVQPAALEDGWDSEPF_	Q9D1A2	Yes	Yes																										6.68788
_AYQKQPTIFQNKKR_	P62281	Yes	No									8.87109	7.74889
_(ac)MEGLDDGPDFLSEEDRGLKAI_	Q6P8X1	Yes	Yes										6.71413
_DPEGQPGGELM_	P18242	Yes	Yes													8.13317	8.06239	8.32052	8.20048
_QEQDQTTDWRATLKTIRNGIHKIDT_	Q9EPR2	Yes	Yes																	7.06362	6.66814	6.93808						7.00572		6.89555	6.81154
_TGTQDQIQNAQYLLQNSVKQ_	P61979	Yes	Yes																										7.27224
_DFVACNHL_	Q5BKQ4	Yes	No												7.45855
_LQTVEQGSWVG_	Q9D7Z6	No	Yes												6.93782
_KEILVGDVGQTVDDPYTTFVKML_	P18760	Yes	No	7.37325	7.42369	7.4251	7.23721
_(ac)SYGRPPPDVEGMTSLKVDN_	Q62093	No	Yes										7.34879
_QQETAAAETETRTHTLTRVNLESPGPERV_	Q0VGU4	Yes	Yes	7.88535																7.01593		6.66346	7.14084
_EEEANGGEIL_	P22005	Yes	No	7.02671	6.71346	7.0995	6.75065
_DWSDSDQIKEAMPEPFEHLLQ_	P41539	Yes	No	7.24272	7.19814	7.16985	7.49609
_SDQSERAEQPHTFHPALLQFL_	Q9D1C3	Yes	No	6.96917		7.12743	6.95076
_(ac)TTQQIVLQGPGPWGFRL_(am)	O70400	Yes	No			5.21431
_AAQEEYIKRALANSLACQGKYTPSGQSGAAASES_(am)	P05064	Yes	Yes																					5.87252		7.02635		7.58049	7.80719		7.65692
_SFSQLKSQGAQLKSYGQQKSQQQSSFSQVK_	Q8BS30	Yes	Yes						8.02762
_SVNDVFVIEEWGRAHQAEGKVRLL_	P99029	Yes	No	6.931	7.1907	7.16691	7.20903	7.11747	7.34711	7.60867	7.2468																	7.1963	6.71248	7.09645
_SAKEQIKWSLLR_	P61924	Yes	No						7.10122	7.32929																				7.88091
_SAAGWPGYVRPLPAATAEGPAAVTLA_	P14602	Yes	No					7.47212		7.39559		7.00833																7.09617		7.26341	6.84265
_LNAANVPAGTEVV_	P17751	Yes	Yes																					7.1861	7.17502		6.58293
_AIGRITGLD_	Q6P8U6	Yes	Yes																	7.38516	7.3638
_DITPMMGVLDGVL_	P14152	No	Yes												6.452
_TELNGDTITNTMTLGDIVYKR_	P12710	Yes	Yes													7.53516		7.55826	6.7438
_PLLQGAVPAASEPPVLDVKR_	Q9CR68	Yes	No	7.12136	7.10721	7.14493	7.25166
_GPILPIVSVKNVDEAINFINDR_	P47740	No	Yes									6.59639
_LDDIRKLD_	P63328	Yes	Yes																							7.43139
_LLPESRIKPTCKET_	P15089	Yes	Yes					7.81918	7.62189																				7.91964	7.3	7.53737
_LLQKLDFPAMK_	Q9CPU0	Yes	Yes																7.63607
_QLELGGSPGDLQTLA_	P01325	Yes	Yes																	8.54245	8.68136	7.55558	7.85789
_LKVQHKFVEEIIEETKVEDEK_	P08553	Yes	No	7.7174	7.6396																								7.19861
_VEEPKNLVKTNCDLY_	P07724	Yes	Yes																							6.83981		7.21436
_TFYNELRVAPEEHPVLLTEA_	P60710,P63260	Yes	No	7.70486	7.6582	7.62982	7.6306	6.79253				6.51519		6.4166														6.84312
_AEIEKFDKSKLKKTETQEKNPLPSKETIEQEKQAG_	P20065	Yes	Yes																										7.6546
_HHLGKDFTPAAQAAFQKVVAGVAAALAHKYH_	A8DUK4	Yes	Yes					6.53905	7.06628	7.32225	7.01389															6.95173			6.17599	6.86356	6.68899
_THNDIIHNENMR_	P26040	Yes	No									7.38409	7.33961	7.36007	7.10772
_NDVLELLDKYL_	Q9CQV8	Yes	No					6.84108
_AELEAALQRAKQDMAR_	P11679	Yes	No									7.66616	7.3453	7.25184	7.72607
_QTVDLYEGKDMAAVQR_	P37804	Yes	No									7.33702		7.1934												7.42147				7.18025
_GLIQEMEKEDRRYNPPIIHQG_	P27784	No	Yes					7.69143				7.28223																7.25282	7.24672	7.03762	7.52086
_GGRDWLADINDIT_	Q9Z0M5	Yes	Yes													7.73952	8.00248	8.28451	7.46406
_EQDTSAHLER_	Q5SX39	Yes	Yes																					6.78274	6.96697
_(ac)APSATMPATAETQEVADQVKSQLESKENQKFDV_	Q62426	Yes	No					6.29618																				6.51613
_SGDLGDMEPLKGAPLMQ_	P30999	Yes	No									7.03383	6.81351	6.87241
_(ac)SHVAVENALGLDQQFAG_	Q62167	Yes	No												7.42639	6.59695	7.06404		6.83347			7.25385	6.76235
_NEIQEALGR_	Q9D7S9	No	Yes										7.75097
_KEAVQVL_	A7L9Z8	Yes	No		6.82869
_(ac)MFLTRSEYDRGVNTFSPEGRLFQVEYA_	Q9Z2U1	Yes	No					6.63949																				6.91204	7.06723
_NDIFERIAGEASRLAHYNKRSTITSREIQT_	P10854,Q64478,Q6ZWY9	Yes	No					6.59627		5.58751																			6.90301
_GIVSYGRGDAKPPA_	P21812	Yes	No					8.25517	7.19761																			7.40365	7.7908		7.66532
_(ac)TSYSYRQTSAMSSFGGTGGGSVRIGSGGVFRAPSIHGGSGGRGVSVSS_	P19001	Yes	Yes									6.43966
_LKKLHDEEIQELQAQIQEQHVQIDVDVSKPDLTAA_	P20152	Yes	Yes																											7.02807
_YNEATGGNYVPRAVLV_	Q9D6F9	Yes	Yes	7.54685	7.2072	7.52004	7.25003
_(ac)PSCLAPARAEGE_(am)	Q64347	Yes	Yes													8.02429
_TGTEALP_	Q9WU42	No	Yes										6.5771
_NMPWNVDTLSK_	Q61081	Yes	Yes									7.46116	6.99976
_RVIISAPSADAPMFVMGVNHEKYDNSL_	P16858	Yes	No										6.59616
_VFDVELLKLE_	P26883	Yes	No	8.71895	8.76012	8.59004	8.9191	7.10478	7.32206	7.52667	7.17853	6.79736	6.09198	6.88323	6.68218	6.67733		7.24509				7.34929		7.44521	7.65962	7.12838	7.50671	7.57832	7.07275	7.66635	7.18298
_KNKDNVKFKVRC_	Q9JJI8	Yes	Yes																			7.44995	7.48993
_NLNDRLA_	P19001,Q9D312	Yes	No										7.57857	7.46283	7.42296
_SGKFYGDLEKDKGLQ_	P14211	Yes	No					7.60819			7.34103
_ADLLPALQG_	Q8CHP8	Yes	No	7.59686	7.80361	7.79225	7.91154									7.96641		8.40005							6.92282
_DAEATYLA_	P19001	Yes	No										6.84391		7.04931
_SAEMSLDQIEQVILVGGATRVPK_	Q9JKR6	No	Yes												6.36069
_KELGEKLSKDPNIVIAK_	P27773	Yes	Yes																												7.4383
_EGQEAHYNNLPTPK_	P19001	Yes	No										8.42213
_NREEAIKQLR_	Q8VDD5	No	Yes									7.14723	7.07447
_EEEIKAEQEERKKQAEEVKQR_	Q9D8Y0	Yes	No					8.10552														7.64109
_FVDNHDNQRGHGAGGSSILT_	P00688	Yes	Yes																	7.78689	7.97176	8.1127	8.23333
_FDQAFGVPR_	P14602	Yes	No									7.10895
_PIQNTDEETKTEEQPGKED_	Q5G866	No	Yes												8.41318
_(ac)AAPEGSLRKRKVGGAE_	Q3U3R4	Yes	No							6.91059	7.82971									7.45736	7.44864	7.85382	8.08892							7.08394
_VYSFLQTKVPETTQKA_	Q9WTP7	Yes	No											7.17737	6.96326
_SPIPILPLPTPDAETEKLI_	Q9Z2Q6	Yes	No										6.34473		6.6751
_SEGPLKGILGYTED_	P16858	Yes	Yes																					7.1818	7.14757	7.36297	6.94764
_ANIKHKPGGGDVKIESQ_	P27546	Yes	No											6.76131	6.56046
_GGYGGSSSSSSYGSGRRF_	P49312	Yes	Yes											6.76714	6.99654
_VDSLNQKMEVQRRPWLVD_	P16675	Yes	No					7.65732
_FEATTLGPALR_	Q3UQ44	Yes	No							7.1359	7.60276
_(ac)VEEVQKH_	Q922V4	No	Yes												7.71475
_ETLTITQAV_	P60843,P10630	Yes	Yes																										7.57668		6.57257
_YVGTKTKENVVQSVTSVAEKTKEQANA_	Q9Z0F7	Yes	Yes							7.31666
_SLPDGKVMVHDPHSLA_	P01902	Yes	No								7.83734
_DDFQKDLKANESR_	P16546	Yes	Yes																										7.41653
_NVLLVLE_(am)	Q80UG2	Yes	Yes																		7.25512
_LECADDRAELAK_	P07724	Yes	No					8.47585	7.80833	7.43266	7.53425											8.09011		7.47236	7.06531	8.06597	7.78308	8.33317	8.44983	7.88271	8.07506
_YHLLEQVAPKGDEEGIPAV_	Q61233	Yes	Yes																									6.91234			6.82801
_VILHLKEDQTEYLEERRVK_	P11499	Yes	No									6.94149	6.73945
_(ac)AASVDLELKKAFTEL_	Q9CWM4	Yes	No	8.56538	8.61078	8.63124	8.66097	7.10721	6.86483	7.07725	7.17184	7.39607	6.83902	6.78632	7.20682	8.3286	8.23008	8.43194	8.3041	7.24803	7.42543	7.3082	7.44161	7.01807	6.94792	6.76836	7.01887	7.23389	7.23132	7.06395	7.19109
_(ac)AAEREPPPLGDVKPTDF_(am)	Q9CWK8	Yes	No					6.43768																					5.31425
_NKDQGGYEDFVEGLRV_	P05977	Yes	Yes																					7.38956	7.60148	7.30991	7.68498
_VETKEPEKEIRPA_	Q61598	Yes	Yes					6.99599	6.63447																			7.17569
_DQLLDAD_(am)	Q8JZU6	Yes	No	8.26362	8.17937	8.36754	8.39087
_(ac)SMNKGPTLLDGDLPEQENVLQR_	Q8CGN5	Yes	No					7.84794	8.94617	8.77284	9.19917	6.66557	6.56666	6.52336								8.94225	7.4261	7.53659	7.32471	7.89188	7.32639	8.83892	9.1725	9.04578	9.04381
_QASGGPVDIGPEYQQDLDRELYK_	P97450	No	Yes									6.72064
_(ac)SSEEGKLFVGGLNFNTDEQALEDHFSSFGPI_(am)	O89086	Yes	Yes																											5.63148
_DLSGTLESIPDK_	P34928	Yes	No					7.01611					7.49148	7.20222	6.95616									7.20813				7.40571	7.27007
_SNLPSTGGSLSVAAGGK_	Q9DB34	Yes	No										7.17733	7.2673	7.14859
_TVNTEELKGFEVQVTELR_	Q9D312	Yes	No										6.47679	6.47016	6.15961
_NTAQKAVGKDNF_	O08553	Yes	No	6.61272	6.7301	6.79637
_SGPHLSVTF_	Q8VHK5	Yes	No			7.11722	7.19269
_HFFMPGFAPL_	P68372	Yes	No									6.62353		6.83288	8.04632
_SRPGPVPEAAQ_	Q6URW6	Yes	No										7.75489	7.89435	7.78811
_QKAPQVSTPTLVEA_(am)	P07724	Yes	Yes														7.88437
_SAGELLRDER_	Q9DBP5	Yes	No										7.54512	7.73191	7.34964
_DALEGGEQFIDAAKIIRHPNYNANTYNNDIMLIKL_	Q9CPN9	Yes	Yes																	7.06252
_KESTPETEEGAPTTSEEKKPIPG_	Q9DC77	Yes	Yes																								6.69128
_EDENFILKHTGPGILSMA_(am)	P17742	Yes	No	5.32372
_NLRDYFEK_	Q8BG05	Yes	Yes																									6.83035	7.28224	7.16324	7.44512
_WFKPEELID_	Q01768	Yes	Yes																										6.74039
_SEHCPPLHIPGSM_	P13412	Yes	Yes																					7.76852	7.6036	8.63904	7.96211
_AEFQPLVEEPKNLVKTNCDLYEKLGEYGFQNA_	P07724	Yes	Yes					7.3412																				7.82408	7.78386	7.23017	7.3947
_KIISLSQLLQEDSL_	P97372	Yes	No												6.59454
_SHHPADFTPAVHASLDKFLASVSTVLTS_	P01942	Yes	No					6.95419	6.8751	7.07052	6.99537				7.06629					6.79376		6.8334						6.58039	6.97486	7.05885	6.71968
_EGLQDEGAEPMG_	P26040	Yes	No											6.95471			7.36359
_YTSEPVYETTEAPGHYQAE_(am)	Q60598	Yes	Yes					7.8288
_DVESDSAKQFL_	P09103	Yes	No											6.74462	7.39521	7.8873		8.00114	7.70534
_RLLEGEDIKTTEY_	Q9D312	No	Yes										6.90388	7.39939	6.9847
_LFDQLHEGAKALDVGSGSGILTA_	P23506	No	Yes									6.3565
_GSPGDLQTLALEVARQ_	P01325	Yes	Yes																	8.37898	7.99416	8.81371	8.1039
_(ac)AASGDPGSAESYRSPLAA_	P54822	Yes	Yes											6.92906
_MKRLGLPGDVIER_	P51162	Yes	No												7.27628
_DETKNVFV_	D3Z6P0	Yes	Yes																	7.53823		7.64434	7.58121
_FKVLDPEGKGTIK_	P97457	Yes	Yes																					7.32732
_MLTFHRFAGDKDHLTKEDLRVLME_	P08207	Yes	No					7.34083	6.66994		6.9739
_SIQVLASKSAILE_	Q99PL5	Yes	No					7.22895	7.05616	7.39434	7.61101	6.97331	6.81598	7.22427	6.87126		6.99869		7.78232	7.6298	7.97026	8.0809	8.30199			7.00354		7.04857	7.08802	7.60662	7.47112
_KHPDASVNFSEFSKK_	P63158	Yes	No								7.58764	7.27512	8.53883
_(ac)SDEFSLADALPEQSSAKPPAVTNT_(am)	Q8BH93	Yes	No	5.05085									4.8616						7.51018
_SKGVIEEPK_	Q9D7M1	Yes	No		6.85074	6.42477	6.50484
_QEEFDIDMDAPETER_	P63054	Yes	Yes									6.99897
_EAEAPTGKRVAEDDEDDDVDTKKQKTEEDD_	P26350	Yes	No					7.45421	7.02619	7.57724	7.49702		7.52273		7.26479
_GNPDDSFLEDEGEDR_	P16014	Yes	No	6.73832	6.93856	6.93917
_AVAGDASESALL_	Q8VDN2	Yes	No										7.57299	7.53753
_RLNVKNE_	P97457	Yes	Yes																							5.62787
_KLGEMWSEQSAKDKQPYEQK_	P30681	Yes	No									7.60864
_YSDVAKRLTK_	Q9QYB1	Yes	No							7.24928
_GPLKGILGYTEDQVVS_	P16858	No	Yes									7.03843
_GDEDSGDSDTSPKPSPKVA_	Q9D415	Yes	No	6.87375	6.94692	6.53881
_(ac)SATSVDQRPKGQGNKVSVQNGSIHQKDAVNDDDFEPYLSSQTNQNNS_	Q8BYK6	Yes	No							7.30089	7.48721	6.56027																	7.125	7.33478
_NLGKDSNNLCL_	P16045	Yes	No					7.41054	7.87068	7.7638	7.29293	7.70353												7.40302	7.43353	7.16404	7.04557	7.85103	7.4957	7.87231	7.11691
_DLAIKDLKEALTQLRGNQL_	O70145	Yes	Yes																										6.95475
_YDIDVAK_	P62751	Yes	Yes																									7.49155	7.227
_TAQVIILNHPGQISAG_	P10126	Yes	No										7.32829		7.17523					5.56263
_(ac)AFSGKYEFESEKNYDEFMKRLGLPGDVIERGR_	P51162	Yes	No									8.44236	9.22299	8.96822	9.47763									7.44605	8.1808		6.6534
_VAKNKDQGTYEDYVEGLRVFDKEGNGTVMGAEIRHVL_	Q60605	Yes	No					7.28175
_EDEEENEMFRESQLLDLDGFLEFDDLDGIHALM_	A4Q9E5	Yes	Yes															7.81009
_AQEEYIKR_	P05064	Yes	No									8.42096	8.92925	8.665
_(ac)YPTTLVRTEPREQLLD_	Q6P9P6	Yes	Yes																											7.12335
_KEDTEKERDLRDVGDWRK_	P13412	Yes	Yes																					7.16806
_FAKDFLAGGVAAAISK_	P51881	No	Yes											6.71208
_QGAGDMWRA_	P05366	Yes	Yes														8.10289
_NWGEGWGLVPSDRA_	P00688	Yes	Yes																		7.20676
_RTPLLSSLSATSNN_	Q01279	Yes	Yes								7.18892
_ALPNPRGLLGGVVHTVQNTLRNTISAVTW_(am)	Q8CGN5	Yes	Yes																											5.82895
_(ac)SFIPVAED_	P35505	Yes	Yes																7.30561
_SGGTEGLLAEKLEALIT_	Q8BMA6	Yes	Yes										6.11528
_SLEQQLPYAFF_	Q68ED7	Yes	No	6.79018	6.66188	6.49112	6.56822
_YDLVPEPKIIDAALRACRRL_	P12787	Yes	No			6.0006						6.8313	7.17969		6.69692
_IELRALSKVLPFFERPDFQL_	Q8R180	Yes	No					7.2008
_NGDKDIGNIISDAMKK_	P63038	No	Yes									7.41493			7.34965
_DHWKDLDRKDGKKDQDSR_	Q8BGD9	Yes	Yes									6.91594	7.17088
_QFIAAQNLGPASGLPTPT_	Q9ET54	Yes	No									7.38777	7.22588
_(ac)SRLGALGGSRAGLGLLL_	Q3UJU9	Yes	Yes																7.48453
_FIKPGADLSTGHDEL_	Q9ESP1	Yes	Yes																				6.88429
_(ac)LGSINTELQDVQRIM_	O08547	Yes	No										6.63688
_GEGCAQPNKPGIYTRVT_	P21845	Yes	No					9.33793	8.6986	8.04839	8.42641									7.24592	7.19332	7.94702		8.09642	8.02306	7.89371	7.84252	8.98695	8.70782	8.68997	8.58195
_APDFELDA_	A2ASS6	Yes	No				7.03302
_(ac)AVSVTPIRDTK_	Q9JKP5	Yes	No									7.1692
_MLQGVDLLADAVAVTMGPKGR_	P63038	Yes	No									6.54058	7.05383	7.04852	6.97217
_FKDPNAPK_	P63158	Yes	No									6.71114
_THGMMVCEDGPIFYPPPT_(am)	C0HKG6	Yes	Yes																			5.00604
_AGGGMSSFKTRVKSRIL_	P30933	Yes	No						9.34597
_KMPENFMPPVPITSPIMNPSGDPQSQGLQQQPSTPGPLSSH_	Q3UPL0	No	Yes												6.35791
_VIPGAAEGSSDLAQLLAELGGVVRH_	Q6DIA2	Yes	Yes											5.98306
_LTKDFSALESQLQDTQELLQEENRQK_	Q8VDD5	Yes	Yes									6.87903
_TATIDAIYDMYTK_	Q9JL62	Yes	No					7.04817
_YGGSSSSSSYGSGRRF_	P49312	Yes	Yes												7.1449
_(ac)MEDVTLHIVERPYSGFPDA_	O54724	Yes	No								6.87279																	6.98306		7.00069
_MGLEKSLILFP_	P00683	Yes	Yes																			7.09318
_AGDGKTGASWTD_	Q9D0A3	Yes	Yes				6.34858
_SSFGPISEVVVVKDRETQRSRGFGFITF_	O89086	Yes	No	7.0217	6.74243	6.83337	5.9499		6.53575	6.0468	7.19185																			6.89224	6.73128
_ADQFEGKTATVEQT_	P17892	Yes	Yes																	7.77713	7.65247	8.13717	7.70371
_AENGVQNAESTQE_	P56942	Yes	No	7.26144	7.17302	6.96757	7.1053
_(ac)PAPAQPPGDPAAQ_(am)	Q78JW9	Yes	Yes																				6.42288
_LVDMKQA_(am)	Q8C5W0	Yes	No
_AGWPGYVRPLPAATAEGPAAVTLAAPAFSRAL_	P14602	Yes	No									6.44366																		6.82335
_LLGDLSRGQETL_	Q62361	Yes	No			6.67418	7.13418
_AENGDAKTDQAQKAEGAGDAK_	P09602	Yes	No							7.03619	7.27588		7.35324			6.52053		6.31715	6.54453			7.83686
_TNRGSKMFKL_	Q9JK37	Yes	Yes																							6.97363
_EGNKEDVDKAVK_	P47738	Yes	Yes													6.61873	8.30235		7.50074
_(ac)SKLSQPATTPGVNGISVIHTQAHASGLQ_	P53568	Yes	No							6.91142		6.91583	6.3675	6.6339	6.71059											7.03804	6.89137				7.22427
_YEEGPGKNLPFSVENKWRLLAM_	P17665	Yes	No										6.97015		7.67566
_HGEESRADIA_	Q80T19	Yes	Yes																	7.67158	7.59267	7.81108	7.62184
_GGVEFNIDLPNKKV_	O08997	Yes	Yes													7.83544
_RRILNEDGSPNLDFKPEDQPHFDIKDEF_	Q9CQ45	Yes	No	7.44114	7.23552	7.47853	7.46888			6.96911	7.29282																	7.13853		6.03243
_DLTTNLAEEEEKAKNLTKLK_	O08638	No	Yes									6.7447
_SGPLKPMTF_	Q9R100	Yes	No										7.32816	7.291	7.64314
_EMEKKLEKGQSI_	P07310	Yes	Yes																					7.32148	7.27723	6.73763	7.1201
_(ac)MEMPEEPAN_	Q8VH37	Yes	Yes														7.46993
_GPGPGGPGGAGGA_	P60761	Yes	No			6.85671	6.91712
_TNKMLKAEMEDLVSSKDDVGKNVHELEKSKR_	O08638	Yes	No									6.41995
_(ac)MEGKVYIGGEDYEKEFTP_	P40936	Yes	Yes														7.4942	6.80631	6.55452
_GASQRGMTVYGLPRQVYDPK_	Q08091	No	Yes									7.06201
_LDKENAIDRAEQAEADKKQAEDRCKQLEEEQQALQKKLK_	P58774	Yes	Yes									6.18296
_GTPKESEPQAAADATEVKE_	Q91XV3	Yes	No			7.23097	7.08758
_TEDVPETDARVVGGAEARRNSWPSQI_	Q91X79	Yes	Yes																	7.77416	7.63817	8.0401	8.23535
_NVKKKEEDKKKVEEANKAEENGSEA_	P98078	Yes	No					6.69572
_NLMEEEEKSK_	Q8VDD5	No	Yes									7.7728	7.27909		7.31399									6.54064
_GGGGSYNDFGNYNN_	P49312	Yes	Yes
_MPGVGLPELGSPGLPPLPSLPPRNLPGIAPLPMLS_	Q99JX3	Yes	No												7.00064
_PVLTGLS_	Q9CR35	Yes	Yes																			7.10228
_EAVGDDESVPENVLNFDDLTADALAALKVSQIKK_	P26638	Yes	No									6.50078	6.19541	5.64195	6.10432
_PKHEFSVDMT_	O08997	Yes	No	7.73457	7.74232	7.76973	7.61153	9.01263	8.07009	7.98466	7.90686	7.44706	7.22222	7.34669	7.41193	7.90151	8.20418	8.64044	7.98301	7.40738	7.64434	7.73982	7.27185	7.7546	7.77862	7.92998	7.53737	8.56741	8.72104	8.13998	8.48226
_GIPGPKPLP_	Q64464	Yes	Yes											7.40777
_VVQLSGHLAQETERVKEEIKKELEDLRDR_	P06728	Yes	Yes										6.25387
_SKVEGTGDTHAR_	Q70IV5	Yes	Yes									6.84214	6.95714
_EKPPAIDWAY_	Q9DCX2	Yes	Yes																7.12475
_PDDGKMQHLEQTLNKELI_	Q00897	Yes	Yes																										7.12059		7.05006
_LYGEEEVPRSPFK_	Q8BTM8	No	Yes									7.53165
_TGMAFRVPTPNVSVV_	P16858	Yes	No									7.93858	7.8326		7.59016
_LEPEDLPQAAEQDEMRL_	P60041	Yes	No	7.46066	7.29024	6.79371						6.71064	7.33834		6.87567
_LDKDKSGFIEEDELGSILKGF_	P32848	Yes	Yes																					7.14743	7.10342	6.75895	7.06187
_(ac)AAAATMAAAARELVLR_	Q8C754	Yes	No								6.44035		6.53557	6.43289	6.9026	6.17144			7.51556
_APIPKMEAEEVKEQINE_	Q9JL35	Yes	No												7.28672
_EGVVGAVEKTK_	Q9Z0F7	Yes	No					7.88917	7.56433	7.80728	8.19748	7.33216										8.61972		6.89914		7.30925		8.27433	7.94068	8.58584	7.84355
_(ac)AASRDADEIHKDVQNYYGN_	Q91WU5	Yes	Yes															6.45691	7.34568
_RVDPVNFKLLSHCL_	P01942	Yes	No		6.82478			7.73163	7.8892	8.1108	7.73231	7.12554			6.67244	7.50425			6.61894			7.6121				7.32689		7.52672	7.34252	8.14295	7.38531
_TLNPNTTGVQNPHIER_	P47809	Yes	No									8.30464	8.59153	7.95254	8.34768
_(ac)TEKEVVESPQPPFPGETPQSGLQRLKQLFKKGSPET_	Q8BZ71	Yes	Yes																							6.9048
_IVPLQGAQMLQ_	Q91XE0	Yes	Yes														8.00803	7.5724	7.87709
_GAAQVVVTDL_	Q64442	Yes	Yes														7.04612	8.03139
_DYVQSMDVAAFNK_	O70251	Yes	Yes										6.99977
_(ac)ADDLDFETG_	P63242	Yes	Yes																7.70763
_GAELQESARQKLQELQGRLSPVAEE_	Q00623	Yes	No					7.88043	7.94408	7.483	7.4817											7.77273		7.76339	7.49685	7.40906	7.42841	8.086	8.06751	7.45189	7.85895
_(ac)ALTSFLPAPTQLSQDQLEAEERARSQ_	Q9CSN1	Yes	No										6.85373		6.69075	7.29007			7.54934		6.56835
_RMPFEGAGDPDQV_	P32648	No	Yes												7.61363
_GNEIEPNFSATRK_	Q9D0A3	Yes	Yes									7.84831
_VPAALFSKLLFTDDSDSENLPF_	Q9EPS2	Yes	Yes																			6.06041
_ITAIGDVVNHDPAVGDRLRVI_	Q9WUB3	Yes	Yes																							7.3139	6.89847
_ISEDPVPIK_	P32648	Yes	No	7.40622	7.37495	7.50729	7.66382					7.70283		7.56742	7.3129
_GVKPHDIFEANDLFENTNHTQVQSTLLAL_	Q08091	No	Yes									7.02442
_PKPHSEAGTAFIQTQQLHA_(am)	P52480	Yes	No		6.13092
_RDDTLHETEDVKEAIRRLPEDLY_	Q9D855	Yes	Yes																							7.15037
_TASDFISKMQYPRQTQVSVLPEGGETPL_	P13020	Yes	Yes																									5.83847
_SLVSKGTLVQTKGTGASGSFKLNKK_	P43274,P43277	Yes	No									7.47677	7.54502	7.27296	7.51462
_DGNSLSPLNPLVW_	P39061	Yes	Yes													7.58201	7.5931	7.4844	7.52516
_PSKETIEQEK_	P20065	No	Yes							6.73614			7.26494	7.77223	7.42728							7.6381
_(ac)SILRIHAREIFDSRGNPTVEVDLYTAK_	P17182	Yes	Yes							6.87929
_EEELDRAQERLATALQKLEEAEKAADESERGMKVI_	P58774	Yes	No									6.76559
_QDEGAEPMGY_	P26040	Yes	Yes											6.53339
_TGKDISTNYY_	P08113	Yes	Yes																7.15246
_DSSKQDESHLL_	P22005	Yes	No	6.78962	7.00658	6.84181	6.85978
_KGDSGGPLLCAGVAHGIVSYGRGDAKPPA_	P21812	Yes	No					8.66277	8.49831	7.58098	8.09712										7.46344	9.06099		7.83773	7.63162	8.09421	7.5547	8.72725	8.85554	8.49046	8.85237
_(ac)MISGLSGRKSSTGSPTSPINAEKLESEDDVSQAFLEA_(am)	Q6PDN3	Yes	No									6.24407			7.09653
_SVLQMVQAMEKASGKKIPY_	Q8R059	Yes	No										6.14257
_SEIAGIENDPGFGAPAASQV_(am)	Q6IRU5	Yes	No				5.43234
_LEDRVAEFTTNLMEEEEKSKSLAKLK_	Q8VDD5	No	Yes									7.55246		6.42075
_NLSKSLSGALDLE_	Q8C838	Yes	No						7.94222	7.46099	7.119																			7.2861	7.21823
_PEQPEQPEQPAAEEPQAEEQSE_	P26645	Yes	No				7.05956
_LPKEKKPAPRAPEPN_	P97797	Yes	No							6.94953
_RGETSGRVDDNEETIK_(am)	Q9R0Y5	Yes	Yes																							6.19776
_(ac)MNSSDEEKQLQLITSLK_	Q8K2Q9	No	Yes											6.66761
_KVEEEVINDQALQALSDSLGTR_	P51125	No	Yes									6.47134
_NGDTITNTMTLGDIVYKR_	P12710	No	Yes												6.72278	7.78407	7.75543	7.9442	8.1415
_IALEEWAGCFGIKEQDINKDL_	P07214	Yes	Yes																												6.19688
_KELKNNPHRDF_	Q3V1D3	Yes	Yes																					6.37077	6.35024	6.17444
_QMPGPKKTKEMTTT_(am)	Q8VD63	Yes	No					8.46322
_(ac)EMHEQLGSAEA_(am)	P43028	No	Yes											6.39288
_IAQQPVNEVEHRII_	P52503	No	Yes									6.92087			7.19163
_LGYSLNNVHLIGHSLGSHIAGEAGKRTFGA_(am)	Q6P8U6	Yes	Yes																	6.09728			4.91161
_(ac)AEQEPTAEQLAQIAAENEEDEHSVNYKPPAQK_	Q99PT1	Yes	No					7.70918				7.66773	8.26439	8.14504	8.03085	6.51559	7.78077	7.67707	7.83025									7.37532	7.43995	6.95187	7.5145
_LNKEMASEKAK_	Q99PL5	Yes	No									6.74132	6.97272		6.60282
_ANELACRGLDHLEEKIPALQ_	Q8CGN5	Yes	No								7.5894																	6.82192	6.76789	6.94525
_ASNGQWQVH_	P05208	Yes	Yes											6.56502
_PMSTVFYPSDGVATEKAVEL_	P40142	Yes	Yes													7.40009		7.53026
_(ac)MQPASAKWYDR_	Q9R0Q7	Yes	No	7.41937	7.52967	7.43982	7.46854					6.8724	7.15729	6.94709	7.25002	7.75287			7.33773
_(ac)MWKASAGHAVSITQDDGGADDWETDPDFVNDVSEKEQRWGAK_	Q60598	Yes	No	7.65979							6.86353		6.3689		6.15108															7.45279
_ENPTAGVVQ_(am)	Q810A7	No	Yes											9.16054
_EGDDDTSRMEEVD_	P07901	Yes	No	6.52232
_LSENDLNFIKQSK_	P58252	Yes	No										6.81537
_GIQEAQVQLQKANEER_	Q99K01	Yes	No									7.02999
_GSIITVYPKEIRTF_	O54782	Yes	No	7.48773	7.41807	7.42828	7.36284	7.36721	7.4814	7.65708	6.94816	7.10691			6.89733	6.72092	7.47701	6.85211	7.02665			7.56345						7.35049	7.21483	7.03334	7.34367
_GPEGERPA_	P63325	Yes	No											7.63912	7.27847
_HESGASIKIDEPLEGSEDRIITITGTQDQIQNA_(am)	P61979	Yes	No									5.37942	6.26385		5.17871
_TSGAMLTGELKKTLIDVLQPL_	P32921	Yes	Yes																										7.4887
_DEETVRKAMEAVAAQGKVKK_	Q9DBJ1	Yes	No									7.65152	7.79659		7.96278
_SDKLQAGTVFVNTY_	Q8R0Y6	Yes	Yes													6.39939		7.82127
_AHLEITTERGFTATCGGFLITRQFVLT_	Q3UN88	Yes	Yes																									6.53432	7.11439
_(ac)MEEAEGVAAAPGPASGLAFR_	Q9CQV4	Yes	No									6.63988		7.3896	6.26846
_DEPLPPPYP_	P21845	Yes	Yes																									7.78532
_WLPAGDALLQMITIHLPSPV_	P58252	Yes	No									6.80352		6.0973
_(ac)IDAARKGKMKF_	Q9R1J0	No	Yes												7.64078
_DLYEEMGKVK_	Q9DBP5	Yes	No									7.26971	7.30203	7.85858	7.85928
_LAELLSEPNQTENDALEPEDLPQAAEQDEMRLE_	P60041	Yes	No	6.87004	6.95447	6.86671	6.81311
_AEPLQLPAIKLPTGKDLCGQSTTQAMDQ_	P21614	Yes	Yes																									7.51753	7.24947
_KRGTGGVDTAAVGAVF_	P07310	Yes	Yes																					6.91647
_KGPFTDVVTT_	Q9WV55	Yes	No		7.13274
_PDGHQLTFPNRLGHNQLHYLSMGGLQISSFKLE_(am)	Q9CQW5	Yes	Yes												5.85327
_AHKSEIAHRYNDLGEQHFKGLVL_	P07724	Yes	No		7.30127			8.12789	7.66872	8.27588	7.82957							7.96982		7.23555	7.52078	7.64166	7.57198	7.5161		7.33254		7.5057	7.41212	7.85951	7.0081
_DAGTIAGLNVLR_	P63017	Yes	No					7.81531				7.57511	6.54782	7.44236										7.48104		7.25765		7.32911	7.1433		7.23825
_YSFPVVIKNKTWKFVEGLPIND_	P14152	No	Yes									7.07479
_HADGVFTSDYSRLLGQISAKKYLESLIGKRISSSISEDPVPIK_(am)	P32648	Yes	No												5.34101
_KSSTPEEVKK_	P18760	Yes	No										7.24958	7.17712	7.12002
_DESVLPLAQKSSLPEC_(am)	Q9JIX8	Yes	No				6.42835
_LFIGGLSFETTDESLR_	P49312	No	Yes												6.61905									7.4853		6.88069
_NIILEEGKEILVGDVGQTVDDPYTT_	P18760	No	Yes										6.84215
_QVKKEDTEKERDLRDVGDWRKNIEEKSGMEGRKKMFESES_	P13412	Yes	Yes																					7.59656	7.75848	7.79708	7.64618
_GIQPDGQMPSDK_	P05213,P68373,P68369	Yes	No									7.5184	7.46983	7.49416	7.58992
_RPSSISWDGLDPGKLYTLVLTDPDAPSRKDPKFREWHHFLVVNM_	P70296	Yes	No								7.40813
_KDSYVGDEAQSKRGILT_	P60710	Yes	No					7.41486				6.8998
_QYLLQNSVK_	P61979	No	Yes									7.46445
_DFREPTEEERAQRPR_	Q9WUK2	Yes	No	6.8098		6.74547	7.01187	8.02735		7.8951	7.63345	7.36161	7.5238	7.53245	7.42961							7.64806						7.17513		7.4721
_KIGGIGTVPVGRVETGVLKPGMVVTFAPVNVT_	P10126	Yes	No					6.24199	6.19534		6.06421				6.46172													6.56869	6.43595	6.36526	6.65446
_SKASSPATSSQGKKGQGAQNQAKKGEGAQNQ_	Q99PL5	Yes	Yes																			7.36672	7.54211
_(ac)AFDGTWKVD_	P55050	Yes	No									7.05259	7.52224	7.4784	7.42403	8.4661		7.16834
_EDVFSDR_	Q05117	Yes	Yes															7.65792
_SGEVMVS_	P17563	Yes	Yes															7.2254
_EPLELGGPGAGPEQEEQSAGQKRPSKNDEL_	Q9JKR6	Yes	Yes																	7.65555	7.6261	8.10302	8.06443
_(ac)SDKPDMAEIEKFDKSKLKKTETQEKNPLP_	P20065	Yes	No					7.67546		7.87648	7.7147										6.62552	7.32868	7.74197
_MGPSGGEGVEPERR_	Q61792	Yes	No									7.77465	7.56503	7.73641	7.51199									7.03044
_MRYVASYLLAALGGNSSPSAK_	P99027	No	Yes									6.16992
_KTVETRDGQVINETS_	P20152	Yes	No					8.03782	7.30452	7.84083	7.60239											7.50766		6.05818		6.92771	6.36882	7.88535	7.66456	7.77085	7.43879
_TPQDPAALSFRRNSSPQPQTQAP_	P12660	Yes	Yes		7.47526		7.49718
_LLPPDAEGPHGQ_	P48758	Yes	Yes																			7.82045
_RAPKEAATEKTRTA_	Q640L3	Yes	Yes																	7.5475		7.51509
_ELQARIEELEEEIEAERASRAK_	Q5SX39,P13542	Yes	Yes																					7.33052
_YTPSGQSGAAASES_	P05064	Yes	Yes																					6.88368	6.48376	6.88167	6.55008
_(ac)SASAGGSHQPSQSRAI_	P70445	Yes	No		6.53048											6.73227		6.84721
_DVVLGPIQ_	Q60997	Yes	Yes																	7.24912	7.0971
_LAEDVQR_	Q99K41	Yes	No									7.84555	9.02668
_PFLDIQKKLGISLDRHFM_	Q99LY9	Yes	No	7.54986	7.6033	7.64859	7.08398	7.22839	7.4088	6.98935	7.50073	6.86394	6.67321	7.12672	6.82828					8.30558	8.15001	7.8066	7.97468	7.78422	7.79601	7.79892	7.87712	7.0078	7.30221	7.0815	7.47053
_KIREGEVEV_	O54724	Yes	No					7.06421	7.26558	7.41146	7.78173															6.9787		7.42196	7.7244	7.75475
_AVEDVKKPASSQAVYPTAAIFG_	Q60997	Yes	No									7.19067								8.22813	8.26184	8.40871	8.58008
_DARWVTYFNKPDIDAWEL_	P12787	Yes	No	6.18881														6.34699
_(ac)MEAKGGTVK_	P97429	Yes	No									7.76549	8.13821	7.94473	8.27735	7.35114	7.72944	7.20609	7.3049
_KNMKKQSDSVK_	P84102	Yes	Yes																		7.05199		7.59318
_ETTALVCDNGSGLVKAGFAGDDAPRAVFPSIVGRPRHQGVMVG_	P68033	Yes	Yes																					7.29956
_LSLVAGLT_	P08207	Yes	Yes						6.88625																			7.38807
_DDYMKEVGVGFATRK_	P04117	Yes	No					7.25523	7.24221	7.32138	7.61114																	7.96072	7.39348	7.59426
_(ac)MLGSEQDPPAKR_	Q9JK81	Yes	Yes											7.05605
_NKLRRGDLPFVVT_	Q8VDD5	Yes	No								6.65277
_NVKQVDVPTLTGAFGILASHVPTLQVL_(am)	Q9D3D9	Yes	No	5.0099		6.17123	5.50025								5.24297														5.99903		6.1828
_SVAEKTKEQANAVSEAVVSSVNTVANKTVEEAENIVVTT_	Q9Z0F7	Yes	Yes																											6.48033
_KMLPDKDCRYA_	P18760	Yes	No					7.2362																				7.71847
_(ac)TERRVPFSLLRSPSWEPFRDWYPAHSRL_	P14602	Yes	No	6.7123	6.90929		6.69359	7.48959	7.49374	8.54973	7.52317	7.21168												7.05695	7.19615	6.84177	6.96422	7.3927	6.59003	7.72622	6.69978
_(ac)AAESALQVVEKL_	Q8CB77	No	Yes											6.07265
_SLSELESLKLPAESNEKIKQVNERATL_	Q3B7Z2	Yes	Yes										6.25429
_RKLQRELEDATET_	Q8VDD5	Yes	No					7.45617
_PEGGLSFSPLPGNILVP_	Q8CGM1	Yes	No						8.26539
_PADFGRLVNLQHLDLLNNRLVTLPVSF_	Q922Q8	Yes	No			5.7402														6.51175	6.73134	6.69192	7.1788
_GASGRLL_	Q9WTP7	Yes	Yes														7.15771	7.81621	7.98383
_TKTEISEMNRNINRLQAEIEALKGQR_	P11679	Yes	No									7.14745	7.2186	7.09112	7.26774
_FQMVGLKKKNPDEVKKVFHILDKDKSGFIEEDELGSI_	P32848	Yes	Yes																						5.6124
_GVHSNDHSVV_	P61793	No	Yes									6.74958
_GRAAKLAPEFA_	O08709	Yes	No							7.20533						7.84627		7.99879	7.43415
_SIQQRLEQEVNEHKVTK_	P70335	Yes	Yes										6.59902
_KYNQILRIEEELGSKAKFAGRSFR_	P17182	Yes	No						6.75076	6.61089
_VTPLSLGIETLGGVF_	P38647	No	Yes									6.80367
_KEQQEDFKEAFLL_	P05977	Yes	Yes																					8.15354	8.04605	7.90502	8.04862
_LESMIKKPRPTRAEGSDVANA_	P52480	Yes	Yes					7.29432
_TATADDKKLQFSLK_	Q64152	Yes	No												6.73391
_RQFASQANMVGPWIQTK_	P57780	No	Yes									7.1789
_RPKPQQFFGL_	P41539	Yes	No			7.05828						7.40599
_WYDNEYGYSNRVV_	P16858	No	Yes									7.36669
_AQDYGVLKADEGIS_	P35700	Yes	No					7.8322																7.2497	6.8746			7.53489	7.64092	7.32821	7.52816
_FINYVKNCFR_	Q61937	Yes	No									7.21914	6.93516
_IEWSKNEKVI_	A2ASS6	Yes	Yes																					6.73235		7.14812	6.89841
_VFNQITVQ_	Q08509	Yes	No											6.89679
_VHDFDVSSPEQPSEEW_	Q3UW53	Yes	Yes																		6.61497		6.90895
_LDEHTLVTTSHDASVKEWTIT_	O88342	Yes	No					6.82221																				7.0836			7.14613
_GAELQESARQKLQELQG_	Q00623	Yes	No											6.65699	7.02317
_KIGYNPDTV_	P10126	Yes	No					7.63023	7.15571		7.45633	7.38402	7.37189	7.56553								8.3884				7.33637	6.84575	7.6467	7.78025	7.47752	7.62516
_IIGAITNTNYGICLDS_	Q9CQC2	Yes	Yes																	7.37148		7.49041	7.05527
_HSEQIQISKTEVTDLRR_	P19001	Yes	No									7.2784	7.30066	7.5338
_TLAVERLLEPLVTQVTTLVNTNSK_	P26231	Yes	No									5.91064	6.42079
_QAEWDDYVPKLYEQLSGK_	P70296	Yes	No	8.92217	8.98069	8.998	9.0742	7.36487	7.39236	7.50794	7.67595	7.19388	6.84696	6.89418	6.93506	7.83881	7.72764	8.46751	8.14236			7.60241	6.8229	8.00034	8.18436	7.68159	7.91718	7.99538	8.02175	8.12434	8.19539
_RYEREMKTYIPPKGETKKK_	P63158	Yes	No						7.31397																				7.65484		8.15819
_VVGKKGESH_	Q8CDN6	Yes	Yes																			6.72649
_KLVLVGDGGTGKTTFVKRHLTGEFEKK_	P62827	Yes	Yes																					6.63103		6.61774			6.75699		6.81374
_NATEPVISFYDKRGIVRKVNAEGTVDTVFSEVCTY_	Q9R0Y5	Yes	Yes																						7.06956	7.33956
_GGGEDDVGEEDEEAAEAEAEAEEAERA_	Q0VGU4	Yes	Yes	7.36793
_QKLVDKNIFSF_	P18242	Yes	No	7.28168	7.19512	7.17012		7.42826																	7.15873
_ATQEAFMK_	Q91Y97	Yes	No									7.57584	7.82693	7.76853	7.59285	8.4997	7.76472	8.11778	8.2094
_IDIGSGPTIYQ_	O55239	Yes	Yes																									6.6597	6.97075
_SGSPSRVSSRRASSVIT_	Q8C838	Yes	Yes							7.1994	7.57052
_DIAVGTKRGSDELF_	P17225	No	Yes											7.12946
_(ac)AETHYAPL_	Q60766	No	Yes											7.21511
_IMNHVLGPRKEL_	Q62468	No	Yes												7.46214
_DPGMAPYIK_	Q3UPH1	Yes	No									8.02241
_PKTISVRVTT_	P26041	Yes	Yes																									6.94775	7.21179		7.39924
_AEAETMYQIKYEELQT_	P11679	No	Yes											6.95737
_LGPEKTSFF_	P14869	Yes	No							7.56957	7.4905															6.81243				8.10608	7.63484
_PPPGEAGSEEDDEVVA_	Q9QZ23	Yes	No		7.09818	7.2723	7.16772									7.81219	8.0718	8.16059	7.84741					7.18941			6.60842
_LPGLSISAHQNYAEWLQEFKEKGSELLK_	Q99PL5	Yes	No								6.39622
_SSSSFSRVGS_	P11679	No	Yes											6.91623	7.53009
_VIGRGGENVKAINQQTGAFVEI_	Q3U0V1	Yes	No									6.78723
_RLQGGKDFNVPLSISRLTPGGKAAQAGVAVGDWVL_(am)	Q3TJD7	Yes	Yes																					5.45195		5.52956	5.92262
_RISNSPFQITTC_	Q3TMQ6	No	Yes											7.32237
_MLKAEMEDLVSSKDDVGKNV_	O08638	No	Yes									6.78161
_NFINNPLAQADWAAKKLVWVPSSK_	Q8VDD5	Yes	Yes									6.32347
_DLDPETEQVNGLF_	Q922D8	Yes	Yes															6.22099
_TPFIDPRLLQISPSSGTTVT_	P97820	Yes	Yes																											5.43354
_RGDLGIEIPAEKV_	P52480	Yes	No					7.53182					7.71		7.51708									7.69476	7.62278	7.69175	7.6104	7.63234	7.56684	7.32011	7.43636
_DVSRMRSVLISLKQAPLVH_	O08585	Yes	No									6.93444	6.89332	6.81472	7.17863
_(ac)MERLQKQPLTSPGSVSS_	Q9WV69	Yes	No		6.62082	6.52101	6.52714
_SSPSFVIERIRVKAGE_	P11152	Yes	No							7.06925	7.51852
_(ac)AGVLSRDAPDIES_	Q8CHR6	Yes	Yes																7.27934
_KDISLSEY_	P35700	Yes	No					7.7075																6.7807	6.75416	7.04431	6.82281	7.33284	7.20976	7.27676	7.71024
_SVKAKTAHIVLE_	Q8C196	Yes	Yes														7.46609		8.48621
_LEEHPGGEEV_	P56395	Yes	Yes					7.43348	7.12509		7.13155													6.95289	6.81881	7.36349	6.869	7.59098	7.62411	7.6496	7.71234
_EGVEAKR_	P55050	Yes	No									7.16153		7.01957	7.47427
_TATADDKKLQFSLKK_	Q64152	Yes	No										7.23616
_KQIDTDNDRQLSKAEIEL_	O54998	Yes	Yes																									7.53021	7.53543	7.67236	7.68993
_ASEEAFVKESKEETPGTEWEKVAQLC_	Q6IRU5	No	Yes									6.58846	7.07825
_DDQNSKLSKER_	O08638	Yes	No									7.22141			6.66005
_(ac)MEEASGSAGNDRVRNLQSEVEGVKNIMTQ_(am)	O70404	No	Yes									5.50275
_IFNPDTPFGDVVGL_	Q8VBW8	Yes	Yes													7.00761
_(ac)AFASWWYKTHVNEKNIGSSSKPGEKKGSDEKKAASLG_	Q8CE80	Yes	Yes							7.62639	7.50497
_(ac)GDREQLL_	P68510	No	Yes										7.12723		7.95402
_LGGNSSPSAKDIKKILDSVGIEADDDRLNKVISELNGKNIEDVIAQGVGKL_	P99027	Yes	Yes																	5.38112	5.29208
_KVEPGLGADNSVV_	Q8BTM8	Yes	No									8.20703	8.04191	7.43313	7.74568
_REKLQEEMLQREEAESTLQSFRQDVDNA_(am)	P20152	Yes	No					6.00942
_FDAREQWSN_	P10605	Yes	Yes														7.97488	7.651
_TEQLDITTSEYEKEKLNER_	P63038	Yes	No									7.67199
_VLTPDLYNKLRDKETPSGFTLDDVIQT_	P07310	Yes	Yes																					8.37406
_KTETQEKNTLPTKETIEQEKR_(am)	Q6ZWY8	Yes	No					6.90917			5.23249
_ALDLLDKMLT_	P63085	Yes	Yes																										6.00548
_KGVTSTRV_	P04117	Yes	No						6.34667		6.56256											6.59102		6.68765	6.6995	7.27009	6.89249	7.33595	7.91805	7.62539	7.78407
_DDGLDTGDLLLQKE_	Q8R0Y6	Yes	Yes													8.38728		7.52634
_(ac)CSPTEEEEPDPTN_	Q3TQB2	Yes	Yes
_QLRKLQAQMK_	O08638	Yes	No									7.9562
_KFDPKGNEIEPNFSAT_	Q9D0A3	Yes	No											6.8699
_LTKDDLDEEEDTH_	Q9R0M4	Yes	Yes																										6.44496
_AGEASRLAHYNKRSTITSREIQT_	P10854,Q64478,Q64525,Q6ZWY9	Yes	No					7.66393	7.68444	7.18906	7.33717											7.65397						7.25448	7.71678		7.69565
_HEEEVAQDHRDQ_	Q6P6J9	Yes	Yes																	7.24314	7.1685	7.17688	7.29367
_SSHSALPEALRPV_	P33680	Yes	No									7.26147	7.73955	8.09964
_GSNMDFREPTEEER_	Q9WUK2	Yes	No									7.76865	7.80616	7.36237	7.32585
_QYDGVAELDQLLHY_	P16014	Yes	No	9.09888	9.16367	9.14664	8.9835					6.81297	6.69699	6.77702	7.0141					7.25184	7.32807	7.64202	7.2596
_RVVSETNDTRVL_	P05784	Yes	No									7.39904								7.16657	7.27114	7.64095	7.61802
_HENLKGGDDLDPNYVLSSRVR_	P07310	Yes	Yes																					7.16375	7.10797
_SLDLAVEDVKKPASSQAVYPTAAIF_	Q60997	Yes	Yes									7.22189
_DVANNTNEEAGDGTTTATVL_	P63038	Yes	Yes													6.30357	7.22887
_VGDKLVEISTIGDVTYERVSK_	P51162	Yes	No									7.06152	6.98979	6.88875	6.96144
_TNEIVEE_	Q03517	Yes	No									6.74865
_RGVFIVA_	Q8BWT1	Yes	Yes																7.5267
_SNSEDPPSVVEVRKLE_	Q9ET22	Yes	Yes																7.04806
_PGPTPSGTNVGSSGRSPSKAVAARAAG_	Q9CQS8	Yes	No							7.33389	7.33433			6.7971	6.79031					7.66104	8.21123	8.46524	9.05167			7.16927
_AFRKFLPLFDRVLVERSAA_	Q64433	Yes	No	6.98749	6.87855	7.02369	7.10339	7.08689	7.38585	7.46429	7.41032									7.43141	7.27964	7.86881	7.55314	6.95121	7.29931	7.30777	7.43096	7.26855	6.83014	6.94823	7.31485
_FDGILGMGYPHISVNNVLPVFDNLMQQKLVDKNIFS_	P18242	Yes	No					7.28019												6.55932	6.86334			6.20435
_SIHEAWTDGKEAMLK_	P57780	Yes	No									7.00973	7.28004	7.0293	7.15211
_(ac)AAAATMAAAAR_	Q8C754	Yes	No										7.56534
_RIATDALSTR_	P15089	Yes	No					8.12283	7.26879															6.57565	6.52136			7.61689	7.84363		7.79074
_SLPYYTGVPGLPSTFQY_	Q80X50	Yes	Yes				6.73243
_VLDDKDYFLF_	Q64433	Yes	No	6.93285	7.00888	7.03601	7.10712
_SQEAAQVLESAGEGPLDVRLR_	Q91WK0	No	Yes									6.69724
_(ac)AGAAKAKKPA_(am)	P43277	No	Yes										7.21874
_DDLQGTQSETEAKQDIQHLR_	Q3URD3	Yes	No								7.38108
_QNLNDRLANYLEK_	Q9D312	Yes	No										7.01732
_LSRAQPAPKPEPSFSEYASVQVQRK_	P97797	Yes	No	8.49857	6.87131	7.43152	7.10213	7.65024	7.4115	7.54457	7.56363											8.05005						7.06653		7.75003	7.4211
_KTAFDEAIAEL_	P63101	No	Yes	6.79574										6.70389	7.10155
_STIGDVTYERVSKR_	P51162	Yes	No									8.44726	8.03228	8.3447	8.60162
_SDMSFSKDWSFYILAH_	P01887	Yes	No					6.60198	6.94982	6.99487	7.39959								6.04248									7.43688	7.15211	7.16372	7.21653
_QLAEKREHEKEVLQ_	P54227	Yes	No							7.57514	7.42711
_VSFVEVMPQNQKAIGNALKSWNETFHARLA_	Q9DCX2	Yes	No	7.71797	7.9008	7.86306	7.96806	6.82365	7.29935	7.11973	7.39305	6.98707			6.9231					7.15176	6.90319	7.30035	7.2218	6.84927	6.83971	6.92569	7.02332	6.63507	7.02694	7.00098	7.14349
_RRGSNVSLTLDMS_	Q62132	Yes	Yes																				8.03758
_TQQLAQATGKPAQYIAVHVVPDQL_	P34884	Yes	No	7.75727	7.80135	7.64105	7.66797	6.72795				7.13361						6.08223
_RENLEKTRLK_	O54724	Yes	No								6.71078											6.93781				6.35813
_ISGDITLT_	P16110	Yes	No					8.22405
_ECNATNSIGSASVSTVLRVRSH_	P97300	Yes	No							5.39348																		4.98288	5.66746		6.05936
_PEGEKVDFDDI_	Q9QZ47	Yes	Yes																					7.74332	7.94668	7.59441	7.82057
_NDIVSAR_	Q6IQX7	Yes	No		7.06031																							6.91917
_DNNTELSFFAK_	O88844	Yes	No									6.88008		6.93622
_STGDANLPG_	Q64285	Yes	Yes																		8.3532	8.11729
_GGDFTRHNGTGGRSIYGEKFEDENFILKHTGPGILSM_(am)	P17742	Yes	No		6.72349	5.9692		5.58821	7.31384
_RSSEPEVFVRPQDSIGDEASEEMSSSSSSRRR_	P18419	Yes	No						7.7854
_EVVGDKLVEISTIGDVTYERVSKR_	P51162	Yes	No									7.19485	6.73686		6.94061
_GPPDTAEIIKSLP_	Q9CQX8	Yes	Yes
_EEEEEEAEEE_	Q8CFT2	Yes	Yes				6.50619
_MERDRRISGVNRYYVSKGLENID_	O35683	No	Yes								7.63816	7.29318												7.60751		7.25505
_MSRSSEPEVFVRPQDSIGDEASEEMSSSSSSRRR_	P18419	Yes	No						6.86209
_GEKLDEREAGITEKVVFEQTKV_	P17751	Yes	Yes																					7.09147	7.27504		6.64236
_VRPQDSIGDEASEEMSSSSSSRRRSKIISSSSDGSNMEGESSYSKRKKSRFSQDALE_	P18419	Yes	No						8.14022
_VEALVGKDMANQV_	Q99LX0	Yes	Yes																						7.07996
_DLVAIEAKLSDLQKEAEKLESEHPDQAQAILS_	Q62261	No	Yes										6.53334
_(ac)AAQKINEGLEHLAKAEKYLKTGFLK_	Q9CWZ7	Yes	No					6.57962						6.39659
_IYLQHNQL_	P51885	Yes	Yes																					7.21428		7.36389	7.25219			7.297
_SQLSMKAALEGTLAETEARYGVQLS_	P19001	Yes	No												6.62409
_DNFGIVEGL_	P16858	No	Yes												6.84435			7.58528
_YEEGPGKNLPFSVENKWRLL_	P17665	Yes	No									6.74411			7.00029
_DVTESAESMNREVTTL_(am)	Q6URW6	Yes	Yes												5.9625
_AQYKFIYV_	P29351	Yes	Yes																									6.72117
_RRKEASDKSPEK_	Q99MS3	Yes	Yes															6.92262	6.81872	6.59974
_PKGVNTGAVGSYIYDKDPEGTVQP_	Q9DCT8	Yes	No	7.5639	7.55801	7.34483	7.40926									7.05155		7.63655												7.34063
_KYTLPPGVDPTLVSSSLSPEGTLTVEAPLPKAVTQSAEITIPV_	P14602	Yes	No									5.72466
_EVYQQQQYGSGGRGNR_	Q99020	No	Yes									6.74169			6.55995
_LEKSGVLDTLTKVLV_	Q9EQS3	Yes	Yes																									6.71107	6.60592	6.80757	6.8658
_KDEGSENAVKAAGK_	Q9CZ30	Yes	Yes																					6.46958	6.59715	6.19327	6.36518
_VSISDLFVPKDLGTDSQ_	Q61598	Yes	No					6.65402																				7.07037	7.0577	6.39791	6.89375
_(ac)SVQVVSAAAAAKVPEVELKDLSPSEAEPQLGLSAA_	Q68FL4	Yes	No									6.55313	6.79643	6.6368	6.72896														6.43334
_SSGVSEIRQT_	P14602	Yes	No	6.64965	7.05278	6.55545	6.82442			6.92297		7.17052				7.87314								7.03435	6.92639	7.1838	6.8703
_SNTSPVKGVPISSAL_	P70670	Yes	Yes																							7.6012
_(ac)SSEPPPPPLQPPTHQTSVG_	Q9CR86	Yes	Yes																											7.48524
_ALELFRNDIAAKY_	P04247	Yes	Yes																						6.1747
_AGFDVEKA_	Q8K3C3	Yes	No		6.28624															7.86985	7.03684	7.74692	7.65875
_(ac)SFTTRSTTFST_	P05784	Yes	No									7.49312	6.81806	7.28082	7.8877	8.71553	8.31247	8.66828	8.64859	7.39214	7.46992	6.74991	7.57706
_AKPAPPKPEPKPKKAPAKKGEKVPKGKKGKADAGKDANNPAENGDAKTDQAQKAEGAGDAK_	P09602	Yes	No								4.6956
_(ac)SQAEFDKAAEEVKRLKTQPT_	P31786	Yes	No					7.7373	7.71047	7.55062	7.36775	7.49725	6.94793	6.6859	7.05325							7.96043						7.75271	7.79338	7.84271	7.78011
_TAFNDGLNHLDS_	P02088	Yes	Yes																					7.45661
_AGDLGVDLTSKV_	Q9DCW4	No	Yes									7.44993
_NPQMQQLI_	Q9QZM0	Yes	No	6.94354	7.03873	7.39517	6.91678
_RRTVPPAVTGVT_	P05064	Yes	Yes																			8.40948		8.61053	8.46406	8.99915	8.75734			7.41138
_MILLEVNNRIIEETLALK_	Q9CVB6	Yes	Yes																										6.72649
_TGVHRLYQL_	Q68FL4	Yes	Yes																												6.87034
_SFGGGTGSGFT_	P68373	No	Yes											6.78584
_AGPSQGSGGGTGGSVYTEDNDDDLYG_	Q01853	Yes	Yes													7.83276	7.49578	7.47847	7.51701
_TRIDEANQRATKMLGSG_	P60879	Yes	No	6.59858	6.98861	7.4393	7.32169
_YALPHAILRLDL_	P60710,P63260	Yes	No	6.9179	6.85342	6.9838	6.45404
_SQFESSSL_	Q00623	No	Yes											6.58242
_ASMEAKASSQREREDKPAETKKLR_	Q9ERG0	Yes	No					6.10299		6.70149	6.79046
_QGKYTPSGQSGAAASES_(am)	P05064	Yes	Yes																					7.49028
_LLEPVLLLGKER_	P14131	No	Yes									6.68808
_NSTKEAHPLVA_	Q8CGN5	Yes	No					6.2993	6.85334	6.74518	7.17877																		7.6715	7.04178	7.55234
_(ac)AAVVDPQQSVVM_	P43883	Yes	Yes													8.75035	7.53918	8.40533
_PEALFQPS_	P60710	No	Yes									7.18976	6.93359
_HLDLLNN_	Q922Q8	Yes	Yes																		7.21371
_LHPKYDENLVVHDIMLL_	P21844	Yes	Yes																										6.66399		6.75771
_FVGGIKEDTEEHHLRD_	O88569	Yes	No					7.67586	7.23058																			7.32516	7.49113		7.47568
_VDLGISSSKDNVAT_	Q80YN3	Yes	No									7.6059		7.23288	7.06413
_LASVSTVLTS_	P01942	Yes	Yes					7.13539	7.17189	6.91559														6.93949	7.17868	7.30875	7.02927	7.49497	7.55692	7.38536	7.39861
_LKPLMKVVESEDYSQQLE_(am)	P70122	Yes	Yes					7.21293			7.20993								7.50265									7.09075	7.02877	7.09992	6.92623
_KLSKAVHKAVLTIDETGTEAAAATVFE_	P22599	Yes	No						6.89467		7.10197																				7.13178
_ESSPTGNIFFSPFSISSAL_	Q9D154	Yes	Yes																		6.35681	6.29533
_WNLDWGDNGFFKIL_	P10605	Yes	No					7.29913
_VDPVISK_	O88735	Yes	Yes											6.37162
_PGVTVKDVNQQEF_	Q9CZX8	Yes	No	7.65878	7.71425	7.63175	7.74135		7.08366		7.31857	8.03016		7.44716		8.56034	8.27797	8.56274	8.28091	7.80128	7.66144	7.38794	8.10607
_AYASAVGIGTTQVQQE_	Q8CAQ8	Yes	Yes														7.2447
_GMDIPPPSGPLWILGDV_	P18242	Yes	No					7.56114
_NSVLQKF_	C0HKG6	Yes	Yes																6.99133
_IETDPANRDR_	P13020	Yes	Yes																					6.55946		6.31309
_TRKYTLPPGVDPTLVSSSLSPEGTLTVEAPLPK_	P14602	Yes	Yes										6.98045
_AIVDMVPGKPMCVES_	P10126	Yes	No									6.91215
_EDSVIEKSLK_	Q9Z2I0	Yes	No											7.95286
_VKLPEGQLPEAELPAAQAAAAAGAGLK_	F7DBB3	Yes	Yes							6.99304	6.77087																	6.83982		6.98825
_(ac)ADIDNKEQSELDQDLEDVEEVEEEETGEETKIKARQ_(am)	P28656	Yes	Yes							7.08543
_QGAAPQAENGPAPGPAVAPSVATEAPKMSNADFAKLLLRK_	Q9JLI8	Yes	No									6.18526			6.27474
_SVDDLAQQKPR_	Q9Z315	Yes	No												6.99566
_GQKKVEAERLG_	Q9D8S3	Yes	No								6.04849									6.93428	7.43752	7.26501	7.79317
_FGLDDQSIKEI_	Q61635	Yes	Yes																									7.0867	6.95031		7.00355
_PLPSKETIEQEKQA_	P20065	Yes	No							8.27029	7.63966												7.42346
_(ac)STGVPSGSSAATGSNRRLQQTQNQVDEVVDIMRVNVDKVLERDQKL_	P63024	Yes	Yes																			6.46419
_SSLDLLLEHRL_	Q922B1	Yes	Yes																					6.40009
_SQELDFVSHNVR_	Q02819	Yes	Yes									7.02876
_KGAVGATIGGVAW_(am)	Q9DAM7	No	Yes									7.82525	8.01985
_LQKEMEGLSQQYEEKA_	O08638	Yes	No									7.2788
_RTQHIQQPRK_	Q91XC8	Yes	Yes																				8.07099
_(ac)LSMELQEALSRTG_	Q8BQ47	Yes	No							5.57185										6.38438	5.77542	5.79296	5.56293
_HESGASIKIDEPLEGSEDRIITITGTQDQIQNAQ_(am)	P61979	Yes	No										5.7572
_(ac)VNPTVFFDITAD_	P17742	Yes	Yes																	6.22391
_AQLDQPDPGAVAA_	Q8VC30	Yes	No												7.08629
_LPGELAKHAVSEGTKAVTK_	P10854,Q6ZWY9,Q64475,Q8CGP2,P10853,Q64478,Q64525	Yes	No					8.3639	7.60282	8.08227	8.12367											8.90938	7.3161			7.21492	7.40949	8.17839	8.3109	7.62361	8.34324
_VELQKEEAQKL_	Q8VEK3	Yes	Yes								7.39882															7.25069	6.92329	7.18964	7.59163	7.55681	7.67196
_SEDPPSVVEVRKLE_	Q9ET22	Yes	Yes																6.40984
_ARSGPFAPVLSAT_	Q9CR68	Yes	No	8.58912	8.53616	8.63852	8.59351					8.26777	7.11424			7.69047	7.49372	8.30756	7.96079							7.36273	7.20797
_GHVDSGKSTTTGHL_	P62631,P10126	Yes	No			7.51852	7.32883	7.41345	7.45133	6.91862	7.79339	7.55671		7.66182	6.74494	6.39833				8.11252	7.82105	8.06251	8.10212	8.27144	8.2394	8.25222	8.24405	8.04374	8.63223	8.38264	9.17255
_NDLGEQHFK_	P07724	Yes	No					7.75069			6.86354					7.72492	7.55616	7.42874	7.92082					7.24365	6.30486	7.7781	6.70746	7.62271	7.45479	7.27577	7.55988
_GPGARISSSSFSRVG_	P11679	No	Yes												6.94472
_IDLLNFVAAREQTQT_	Q91WT9	Yes	Yes																	6.38561	6.59595	6.58464	7.03129
_ESKDQLSEDASKVITYL_	Q03517	Yes	No	9.12132	9.076	9.09595	9.1392					7.84376	7.0233	7.45479	7.27791					7.98902	7.7388	7.86586	7.96944
_AGPSRTNSF_	Q7TSJ6	No	Yes												7.47911			7.41165	7.42054								6.66782
_HDSASFAQVSRGPVSVTQLDQS_	D3YZ21	Yes	Yes			6.77333
_AVDLGAAGAGDRRA_	Q8K0S2	Yes	Yes																				7.36707
_AGAEGSSNVF_	P97457	Yes	Yes																					7.53228	7.68931	7.19916	7.57538
_VEEPKNLVKTN_	P07724	Yes	No					8.17994	7.57406	7.12194																7.60398		7.89109	7.88313	7.87224	8.01721
_DTAAAESLVDSSEVTVIGFFKDVESDSAKQ_	P09103	Yes	Yes																		6.60304		6.53375
_(ac)MNGPVDGLCDHSLS_	Q91X83	Yes	Yes													8.49264	8.01023	8.29207	7.36223
_(ac)SAIQNLHSFDPFADASKGDDLLPAGTEDYIHIR_(am)	P48024	No	Yes									5.63622
_ASQRTEISTKEVPIVQTETKTITY_	O70318	Yes	No								7.78715																		6.64417
_LHTKGALPLDTVT_	P57759	Yes	Yes																	7.92698	7.8425	7.96416	7.92769					6.89377			7.0559
_QDSYEAYGQDDWNGTRPSLKAPPARPVK_	Q60749	No	Yes											5.76792
_SDAPPLTL_	Q9CR21	Yes	No	7.44584	7.42939	7.5313	7.61834
_NAGPNTNGSQFFICT_	P17742	Yes	No									7.27446		7.17351	6.92731													7.03674
_SVGRDDREDITHT_	P21981	No	Yes										7.07756		7.18409													7.79352
_KLKDELASTKK_	Q61335	No	Yes										7.10345
_EPDMEEDDDQKAVK_	P09103	Yes	Yes																				7.43593
_(ac)ASATRVVQV_	Q9CQX8	Yes	No	7.11497	7.14174	6.99626	7.19215									8.0481		7.24851	7.21435
_AVPSIKF_	P09411	Yes	No										7.28528
_SPEEFTEIMNQ_	P54869	Yes	Yes													7.06209
_HYGGLTGLNKAETAAK_	Q9DBJ1	Yes	No									7.27484	6.95101
_RQGFEPPSFVG_	P13020	Yes	No					7.77824	7.24225															7.50114		7.33079		7.59596	7.85678	7.71296	7.76983
_FSRRTDMPFRFH_	Q9QWR8	Yes	Yes																	7.58314
_DILDIPLD_	P60761	Yes	No	7.15155	7.1941	7.29872	7.49249
_NLKPGECLKVRGEVASDAKSFVL_	P16045	Yes	No					8.05465	8.57783	8.52449	8.08758	7.27102									7.01654	7.77716						8.14211	7.87206	8.21118	7.17498
_(ac)AAAAATAAAAAAPSGGGGGGEEERLEEKSEDQDLQGLRDKPLK_	D3Z7U4	Yes	Yes					7.33162	7.19529	7.86206	7.75531																	7.24107	7.21493		7.2802
_WHVWQQDEPQSQWDKVKDFANV_	Q00623	No	Yes										6.72299															7.04205	7.134
_LAGFDVEKA_	Q8K3C3	Yes	Yes																	6.79433			7.54583
_NRFDQLFDDESDPFEVLKAAENKKKEAGGGGVGGPGAK_	Q9CY58	No	Yes												6.23923
_DASKLHSSPQMAAQH_	Q60604	Yes	No											7.23373	6.9451
_SKVKDVYVITDQIPVFVTMSQKN_(am)	Q99P91	Yes	No					6.0419
_KPDSLMGA_	Q99KC8	Yes	No									7.58443	7.18102
_KGPGVDLPSVDL_	E9Q616	Yes	Yes					7.03655	6.86423	7.20925	7.13237																	6.92863	6.82298	7.025	6.88934
_STSIIATIGPAS_	P53657	No	Yes										6.99795
_DTVVKSVIVEPEG_	Q61838	Yes	Yes																7.65141
_GSLIVAFEGSPV_	Q9R0P5	Yes	Yes																7.94163
_WSPQVSEDGKAHPFKI_	O70209	Yes	No									7.39687	7.04686											6.91718		7.22374
_(ac)GDEEKRNRAITARRQHLKSV_	P13412	Yes	Yes																					8.07932	8.0246	7.96964	8.32134			7.77679	7.37238
_(ac)SAEVPEAASAEEQKEMEDKVTSPEK_	P56212	Yes	Yes																	5.89152	5.94601	7.03052	7.20038			7.34547	7.32746
_DKAAEEVKRL_	P31786	Yes	Yes							6.9514
_EVLLQVEDERKMAEQYKEQAEKGNTKVK_	O08638	Yes	No									8.39267	8.34402		8.15171
_ADLAGNPDLVLPVPAFNVINGGSHAGNKL_	P21550	Yes	Yes																					6.82627	6.20734	6.72054	6.81675
_(ac)TMDKSELVQKAKLAEQAERY_(am)	Q9CQV8	Yes	Yes							7.08345																				6.37772
_KFEKEAAEMGK_	P10126	Yes	No										7.71975
_GASGGIGQPLSLLL_	P08249	Yes	Yes																7.50772
_KLEVDPNIQAVRTQEKEQIKSLNNKFASFIDKVR_	P11679	Yes	No										6.49222	6.82009	7.09577
_GEAAGAVQELARALAHLLEAE_	Q9QXV0	Yes	No	6.73112	6.7236
_RVAEQELLD_	Q5SX39	Yes	Yes																					7.02601	6.90401		7.0919
_DMAEIEKFD_	P20065	Yes	No			7.46175	7.86938														6.74432	6.66554	7.03965
_GPFKPDH_	P50247	Yes	Yes																		7.05206		7.29134
_SEPNQTENDALEPEDLPQAAEQDEMRLELQ_	P60041	Yes	No	7.43017	7.26383	7.31764	7.35593					6.90432	6.54644		6.66172							5.60717	7.09449
_HGSVGLDKSTVHDQ_	Q8K5B2	Yes	Yes																	7.68072	7.5854	7.67697	6.70166
_VLSGEDKSNIKAAWGKIGGHGA_	P01942	Yes	No					7.39783	7.91712	7.75701	7.74103																	6.8115		7.25507	6.9038
_QNVAQMSLIEA_(am)	Q8CIB5	Yes	Yes																						7.30036
_SLLSGEETGSLPGNYLVPIYSGR_	Q62234	Yes	Yes																					7.17222
_GDLGNVTAGKDG_	P08228	Yes	Yes
_SESSQTGASATSGRNTR_	Q8BGD9	Yes	No												6.18682
_NGKNIEDVIAQGVGK_	P99027	Yes	Yes																	7.25861	6.39402		7.51544
_KNGKKIPKVEMSDMSFSKDWSFYILAH_(am)	P01887	Yes	No								5.74422																			6.11747
_DIVNWLKKR_	P09103	Yes	No												7.05327
_VVRKEDLEPPAQDQEAKEQEENEEAKSG_	Q9Z0F7	Yes	No							7.85533	7.91614											8.03856							7.75781	7.73531
_DLNYMVY_	P16858	Yes	Yes																					6.35693
_KNTEISFKLGVEFDEITADDRKVK_	P04117	Yes	No					6.91102																				7.38844
_YQSLTSVVDVED_(am)	Q8BJM7	Yes	Yes																	7.79548	7.60135	7.84583	7.5939
_DAIDQMWLPVVRTW_	Q9DBJ1	Yes	No	6.50229	6.71748	6.63401	6.43033
_KVLGQGSF_	P18653	Yes	No												7.77754
_RGGGAGQPLP_	Q924A2	Yes	Yes														7.60025
_TLDDLQAEED_	P13542	Yes	Yes																								6.30333
_TYTYEGVEAK_	P55050	Yes	No									7.09669	7.43679	7.25134	7.59373
_SPDGHLFQVE_	Q9Z2U0	Yes	Yes																									6.85294	6.91062
_DLEEALEPDMEEDDDQKAVKDEL_	P09103	Yes	Yes																	8.22956	7.78838	7.68033	7.61326
_(ac)MFSWLKKGG_	Q8BH64	Yes	No						6.81792		7.00014																	7.43731	7.01081	7.12259	7.057
_SDGVIKV_	P18760	Yes	No					8.34649	7.72175	7.40807	7.49661								7.69575			7.34882						7.9023	8.24418	7.81141	8.18739
_PFRGDEGIFEESFIEERRQGLEQF_	O70493	Yes	Yes	7.38803
_GPTPGPPLIPMPVGATSSF_	P39054	Yes	No											6.50724
_KEKFEAGGFQSSQSTENS_	Q8BGD8	Yes	Yes	7.55461																				7.02793	6.86582	7.14477	7.1059	7.41004	7.70765	7.39723	7.60182
_LVSKGTLVQ_	P43274,P43277	Yes	Yes							7.01405																6.83026		6.54801	7.06055	7.3387
_EDDSAPLSPLK_	Q9QYB5	Yes	No									6.79742			7.21794
_RRAQEEAERLEADRMAA_	P26040	No	Yes											7.23404
_EEVAIAEEL_(am)	P55095	No	Yes									7.24311	7.1166	7.06972
_SQGGYDRYSGGN_	O89086	No	Yes										6.71732
_IDLGGEAIKGSE_	P00688	Yes	Yes																6.82053	8.01285	8.28958	8.15426	8.2593
_SSYLAKADQKRGKKQTA_	Q9QZ47	Yes	Yes																					7.2221	7.41162	7.11309	7.15609
_AALKKALAAAG_	P43277,P43274,P15864	Yes	No					7.64603	6.966													7.63765		6.48961	6.64673	7.27911	6.69462	7.17451	7.76791	7.37705	7.93721
_DVDTVNGGLKL_	Q63836	Yes	Yes														7.36824		8.15932
_GIHFQDYDISPLLVKAPLTS_	Q8VCC1	No	Yes										6.43279
_GFFSFVHEA_	P05366	Yes	Yes																										6.93695
_RRADDNATIRVTN_	Q9Z1D1	Yes	No					7.40904
_KIGGIGTVPVGRVETGILRPGMVVTFAPVNITTEVK_	P62631	Yes	Yes																							6.87059
_QDSVDFSLADAINTEFKNTRTNEKVELQELNDRFANYIDKVRFL_	P20152	Yes	Yes					6.73346																				5.57571	6.78795	7.27609
_ENYPIPELGPNDVLLKMHSVGI_	Q64442	Yes	Yes													8.18182	7.96732	8.25951	8.03213
_GSDTIKPDVNK_	P35700	Yes	No									7.24002	7.31448	7.53477	6.99075
_APKIPEGEKVDF_	Q9QZ47	Yes	Yes																							9.10401
_(ac)SASEDVWR_	Q9QWG7	Yes	No									7.43481	7.228	7.17317	6.94009
_GQEKTVSLNNLSADEVTRAMQNVLSGKA_	Q9CQ75	Yes	Yes												6.87953
_(ac)ADEGPRKGSVSA_	Q3TCH7	Yes	No							6.98217	7.2101	7.70467	7.7476	7.24473	7.12466	8.11842	8.11223	8.07713	8.25727				7.52323
_MEDSDVEDLTKETLHKQY_	O89017	Yes	Yes																							6.84583			7.39433
_GGNSSPSAKDIKKILDSVGIEADDDRLNKVISE_	P99027	Yes	No									6.60471								7.18171	7.11436
_(ac)AFQKAVKGTILVGGGALATVLGLSPFAHYRRKQVSLA_	Q64521	Yes	No										5.68063	4.65276	6.02944
_WVPLNTL_	B1AXH1	Yes	Yes																											8.14692
_SINPDEAVAYGAAVQA_	P63017	Yes	No									7.44528	7.44914
_GGTGFAGIDSSSPEVKGYWA_	P60335	Yes	No										7.47801	7.41669	7.12869
_(ac)ADEKPKEGVKTENNDHINLKVAGQDGSVVQFKIK_	P61957	No	Yes	7.51687									6.60301		6.32148
_QELQGRLSPVAEE_	Q00623	Yes	No					8.06402	7.96474	7.19804	7.65398					7.47107				7.81791		8.45122		8.19911	8.131	8.14944	8.06367	8.82998	8.72851	8.23368	8.60537
_VEAEEGAEESKAEVDTESGEKVEDQG_(am)	Q7TQ48	Yes	Yes										6.44774
_LNGKNIEDVIAQGVGKLASVPAGGAVAV_(am)	P99027	Yes	Yes																		5.21866		5.34932
_ASPTQVFFDSANVKQVDVPTLTGAFGIL_(am)	Q9D3D9	Yes	No				5.58271
_ATSTSDMLLK_	Q8BHS3	No	Yes									8.07856
_RLDEDSEHPP_	Q80W47	Yes	Yes																	7.13484		7.21116	7.43607
_VKMLPDKDCRYAL_	P18760	No	Yes									7.82629
_LRETNLESLPLVDTHSK_	P20152	Yes	No					7.04546		7.48062																		7.13241
_GQNPTNAEVLKV_	Q60605	Yes	No					7.66785				8.07757	8.11647	7.33588	8.15721	7.7105		7.88442								7.11399
_RALGAHLT_	Q61361	Yes	No	7.34098	7.20241	7.23839	7.53497
_MKCSSMQKFGERAFKAWAV_	P07724	Yes	No						6.86672		6.41917																		7.32102
_YSPRTPDRVSETDIQRLLHGVMEQLGIARP_(am)	P12961	Yes	No		5.77887															5.33514	5.3798		5.9429
_LSSEGILDDRNEEKRITEAEKNERVQR_	P26040	No	Yes												6.55651
_DEGEDRNGVTLTEK_	P16014	Yes	No	6.81221	7.15702	7.16551	7.16579					7.36919	7.77368
_GGSLIHPQWVLT_	P21845	Yes	Yes					7.00979																				6.88112
_ESEKNYDEFMKRLGLPGDVI_	P51162	Yes	No									7.32884		6.82991	7.43589
_TEKKDRVHHEPQLSDKVHNDAQN_	O35887	Yes	No							6.91099
_FEPATGRVIAT_	Q9JLJ2	No	Yes											7.66812
_HQVVEDGYE_	P62137,P62141	Yes	Yes																					6.33636	6.37655	6.5755	6.26402
_RHVLATLGEKM_	P05977	Yes	Yes																					8.01862	8.02341	8.05224	8.12574
_WPLFGPPSVVRLDDRMPFEGAGDPDQ_	P32648	Yes	Yes									6.85245
_LSGAQIDDNIPRRTTQRIVAPPGGRAN_	O08553	Yes	No					7.66815		7.06615
_VDLGQQKQLLSTLEKKQR_	Q6URW6	Yes	No										7.13505		7.25327
_(ac)SFDPNLLHNNGHNGYPNGT_	Q91W50	Yes	No												6.80937
_YSGGNYRDNYDN_	Q8BG13,O89086	Yes	No			6.45814						7.17216	6.94612	7.00783	7.06591					7.41723	7.52409	7.68754	7.48886
_GSSSSSFR_	P11679	Yes	No									7.2809		6.72112
_AAGQKAAPPAKGQKGQKTPAQ_	Q9CR57	Yes	Yes																				7.58939
_EYSSELNAPSQESDSHPR_	B2RY56	Yes	No									6.46251
_KLEEEGEQFVKK_	P32020	Yes	No									7.23898	7.33727	7.18408
_DVGGQDKIR_	Q8BSL7	Yes	Yes														7.35752
_PVQPENTLKAGSCL_	Q921T2	Yes	No					8.03716																	7.25497
_(ac)ADPGVPGRYES_	Q5EBG8	Yes	Yes														7.59348	7.48001
_QGGDFTRHNGTGGRS_	P17742	Yes	Yes																	6.69066	7.01302	6.97032
_(ac)VAGAVTLLVSTVQKRE_	Q9WTZ2	Yes	Yes																											6.19232
_SNNKDQGGYEDFVEGL_	P05977	Yes	Yes																					8.52515	8.62431	8.40702	8.57468		6.67648
_GGHLPKEEPKEPA_	D3Z6P0	Yes	Yes																			7.44599
_KEIEKKLEEEGEQFVKK_	P32020	Yes	No						7.37711	7.68361	7.58294						7.70076		7.33008										7.91397	7.00082	6.89482
_NKDQGTYEDYVEGLRVFDKEGNGTVMGA_	Q60605	Yes	Yes									6.62249
_TVYGLPR_	Q08091	Yes	No									7.97582	7.79732	7.1548	7.60293
_VLAQESQDVSGSR_	P46414	Yes	No									7.38368	7.26569
_AAAQPLKA_	Q8VC30	Yes	Yes														6.54689
_(ac)AAAAAARAVPVS_	Q80UN9	Yes	No								6.96321
_(ac)ADRAALEELVRLQG_	Q61035	Yes	Yes																			6.79601
_QAGQKASAAFSSVGSVITKKLEDVK_	Q62393	Yes	Yes									6.38653
_KILGEDSSKNVFLSPMSISSAL_	Q60854	Yes	No					7.64321
_(ac)QSHRLVASAAPGSL_(am)	A2ANU3	Yes	No							6.1159
_TEKHEWITTEEGIGTVGISNF_	Q91WK5	Yes	No	7.85884	7.75361	7.85387	7.79886		7.03805	7.18981						6.6277
_PPGEAGSEEDDEVVA_	Q9QZ23	Yes	Yes															7.54054	7.20137								6.58978
_KIRAPSNVSTVIHI_(am)	Q60841	Yes	Yes																											4.91238
_EASGFIHEDHLRELLTTMGDRF_	Q9CQ19	Yes	No									6.72021
_AAVPSGASTGIYEALELRDNDKTRFMG_	P17182	Yes	Yes												6.49311
_QEEYIKRALANSLACQGKYTPSGQSGAAASES_	P05064	Yes	Yes																					7.15253	7.07149
_ELVENGKKVTVGKDDIQK_	O08638	No	Yes									7.21119
_SASKAILGTHSGHSFGDLTGPSPAQ_(am)	Q60673	Yes	No	7.90315		7.61997	7.53508
_MKSIEVP_	A2ASS6	Yes	Yes																						7.01859
_KMADEAGSEAHREGETRNTKRG_	E9PV24	Yes	No						6.61893	7.06523	7.41148											6.39616							7.265		7.57271
_GKATIIHAQYNTPISM_	E9PYJ9	Yes	Yes																					7.02987	7.36722	7.68212	7.46282
_LITRQFVMTA_	P21812	Yes	Yes																							7.58785	7.49857			7.54856	7.44852
_LNQEQAEQ_	Q03517	Yes	No	7.31136		7.03315
_(ac)ASMAAAIAA_	Q8C3W1	Yes	No		7.42531	7.02414	7.49261											8.15929
_(ac)TRLPKLAVFDLD_	Q9D967	Yes	No	7.16895		6.94965
_NSPTFKSFEEKVENL_	Q62393	Yes	Yes																				6.92008
_HGIVSYGRGD_	P21812	Yes	Yes																									6.5897	7.00244
_ELGGSPGDL_	P01325	Yes	Yes																	7.39822	7.44792	8.04753	7.97209
_KDEEKMEIQEIQLK_	P58771	Yes	No										7.22669
_VDIKGPKVEAPDVEVHGPDWHLKMP_	E9Q616	Yes	Yes					6.99338
_ARERFSQSAEDPSSS_(am)	P30933	Yes	No						7.88638
_AEELGSEDLAALKFL_	O89110	Yes	No					6.52486
_ADKSYIEGYVPSQA_	O70251	Yes	No										7.15276
_NDGLNHL_	P02088	Yes	No	6.68431	6.87872	6.98006	7.10929					7.04003			7.43892	7.7295	7.17461	7.31599	7.95682					6.66558	7.24003	7.30289	7.20105
_TVDDVIKEQNRELR_	Q8BJF9	Yes	No									7.35644	7.36624	7.3267	6.8474
_GEALVSPDGTVTEAPRTVK_	Q68FL4	Yes	Yes												7.34979
_WTKIYLPHSLPQQ_	P03930	Yes	Yes																	6.56106						7.72091
_SSQIEELNLPKFSIA_	A0A0R4J0I1	Yes	Yes					6.68163	6.85391																			6.99255	7.08675		6.87327
[truncated: 152,377 more rows]
