# Supplementary material for: Combining mass spectrometry and machine learning to discover bioactive peptides
Source: Nat Commun. 2022 Oct 20;13:6235. doi: 10.1038/s41467-022-34031-z (PMC9584923; doi:10.1038/s41467-022-34031-z)
Supplement: Supplementary file 5 — Dataset 2 [file 41467_2022_34031_MOESM5_ESM.xlsx]

## Sheet: Proteingroups
ID	Name	Majority protein IDs	LFQ intensity Brain_WT_Pooled	LFQ intensity Brain_WT1	LFQ intensity Brain_WT2	LFQ intensity Brain_WT3	LFQ intensity Brain_DB_Pooled	LFQ intensity Brain_DB1	LFQ intensity Brain_DB2	LFQ intensity Brain_DB3	LFQ intensity Brain_LF1	LFQ intensity Brain_LF2	LFQ intensity Brain_LF3	LFQ intensity Brain_HF_pooled	LFQ intensity Brain_HF1	LFQ intensity Brain_HF2	LFQ intensity Brain_HF3	Significant student t-test WT vs. DB	Significant student t-test LF vs. HF
A7YL62	Apolipoprotein A-II	tr|A7YL62|A7YL62_MOUSE;sp|P09813|APOA2_MOUSE;tr|Q6LD55|Q6LD55_MOUSE	3718500000	4921600000	5611100000	6458000000	9164100000	8081600000	14742000000	11790000000	4471300000	4145900000	5914000000	11462000000	10991000000	25313000000	9176600000	+	+
Q8N7N8	cDNA fis, clone TRACH2006528,highly similar to HYDROXYMETHYLGLUTARYL-COA SYNTHASE, MITOCHONDRIAL (EC 4.1.3.5)	tr|Q8N7N8|Q8N7N8_MOUSE;sp|P54869|HMCS2_MOUSE	843850000	751600000	542380000	1083500000	2654200000	1895300000	2026200000	2354200000	756960000	783360000	466310000	1557100000	1359900000	1901700000	1924500000	+	+
P06684	Complement C5 (Hemolytic complement) [Cleaved into: Complement C5 beta chain; Complement C5 alpha chain; C5a anaphylatoxin; Complement C5 alpha' chain]	sp|P06684|CO5_MOUSE	266270000	427270000	502230000	401050000	0	0	444850000	0	519700000	595290000	586120000	0	422330000	369260000	196390000	+	+
Q52L78	Cryab protein (Crystallin, alpha B, isoform CRA_a) (Putative uncharacterized protein)	tr|Q52L78|Q52L78_MOUSE;sp|P23927|CRYAB_MOUSE	63149000000	68894000000	57325000000	45880000000	37249000000	38496000000	44829000000	39677000000	94187000000	86849000000	78077000000	72145000000	67165000000	79961000000	73629000000	+	+
Q8BMK4	Cytoskeleton-associated protein 4 (63-kDa cytoskeleton-linking membrane protein) (Climp-63) (p63)	sp|Q8BMK4|CKAP4_MOUSE	23385000000	21880000000	24552000000	21471000000	25961000000	24681000000	24200000000	24748000000	25188000000	27400000000	25873000000	22016000000	25524000000	22601000000	20768000000	+	+
F6TLV3	Fibronectin type-III domain-containing protein 3A (Fragment)	tr|F6TLV3|F6TLV3_MOUSE;sp|Q8BX90|FND3A_MOUSE	948480000	831430000	874660000	846020000	593760000	710380000	832380000	609690000	652140000	871000000	687490000	1105900000	1193400000	971450000	950420000	+	+
Q91X72	Hemopexin	sp|Q91X72|HEMO_MOUSE;tr|Q8K1U6|Q8K1U6_MOUSE	5922100000	4812000000	4268300000	4963100000	3718200000	3838600000	3867500000	4364400000	3954500000	3658500000	5627400000	6249600000	7688500000	6717300000	5215200000	+	+
Q1WWK3	Hist1h1b protein (Fragment)	tr|Q1WWK3|Q1WWK3_MOUSE;sp|P43276|H15_MOUSE	19482000000	16954000000	21913000000	11446000000	34566000000	27461000000	22580000000	25391000000	21964000000	23281000000	20763000000	18468000000	15681000000	15986000000	17439000000	+	+
Q3UWN2	Putative uncharacterized protein	tr|Q3UWN2|Q3UWN2_MOUSE;tr|Q3UEQ9|Q3UEQ9_MOUSE;sp|Q99K67|AASS_MOUSE	1933900000	1289200000	1513000000	1322200000	1864800000	1701900000	2219000000	2196600000	1652500000	1600700000	1858500000	1457000000	1203600000	1513200000	1252300000	+	+
Q3U3G2	Putative uncharacterized protein	tr|Q3U3G2|Q3U3G2_MOUSE;sp|Q91YL2|RN126_MOUSE	1415700000	1468100000	1097100000	1100500000	1133100000	793730000	897590000	697790000	1082500000	730940000	859600000	1507700000	1292900000	1195300000	1174500000	+	+
Q8K133	Rab24 protein	tr|Q8K133|Q8K133_MOUSE;tr|Q0PD31|Q0PD31_MOUSE;sp|P35290|RAB24_MOUSE	6113800000	6626900000	6905600000	6113700000	6516400000	7843800000	7746200000	8345900000	5889600000	6101900000	5733200000	5632700000	5444400000	5392600000	5639100000	+	+
D3YUS5	RAS protein activator-like 2	tr|D3YUS5|D3YUS5_MOUSE;tr|E9PW37|E9PW37_MOUSE;tr|Q0VAV5|Q0VAV5_MOUSE	11195000000	10714000000	10812000000	11196000000	10452000000	8907700000	10122000000	10119000000	9986500000	8963600000	9991200000	11556000000	10368000000	10364000000	11763000000	+	+
P70452	Syntaxin-4	sp|P70452|STX4_MOUSE	5313900000	5496900000	6384200000	5481500000	4198000000	4896100000	5282400000	3874500000	7151500000	7813200000	6158500000	4699800000	5594100000	5583600000	6326300000	+	+
Q3UPI8	Transporter	tr|Q3UPI8|Q3UPI8_MOUSE;sp|O35316|SC6A6_MOUSE	227720000	0	175670000	0	0	274940000	290430000	225880000	257410000	265990000	245570000	0	0	167290000	0	+	+
Q91YN0	Uncharacterized protein C12orf4 homolog	sp|Q91YN0|CL004_MOUSE	1387500000	1383700000	1170000000	1344100000	1127800000	873860000	915470000	1169200000	991900000	999220000	826110000	1105300000	1291500000	1146800000	1151500000	+	+
Q922H9	Zinc finger protein 330 (Nucleolar autoantigen 36) (Nucleolar cysteine-rich protein)	sp|Q922H9|ZN330_MOUSE;sp|Q922H9-2|ZN330_MOUSE	440740000	1049600000	697560000	557050000	352240000	354720000	379940000	0	0	0	0	499460000	520550000	464680000	684000000	+	+
Q8K2J0	1-phosphatidylinositol 4,5-bisphosphate phosphodiesterase delta-3 (EC 3.1.4.11) (Phosphoinositide phospholipase C-delta-3) (Phospholipase C-delta-3) (PLC-delta-3)	sp|Q8K2J0|PLCD3_MOUSE;tr|F7AAE0|F7AAE0_MOUSE	1039700000	1265600000	1252200000	938410000	1402800000	1817500000	1554800000	1305800000	1269600000	1392700000	1153600000	1084100000	1418300000	1253500000	1276400000	+
P46471	26S protease regulatory subunit 7 (26S proteasome AAA-ATPase subunit RPT1) (Proteasome 26S subunit ATPase 2) (Protein MSS1)	sp|P46471|PRS7_MOUSE;tr|Q3UIH5|Q3UIH5_MOUSE;tr|Q8BVQ9|Q8BVQ9_MOUSE;tr|Q3U5V3|Q3U5V3_MOUSE	38701000000	40029000000	33998000000	37975000000	41038000000	41628000000	40887000000	46323000000	32461000000	38029000000	37018000000	35584000000	38594000000	36056000000	35462000000	+
Q9Z2X2	26S proteasome non-ATPase regulatory subunit 10 (26S proteasome regulatory subunit p28) (Gankyrin)	sp|Q9Z2X2|PSD10_MOUSE;tr|A2AG83|A2AG83_MOUSE	402190000	632900000	487400000	519400000	409980000	0	0	313810000	398960000	0	338150000	401690000	346330000	306900000	510840000	+
Q8VE22	28S ribosomal protein S23, mitochondrial (MRP-S23) (S23mt)	sp|Q8VE22|RT23_MOUSE;tr|Q3THH3|Q3THH3_MOUSE;tr|Q3TI14|Q3TI14_MOUSE;tr|Q99LZ4|Q99LZ4_MOUSE;tr|A7M7Q8|A7M7Q8_MOUSE;tr|Q5SXC9|Q5SXC9_MOUSE;tr|F7ARZ1|F7ARZ1_MOUSE	3147300000	2402500000	3340000000	3442200000	3825800000	3793400000	4037800000	4907200000	3008700000	3382700000	4471700000	3617800000	3434500000	3018200000	3763000000	+
Q8BK72	28S ribosomal protein S27, mitochondrial (MRP-S27) (S27mt)	sp|Q8BK72|RT27_MOUSE;tr|Q80ZI4|Q80ZI4_MOUSE	6830300000	6105800000	6180400000	5977800000	6692500000	7835900000	7632400000	7889000000	6191500000	6530000000	7340700000	5752400000	6797100000	5683200000	5604200000	+
Q9ER88	28S ribosomal protein S29, mitochondrial (MRP-S29) (S29mt) (Death-associated protein 3) (DAP-3)	sp|Q9ER88|RT29_MOUSE;tr|G3X9M0|G3X9M0_MOUSE;sp|Q9ER88-2|RT29_MOUSE;tr|A0A0R4J1B9|A0A0R4J1B9_MOUSE;tr|G3UWZ6|G3UWZ6_MOUSE;tr|G3UWM7|G3UWM7_MOUSE;tr|G3UWJ4|G3UWJ4_MOUSE;tr|G3UZC0|G3UZC0_MOUSE	4970500000	4477300000	4814600000	4502800000	5710200000	5603500000	5589500000	5053700000	6486400000	5785600000	4546000000	5534700000	5011500000	5653300000	5048400000	+
Q9D0G0	28S ribosomal protein S30, mitochondrial (MRP-S30) (S30mt)	sp|Q9D0G0|RT30_MOUSE	1703500000	1579800000	1557800000	1669500000	1714500000	1989900000	1848200000	1815100000	896960000	1537000000	1445300000	1084900000	1491100000	1731700000	1636500000	+
Q9CQF0	39S ribosomal protein L11, mitochondrial (L11mt) (MRP-L11)	sp|Q9CQF0|RM11_MOUSE	4099000000	3210200000	3365400000	3009600000	4100800000	4133700000	4453300000	3842300000	3469800000	3997200000	3790100000	3751900000	3314100000	3378600000	3310300000	+
Q9D1N9	39S ribosomal protein L21, mitochondrial (L21mt) (MRP-L21)	sp|Q9D1N9|RM21_MOUSE;sp|Q9D1N9-2|RM21_MOUSE	1824200000	1407900000	1448400000	1370800000	2030500000	1985100000	1833500000	2318700000	2188100000	1774500000	1712300000	1771500000	2099600000	2042200000	1613000000	+
Q8K2M0	39S ribosomal protein L38, mitochondrial (L38mt) (MRP-L38)	sp|Q8K2M0|RM38_MOUSE	2688000000	1938100000	2080400000	1755800000	3279700000	2892200000	2665900000	2612200000	2030500000	2292300000	2731500000	2634000000	4613900000	1808100000	3222800000	+
Q91WG5	5'-AMP-activated protein kinase subunit gamma-2 (AMPK gamma2) (AMPK subunit gamma-2)	sp|Q91WG5|AAKG2_MOUSE;tr|Q8BIQ9|Q8BIQ9_MOUSE;tr|Q3TMN8|Q3TMN8_MOUSE;sp|Q91WG5-2|AAKG2_MOUSE;tr|D3YUS1|D3YUS1_MOUSE;tr|Q8BM63|Q8BM63_MOUSE	5428900000	5256500000	6044100000	5252100000	5951900000	7578600000	6970900000	7006600000	7325400000	8099100000	7291600000	7332800000	9222100000	6824100000	7832800000	+
Q9CZ57	5-methylcytosine rRNA methyltransferase NSUN4 (EC 2.1.1.-) (NOL1/NOP2/Sun domain family member 4) (Sperm head and tail associated protein)	sp|Q9CZ57|NSUN4_MOUSE;sp|Q9CZ57-2|NSUN4_MOUSE	317700000	299010000	297060000	211090000	407880000	409680000	402860000	444830000	156710000	341570000	277350000	266150000	259860000	299830000	186340000	+
Q6ZWZ7	60S ribosomal protein L17 (MCG123291, isoform CRA_d) (MCG50776) (Putative uncharacterized protein) (Ribosomal protein L17)	tr|Q6ZWZ7|Q6ZWZ7_MOUSE;tr|Q6PHZ1|Q6PHZ1_MOUSE;sp|Q9CPR4|RL17_MOUSE;tr|Q505B1|Q505B1_MOUSE;tr|Q80V08|Q80V08_MOUSE	27683000000	33451000000	33268000000	33144000000	28418000000	25723000000	25939000000	29286000000	28769000000	29149000000	24324000000	27533000000	28864000000	28246000000	32382000000	+
P62918	60S ribosomal protein L8	sp|P62918|RL8_MOUSE;tr|Q3UJS0|Q3UJS0_MOUSE;tr|Q3THC7|Q3THC7_MOUSE;tr|Q9Z237|Q9Z237_MOUSE	35458000000	42065000000	33173000000	40009000000	30173000000	28978000000	30191000000	30249000000	47894000000	28825000000	34488000000	36463000000	30299000000	29248000000	31912000000	+
E9Q774	A kinase (PRKA) anchor protein 11	tr|E9Q774|E9Q774_MOUSE;tr|E9Q777|E9Q777_MOUSE;tr|Q6ZQ80|Q6ZQ80_MOUSE	1178100000	1215900000	1033800000	1204800000	695490000	821180000	948310000	780460000	880120000	1027500000	1002600000	959210000	813460000	973670000	853480000	+
Q8BYZ1	ABI gene family member 3 (New molecule including SH3) (Nesh)	sp|Q8BYZ1|ABI3_MOUSE;tr|Q8BZP5|Q8BZP5_MOUSE;sp|Q8BYZ1-2|ABI3_MOUSE;tr|F6RXN4|F6RXN4_MOUSE;tr|A2A621|A2A621_MOUSE	677940000	746780000	671960000	645380000	590560000	584050000	649450000	607060000	597060000	660430000	564840000	646340000	422410000	717610000	951980000	+
P62737	Actin, aortic smooth muscle (Alpha-actin-2)	sp|P62737|ACTA_MOUSE;tr|Q3U122|Q3U122_MOUSE;tr|Q3UJ36|Q3UJ36_MOUSE;sp|P63268|ACTH_MOUSE;tr|Q61852|Q61852_MOUSE;tr|D3YZY0|D3YZY0_MOUSE	12895000000	16557000000	14571000000	13304000000	9749600000	10799000000	12707000000	11496000000	48144000000	18339000000	17093000000	11337000000	20344000000	20470000000	22564000000	+
Q61282	Aggrecan core protein (Cartilage-specific proteoglycan core protein) (CSPCP)	sp|Q61282|PGCA_MOUSE	14833000000	14942000000	14720000000	13134000000	11497000000	11056000000	10461000000	10595000000	25087000000	18431000000	17362000000	17431000000	21805000000	17338000000	18993000000	+
Q14CH7	Alanine--tRNA ligase, mitochondrial (EC 6.1.1.7) (Alanyl-tRNA synthetase) (AlaRS)	sp|Q14CH7|SYAM_MOUSE	3652300000	3982400000	3798600000	3018600000	4147000000	4771900000	4118800000	4129900000	4251000000	3831900000	2989900000	3971500000	3569400000	2857500000	3200300000	+
Q546G4	Albumin 1 (Putative uncharacterized protein) (Serum albumin)	tr|Q546G4|Q546G4_MOUSE;sp|P07724|ALBU_MOUSE	346400000000	360500000000	340220000000	306230000000	477560000000	410640000000	413610000000	357740000000	418640000000	322840000000	363820000000	449430000000	486560000000	367390000000	347880000000	+
Q9CZS1	Aldehyde dehydrogenase X, mitochondrial (EC 1.2.1.3) (Aldehyde dehydrogenase family 1 member B1)	sp|Q9CZS1|AL1B1_MOUSE	26672000000	23472000000	22983000000	24277000000	31294000000	28480000000	27425000000	28300000000	18654000000	18330000000	16755000000	18624000000	21248000000	17489000000	18104000000	+
Q540D7	Aldehyde reductase (Putative uncharacterized protein)	tr|Q540D7|Q540D7_MOUSE;sp|Q9JII6|AK1A1_MOUSE;tr|Q80XJ7|Q80XJ7_MOUSE;tr|Q3UJW9|Q3UJW9_MOUSE;tr|B1AXW3|B1AXW3_MOUSE	81552000000	78584000000	86386000000	77687000000	99111000000	96495000000	89378000000	85215000000	82349000000	92984000000	89639000000	83319000000	87454000000	88471000000	79431000000	+
Q8R2R3	Alpha- and gamma-adaptin-binding protein p34	sp|Q8R2R3|AAGAB_MOUSE	1319700000	1708000000	1517200000	1719200000	1325600000	711550000	644670000	1088700000	1764400000	1362400000	1229800000	1645600000	1883200000	1442000000	1288800000	+
Q91VB8	Alpha globin 1 (Alpha globin 2) (Alpha-globin) (Globin c1) (Hemoglobin alpha, adult chain 1) (Hemoglobin alpha, adult chain 2) (Putative uncharacterized protein)	tr|Q91VB8|Q91VB8_MOUSE;tr|Q9CY06|Q9CY06_MOUSE;tr|Q9CY10|Q9CY10_MOUSE	1278300000000	1167900000000	1282200000000	1419100000000	1591700000000	1464800000000	1524800000000	1399400000000	1391700000000	1448100000000	1299500000000	1479600000000	1478800000000	1328600000000	1351800000000	+
Q00897	Alpha-1-antitrypsin 1-4 (Alpha-1 protease inhibitor 4) (Serine protease inhibitor 1-4) (Serine protease inhibitor A1d) (Serpin A1d)	sp|Q00897|A1AT4_MOUSE;tr|Q8VC41|Q8VC41_MOUSE	24389000000	34227000000	34165000000	31065000000	21999000000	18115000000	28035000000	20614000000	27605000000	28562000000	28672000000	26650000000	20177000000	27525000000	30291000000	+
Q00898	Alpha-1-antitrypsin 1-5 (Alpha-1 protease inhibitor 5) (Serine protease inhibitor 1-5) (Serine protease inhibitor A1e) (Serpin A1e)	sp|Q00898|A1AT5_MOUSE	8687700000	9442300000	5773300000	9623000000	0	0	0	0	4201300000	2441000000	7925000000	1165600000	0	0	1991100000	+
Q61838	Alpha-2-macroglobulin (Alpha-2-M) (Pregnancy zone protein) [Cleaved into: Alpha-2-macroglobulin 165 kDa subunit; Alpha-2-macroglobulin 35 kDa subunit]	sp|Q61838|PZP_MOUSE	26209000000	34064000000	27912000000	29180000000	35290000000	34510000000	37188000000	35716000000	44689000000	35575000000	35843000000	32994000000	42083000000	34752000000	31170000000	+
Q91YQ8	Amacr protein	tr|Q91YQ8|Q91YQ8_MOUSE;sp|O09174|AMACR_MOUSE;tr|Q3TUS8|Q3TUS8_MOUSE	1555800000	1326600000	1469400000	1343100000	1858500000	1960500000	1819000000	1541200000	2179200000	1757100000	1703700000	1801900000	2888200000	1468300000	1701300000	+
Q91X58	AN1-type zinc finger protein 2B (Arsenite-inducible RNA-associated protein-like protein) (AIRAP-like protein)	sp|Q91X58|ZFN2B_MOUSE;tr|E0CY18|E0CY18_MOUSE;tr|A0A087WPF5|A0A087WPF5_MOUSE	1088400000	1249600000	1207500000	969920000	923850000	847810000	1027600000	826860000	979140000	780640000	944390000	940470000	1102400000	946490000	965500000	+
A0A0G2JE03	Anaphase-promoting complex subunit 5	tr|A0A0G2JE03|A0A0G2JE03_MOUSE;tr|Q3UFC2|Q3UFC2_MOUSE;sp|Q8BTZ4-2|APC5_MOUSE;tr|Q3TWF7|Q3TWF7_MOUSE;tr|A0A0G2JDM7|A0A0G2JDM7_MOUSE;sp|Q8BTZ4|APC5_MOUSE;tr|Q3U5Y4|Q3U5Y4_MOUSE;tr|Q3TXL9|Q3TXL9_MOUSE;tr|Q3TGH0|Q3TGH0_MOUSE;tr|Q3U981|Q3U981_MOUSE;tr|Q3THU3|Q3THU3_MOUSE;tr|A0A0G2JDE8|A0A0G2JDE8_MOUSE;tr|A0A0G2JFH0|A0A0G2JFH0_MOUSE	3243100000	3109900000	3203300000	3075100000	2870100000	3071500000	2591400000	2797700000	3090100000	2636400000	2779600000	2837300000	2995000000	1889800000	2682900000	+
A0A0R4J1K4	Anion exchange protein	tr|A0A0R4J1K4|A0A0R4J1K4_MOUSE;tr|A0A0R4J1K9|A0A0R4J1K9_MOUSE;tr|Q7TPS4|Q7TPS4_MOUSE;tr|Q3UKP0|Q3UKP0_MOUSE;tr|A0A0R4J101|A0A0R4J101_MOUSE;sp|P13808-2|B3A2_MOUSE;sp|P13808-3|B3A2_MOUSE;sp|P13808|B3A2_MOUSE;tr|Q3UGM4|Q3UGM4_MOUSE;sp|P13808-4|B3A2_MOUSE;sp|P13808-5|B3A2_MOUSE	813100000	1111500000	1081900000	591830000	1632800000	1484200000	1682200000	1304800000	1321300000	1416900000	1072700000	1015400000	1312300000	852950000	1233300000	+
P16283	Anion exchange protein 3 (AE 3) (Anion exchanger 3) (Neuronal band 3-like protein) (Solute carrier family 4 member 3)	sp|P16283|B3A3_MOUSE;tr|Q68EG4|Q68EG4_MOUSE;tr|Q9ERP4|Q9ERP4_MOUSE;sp|P16283-3|B3A3_MOUSE;tr|F8WHM3|F8WHM3_MOUSE;sp|P16283-2|B3A3_MOUSE	6625100000	7588600000	6497300000	7360400000	5290100000	6062500000	5754400000	6530500000	9158600000	7520200000	6660000000	7803700000	7252200000	8105700000	7401000000	+
Q8BLS7	Ankyrin repeat domain-containing protein SOWAHA (Ankyrin repeat domain-containing protein 43) (Protein sosondowah homolog A)	sp|Q8BLS7|SWAHA_MOUSE	226060000	244040000	251210000	275320000	340170000	376900000	433260000	514290000	250950000	423970000	493430000	270100000	261360000	314710000	384150000	+
Q4FK88	Annexin	tr|Q4FK88|Q4FK88_MOUSE;tr|Q4FJV4|Q4FJV4_MOUSE;tr|Q3U5N9|Q3U5N9_MOUSE;tr|B7STB7|B7STB7_MOUSE;sp|P10107|ANXA1_MOUSE;tr|Q3US43|Q3US43_MOUSE	2093900000	2358500000	2162500000	2353500000	2510300000	2488200000	2921400000	2514500000	2130000000	2405500000	2313200000	2063800000	1813100000	1952100000	2419100000	+
Q543J5	Antithrombin (Putative uncharacterized protein) (Serine (Or cysteine) peptidase inhibitor, clade C (Antithrombin), member 1)	tr|Q543J5|Q543J5_MOUSE;sp|P32261|ANT3_MOUSE	2342200000	3574800000	2833600000	1695700000	4624700000	4691800000	5394000000	4739000000	3842000000	3558300000	4096500000	3660800000	4148600000	3489300000	3503300000	+
Q8CG79	Apoptosis-stimulating of p53 protein 2 (Tumor suppressor p53-binding protein 2) (53BP2) (p53-binding protein 2) (p53BP2)	sp|Q8CG79|ASPP2_MOUSE;tr|E9QJU8|E9QJU8_MOUSE	2088200000	2274500000	2068800000	2810400000	1909000000	1782200000	2016900000	1805900000	2641100000	1354100000	1990200000	2185500000	1957700000	1615700000	1989800000	+
D3Z1I2	ARF GTPase-activating protein GIT2	tr|D3Z1I2|D3Z1I2_MOUSE;tr|J3QK07|J3QK07_MOUSE	270200000	0	0	151620000	366050000	441010000	382540000	382690000	0	0	365400000	346800000	382950000	0	277150000	+
Q6NXL5	ArfGAP with coiled-coil, ankyrin repeat and PH domains 3	tr|Q6NXL5|Q6NXL5_MOUSE;tr|A2ADA6|A2ADA6_MOUSE;tr|Q3UH98|Q3UH98_MOUSE;tr|Q4QQN0|Q4QQN0_MOUSE	3143100000	3339900000	3434800000	3236800000	3334700000	3770700000	3844300000	3820900000	3339100000	4396600000	4196600000	3415900000	2886000000	3713800000	3385600000	+
B9EJ96	Arhgap26 protein	tr|B9EJ96|B9EJ96_MOUSE	16353000000	15599000000	19949000000	15977000000	19207000000	22301000000	19291000000	23652000000	16808000000	21013000000	19931000000	15883000000	15849000000	19610000000	20809000000	+
Q91XE4	Aspartoacylase-2 (EC 3.5.1.-) (Acylase III) (Aminoacylase III) (AAIII) (Aminoacylase-3) (ACY-3) (Hepatitis C virus core-binding protein 1) (HCBP1)	sp|Q91XE4|ACY3_MOUSE	886380000	1045200000	1058300000	763160000	1416100000	1182600000	1421500000	1925700000	1426600000	1158600000	1010500000	1035600000	1463800000	849050000	1174200000	+
Q8CBM2	Aspartyl/asparaginyl beta-hydroxylase (Putative uncharacterized protein)	tr|Q8CBM2|Q8CBM2_MOUSE;tr|A2AL85|A2AL85_MOUSE;sp|Q8BSY0|ASPH_MOUSE;tr|Q9EQ66|Q9EQ66_MOUSE;tr|Q8BQK0|Q8BQK0_MOUSE	1704900000	1597000000	1893300000	2023500000	2280500000	2647600000	2218700000	3307300000	2077500000	2640400000	2965500000	1471000000	2230200000	2719400000	3228200000	+
Q8CGB4	Atf2 protein	tr|Q8CGB4|Q8CGB4_MOUSE;sp|P16951|ATF2_MOUSE;tr|G3UXC3|G3UXC3_MOUSE;tr|Q3UKS5|Q3UKS5_MOUSE;tr|Q640L6|Q640L6_MOUSE;sp|P16951-2|ATF2_MOUSE;tr|Q8CBR9|Q8CBR9_MOUSE;tr|A2AQE9|A2AQE9_MOUSE;tr|A2AQF0|A2AQF0_MOUSE;tr|Q8BN75|Q8BN75_MOUSE;tr|Q3US39|Q3US39_MOUSE	537120000	523150000	447610000	353060000	370160000	266750000	337820000	344590000	272800000	259260000	485020000	436370000	385120000	382070000	415160000	+
Q3UHY8	ATP-binding cassette, sub-family E (OABP), member 1 (Putative uncharacterized protein)	tr|Q3UHY8|Q3UHY8_MOUSE;sp|P61222|ABCE1_MOUSE;tr|Q6NXX7|Q6NXX7_MOUSE;tr|Q3TJM9|Q3TJM9_MOUSE;tr|Q3TIU8|Q3TIU8_MOUSE	23392000000	29912000000	23754000000	24990000000	21055000000	18497000000	21895000000	23168000000	19525000000	19856000000	23051000000	16052000000	14790000000	23877000000	24419000000	+
E0CZE8	Bax inhibitor 1 (Fragment)	tr|E0CZE8|E0CZE8_MOUSE;tr|E0CXR0|E0CXR0_MOUSE;tr|E0CX98|E0CX98_MOUSE;sp|Q9D2C7|BI1_MOUSE	298730000	211490000	222850000	448550000	430950000	752140000	665360000	614080000	220090000	603680000	445240000	288060000	0	432810000	364770000	+
B3V097	BetaCstF-64 variant 3	tr|B3V097|B3V097_MOUSE;sp|Q8BIQ5|CSTF2_MOUSE;tr|B3V099|B3V099_MOUSE;sp|Q8BIQ5-2|CSTF2_MOUSE;tr|A2AEK1|A2AEK1_MOUSE	5621700000	6026800000	5415500000	7011100000	4214200000	5562200000	4478100000	5056500000	4571600000	4490300000	5340100000	5029600000	4512500000	4875600000	4708900000	+
A8DUK4	Beta-globin (Globin a1) (Hemoglobin, beta adult s chain) (Hemoglobin, beta adult t chain)	tr|A8DUK4|A8DUK4_MOUSE;tr|A8DUN2|A8DUN2_MOUSE;tr|A8DUK7|A8DUK7_MOUSE;tr|A8DUL2|A8DUL2_MOUSE;tr|A8DUQ5|A8DUQ5_MOUSE;tr|A8DUL7|A8DUL7_MOUSE;tr|A8DUK2|A8DUK2_MOUSE;tr|E9Q223|E9Q223_MOUSE;tr|A8DUL5|A8DUL5_MOUSE	1131900000000	1067200000000	1129400000000	1341200000000	1381200000000	1357200000000	1621400000000	1485700000000	1148300000000	1468300000000	1489600000000	1229200000000	1320200000000	1289400000000	1279200000000	+
Q9DBL7	Bifunctional coenzyme A synthase (CoA synthase) [Includes: Phosphopantetheine adenylyltransferase (EC 2.7.7.3) (Dephospho-CoA pyrophosphorylase) (Pantetheine-phosphate adenylyltransferase) (PPAT); Dephospho-CoA kinase (DPCK) (EC 2.7.1.24) (Dephosphocoenzyme A kinase) (DPCOAK)]	sp|Q9DBL7|COASY_MOUSE	10671000000	8846400000	10406000000	9097300000	9743800000	13707000000	13158000000	12641000000	10901000000	10738000000	11010000000	10883000000	13602000000	9725600000	9387800000	+
Q9CWJ9	Bifunctional purine biosynthesis protein PURH [Includes: Phosphoribosylaminoimidazolecarboxamide formyltransferase (EC 2.1.2.3) (5-aminoimidazole-4-carboxamide ribonucleotide formyltransferase) (AICAR transformylase); IMP cyclohydrolase (EC 3.5.4.10) (ATIC) (IMP synthase) (Inosinicase)]	sp|Q9CWJ9|PUR9_MOUSE	66369000000	67248000000	65269000000	72786000000	60669000000	55349000000	64854000000	62847000000	75358000000	62078000000	71748000000	66998000000	64641000000	64432000000	69053000000	+
Q9D8S9	BolA-like protein 1	sp|Q9D8S9|BOLA1_MOUSE	5086000000	5276100000	5405700000	5194500000	7022300000	6981900000	7075000000	5990700000	5071900000	6214700000	5556100000	5751200000	4745200000	5597400000	7223600000	+
G3FEZ6	BR serine/threonine kinase 2 transcript variant 5	tr|G3FEZ6|G3FEZ6_MOUSE	13187000000	14327000000	14743000000	13926000000	13013000000	12952000000	13294000000	12941000000	12720000000	14756000000	13652000000	14853000000	12045000000	14218000000	13833000000	+
Q6PAJ1	Breakpoint cluster region protein (EC 2.7.11.1)	sp|Q6PAJ1|BCR_MOUSE;tr|A2RRK7|A2RRK7_MOUSE	17790000000	18959000000	17488000000	18324000000	16632000000	17056000000	16393000000	17489000000	17361000000	18833000000	15620000000	19388000000	20542000000	17662000000	18775000000	+
Q5HZI2	C2 calcium-dependent domain-containing protein 4C (Nuclear-localized factor 3) (Protein FAM148C)	sp|Q5HZI2|C2C4C_MOUSE	3197100000	3547500000	3435400000	3256400000	2757200000	2922200000	3370100000	2711500000	3435200000	2953000000	3150200000	3805200000	4319300000	2849300000	2839100000	+
Q5DUA4	Cadherin 23	tr|Q5DUA4|Q5DUA4_MOUSE;tr|Q5DUA5|Q5DUA5_MOUSE;sp|Q99PF4-2|CAD23_MOUSE;tr|E9Q7M6|E9Q7M6_MOUSE;tr|Q5DUA3|Q5DUA3_MOUSE;tr|K4DI74|K4DI74_MOUSE;tr|F8WIF5|F8WIF5_MOUSE;sp|Q99PF4|CAD23_MOUSE	0	775610000	689850000	0	885500000	951290000	807550000	912990000	0	936230000	873340000	0	0	821670000	0	+
P33146	Cadherin-15 (Cadherin-14) (Muscle cadherin) (M-cadherin)	sp|P33146|CAD15_MOUSE	169030000	0	186610000	0	230470000	362790000	229420000	244050000	232040000	215760000	245340000	400590000	0	152860000	215430000	+
P49070	Calcium signal-modulating cyclophilin ligand (CAML)	sp|P49070|CAMLG_MOUSE	3375200000	3799600000	3316700000	4730400000	3114400000	3089600000	2704600000	2457000000	3872400000	2437000000	2283900000	2504900000	3057600000	3560100000	3117000000	+
Q6QWF9	Calcium/calmodulin-dependent protein kinase II inhibitor 1 (calcium/calmodulin-dependent protein kinase II inhibitor alpha) (mCaMKIINalpha)	sp|Q6QWF9|CK2N1_MOUSE	1803100000	1846000000	1509900000	2518800000	1427400000	1195600000	1118900000	1282700000	1336900000	949220000	1491700000	1153900000	1467100000	1201900000	1665000000	+
S4R1C4	Calcium-transporting ATPase (EC 3.6.3.8)	tr|S4R1C4|S4R1C4_MOUSE	3019300000	2685800000	3870900000	4268900000	2902700000	1525000000	2417500000	1369100000	3820300000	2548900000	1328300000	1781000000	3204000000	2171200000	1517200000	+
Q9Z0H8	CAP-Gly domain-containing linker protein 2 (Cytoplasmic linker protein 115) (CLIP-115) (Cytoplasmic linker protein 2)	sp|Q9Z0H8|CLIP2_MOUSE;tr|Q6A090|Q6A090_MOUSE	27867000000	30699000000	25954000000	32464000000	25630000000	25146000000	25497000000	25570000000	31640000000	29753000000	31129000000	30295000000	28531000000	28613000000	29282000000	+
B9EHT4	CAP-Gly domain-containing linker protein 3 (Cytoplasmic linker protein 170-related 59 kDa protein) (CLIP-170-related 59 kDa protein) (CLIPR-59)	sp|B9EHT4|CLIP3_MOUSE	3123300000	2843700000	3668300000	3264300000	3923600000	3430200000	4325900000	4213100000	3126200000	3747100000	3901600000	2827400000	3268700000	3337000000	3429000000	+
Q99LB4	Capping protein (Actin filament), gelsolin-like (Capping protein (Actin filament), gelsolin-like, isoform CRA_a) (Macrophage-capping protein) (Putative uncharacterized protein)	tr|Q99LB4|Q99LB4_MOUSE;tr|Q3UJ44|Q3UJ44_MOUSE;tr|Q3TNN6|Q3TNN6_MOUSE;sp|P24452|CAPG_MOUSE;tr|D3YTL5|D3YTL5_MOUSE	512660000	646820000	621710000	531280000	483110000	448540000	537540000	436870000	584960000	610990000	531610000	504260000	605580000	523700000	672010000	+
Q6NZJ2	Car10 protein	tr|Q6NZJ2|Q6NZJ2_MOUSE;tr|E9Q2V1|E9Q2V1_MOUSE;tr|Q3V1V7|Q3V1V7_MOUSE;sp|P61215|CAH10_MOUSE	751520000	828740000	742220000	1122700000	717210000	0	0	0	828520000	0	814310000	856280000	919760000	752510000	0	+
P13634	Carbonic anhydrase 1 (EC 4.2.1.1) (Carbonate dehydratase I) (Carbonic anhydrase I) (CA-I)	sp|P13634|CAH1_MOUSE	5489400000	6909000000	7135400000	4493000000	9537700000	12940000000	9977100000	10517000000	5953000000	5317600000	5779400000	6309700000	7612800000	5353000000	6054800000	+
Q9DBB9	Carboxypeptidase N subunit 2 (Carboxypeptidase N 83 kDa chain) (Carboxypeptidase N large subunit) (Carboxypeptidase N polypeptide 2) (Carboxypeptidase N regulatory subunit)	sp|Q9DBB9|CPN2_MOUSE;tr|Q642I5|Q642I5_MOUSE	400650000	262460000	345600000	433740000	617810000	730880000	898170000	472530000	454470000	416010000	534000000	636790000	621330000	550030000	0	+
H7BX88	Carnitine O-acetyltransferase	tr|H7BX88|H7BX88_MOUSE;sp|P47934|CACP_MOUSE	13102000000	12502000000	14385000000	11038000000	12973000000	17474000000	16733000000	17267000000	14487000000	15611000000	14460000000	10048000000	19658000000	12035000000	12610000000	+
O70370	Cathepsin S (EC 3.4.22.27)	sp|O70370|CATS_MOUSE;tr|F6WR04|F6WR04_MOUSE;tr|Q3UBR4|Q3UBR4_MOUSE;tr|Q99M14|Q99M14_MOUSE;tr|Q8BSZ5|Q8BSZ5_MOUSE;tr|Q3UD32|Q3UD32_MOUSE;tr|Q3U5K1|Q3U5K1_MOUSE	817620000	870390000	663960000	791820000	676990000	560940000	643980000	601070000	733210000	731420000	769150000	688560000	780740000	775970000	986340000	+
Q8VEK0	Cell cycle control protein 50A (Transmembrane protein 30A)	sp|Q8VEK0|CC50A_MOUSE;tr|D3YVV1|D3YVV1_MOUSE	6827900000	8436000000	7017600000	7987300000	6093800000	5923000000	6970200000	6744500000	7421100000	6697700000	8439400000	7433000000	8582000000	7968100000	8113100000	+
Q08288	Cell growth-regulating nucleolar protein (Protein expressed in male leptotene and zygotene spermatocytes 264) (MLZ-264)	sp|Q08288|LYAR_MOUSE;tr|D3Z7N3|D3Z7N3_MOUSE;tr|D3Z345|D3Z345_MOUSE;tr|D3Z5X8|D3Z5X8_MOUSE	216760000	259160000	325520000	0	0	0	0	240020000	0	226890000	303350000	236900000	0	311120000	328850000	+
Q7TSH4	Centriolar coiled-coil protein of 110 kDa (Centrosomal protein of 110 kDa) (Cep110) (Cp110)	sp|Q7TSH4|CP110_MOUSE;tr|Q3URA7|Q3URA7_MOUSE	780650000	688700000	863530000	853190000	648000000	702660000	638260000	726620000	894880000	742170000	801620000	772150000	914210000	657930000	606420000	+
Q9CZ62	Centrosomal protein of 97 kDa (Cep97) (Leucine-rich repeat and IQ domain-containing protein 2)	sp|Q9CZ62|CEP97_MOUSE;sp|Q9CZ62-2|CEP97_MOUSE;tr|Q8C1I9|Q8C1I9_MOUSE	1799200000	1635600000	1862600000	1903000000	1353700000	1529500000	1749400000	1549200000	2162100000	1832200000	1671500000	1714700000	1835800000	1697700000	2073600000	+
Q99LI2	Chloride channel CLIC-like protein 1	sp|Q99LI2|CLCC1_MOUSE;tr|A2AEM2|A2AEM2_MOUSE	792070000	854900000	931300000	1128600000	819410000	721790000	495660000	517350000	810670000	783390000	645960000	642880000	896090000	822280000	881460000	+
Q8BXK9	Chloride intracellular channel protein 5	sp|Q8BXK9|CLIC5_MOUSE	99826000	60028000	95606000	95071000	128900000	0	118320000	126540000	78057000	103100000	121500000	0	0	140100000	107660000	+
Q8VHY0	Chondroitin sulfate proteoglycan 4 (Chondroitin sulfate proteoglycan NG2) (Proteoglycan AN2)	sp|Q8VHY0|CSPG4_MOUSE;sp|Q8VHY0-3|CSPG4_MOUSE	8896100000	8850400000	9019100000	9573600000	9970700000	10057000000	9833000000	11091000000	9881500000	9959100000	8868500000	8850500000	10222000000	8669300000	10711000000	+
P26339	Chromogranin-A (CgA) [Cleaved into: Pancreastatin; Beta-granin; WE-14]	sp|P26339|CMGA_MOUSE;tr|Q3UN28|Q3UN28_MOUSE	3508400000	3189100000	3284700000	4110500000	3205100000	2174800000	2371600000	3039200000	2113300000	1612900000	2092000000	1285600000	802960000	2808500000	3002400000	+
Q8K327	Chromosome alignment-maintaining phosphoprotein 1 (Zinc finger protein 828)	sp|Q8K327|CHAP1_MOUSE	2792800000	2618700000	2789000000	2748600000	3612700000	3785300000	3409200000	3504400000	2741900000	3632800000	3137300000	3091200000	2669000000	3231600000	2642500000	+
Q9EPU4	Cleavage and polyadenylation specificity factor subunit 1 (Cleavage and polyadenylation specificity factor 160 kDa subunit) (CPSF 160 kDa subunit)	sp|Q9EPU4|CPSF1_MOUSE	4398300000	4088400000	4232400000	4188700000	4292100000	5101000000	4762300000	5012800000	4366600000	4498700000	4461400000	4094200000	4835900000	4293700000	5551900000	+
Q9D486	C-Maf-inducing protein (c-Mip)	sp|Q9D486|CMIP_MOUSE;tr|B2RY70|B2RY70_MOUSE;sp|Q9D486-2|CMIP_MOUSE;sp|Q9D486-3|CMIP_MOUSE	3877100000	2685800000	3228500000	2851700000	3911400000	3560100000	3900900000	4119200000	3140600000	3471500000	4735600000	3729900000	3016800000	4338200000	3872900000	+
Q9QXK3	Coatomer subunit gamma-2 (Gamma-2-coat protein) (Gamma-2-COP)	sp|Q9QXK3|COPG2_MOUSE;tr|A0A0M3HEQ7|A0A0M3HEQ7_MOUSE;sp|Q9QXK3-4|COPG2_MOUSE	46551000000	50184000000	44084000000	43833000000	35267000000	39292000000	41944000000	43513000000	40028000000	37643000000	42036000000	39140000000	34227000000	44952000000	44755000000	+
F8WHU7	Cohesin subunit SA-1	tr|F8WHU7|F8WHU7_MOUSE;sp|Q9D3E6|STAG1_MOUSE;tr|F6XQW1|F6XQW1_MOUSE	741230000	930440000	1093900000	683420000	1153800000	1765700000	1172200000	1482700000	1147400000	1250800000	1215300000	847430000	1191100000	1032700000	1140200000	+
P60824	Cold-inducible RNA-binding protein (A18 hnRNP) (Glycine-rich RNA-binding protein CIRP)	sp|P60824|CIRBP_MOUSE;tr|D3YU80|D3YU80_MOUSE;tr|K4DI65|K4DI65_MOUSE	2974000000	2418800000	4948600000	2902500000	4642800000	5123000000	4748300000	4813100000	2980100000	2782700000	2824300000	3390800000	3233800000	2296200000	2517000000	+
Q04857	Collagen alpha-1(VI) chain	sp|Q04857|CO6A1_MOUSE;tr|Q8C6Y0|Q8C6Y0_MOUSE	1962600000	2226200000	2549200000	2278700000	1408000000	1838600000	1507300000	2076300000	4463900000	3126100000	2932500000	3097000000	3397900000	2565300000	4387300000	+
P01027	Complement C3 (HSE-MSF) [Cleaved into: Complement C3 beta chain; Complement C3 alpha chain; C3a anaphylatoxin; Acylation stimulating protein (ASP) (C3adesArg); Complement C3b alpha' chain; Complement C3c alpha' chain fragment 1; Complement C3dg fragment; Complement C3g fragment; Complement C3d fragment; Complement C3f fragment; Complement C3c alpha' chain fragment 2]	sp|P01027|CO3_MOUSE	9200400000	10559000000	7834800000	8238000000	17630000000	14416000000	17711000000	16864000000	7128000000	7651800000	4710200000	7729600000	7664900000	8171500000	8095300000	+
Q69Z26	Contactin-4 (Brain-derived immunoglobulin superfamily protein 2) (BIG-2)	sp|Q69Z26|CNTN4_MOUSE;sp|Q69Z26-2|CNTN4_MOUSE;tr|F8WH58|F8WH58_MOUSE	2548300000	3528500000	2389200000	3063600000	2005200000	2136200000	2494800000	2285200000	3549500000	2348900000	2114000000	2647300000	3201600000	2628200000	2775700000	+
Q0VE82	Copine-7 (Copine VII)	sp|Q0VE82|CPNE7_MOUSE	2897700000	2309900000	2313400000	3754300000	3917100000	3469800000	3699100000	3689300000	2275600000	2100600000	2982600000	2267500000	3531100000	3055300000	2796400000	+
Q8CCK0	Core histone macro-H2A.2 (Histone macroH2A2) (mH2A2)	sp|Q8CCK0|H2AW_MOUSE;tr|Q8BP16|Q8BP16_MOUSE;tr|A0PJB8|A0PJB8_MOUSE	35717000000	37841000000	44332000000	40859000000	48625000000	51535000000	47373000000	60170000000	39523000000	41530000000	45540000000	35039000000	37307000000	38854000000	49723000000	+
Q4FJX4	Csrp1 protein (Cysteine and glycine-rich protein 1, isoform CRA_b) (Putative uncharacterized protein)	tr|Q4FJX4|Q4FJX4_MOUSE;sp|P97315|CSRP1_MOUSE	31952000000	34653000000	28777000000	30326000000	19851000000	25445000000	24311000000	22429000000	36525000000	21793000000	29357000000	30644000000	35009000000	27373000000	30282000000	+
O88712	C-terminal-binding protein 1 (CtBP1) (EC 1.1.1.-)	sp|O88712|CTBP1_MOUSE;sp|O88712-3|CTBP1_MOUSE	115920000000	119110000000	112680000000	123310000000	112320000000	89075000000	101230000000	100280000000	102160000000	99383000000	114230000000	105090000000	92143000000	119100000000	128200000000	+
Q3TCH7	Cullin-4A (CUL-4A)	sp|Q3TCH7|CUL4A_MOUSE;tr|Q8R1T2|Q8R1T2_MOUSE;tr|Q3UD60|Q3UD60_MOUSE	18243000000	17226000000	16893000000	17600000000	19126000000	18863000000	18851000000	20002000000	19644000000	20447000000	18196000000	18189000000	25110000000	19093000000	16242000000	+
Q9D1P4	Cysteine and histidine-rich domain-containing protein 1 (CHORD domain-containing protein 1) (CHORD-containing protein 1) (Chp-1) (Protein morgana)	sp|Q9D1P4|CHRD1_MOUSE	12597000000	10593000000	12141000000	10832000000	10897000000	9564800000	9574800000	9716400000	12873000000	11634000000	12235000000	12078000000	11658000000	13162000000	10056000000	+
Q542C8	Cysteine/glutamate transporter (Putative uncharacterized protein) (Solute carrier family 7 (Cationic amino acid transporter, y+ system), member 11)	tr|Q542C8|Q542C8_MOUSE;tr|Q3TN05|Q3TN05_MOUSE;sp|Q9WTR6|XCT_MOUSE;tr|A0A0B4J1P7|A0A0B4J1P7_MOUSE;tr|Q8BYV9|Q8BYV9_MOUSE	2750600000	2530600000	3085000000	2793000000	3332900000	3398800000	3667900000	4870700000	2156300000	3074400000	3671900000	3014600000	2269700000	3899100000	4409900000	+
Q9CYA0	Cysteine-rich with EGF-like domain protein 2	sp|Q9CYA0|CREL2_MOUSE	430790000	512720000	467860000	434990000	329170000	352800000	249690000	353660000	465480000	300060000	412340000	358610000	368090000	475600000	301460000	+
Q5SRC5	Cytochrome c oxidase assembly protein COX11, mitochondrial	tr|Q5SRC5|Q5SRC5_MOUSE;sp|Q6P8I6|COX11_MOUSE	211010000	193690000	239830000	225780000	0	154600000	0	0	0	146270000	0	207750000	0	177720000	156230000	+
Q8K0C8	Cytochrome c oxidase assembly protein COX19	sp|Q8K0C8|COX19_MOUSE;tr|S4R231|S4R231_MOUSE;tr|A0A0G2JFK4|A0A0G2JFK4_MOUSE	0	316830000	267440000	0	0	120700000	166590000	205210000	82486000	145840000	241120000	207090000	0	0	189740000	+
Q8R0Y6	Cytosolic 10-formyltetrahydrofolate dehydrogenase (10-FTHFDH) (FDH) (EC 1.5.1.6) (Aldehyde dehydrogenase family 1 member L1)	sp|Q8R0Y6|AL1L1_MOUSE;tr|Q8CIF2|Q8CIF2_MOUSE	124890000000	131940000000	126000000000	110680000000	134040000000	137290000000	131600000000	144340000000	129520000000	121940000000	131540000000	126890000000	121300000000	118770000000	124860000000	+
Q641K1	Cytosolic carboxypeptidase 1 (EC 3.4.17.-) (ATP/GTP-binding protein 1) (Nervous system nuclear protein induced by axotomy protein 1)	sp|Q641K1|CBPC1_MOUSE;sp|Q641K1-4|CBPC1_MOUSE;sp|Q641K1-3|CBPC1_MOUSE;sp|Q641K1-5|CBPC1_MOUSE;tr|F6ZCF0|F6ZCF0_MOUSE	3735000000	3553000000	3945200000	3624600000	4402300000	4523200000	4316500000	4223000000	3939800000	3669300000	3259100000	4513300000	3969300000	3863400000	4025700000	+
Q80XN0	D-beta-hydroxybutyrate dehydrogenase, mitochondrial (BDH) (EC 1.1.1.30) (3-hydroxybutyrate dehydrogenase)	sp|Q80XN0|BDH_MOUSE	154010000000	178970000000	183690000000	190780000000	211160000000	219040000000	210670000000	268120000000	166410000000	138700000000	137330000000	133950000000	165800000000	120610000000	146180000000	+
Q9WV69	Dematin (Dematin actin-binding protein) (Erythrocyte membrane protein band 4.9)	sp|Q9WV69|DEMA_MOUSE;tr|Q3UEW2|Q3UEW2_MOUSE;sp|Q9WV69-3|DEMA_MOUSE	43702000000	54988000000	53934000000	64894000000	43511000000	39315000000	47106000000	33056000000	39948000000	43181000000	45118000000	43107000000	39630000000	42102000000	44753000000	+
P61460	DEP domain-containing protein 5	sp|P61460|DEPD5_MOUSE;sp|P61460-2|DEPD5_MOUSE;tr|Q6GQV2|Q6GQV2_MOUSE;tr|E9QAT3|E9QAT3_MOUSE;tr|Q8BVE2|Q8BVE2_MOUSE;tr|F6TK47|F6TK47_MOUSE	1766100000	1987100000	1945200000	1733100000	2118500000	2348000000	1921000000	2142600000	2153400000	1977900000	2064300000	1777400000	2602300000	1620300000	2243600000	+
O35435	Dihydroorotate dehydrogenase (quinone), mitochondrial (DHOdehase) (EC 1.3.5.2) (Dihydroorotate oxidase)	sp|O35435|PYRD_MOUSE;tr|E9Q1V3|E9Q1V3_MOUSE;tr|Q8BMJ0|Q8BMJ0_MOUSE	9129200000	8456000000	9811100000	9587600000	11391000000	11793000000	9831000000	10595000000	8140400000	9669100000	7006600000	7562900000	7594400000	8389700000	9640800000	+
Q3TMU8	Dihydropyrimidinase-like 4 (Dihydropyrimidinase-related protein 4) (Putative uncharacterized protein)	tr|Q3TMU8|Q3TMU8_MOUSE;sp|O35098|DPYL4_MOUSE;tr|A0A0R4J1N0|A0A0R4J1N0_MOUSE;sp|O35098-2|DPYL4_MOUSE	142860000000	167300000000	162970000000	160350000000	179660000000	178150000000	176870000000	216090000000	119960000000	124730000000	133700000000	109270000000	124690000000	146390000000	139920000000	+
Q3UHZ3	DNA (cytosine-5)-methyltransferase (EC 2.1.1.37)	tr|Q3UHZ3|Q3UHZ3_MOUSE;sp|P13864|DNMT1_MOUSE;tr|Q7TSJ0|Q7TSJ0_MOUSE;tr|J3QNW0|J3QNW0_MOUSE;sp|P13864-2|DNMT1_MOUSE	2725700000	1925200000	2648900000	2476900000	3073900000	4026800000	2898700000	3311900000	3115400000	3293200000	2082700000	3605500000	2730400000	2628600000	2113900000	+
O35654	DNA polymerase delta subunit 2 (EC 2.7.7.7) (DNA polymerase delta subunit p50)	sp|O35654|DPOD2_MOUSE;tr|A8Y5G7|A8Y5G7_MOUSE	2687200000	2400300000	3091900000	2487600000	2973500000	3686600000	3366900000	2910600000	2862400000	3457200000	2945200000	2439400000	2973400000	2620500000	2942400000	+
Q5SV02	DNA repair protein RAD50 (RAD50 homolog (S. cerevisiae))	tr|Q5SV02|Q5SV02_MOUSE;sp|P70388|RAD50_MOUSE;sp|P70388-2|RAD50_MOUSE	628900000	791510000	927420000	896760000	1027200000	1106300000	1138700000	1152300000	487810000	1004800000	933850000	932460000	793460000	953230000	793470000	+
A0A0R4J024	DNA repair protein XRCC4	tr|A0A0R4J024|A0A0R4J024_MOUSE;sp|Q924T3|XRCC4_MOUSE;tr|A0A0R4J1Y0|A0A0R4J1Y0_MOUSE;sp|Q924T3-2|XRCC4_MOUSE	284780000	0	258320000	0	337700000	283400000	383800000	356090000	340860000	0	0	0	0	277360000	257910000	+
A0A0R4J0V5	DNA-directed RNA polymerase subunit (EC 2.7.7.6)	tr|A0A0R4J0V5|A0A0R4J0V5_MOUSE;tr|O08847|O08847_MOUSE;sp|P08775|RPB1_MOUSE	4680400000	4828600000	4947700000	4381000000	5518100000	5844600000	4817200000	6459100000	4387700000	5323500000	4994200000	4228100000	5008100000	4532900000	4695200000	+
P52432	DNA-directed RNA polymerases I and III subunit RPAC1 (DNA-directed RNA polymerase I subunit C) (RNA polymerases I and III subunit AC1) (AC40) (DNA-directed RNA polymerases I and III 40 kDa polypeptide) (RPA40) (RPC40)	sp|P52432|RPAC1_MOUSE;tr|A1L3C2|A1L3C2_MOUSE;tr|D3Z7Q8|D3Z7Q8_MOUSE;tr|G3UXX5|G3UXX5_MOUSE;tr|D3Z3D6|D3Z3D6_MOUSE	903490000	641610000	684030000	678590000	877150000	936540000	1024500000	1146100000	980960000	837940000	815330000	678170000	1257600000	642910000	840810000	+
Q5NTY0	DnaJ (Hsp40) homolog, subfamily A, member 1 (MCG9817, isoform CRA_a) (Putative uncharacterized protein)	tr|Q5NTY0|Q5NTY0_MOUSE;sp|P63037|DNJA1_MOUSE;tr|Q3TK61|Q3TK61_MOUSE;tr|B1AXY1|B1AXY1_MOUSE	43999000000	56088000000	45983000000	62170000000	42992000000	37843000000	39089000000	44697000000	46096000000	39699000000	44628000000	39709000000	37115000000	48475000000	56146000000	+
Q9QYJ0	DnaJ homolog subfamily A member 2 (mDj3)	sp|Q9QYJ0|DNJA2_MOUSE	39229000000	42720000000	38962000000	42930000000	35514000000	29366000000	33025000000	37048000000	35966000000	32457000000	38209000000	34283000000	30421000000	39954000000	36821000000	+
Q9ERU9	E3 SUMO-protein ligase RanBP2 (EC 6.3.2.-) (Ran-binding protein 2) (RanBP2)	sp|Q9ERU9|RBP2_MOUSE	14305000000	14683000000	13688000000	13167000000	15391000000	16377000000	14637000000	16117000000	15502000000	14281000000	13842000000	15245000000	15434000000	13514000000	14470000000	+
Q8C863	E3 ubiquitin-protein ligase Itchy (EC 6.3.2.-)	sp|Q8C863|ITCH_MOUSE;tr|Q571M5|Q571M5_MOUSE;tr|Q6P289|Q6P289_MOUSE	10834000000	10361000000	10770000000	10778000000	11845000000	11859000000	11922000000	13053000000	9592200000	10068000000	10047000000	10497000000	12432000000	8414900000	12007000000	+
A0A0J9YQM4	E3 ubiquitin-protein ligase RNF187	tr|A0A0J9YQM4|A0A0J9YQM4_MOUSE;sp|Q8BFX1|RN187_MOUSE	290400000	288920000	338240000	353130000	423500000	447750000	393040000	389260000	232650000	0	0	241070000	182570000	252020000	0	+
Q99KR6	E3 ubiquitin-protein ligase RNF34 (EC 6.3.2.-) (Phafin-1) (RING finger protein 34) (RING finger protein RIFF)	sp|Q99KR6|RNF34_MOUSE	830370000	879450000	790440000	923670000	651500000	578000000	647190000	841000000	633910000	704430000	1027100000	660310000	619640000	753010000	934010000	+
Q7TPQ3	E3 ubiquitin-protein ligase SHPRH (EC 3.6.4.-) (EC 6.3.2.-) (SNF2, histone-linker, PHD and RING finger domain-containing helicase)	sp|Q7TPQ3|SHPRH_MOUSE;sp|Q7TPQ3-2|SHPRH_MOUSE;sp|Q7TPQ3-5|SHPRH_MOUSE;sp|Q7TPQ3-3|SHPRH_MOUSE	949060000	900640000	1158100000	1100100000	1355400000	2112300000	1497700000	1117300000	961190000	952320000	1066000000	1162100000	0	0	594790000	+
G5E870	E3 ubiquitin-protein ligase TRIP12 (EC 6.3.2.-) (Thyroid receptor-interacting protein 12) (TR-interacting protein 12) (TRIP-12)	sp|G5E870|TRIPC_MOUSE;tr|A0A087WNZ7|A0A087WNZ7_MOUSE	6072900000	5925200000	6266300000	5598000000	6697400000	7837300000	6675500000	6714900000	6507900000	6197200000	6047400000	5453100000	7756500000	5363400000	5690200000	+
Q7TMI3	E3 ubiquitin-protein ligase UHRF2 (EC 6.3.2.-) (NIRF) (Np95-like ring finger protein) (Nuclear protein 97) (Nuclear zinc finger protein Np97) (Ubiquitin-like PHD and RING finger domain-containing protein 2) (Ubiquitin-like-containing PHD and RING finger domains protein 2)	sp|Q7TMI3|UHRF2_MOUSE;sp|Q7TMI3-2|UHRF2_MOUSE	230910000	295120000	208440000	0	300360000	384800000	304940000	318390000	182350000	128120000	0	0	287320000	185190000	0	+
Q9DCW4	Electron transfer flavoprotein subunit beta (Beta-ETF)	sp|Q9DCW4|ETFB_MOUSE;tr|A0A0N4SVE0|A0A0N4SVE0_MOUSE;tr|A0A0N4SWE9|A0A0N4SWE9_MOUSE	52335000000	66588000000	60272000000	58853000000	50790000000	54729000000	51997000000	50237000000	68359000000	54735000000	54291000000	64163000000	56121000000	48899000000	72138000000	+
B2RUK2	Erbb2 interacting protein	tr|B2RUK2|B2RUK2_MOUSE;sp|Q80TH2-2|LAP2_MOUSE;sp|Q80TH2-1|LAP2_MOUSE;tr|B7ZNY4|B7ZNY4_MOUSE;sp|Q80TH2|LAP2_MOUSE;tr|B7ZNX6|B7ZNX6_MOUSE;tr|B2RUJ2|B2RUJ2_MOUSE	4090600000	4135000000	3975500000	4092200000	3973400000	3483900000	3301000000	3763500000	3866700000	4241900000	4042200000	4055800000	4788300000	3869700000	4085700000	+
Q8C460	ERI1 exoribonuclease 3 (EC 3.1.-.-) (Prion interactor 1) (Prion protein-interacting protein)	sp|Q8C460|ERI3_MOUSE;tr|Q8VC93|Q8VC93_MOUSE;sp|Q8C460-2|ERI3_MOUSE;sp|Q8C460-3|ERI3_MOUSE	11908000000	18280000000	11733000000	13683000000	9492400000	10524000000	11598000000	9201700000	11048000000	11261000000	9231700000	11259000000	7826900000	9175300000	8013400000	+
Q9D172	ES1 protein homolog, mitochondrial	sp|Q9D172|ES1_MOUSE	132990000000	180330000000	127270000000	152740000000	124640000000	101050000000	126280000000	116140000000	105250000000	110230000000	131560000000	104890000000	103290000000	129940000000	128920000000	+
Q8BWU8	Ethanolamine-phosphate phospho-lyase (EC 4.2.3.2) (Alanine--glyoxylate aminotransferase 2-like 1)	sp|Q8BWU8|AT2L1_MOUSE;tr|E9PYH3|E9PYH3_MOUSE	1988800000	1610700000	1029900000	836110000	3491300000	2100600000	2049600000	2919400000	5163400000	4657200000	5183000000	6621800000	4627300000	5000700000	6552500000	+
Q497I3	Fatty acid binding protein 5, epidermal (MCG1638) (Putative uncharacterized protein)	tr|Q497I3|Q497I3_MOUSE;sp|Q05816|FABP5_MOUSE;tr|Q3TLH6|Q3TLH6_MOUSE	57069000000	61712000000	50907000000	52606000000	47442000000	47673000000	46906000000	47086000000	43972000000	32308000000	42140000000	49153000000	46282000000	44866000000	52169000000	+
Q6ZWS1	Fibroblast growth factor (FGF)	tr|Q6ZWS1|Q6ZWS1_MOUSE;sp|P61148|FGF1_MOUSE;tr|D3Z6H1|D3Z6H1_MOUSE;tr|D6RCX9|D6RCX9_MOUSE;tr|D3Z6E2|D3Z6E2_MOUSE	8288700000	8161900000	9063300000	6377600000	9195900000	10524000000	10490000000	9391200000	11083000000	9578300000	10027000000	8696700000	11179000000	7191700000	9647800000	+
P58462	Forkhead box protein P1 (Forkhead-related transcription factor 1)	sp|P58462|FOXP1_MOUSE;tr|D3Z6Q4|D3Z6Q4_MOUSE;tr|D3Z6Q3|D3Z6Q3_MOUSE;sp|P58462-4|FOXP1_MOUSE;tr|A0A0R4J282|A0A0R4J282_MOUSE;tr|H3BJ24|H3BJ24_MOUSE;sp|P58462-2|FOXP1_MOUSE;tr|A0A0R4J1H9|A0A0R4J1H9_MOUSE;tr|H3BL33|H3BL33_MOUSE;tr|H3BJM1|H3BJM1_MOUSE;tr|E2S038|E2S038_MOUSE;tr|H3BLF2|H3BLF2_MOUSE;sp|P58462-5|FOXP1_MOUSE;sp|P58462-3|FOXP1_MOUSE;tr|H3BJR8|H3BJR8_MOUSE;tr|D3Z0J5|D3Z0J5_MOUSE	467970000	382790000	452270000	562780000	585200000	668020000	531680000	602990000	415420000	314290000	456870000	392700000	452960000	442140000	519590000	+
P97447	Four and a half LIM domains protein 1 (FHL-1) (KyoT) (RBP-associated molecule 14-1) (RAM14-1) (Skeletal muscle LIM-protein 1) (SLIM) (SLIM-1)	sp|P97447|FHL1_MOUSE;tr|A2AEX8|A2AEX8_MOUSE;tr|A2AEX6|A2AEX6_MOUSE;tr|A2AEY1|A2AEY1_MOUSE;sp|P97447-2|FHL1_MOUSE;tr|A2AEX7|A2AEX7_MOUSE	3467700000	3928400000	3491300000	3978900000	3233700000	3438900000	2732400000	2699900000	4921300000	2122000000	3395800000	3781300000	3966600000	3121300000	3380700000	+
A0A0R4J094	Fumarylacetoacetate hydrolase domain-containing 2A	tr|A0A0R4J094|A0A0R4J094_MOUSE;sp|Q3TC72|FAHD2_MOUSE	40398000000	40171000000	38145000000	37257000000	37692000000	37192000000	34205000000	33922000000	35810000000	30031000000	31888000000	29442000000	27796000000	31970000000	31950000000	+
Q56A08	G patch domain and KOW motifs-containing protein (Protein MOS2 homolog)	sp|Q56A08|GPKOW_MOUSE	1048300000	1032000000	989470000	837030000	1435600000	1269900000	1216800000	1198200000	1076800000	1083100000	1407100000	1338800000	1237600000	1161900000	1322800000	+
Q4FJR9	G1p2 protein (ISG15 ubiquitin-like modifier)	tr|Q4FJR9|Q4FJR9_MOUSE;sp|Q64339|ISG15_MOUSE	649250000	907340000	498800000	705370000	443390000	410970000	411210000	431700000	1539600000	772760000	1002500000	725980000	1333400000	1075000000	1104200000	+
O08842	GDNF family receptor alpha-2 (GDNF receptor alpha-2) (GDNFR-alpha-2) (GFR-alpha-2) (GDNF receptor beta) (GDNFR-beta) (Neurturin receptor alpha) (NRTNR-alpha) (NTNR-alpha) (TGF-beta-related neurotrophic factor receptor 2)	sp|O08842|GFRA2_MOUSE;sp|O08842-3|GFRA2_MOUSE;sp|O08842-2|GFRA2_MOUSE;tr|Q3UET6|Q3UET6_MOUSE	1915900000	2062000000	1976900000	2027900000	1608700000	1261300000	1672800000	1164500000	1185900000	1229300000	1768900000	1469200000	991100000	1707900000	2067500000	+
Q9D902	General transcription factor IIE subunit 2 (Transcription initiation factor IIE subunit beta) (TFIIE-beta)	sp|Q9D902|T2EB_MOUSE;tr|Q3UIR2|Q3UIR2_MOUSE;tr|Q9CWC4|Q9CWC4_MOUSE;tr|A0A087WSE8|A0A087WSE8_MOUSE	391940000	444570000	419960000	445810000	350020000	318140000	401750000	390540000	252410000	274050000	341970000	266020000	243610000	427900000	403430000	+
Q3UI98	General transcription factor IIIC, polypeptide 5, isoform CRA_b (Putative uncharacterized protein)	tr|Q3UI98|Q3UI98_MOUSE;sp|Q8R2T8-2|TF3C5_MOUSE;sp|Q8R2T8|TF3C5_MOUSE	333090000	344550000	360140000	340080000	437640000	408030000	414930000	452310000	423510000	431950000	356240000	0	0	362830000	347720000	+
Q8CA72	Gigaxonin	sp|Q8CA72|GAN_MOUSE;tr|F6TZU3|F6TZU3_MOUSE	428230000	563120000	642450000	596250000	659320000	910770000	696120000	828300000	580450000	794410000	648670000	531250000	616710000	589160000	758690000	+
P03995	Glial fibrillary acidic protein (GFAP)	sp|P03995|GFAP_MOUSE	272630000000	304710000000	283550000000	290820000000	258250000000	209880000000	238390000000	192790000000	339620000000	241390000000	245080000000	296460000000	280470000000	240470000000	235240000000	+
Q3U0A6	Globin d1 (Hemoglobin, theta 1B) (Putative uncharacterized protein)	tr|Q3U0A6|Q3U0A6_MOUSE;tr|B9EIX8|B9EIX8_MOUSE;tr|Q8BYM1|Q8BYM1_MOUSE	1856100000	1695700000	1306200000	1333500000	2804300000	3122700000	2644700000	1910700000	1579700000	2246500000	1944400000	2114600000	1920800000	1555900000	938980000	+
Q571F8	Glutaminase liver isoform, mitochondrial (GLS) (EC 3.5.1.2) (L-glutaminase) (L-glutamine amidohydrolase)	sp|Q571F8|GLSL_MOUSE	4131800000	4356100000	3614300000	3804900000	3146700000	2582500000	2964800000	3215600000	3920500000	3635200000	3523900000	2522400000	3694200000	2884800000	3649500000	+
P46412	Glutathione peroxidase 3 (GPx-3) (GSHPx-3) (EC 1.11.1.9) (Plasma glutathione peroxidase) (GPx-P) (GSHPx-P)	sp|P46412|GPX3_MOUSE;tr|D3Z2Y7|D3Z2Y7_MOUSE;tr|D3Z7Y0|D3Z7Y0_MOUSE	1184800000	949270000	924620000	1188900000	1334200000	1281900000	1347500000	1741400000	1340200000	1386000000	1293200000	1021400000	1042800000	1263300000	1359500000	+
A2AEG6	Glycoprotein m6b, isoform CRA_g (Neuronal membrane glycoprotein M6-b)	tr|A2AEG6|A2AEG6_MOUSE;sp|P35803|GPM6B_MOUSE;tr|A2AEG3|A2AEG3_MOUSE;sp|P35803-2|GPM6B_MOUSE;tr|H3BIV8|H3BIV8_MOUSE	28493000000	43772000000	35447000000	45626000000	25785000000	28400000000	28265000000	28853000000	27986000000	26267000000	31047000000	22538000000	24827000000	33380000000	36898000000	+
Q9DCZ1	GMP reductase 1 (EC 1.7.1.7) (Guanosine 5'-monophosphate oxidoreductase 1) (Guanosine monophosphate reductase 1)	sp|Q9DCZ1|GMPR1_MOUSE;tr|F6VY18|F6VY18_MOUSE	10266000000	12721000000	9727500000	11820000000	9724800000	8974400000	7124400000	9412900000	9113600000	5219000000	7424400000	8176100000	8790400000	8089200000	8396900000	+
A0A087WS03	GPI ethanolamine phosphate transferase 1	tr|A0A087WS03|A0A087WS03_MOUSE;tr|A0A087WQ32|A0A087WQ32_MOUSE;tr|G3X9F1|G3X9F1_MOUSE;sp|Q9R1S3-2|PIGN_MOUSE;sp|Q9R1S3-3|PIGN_MOUSE;sp|Q9R1S3|PIGN_MOUSE	1215500000	651650000	810920000	708770000	0	0	0	749490000	1272500000	0	655190000	819960000	0	0	486200000	+
B2RSU7	GRIP and coiled-coil domain containing 2 (GRIP and coiled-coil domain-containing protein 2)	tr|B2RSU7|B2RSU7_MOUSE;sp|Q8CHG3|GCC2_MOUSE;tr|E9PWI6|E9PWI6_MOUSE;tr|E0CYI9|E0CYI9_MOUSE	5662700000	6584500000	5552900000	6342600000	5196900000	4974200000	5114200000	5674300000	5743600000	6115400000	5914500000	6716300000	6119500000	5903100000	5367700000	+
Q91VC9	Growth hormone-inducible transmembrane protein (Mitochondrial morphology and cristae structure 1) (MICS1)	sp|Q91VC9|GHITM_MOUSE	1817800000	2133400000	1976200000	1425200000	2622300000	3501100000	2818200000	2996000000	2900700000	1366000000	2400300000	2283900000	2392800000	1872800000	2396500000	+
Q9CXP8	Guanine nucleotide-binding protein G(I)/G(S)/G(O) subunit gamma-10	sp|Q9CXP8|GBG10_MOUSE;tr|G3UZK1|G3UZK1_MOUSE	1761100000	2365000000	1971200000	2128700000	1665200000	1572700000	1578500000	1778600000	1931500000	2251800000	2072300000	2057400000	2295500000	2128300000	3086100000	+
Q91X04	Guanylate cyclase (EC 4.6.1.2)	tr|Q91X04|Q91X04_MOUSE;tr|Q2TAY4|Q2TAY4_MOUSE;sp|P18293|ANPRA_MOUSE	0	649840000	846400000	0	1249800000	1818000000	1475900000	1289900000	1003500000	1542600000	1213300000	1108500000	1375100000	1191600000	1442500000	+
Q61699	Heat shock protein 105 kDa (42 degrees C-HSP) (Heat shock 110 kDa protein) (Heat shock-related 100 kDa protein E7I) (HSP-E7I)	sp|Q61699|HS105_MOUSE;sp|Q61699-2|HS105_MOUSE;tr|E9Q0U7|E9Q0U7_MOUSE	114210000000	118350000000	108330000000	133990000000	97655000000	81706000000	95329000000	94361000000	103900000000	102410000000	116260000000	105190000000	101220000000	112040000000	119780000000	+
Q9CX86	Heterogeneous nuclear ribonucleoprotein A0 (hnRNP A0)	sp|Q9CX86|ROA0_MOUSE	18721000000	21033000000	20834000000	17807000000	23604000000	23156000000	20898000000	22685000000	20564000000	16712000000	21878000000	18018000000	15361000000	18446000000	20884000000	+
Q8VHM5	Heterogeneous nuclear ribonucleoprotein R	tr|Q8VHM5|Q8VHM5_MOUSE;tr|Q3U8W9|Q3U8W9_MOUSE;tr|Q3UMT8|Q3UMT8_MOUSE;tr|Q99KG1|Q99KG1_MOUSE;tr|Q3UZI0|Q3UZI0_MOUSE;tr|Q3UKV5|Q3UKV5_MOUSE;tr|Q9CT37|Q9CT37_MOUSE;tr|F7B5B5|F7B5B5_MOUSE;tr|A2AW41|A2AW41_MOUSE	51808000000	49225000000	54602000000	54679000000	57685000000	58441000000	57843000000	58846000000	41199000000	47561000000	53740000000	47950000000	38851000000	52935000000	59315000000	+
Q9ESB3	Histidine-rich glycoprotein (Histidine-proline-rich glycoprotein) (HPRG)	sp|Q9ESB3|HRG_MOUSE;tr|A0A0R4J039|A0A0R4J039_MOUSE	451190000	426560000	629560000	501790000	883540000	579410000	969410000	1108400000	467820000	527970000	632290000	578250000	598100000	873160000	837010000	+
E9Q317	Histone deacetylase complex subunit SAP18 (Sin3-associated polypeptide 18B)	tr|E9Q317|E9Q317_MOUSE	2314000000	2460600000	2651000000	2149200000	2839100000	3255900000	2949500000	3781100000	2041100000	2949600000	2644800000	2999600000	3173000000	2300800000	2105400000	+
P43275	Histone H1.1 (H1 VAR.3) (Histone H1a) (H1a)	sp|P43275|H11_MOUSE	9559400000	7655800000	11953000000	6604100000	14520000000	12053000000	11028000000	13967000000	9685400000	9740500000	9936700000	8375300000	8213000000	10048000000	9021300000	+
Q99P31	Hsp70-binding protein 1 (HspBP1) (Heat shock protein-binding protein 1) (Hsp70-interacting protein 1)	sp|Q99P31|HPBP1_MOUSE	6624600000	7599000000	6683000000	5901300000	4808200000	6332900000	5560400000	4967000000	6441500000	5501800000	6178800000	5909000000	6139000000	5608300000	6103900000	+
A0A087WRE7	Hydroxyacid-oxoacid transhydrogenase, mitochondrial (Fragment)	tr|A0A087WRE7|A0A087WRE7_MOUSE;sp|Q8R0N6|HOT_MOUSE;sp|Q8R0N6-2|HOT_MOUSE	1131100000	952570000	975960000	1049300000	1524800000	1700200000	1379400000	1141400000	3045900000	1971200000	2294800000	2979100000	3155000000	2129000000	2708600000	+
Q8VIM9	Immunity-related GTPase family Q protein	sp|Q8VIM9|IRGQ_MOUSE	12393000000	11332000000	11660000000	11567000000	13262000000	13362000000	13596000000	11996000000	9234000000	13283000000	11974000000	11159000000	9779700000	11849000000	11617000000	+
A0A075B5P3	Immunoglobulin heavy constant gamma 2B (Fragment)	tr|A0A075B5P3|A0A075B5P3_MOUSE;tr|A0A0F7R1P3|A0A0F7R1P3_MOUSE;tr|A0A0F7QZE4|A0A0F7QZE4_MOUSE;tr|Q91Z05|Q91Z05_MOUSE;tr|Q8R3H6|Q8R3H6_MOUSE;sp|P01867-2|IGG2B_MOUSE;sp|P01867|IGG2B_MOUSE	370180000	596140000	400260000	301440000	642940000	603360000	801940000	736350000	534880000	654600000	1129600000	443260000	657730000	508320000	746370000	+
Q6PCM2	Integrator complex subunit 6 (Int6) (DBI-1) (Protein DDX26)	sp|Q6PCM2|INT6_MOUSE;sp|Q6PCM2-2|INT6_MOUSE	1712300000	1589800000	1612200000	1754800000	1793000000	1941200000	1799400000	1844300000	1098000000	1801900000	1209100000	1093700000	1602000000	2068900000	1146100000	+
Q8K016	Inter-alpha trypsin inhibitor, heavy chain 2	tr|Q8K016|Q8K016_MOUSE;sp|Q61703|ITIH2_MOUSE;tr|G3X977|G3X977_MOUSE;tr|Q3UEG7|Q3UEG7_MOUSE	634630000	878630000	542730000	576100000	1416000000	1284900000	1045400000	955920000	1359700000	1268800000	880960000	1084700000	1639900000	1237200000	902190000	+
Q8BVZ5	Interleukin-33 (IL-33)	sp|Q8BVZ5|IL33_MOUSE;tr|E9M2E8|E9M2E8_MOUSE;tr|H3BLN5|H3BLN5_MOUSE	280390000	286220000	379450000	349300000	0	0	0	171520000	866300000	621790000	0	679300000	781920000	514010000	376050000	+
Q61025	Intraflagellar transport protein 20 homolog (mIFT20)	sp|Q61025|IFT20_MOUSE;sp|Q61025-2|IFT20_MOUSE;tr|Z4YJL9|Z4YJL9_MOUSE	394730000	0	484550000	371600000	538320000	523160000	607720000	494210000	0	607550000	492940000	0	497440000	506060000	513920000	+
E9QLA5	Inverted formin-2	tr|E9QLA5|E9QLA5_MOUSE;sp|Q0GNC1|INF2_MOUSE;sp|Q0GNC1-3|INF2_MOUSE	17835000000	21205000000	19535000000	22447000000	16493000000	15063000000	17836000000	16019000000	20753000000	18193000000	19095000000	16402000000	15229000000	20521000000	20284000000	+
Q8BP00	IQ calmodulin-binding motif-containing protein 1	sp|Q8BP00|IQCB1_MOUSE;sp|Q8BP00-2|IQCB1_MOUSE	3718900000	3806100000	3520100000	3788800000	2923700000	3290700000	2799300000	3507900000	4161700000	3746700000	3919800000	4174500000	4049300000	3659500000	3998700000	+
E9PUA3	IQ motif and SEC7 domain-containing protein 1	tr|E9PUA3|E9PUA3_MOUSE;sp|Q8R0S2|IQEC1_MOUSE;sp|Q8R0S2-2|IQEC1_MOUSE	82243000000	91447000000	84128000000	91477000000	82258000000	70485000000	75448000000	80294000000	69094000000	70748000000	86144000000	75548000000	66313000000	85832000000	87447000000	+
B1AQZ2	Kinesin-like protein	tr|B1AQZ2|B1AQZ2_MOUSE;tr|Q3TET1|Q3TET1_MOUSE;tr|Q3UI47|Q3UI47_MOUSE;sp|P28741|KIF3A_MOUSE	12496000000	12670000000	11845000000	12018000000	13732000000	13282000000	13450000000	13286000000	12667000000	13124000000	12662000000	12174000000	13220000000	12667000000	11205000000	+
Q61033	Lamina-associated polypeptide 2, isoforms alpha/zeta (Thymopoietin isoforms alpha/zeta) (TP alpha/zeta)	sp|Q61033|LAP2A_MOUSE	526550000	511400000	447310000	385760000	655000000	612880000	648750000	626330000	611190000	699070000	671280000	583990000	625650000	575990000	648500000	+
Q9CQF6	L-aminoadipate-semialdehyde dehydrogenase-phosphopantetheinyl transferase (EC 2.7.8.-) (4'-phosphopantetheinyl transferase) (Alpha-aminoadipic semialdehyde dehydrogenase-phosphopantetheinyl transferase) (AASD-PPT)	sp|Q9CQF6|ADPPT_MOUSE;tr|Q05C25|Q05C25_MOUSE;sp|Q9CQF6-2|ADPPT_MOUSE	252930000	250990000	0	0	325000000	355430000	371420000	445250000	232420000	310110000	390950000	306050000	311080000	295460000	529560000	+
B2RXP1	Leucine-rich repeat and calponin homology domain-containing protein 3 (Lrch3 protein)	tr|B2RXP1|B2RXP1_MOUSE;sp|Q8BVU0|LRCH3_MOUSE;tr|B7ZWM8|B7ZWM8_MOUSE;tr|E9QAU9|E9QAU9_MOUSE;tr|E9Q892|E9Q892_MOUSE	0	229010000	0	0	274140000	268930000	257080000	238090000	243560000	232340000	0	295590000	0	425900000	358970000	+
E9Q9T1	Leucine-rich repeat flightless-interacting protein 1	tr|E9Q9T1|E9Q9T1_MOUSE;sp|Q3UZ39-2|LRRF1_MOUSE;tr|A6H5U5|A6H5U5_MOUSE;tr|A0A087WPK3|A0A087WPK3_MOUSE	2687800000	3443400000	2803100000	3018600000	2417100000	2698300000	2532600000	2599900000	2461600000	3189900000	2550200000	2274500000	2365800000	2758600000	2574800000	+
Q14DS6	Leucyl-tRNA synthetase, mitochondrial	tr|Q14DS6|Q14DS6_MOUSE;tr|Q14DP3|Q14DP3_MOUSE;sp|Q8VDC0|SYLM_MOUSE;tr|Q3V377|Q3V377_MOUSE	4553800000	5063300000	4832600000	5326700000	5064500000	6079500000	5532000000	6143200000	5768000000	4503900000	4672300000	4819400000	4585700000	4148400000	5549600000	+
Q9D154	Leukocyte elastase inhibitor A (Serine protease inhibitor EIA) (Serpin B1a)	sp|Q9D154|ILEUA_MOUSE;tr|Q8BK60|Q8BK60_MOUSE;tr|Z4YK03|Z4YK03_MOUSE	30786000000	39837000000	34674000000	22341000000	22025000000	22440000000	21093000000	23878000000	34144000000	29164000000	27567000000	29422000000	38012000000	26956000000	30936000000	+
Q8BGB5	LIM domain-containing protein 2	sp|Q8BGB5|LIMD2_MOUSE	5685400000	7282200000	3163600000	5078700000	3855300000	1923400000	1875000000	2361500000	2459600000	1024600000	3303300000	5311900000	3853900000	3007100000	2335700000	+
Q8VCT0	Low density lipoprotein receptor	tr|Q8VCT0|Q8VCT0_MOUSE;tr|Q3U8R7|Q3U8R7_MOUSE;sp|P35951|LDLR_MOUSE;tr|Q3TDD1|Q3TDD1_MOUSE;tr|Q3TVR4|Q3TVR4_MOUSE;tr|Q91ZJ1|Q91ZJ1_MOUSE	526950000	604480000	587430000	512250000	488410000	432350000	504990000	507690000	494880000	525410000	396380000	0	424400000	502520000	470620000	+
A0A087WRP7	Lymphocyte antigen 6C1 (Fragment)	tr|A0A087WRP7|A0A087WRP7_MOUSE;sp|P0CW02|LY6C1_MOUSE;tr|A0A087WNZ5|A0A087WNZ5_MOUSE	388820000	538640000	491070000	419730000	229120000	169970000	0	471620000	240250000	392940000	518320000	148660000	194600000	555690000	494800000	+
B9EKC0	Magi1 protein	tr|B9EKC0|B9EKC0_MOUSE;tr|A0A0N4SUZ0|A0A0N4SUZ0_MOUSE;sp|Q6RHR9-3|MAGI1_MOUSE;sp|Q6RHR9|MAGI1_MOUSE;tr|Q4H4B5|Q4H4B5_MOUSE;tr|Q4H4B4|Q4H4B4_MOUSE;tr|Q5DTM1|Q5DTM1_MOUSE;tr|A0A0R4J0S6|A0A0R4J0S6_MOUSE;sp|Q6RHR9-2|MAGI1_MOUSE;tr|Q3TQ86|Q3TQ86_MOUSE;tr|A0A0N4SWH0|A0A0N4SWH0_MOUSE;tr|Q4VBG2|Q4VBG2_MOUSE;tr|E9PZ12|E9PZ12_MOUSE;tr|Q8CCP7|Q8CCP7_MOUSE	10361000000	10456000000	9311600000	10712000000	9135800000	8670400000	9164600000	8892700000	9881300000	8393500000	10406000000	9553600000	9694600000	9489700000	11407000000	+
B5TE76	Major urinary protein 14 (Major urinary protein 17)	tr|B5TE76|B5TE76_MOUSE;tr|A2CGB6|A2CGB6_MOUSE;tr|A2AKN9|A2AKN9_MOUSE;sp|P02762|MUP6_MOUSE;tr|Q9CXU6|Q9CXU6_MOUSE;sp|P04938|MUP11_MOUSE;sp|A2BIM8|MUP18_MOUSE;tr|A9C497|A9C497_MOUSE;tr|A9C496|A9C496_MOUSE;tr|B5X0G0|B5X0G0_MOUSE;sp|B5X0G2|MUP17_MOUSE;tr|Q58ES8|Q58ES8_MOUSE;tr|A9R9W0|A9R9W0_MOUSE;tr|A2CEL1|A2CEL1_MOUSE;sp|P11588|MUP1_MOUSE;tr|B0V388|B0V388_MOUSE;tr|A2CEK6|A2CEK6_MOUSE;tr|Q58EV3|Q58EV…	2906200000	1890300000	2478200000	3983000000	0	0	0	0	1110800000	1081300000	1570800000	858570000	0	1236300000	2164300000	+
Q5BKQ9	MCG19050, isoform CRA_d (Proteasome (Prosome, macropain) 26S subunit, non-ATPase, 11) (Putative uncharacterized protein)	tr|Q5BKQ9|Q5BKQ9_MOUSE;sp|Q8BG32|PSD11_MOUSE;tr|Q497E8|Q497E8_MOUSE;tr|Q3UWW9|Q3UWW9_MOUSE;tr|Q7TMI0|Q7TMI0_MOUSE;tr|Q8BK73|Q8BK73_MOUSE;tr|Q3THG2|Q3THG2_MOUSE;tr|Q8C0Z6|Q8C0Z6_MOUSE;tr|Q8K2N7|Q8K2N7_MOUSE	63119000000	62380000000	70215000000	63308000000	70728000000	69593000000	70526000000	80315000000	69967000000	70856000000	71155000000	69738000000	75324000000	68532000000	64423000000	+
G3X9V7	MCG19133, isoform CRA_b (RIKEN cDNA A830010M20 gene)	tr|G3X9V7|G3X9V7_MOUSE;tr|E9QLA8|E9QLA8_MOUSE;sp|Q80TK0|K1107_MOUSE	8529800000	8865400000	8822000000	9586100000	7789200000	5998800000	6877900000	6698200000	8151100000	7301100000	6922400000	7727400000	7195100000	8217500000	7859200000	+
Q9ERE8	Mesoderm development candidate 1	sp|Q9ERE8|MESD1_MOUSE	474300000	443060000	479330000	438400000	377760000	325260000	377640000	433150000	478660000	271460000	461560000	480150000	494970000	335430000	436210000	+
Q0GA42	Metal transporter CNNM1 (Ancient conserved domain-containing protein 1) (mACDP1) (Cyclin-M1) (Cyclin-like protein 1) (CLP-1)	sp|Q0GA42|CNNM1_MOUSE	9219600000	8579500000	9276200000	8659600000	9138100000	12288000000	10880000000	10846000000	11385000000	12716000000	11168000000	11064000000	12254000000	9950400000	9060500000	+
Q9D1I5	Methylmalonyl-CoA epimerase, mitochondrial (EC 5.1.99.1) (DL-methylmalonyl-CoA racemase)	sp|Q9D1I5|MCEE_MOUSE	19470000000	19717000000	18923000000	20741000000	17890000000	15835000000	18468000000	16275000000	14497000000	14751000000	13659000000	15185000000	14261000000	15125000000	16235000000	+
Q91YR5	Methyltransferase-like protein 13 (EC 2.1.1.-)	sp|Q91YR5|MET13_MOUSE;tr|Q3TRF3|Q3TRF3_MOUSE;sp|Q91YR5-1|MET13_MOUSE	3265000000	3431100000	2864800000	2954100000	3203500000	3757600000	3849400000	3979100000	3074300000	3831600000	4002400000	4006700000	2156900000	3991400000	3121300000	+
Q9R008	Mevalonate kinase (MK) (EC 2.7.1.36)	sp|Q9R008|KIME_MOUSE;tr|Q3UEB4|Q3UEB4_MOUSE;tr|D3YV77|D3YV77_MOUSE;tr|A0A0G2JEG0|A0A0G2JEG0_MOUSE;tr|A0A0G2JFX8|A0A0G2JFX8_MOUSE	7341200000	7372300000	7698300000	6544300000	7870300000	9222700000	8957900000	8116700000	5518400000	7045800000	7490600000	5969600000	7039800000	6806000000	7291400000	+
A2RRJ6	Mib1 protein	tr|A2RRJ6|A2RRJ6_MOUSE;sp|Q80SY4|MIB1_MOUSE;tr|F6ZBL2|F6ZBL2_MOUSE	860590000	854120000	833140000	1004500000	731380000	583750000	734900000	673220000	1030600000	1185400000	890070000	748780000	1034800000	892140000	928650000	+
E9PZ43	Microtubule-associated protein	tr|E9PZ43|E9PZ43_MOUSE;tr|A0A0G2JDN7|A0A0G2JDN7_MOUSE;sp|P27546-4|MAP4_MOUSE	44819000000	51754000000	50912000000	49768000000	43917000000	39646000000	38326000000	38754000000	41759000000	43574000000	45258000000	46945000000	39249000000	46332000000	42438000000	+
Q9WVA2	Mitochondrial import inner membrane translocase subunit Tim8 A (Deafness dystonia protein 1 homolog)	sp|Q9WVA2|TIM8A_MOUSE	16277000000	19866000000	15552000000	15202000000	14025000000	13569000000	13390000000	12283000000	15243000000	14679000000	14991000000	20189000000	13027000000	14428000000	18162000000	+
A0A087WQB0	Mortality factor 4-like protein 1	tr|A0A087WQB0|A0A087WQB0_MOUSE;tr|Q3UIS6|Q3UIS6_MOUSE;tr|Q569V4|Q569V4_MOUSE;tr|Q3UBK1|Q3UBK1_MOUSE;sp|P60762-2|MO4L1_MOUSE;sp|P60762|MO4L1_MOUSE;tr|Q3U5J6|Q3U5J6_MOUSE;tr|Q5DTS9|Q5DTS9_MOUSE	505400000	479480000	434230000	494770000	527480000	547230000	579830000	526910000	669570000	504620000	560370000	486150000	681220000	406080000	568450000	+
Q8VBX6	Multiple PDZ domain protein (Multi-PDZ domain protein 1)	sp|Q8VBX6|MPDZ_MOUSE;tr|D3YUX2|D3YUX2_MOUSE;sp|Q8VBX6-4|MPDZ_MOUSE;sp|Q8VBX6-3|MPDZ_MOUSE;tr|B2RQR2|B2RQR2_MOUSE	3855200000	4165800000	3820500000	4113900000	3669800000	3460500000	3847200000	3598100000	3829100000	4266200000	4148500000	3634700000	3708000000	4138700000	4135100000	+
P28665	Murinoglobulin-1 (MuG1)	sp|P28665|MUG1_MOUSE	24638000000	27966000000	26639000000	28216000000	19161000000	18259000000	24379000000	16144000000	30172000000	20934000000	28752000000	24908000000	22154000000	23307000000	29235000000	+
Q9D2P8	Myelin-associated oligodendrocyte basic protein	sp|Q9D2P8|MOBP_MOUSE	28281000000	33501000000	27232000000	18672000000	20102000000	19303000000	18433000000	13467000000	34759000000	25402000000	36236000000	41490000000	33814000000	32027000000	34064000000	+
Q8C5H8	NAD kinase 2, mitochondrial (EC 2.7.1.23) (Mitochondrial NAD kinase) (NAD kinase domain-containing protein 1, mitochondrial)	sp|Q8C5H8|NAKD2_MOUSE;tr|Z4YK42|Z4YK42_MOUSE	23716000000	18724000000	21775000000	20120000000	22943000000	25153000000	23841000000	26014000000	25419000000	29168000000	27904000000	24419000000	26611000000	23473000000	26520000000	+
A2AIL4	NADH dehydrogenase (ubiquinone) complex I, assembly factor 6	sp|A2AIL4|NDUF6_MOUSE	1772100000	1815200000	2126600000	1672500000	2105100000	2627800000	2614600000	2350600000	1254600000	1217300000	1022700000	1342800000	1507100000	0	747730000	+
Q9CWG8	NADH dehydrogenase [ubiquinone] complex I, assembly factor 7 (Protein midA homolog, mitochondrial)	sp|Q9CWG8|NDUF7_MOUSE;sp|Q9CWG8-2|NDUF7_MOUSE	3836300000	3937400000	3717000000	3784200000	4432600000	4454600000	4658400000	4116000000	3650900000	4328800000	3724800000	3713600000	4134900000	3518200000	3547300000	+
Q8BHG1	Nardilysin (EC 3.4.24.61) (N-arginine dibasic convertase) (NRD convertase) (NRD-C)	sp|Q8BHG1|NRDC_MOUSE;tr|A2A9Q2|A2A9Q2_MOUSE;tr|Q8R320|Q8R320_MOUSE;tr|A6PWC3|A6PWC3_MOUSE;tr|Q8CIJ0|Q8CIJ0_MOUSE	14477000000	15270000000	14348000000	12501000000	16171000000	18044000000	15140000000	16539000000	15172000000	14253000000	15143000000	13439000000	15555000000	14343000000	15646000000	+
Q9CQ45	Neudesin (Neuron-derived neurotrophic factor) (Secreted protein of unknown function) (SPUF protein)	sp|Q9CQ45|NENF_MOUSE	1788400000	1634200000	1778300000	1600800000	2142900000	1827400000	2265000000	1953500000	1539100000	1746600000	1748100000	1922500000	1669400000	1798400000	1968700000	+
B2RSC8	Neural cell expressed, developmentally down-regulated 4 (Neural cell expressed, developmentally down-regulted gene 4, isoform CRA_f)	tr|B2RSC8|B2RSC8_MOUSE;sp|P46935|NEDD4_MOUSE	24671000000	21222000000	23437000000	22268000000	26702000000	25107000000	25872000000	29696000000	26588000000	26474000000	29401000000	21969000000	22313000000	26241000000	30775000000	+
A0A0R4J1X0	Neuronal tyrosine-phosphorylated phosphoinositide-3-kinase adapter 2	tr|A0A0R4J1X0|A0A0R4J1X0_MOUSE;tr|A0A0R4J1I8|A0A0R4J1I8_MOUSE;tr|D3Z3N9|D3Z3N9_MOUSE;sp|Q8BM65-5|NYAP2_MOUSE;sp|Q8BM65-4|NYAP2_MOUSE;tr|A0A0R4J0T9|A0A0R4J0T9_MOUSE;sp|Q8BM65-2|NYAP2_MOUSE;sp|Q8BM65|NYAP2_MOUSE;sp|Q8BM65-3|NYAP2_MOUSE	2631700000	2754100000	2567500000	2864900000	2429200000	2232300000	2493900000	2385700000	2416600000	2743000000	2427000000	2311400000	2165800000	2426200000	2481400000	+
Q8BVW0	Neutral alpha-glucosidase C (EC 3.2.1.-)	sp|Q8BVW0|GANC_MOUSE;tr|A2AQJ8|A2AQJ8_MOUSE;tr|Q5DU67|Q5DU67_MOUSE	687000000	638550000	648100000	430560000	1117200000	996250000	886940000	786220000	1052600000	792260000	449100000	983000000	1023600000	662860000	610260000	+
Q0VF71	NHL repeat containing 1	tr|Q0VF71|Q0VF71_MOUSE;sp|Q8BR37|NHLC1_MOUSE	226950000	269880000	0	0	266890000	395440000	356440000	344060000	402080000	0	0	307160000	358030000	0	0	+
Q8R1F1	Niban-like protein 1 (Protein FAM129B)	sp|Q8R1F1|NIBL1_MOUSE	3169800000	2743600000	3160100000	3358700000	3647400000	3461000000	3434000000	3871000000	3444400000	3573200000	4199600000	3397800000	3937500000	3216900000	3475600000	+
Q6GQT9	Nodal modulator 1	sp|Q6GQT9|NOMO1_MOUSE	12359000000	12081000000	12931000000	11519000000	12427000000	14403000000	14001000000	13473000000	13458000000	11738000000	13251000000	10537000000	13160000000	12190000000	13167000000	+
Q9CZ44	NSFL1 cofactor p47 (p97 cofactor p47)	sp|Q9CZ44|NSF1C_MOUSE;tr|Q3UVN5|Q3UVN5_MOUSE;sp|Q9CZ44-3|NSF1C_MOUSE;tr|Q3KQQ1|Q3KQQ1_MOUSE;tr|A2AT02|A2AT02_MOUSE;sp|Q9CZ44-2|NSF1C_MOUSE	35552000000	38100000000	35502000000	37019000000	32837000000	29073000000	31542000000	30312000000	38523000000	31410000000	30713000000	32798000000	35099000000	32039000000	30687000000	+
A0A0R4J1I6	Nuclear pore membrane glycoprotein 210	tr|A0A0R4J1I6|A0A0R4J1I6_MOUSE;sp|Q9QY81|PO210_MOUSE;tr|F6XGN0|F6XGN0_MOUSE	5317200000	5942500000	5555000000	5951500000	6466500000	6465600000	6010600000	7436500000	6675300000	6360500000	6402900000	6283800000	5610600000	5594600000	6549100000	+
Q3U425	Nuclear pore membrane protein 121 (Putative uncharacterized protein)	tr|Q3U425|Q3U425_MOUSE;sp|Q8K3Z9|PO121_MOUSE;tr|Q6A036|Q6A036_MOUSE	1985000000	2509600000	1963300000	1831300000	1714000000	1446000000	1468600000	1511400000	859360000	1583300000	1731900000	1633800000	976640000	2280200000	1920200000	+
Q8R2S3	Nucleolar protein 3 (Apoptosis repressor with CARD domain)	tr|Q8R2S3|Q8R2S3_MOUSE;tr|Q8C550|Q8C550_MOUSE;tr|Q53YU5|Q53YU5_MOUSE;sp|Q9D1X0|NOL3_MOUSE	78903000000	73369000000	67703000000	64261000000	66641000000	54211000000	61579000000	59518000000	55595000000	56656000000	57795000000	51136000000	50090000000	59265000000	48801000000	+
Q9D6Z1	Nucleolar protein 56 (Nucleolar protein 5A)	sp|Q9D6Z1|NOP56_MOUSE;tr|Q3UJZ7|Q3UJZ7_MOUSE;tr|Q3USZ5|Q3USZ5_MOUSE	41556000000	44191000000	39124000000	43086000000	36792000000	35876000000	34553000000	35145000000	33451000000	37791000000	41103000000	39706000000	36015000000	40200000000	40566000000	+
Q922B1	O-acetyl-ADP-ribose deacetylase MACROD1 (EC 3.2.2.-) (EC 3.5.1.-) (MACRO domain-containing protein 1) (Protein LRP16) ([Protein ADP-ribosylglutamate] hydrolase)	sp|Q922B1|MACD1_MOUSE	4004200000	4091200000	3942500000	3668700000	3509200000	3039800000	3428000000	3635200000	4562500000	3236200000	4347200000	3875400000	4006600000	3575100000	3233000000	+
Q3TJF2	Obg-like ATPase 1	tr|Q3TJF2|Q3TJF2_MOUSE;sp|Q9CZ30|OLA1_MOUSE;tr|Q3TW21|Q3TW21_MOUSE;sp|Q9CZ30-2|OLA1_MOUSE;tr|B1AYJ9|B1AYJ9_MOUSE	283420000000	277290000000	294890000000	297620000000	274540000000	263510000000	274920000000	249170000000	295190000000	302850000000	275820000000	286150000000	286030000000	303150000000	315090000000	+
E0CZ73	Occludin	tr|E0CZ73|E0CZ73_MOUSE;tr|Q3UKZ5|Q3UKZ5_MOUSE;tr|B2RS24|B2RS24_MOUSE;sp|Q61146|OCLN_MOUSE	263310000	339590000	354120000	0	243790000	252830000	243690000	256070000	431110000	315860000	305130000	0	249120000	294010000	320360000	+
P30416	Peptidyl-prolyl cis-trans isomerase FKBP4 (PPIase FKBP4) (EC 5.2.1.8) (52 kDa FK506-binding protein) (52 kDa FKBP) (FKBP-52) (59 kDa immunophilin) (p59) (FK506-binding protein 4) (FKBP-4) (FKBP59) (HSP-binding immunophilin) (HBI) (Immunophilin FKBP52) (Rotamase) [Cleaved into: Peptidyl-prolyl cis-trans isomerase FKBP4, N-terminally processed]	sp|P30416|FKBP4_MOUSE;tr|F6S2D5|F6S2D5_MOUSE	50012000000	50498000000	41138000000	49380000000	35957000000	33463000000	31718000000	38846000000	41414000000	38825000000	46768000000	45507000000	36916000000	44385000000	55492000000	+
O88492	Perilipin-4 (Adipocyte protein S3-12)	sp|O88492|PLIN4_MOUSE;sp|O88492-2|PLIN4_MOUSE	238240000	488620000	475560000	430120000	996500000	740310000	967730000	781100000	826730000	857260000	502360000	574390000	801840000	744630000	727450000	+
Q9EPL9	Peroxisomal acyl-coenzyme A oxidase 3 (EC 1.3.3.6) (Branched-chain acyl-CoA oxidase) (BRCACox) (Pristanoyl-CoA oxidase)	sp|Q9EPL9|ACOX3_MOUSE;tr|Q3TAW3|Q3TAW3_MOUSE;tr|E9Q296|E9Q296_MOUSE;tr|Q8C178|Q8C178_MOUSE	1909000000	1926200000	2177600000	1440800000	1902600000	3266300000	2709600000	2966300000	2220700000	2180100000	2170300000	1886600000	2229000000	1983100000	1767300000	+
Q9DCN1	Peroxisomal NADH pyrophosphatase NUDT12 (EC 3.6.1.22) (Nucleoside diphosphate-linked moiety X motif 12) (Nudix motif 12)	sp|Q9DCN1|NUD12_MOUSE;tr|Q3UGL8|Q3UGL8_MOUSE;sp|Q9DCN1-2|NUD12_MOUSE	1088600000	1084900000	998440000	938830000	1184100000	1156900000	1293400000	1405400000	1109900000	1053400000	1051600000	1104800000	1275500000	1043700000	1184000000	+
B2RQG2	PHD finger protein 3	tr|B2RQG2|B2RQG2_MOUSE;tr|Q80U54|Q80U54_MOUSE	717280000	856040000	832760000	756960000	703280000	576490000	655830000	700720000	550130000	473080000	619120000	562550000	478850000	761800000	655380000	+
Q8BYK5	Phosphatase and actin regulator 3 (Scaffold-associated PP1-inhibiting protein) (Scapinin)	sp|Q8BYK5|PHAR3_MOUSE;tr|Q6KCA9|Q6KCA9_MOUSE;sp|Q8BYK5-4|PHAR3_MOUSE;sp|Q8BYK5-3|PHAR3_MOUSE;sp|Q8BYK5-2|PHAR3_MOUSE;tr|A2AHM4|A2AHM4_MOUSE;tr|Q5DTG6|Q5DTG6_MOUSE	758080000	1037500000	927240000	1089100000	718090000	601130000	796680000	641630000	597070000	504920000	678730000	489540000	485830000	720780000	830720000	+
Q99L43	Phosphatidate cytidylyltransferase 2 (EC 2.7.7.41) (CDP-DAG synthase 2) (CDP-DG synthase 2) (CDP-diacylglycerol synthase 2) (CDS 2) (CDP-diglyceride pyrophosphorylase 2) (CDP-diglyceride synthase 2) (CTP:phosphatidate cytidylyltransferase 2)	sp|Q99L43|CDS2_MOUSE;tr|A2AMQ5|A2AMQ5_MOUSE;tr|Q6PBC0|Q6PBC0_MOUSE	24280000000	25517000000	26190000000	23386000000	30461000000	29443000000	29185000000	33744000000	27180000000	25225000000	34671000000	26089000000	29261000000	33465000000	37672000000	+
P70181	Phosphatidylinositol 4-phosphate 5-kinase type-1 beta (PIP5K1-beta) (PtdIns(4)P-5-kinase 1 beta) (EC 2.7.1.68) (Phosphatidylinositol 4-phosphate 5-kinase type I alpha) (PIP5KIalpha) (Phosphatidylinositol 4-phosphate 5-kinase type I beta) (PIP5KIbeta)	sp|P70181|PI51B_MOUSE;sp|P70181-2|PI51B_MOUSE	0	218700000	0	216740000	0	0	148820000	137260000	128540000	133320000	97597000	107500000	120710000	137010000	0	+
Q8VBU5	Phosphodiesterase (EC 3.1.4.-)	tr|Q8VBU5|Q8VBU5_MOUSE;tr|Q9QXI7|Q9QXI7_MOUSE	12849000000	12912000000	10833000000	11682000000	10381000000	10236000000	10125000000	10522000000	9807900000	10482000000	11404000000	12906000000	11354000000	11269000000	11080000000	+
Q8CBS2	Phosphodiesterase (EC 3.1.4.-)	tr|Q8CBS2|Q8CBS2_MOUSE;sp|Q9QXQ1|PDE7B_MOUSE;tr|E9PZN2|E9PZN2_MOUSE;tr|E9Q0W7|E9Q0W7_MOUSE;tr|E9PW23|E9PW23_MOUSE	792310000	731980000	743350000	878210000	658180000	699870000	598800000	719900000	490700000	734350000	812360000	667610000	436950000	877810000	932450000	+
Q3V3Q7	Phosphofurin acidic cluster sorting protein 2 (PACS-2) (PACS1-like protein)	sp|Q3V3Q7|PACS2_MOUSE;tr|E9Q7E9|E9Q7E9_MOUSE;tr|Q3V3Y3|Q3V3Y3_MOUSE	17967000000	19279000000	17042000000	17808000000	17194000000	16050000000	15204000000	16262000000	21680000000	17666000000	17126000000	15955000000	20661000000	16237000000	16298000000	+
A0A0R4J137	Phytanoyl-CoA dioxygenase domain-containing protein 1	tr|A0A0R4J137|A0A0R4J137_MOUSE;tr|A2AQZ2|A2AQZ2_MOUSE;tr|B7ZNN8|B7ZNN8_MOUSE;sp|Q9DB26|PHYD1_MOUSE;tr|A2AQZ7|A2AQZ7_MOUSE;tr|A0A0A0MQG9|A0A0A0MQG9_MOUSE;tr|A2AQZ5|A2AQZ5_MOUSE;tr|D6RI61|D6RI61_MOUSE	1257400000	1287800000	1646700000	823270000	2577200000	3453700000	1820000000	3304900000	1405900000	2062000000	2802700000	1302100000	1742500000	2565600000	2163100000	+
Q59J92	Polypeptide N-acetylgalactosaminyltransferase (EC 2.4.1.-) (Protein-UDP acetylgalactosaminyltransferase)	tr|Q59J92|Q59J92_MOUSE;sp|Q7TT15|GLTL3_MOUSE;sp|Q7TT15-2|GLTL3_MOUSE;tr|E9Q714|E9Q714_MOUSE	412620000	342440000	324970000	317710000	442590000	485590000	434400000	489150000	395500000	402690000	347380000	417090000	430180000	394560000	331320000	+
Q3YAB0	Potassium channel interacting protein 3	tr|Q3YAB0|Q3YAB0_MOUSE;sp|Q9QXT8|CSEN_MOUSE;tr|Q3TMU2|Q3TMU2_MOUSE;tr|Q3YAA9|Q3YAA9_MOUSE;tr|A2AHT3|A2AHT3_MOUSE;sp|Q9QXT8-3|CSEN_MOUSE	1732300000	1770700000	1677200000	1974700000	1686800000	1388900000	1481500000	1473500000	1363900000	1264300000	1249100000	1244000000	1289100000	1441700000	1559500000	+
O08581	Potassium channel subfamily K member 1 (Inward rectifying potassium channel protein TWIK-1)	sp|O08581|KCNK1_MOUSE	711040000	781010000	674160000	690930000	616760000	529270000	584450000	642550000	667610000	604390000	555240000	720380000	579040000	649170000	629230000	+
B2RUE0	Potassium voltage-gated channel, Shal-related family, member 3 (Potassium voltage-gated channel, Shal-related family, member 3, isoform CRA_b)	tr|B2RUE0|B2RUE0_MOUSE;sp|Q9Z0V1|KCND3_MOUSE;tr|Q3UH54|Q3UH54_MOUSE;sp|Q9Z0V1-2|KCND3_MOUSE;sp|Q9Z0V1-3|KCND3_MOUSE	5404400000	6458100000	5305600000	5743700000	4780800000	5020500000	5058100000	4617500000	5777900000	5636200000	4962500000	6427000000	5348500000	5535000000	3822200000	+
Q3TYC1	Pregnancy upregulated non-ubiquitously expressed CaM kinase, isoform CRA_c (Putative uncharacterized protein)	tr|Q3TYC1|Q3TYC1_MOUSE;sp|Q9QYK9|KCC1B_MOUSE;tr|Q3UYI0|Q3UYI0_MOUSE;tr|A2ALM3|A2ALM3_MOUSE	2294600000	1862300000	2402600000	2668200000	2953900000	3042100000	2837400000	4141100000	2295100000	2180000000	2363700000	2225200000	2330100000	2390600000	2839000000	+
O35852	Preprodynorphin (Prodynorphin) (Prodynorphin, isoform CRA_b) (Proenkephalin-B) (Fragment)	tr|O35852|O35852_MOUSE;tr|Q3UZW2|Q3UZW2_MOUSE;sp|O35417|PDYN_MOUSE	1117400000	1568600000	1015800000	1403900000	742460000	700540000	932550000	886990000	1026100000	910000000	828500000	677080000	512460000	1277900000	1289700000	+
Q7TNG8	Probable D-lactate dehydrogenase, mitochondrial (DLD) (Lactate dehydrogenase D) (EC 1.1.2.4)	sp|Q7TNG8|LDHD_MOUSE;tr|Q9D635|Q9D635_MOUSE	1526500000	1764700000	2019500000	1556800000	2387000000	2306500000	2225500000	2638500000	864790000	1798200000	1495100000	1642600000	1535700000	1474200000	1524000000	+
Q7TPH6	Probable E3 ubiquitin-protein ligase MYCBP2 (EC 6.3.2.-) (Myc-binding protein 2) (Pam/highwire/rpm-1 protein) (Protein associated with Myc)	sp|Q7TPH6|MYCB2_MOUSE;sp|Q7TPH6-2|MYCB2_MOUSE;tr|E9PUJ6|E9PUJ6_MOUSE;tr|F6SMY7|F6SMY7_MOUSE	7803400000	7802800000	7829900000	6844400000	7615600000	9807100000	9173300000	9243600000	8005100000	9497400000	8672800000	7519700000	7624700000	8261000000	9590800000	+
Q9CXJ1	Probable glutamate--tRNA ligase, mitochondrial (EC 6.1.1.17) (Glutamyl-tRNA synthetase) (GluRS)	sp|Q9CXJ1|SYEM_MOUSE;tr|Q6ZPF8|Q6ZPF8_MOUSE	5931100000	4458200000	4985600000	4165100000	6188700000	7333700000	6180100000	5628500000	5924700000	6659500000	5718500000	5526700000	5324600000	5424800000	5691500000	+
E9PZ00	Prosaposin	tr|E9PZ00|E9PZ00_MOUSE;tr|Q3TXJ0|Q3TXJ0_MOUSE;tr|Q8BFQ1|Q8BFQ1_MOUSE;tr|Q3U8C4|Q3U8C4_MOUSE;tr|Q3TXP9|Q3TXP9_MOUSE;tr|Q3TWL8|Q3TWL8_MOUSE;tr|Q3TIT5|Q3TIT5_MOUSE;tr|Q3TWM9|Q3TWM9_MOUSE;tr|Q3U897|Q3U897_MOUSE;tr|Q3U825|Q3U825_MOUSE;tr|Q3U5W2|Q3U5W2_MOUSE;tr|Q3TWF9|Q3TWF9_MOUSE;tr|Q3TKB2|Q3TKB2_MOUSE;tr|Q3TID4|Q3TID4_MOUSE;tr|Q3TKK3|Q3TKK3_MOUSE;tr|Q3UE29|Q3UE29_MOUSE	134360000000	155110000000	105420000000	131970000000	112290000000	83802000000	89877000000	94903000000	111250000000	84753000000	128100000000	134560000000	127310000000	138420000000	160620000000	+
Q3UPK6	Proteasome subunit alpha type (EC 3.4.25.1)	tr|Q3UPK6|Q3UPK6_MOUSE;tr|Q3TUX3|Q3TUX3_MOUSE;sp|Q9Z2U1|PSA5_MOUSE;tr|Q3TUI9|Q3TUI9_MOUSE;tr|D3YX79|D3YX79_MOUSE	31239000000	34166000000	32681000000	32606000000	35687000000	33165000000	37913000000	39791000000	31084000000	34747000000	36338000000	30449000000	36727000000	35290000000	31089000000	+
Q80UE3	Protein 4.1G	tr|Q80UE3|Q80UE3_MOUSE;sp|O70318|E41L2_MOUSE;tr|Q3UNQ6|Q3UNQ6_MOUSE;tr|B6ZHD0|B6ZHD0_MOUSE;tr|Q8C928|Q8C928_MOUSE;tr|Q8CGJ6|Q8CGJ6_MOUSE	68919000000	67033000000	60696000000	64794000000	58156000000	52165000000	52317000000	54716000000	72565000000	57925000000	58347000000	66295000000	72715000000	59852000000	68908000000	+
Q8BQ47	Protein canopy homolog 4 (Protein associated with Tlr4)	sp|Q8BQ47|CNPY4_MOUSE;tr|D3Z0T5|D3Z0T5_MOUSE	928920000	753330000	846700000	865840000	786960000	673980000	709480000	524300000	773590000	842970000	789670000	754870000	568920000	775140000	1158100000	+
Q9CR98	Protein FAM136A	sp|Q9CR98|F136A_MOUSE;tr|A0A0N4SWI4|A0A0N4SWI4_MOUSE	6007500000	6008600000	3723700000	4738000000	4197400000	3610900000	3362500000	3146500000	4404900000	3785100000	3173200000	4065000000	3320500000	3235400000	3760400000	+
Q8K5D8	Protein phosphatase 2a regulatory b56-delta subunit (Fragment)	tr|Q8K5D8|Q8K5D8_MOUSE;tr|Q91V89|Q91V89_MOUSE;tr|Q7TNL5|Q7TNL5_MOUSE	45717000000	44432000000	44559000000	47752000000	43121000000	42439000000	39671000000	42618000000	36899000000	41705000000	39376000000	37705000000	37149000000	44375000000	43953000000	+
E9QAB6	Protein prenyltransferase alpha subunit repeat-containing 1	tr|E9QAB6|E9QAB6_MOUSE	2985300000	2570300000	3871700000	2876000000	3595700000	4424500000	4174500000	4078300000	2699500000	4454800000	3987000000	3215300000	3233400000	3606900000	4873500000	+
Q6ZPY2	Protein SMG5 (EST1-like protein B) (SMG-5 homolog)	sp|Q6ZPY2|SMG5_MOUSE;tr|Q3U1Q7|Q3U1Q7_MOUSE;sp|Q6ZPY2-2|SMG5_MOUSE	1059900000	903360000	1048300000	830420000	1029900000	1458700000	1308300000	1203700000	1208200000	1255900000	1017100000	1290400000	1724500000	1010400000	1306000000	+
Q5U1U5	Protein tyrosine phosphatase, receptor type, R, isoform CRA_a (Protein-tyrosine-phosphatase-SL) (EC 3.1.3.48)	tr|Q5U1U5|Q5U1U5_MOUSE;sp|Q62132-2|PTPRR_MOUSE;tr|Q5U1U6|Q5U1U6_MOUSE;sp|Q62132|PTPRR_MOUSE;tr|Q5U1V1|Q5U1V1_MOUSE;tr|Q8CEI8|Q8CEI8_MOUSE;sp|Q62132-3|PTPRR_MOUSE;tr|Q5U1U8|Q5U1U8_MOUSE;tr|Q5U1U7|Q5U1U7_MOUSE	624750000	591190000	619380000	566570000	508830000	368530000	511020000	544860000	496700000	434810000	473750000	629480000	666110000	496830000	523070000	+
Q0KK59	Protein unc-79 homolog	sp|Q0KK59|UNC79_MOUSE;tr|E5CYJ9|E5CYJ9_MOUSE;tr|G8JL63|G8JL63_MOUSE;tr|J3QNP0|J3QNP0_MOUSE	920490000	1121500000	855400000	1042700000	867450000	681370000	798700000	711020000	957120000	791050000	608880000	1004400000	1059300000	794150000	865840000	+
Q8BHD8	Protein-L-isoaspartate O-methyltransferase domain-containing protein 2	sp|Q8BHD8|PCMD2_MOUSE	472250000	0	428950000	358460000	578100000	788410000	501140000	650780000	606010000	445700000	440620000	426940000	590850000	392560000	429890000	+
Q8CFX3	Protocadherin 1	tr|Q8CFX3|Q8CFX3_MOUSE;tr|Q8QZT6|Q8QZT6_MOUSE	3195000000	2871900000	2701700000	2860000000	3108200000	3236400000	3415600000	3343700000	2487800000	3487400000	2094300000	2403200000	2952500000	2785800000	2167500000	+
Q8JZV7	Putative N-acetylglucosamine-6-phosphate deacetylase (EC 3.5.1.25) (Amidohydrolase domain-containing protein 2) (GlcNAc 6-P deacetylase)	sp|Q8JZV7|NAGA_MOUSE	2675400000	3322900000	3169000000	2885600000	3296000000	3657300000	3270900000	3562500000	3323400000	3134500000	2880700000	3596100000	3118800000	3095500000	3351600000	+
Q922P9	Putative oxidoreductase GLYR1 (EC 1.-.-.-) (Glyoxylate reductase 1 homolog) (Nuclear protein NP60)	sp|Q922P9|GLYR1_MOUSE;tr|D3YYT1|D3YYT1_MOUSE	6395400000	5727000000	5735900000	5490000000	8346800000	6945300000	6759700000	6788400000	5139600000	6380200000	5850600000	6311000000	6499500000	6646500000	6871000000	+
Q6PHZ5	Putative RNA-binding protein 15B (RNA-binding motif protein 15B)	sp|Q6PHZ5|RB15B_MOUSE	751450000	925020000	585590000	719880000	506990000	567970000	490020000	624860000	488190000	533230000	635360000	555780000	613670000	482060000	616150000	+
Q9CYI4	Putative RNA-binding protein Luc7-like 1	sp|Q9CYI4|LUC7L_MOUSE;tr|Q3TV90|Q3TV90_MOUSE;tr|A0A0R4J047|A0A0R4J047_MOUSE;sp|Q9CYI4-2|LUC7L_MOUSE;tr|Q05D11|Q05D11_MOUSE;tr|D3Z765|D3Z765_MOUSE	4659400000	5277300000	4575800000	4567300000	3379500000	3228600000	3184300000	3992300000	3515900000	2831400000	3739400000	3765200000	3733100000	3189200000	3488800000	+
Q8CD23	Putative uncharacterized protein	tr|Q8CD23|Q8CD23_MOUSE;tr|Q3TL52|Q3TL52_MOUSE;sp|P09405|NUCL_MOUSE;tr|Q8CE30|Q8CE30_MOUSE;tr|Q3TT41|Q3TT41_MOUSE;tr|Q3TGR3|Q3TGR3_MOUSE;tr|Q9CT46|Q9CT46_MOUSE	59017000000	61282000000	68812000000	58621000000	69991000000	68483000000	67380000000	67648000000	69613000000	73994000000	73725000000	75488000000	73232000000	64409000000	57841000000	+
Q3TI40	Putative uncharacterized protein	tr|Q3TI40|Q3TI40_MOUSE;sp|O88441|MTX2_MOUSE;tr|Q8C454|Q8C454_MOUSE;tr|Q3TI19|Q3TI19_MOUSE;tr|Q2M4G1|Q2M4G1_MOUSE	36618000000	47127000000	38036000000	41507000000	31087000000	36109000000	31719000000	35017000000	29397000000	29107000000	37641000000	25918000000	18954000000	30868000000	35612000000	+
Q3UMP2	Putative uncharacterized protein	tr|Q3UMP2|Q3UMP2_MOUSE;sp|P38060|HMGCL_MOUSE	15246000000	15136000000	16521000000	15453000000	18528000000	17018000000	16998000000	18980000000	17018000000	12159000000	17228000000	22680000000	20231000000	14632000000	17136000000	+
Q3TIJ4	Putative uncharacterized protein	tr|Q3TIJ4|Q3TIJ4_MOUSE;sp|Q9D7H3|RTCA_MOUSE;tr|Q5BLJ4|Q5BLJ4_MOUSE;tr|Q3UAE6|Q3UAE6_MOUSE;tr|Q91YL8|Q91YL8_MOUSE;tr|D3Z263|D3Z263_MOUSE	9624800000	9949500000	9537200000	8161300000	10605000000	10896000000	11486000000	12239000000	7654600000	9038900000	10450000000	7199100000	7736000000	11236000000	11113000000	+
Q3UCY7	Putative uncharacterized protein	tr|Q3UCY7|Q3UCY7_MOUSE;tr|Q3TWN7|Q3TWN7_MOUSE;sp|Q9R1Q9|VAS1_MOUSE;tr|Q571E2|Q571E2_MOUSE;tr|Q3TT23|Q3TT23_MOUSE;tr|Q3THZ3|Q3THZ3_MOUSE;tr|Q3UWN7|Q3UWN7_MOUSE;tr|Q3TKX1|Q3TKX1_MOUSE;tr|B7FAU3|B7FAU3_MOUSE;tr|B7FAU7|B7FAU7_MOUSE	6128100000	5716800000	6583900000	5686300000	6619400000	8564100000	7665100000	7506800000	9403900000	7457800000	7222900000	8239500000	9762100000	6620000000	7023900000	+
Q3U5R2	Putative uncharacterized protein	tr|Q3U5R2|Q3U5R2_MOUSE;sp|Q8BXQ2|PIGT_MOUSE;tr|Q3U047|Q3U047_MOUSE;tr|B7ZC19|B7ZC19_MOUSE	7245700000	7030200000	7745700000	8439300000	5281000000	5269400000	6777900000	4221900000	3515300000	4978600000	4578900000	2585400000	2053800000	8211100000	2923600000	+
Q3TS64	Putative uncharacterized protein	tr|Q3TS64|Q3TS64_MOUSE;tr|Q3TH37|Q3TH37_MOUSE;sp|Q8BVY0|RL1D1_MOUSE;tr|Q3UL54|Q3UL54_MOUSE;tr|Q3TGI9|Q3TGI9_MOUSE;tr|Q3TAJ5|Q3TAJ5_MOUSE;tr|Q3TLJ3|Q3TLJ3_MOUSE;tr|Q3TN25|Q3TN25_MOUSE;tr|Q9CSF9|Q9CSF9_MOUSE	3926800000	3746300000	3997300000	3893500000	3469100000	3266500000	3691700000	3599800000	4419300000	4180600000	4779700000	3605300000	3864900000	3988700000	4522700000	+
Q8C1Z9	Putative uncharacterized protein	tr|Q8C1Z9|Q8C1Z9_MOUSE;tr|F6V6T4|F6V6T4_MOUSE;tr|A2RS53|A2RS53_MOUSE;sp|Q9R0Q3|TMED2_MOUSE;tr|Q3THL1|Q3THL1_MOUSE;tr|Q3U9H7|Q3U9H7_MOUSE;tr|Q8BPI2|Q8BPI2_MOUSE	2976400000	2349900000	3860900000	2517200000	4955900000	4349900000	3778900000	4299300000	2738400000	3907900000	3348400000	3271700000	3321400000	3477300000	4240000000	+
Q3U234	Putative uncharacterized protein	tr|Q3U234|Q3U234_MOUSE;sp|P42703|LIFR_MOUSE	3070600000	3361400000	2104900000	3629600000	1830800000	1864100000	1867500000	2060100000	1567600000	2199400000	3932200000	2077400000	1042400000	2823000000	2822100000	+
Q9CZE1	Putative uncharacterized protein	tr|Q9CZE1|Q9CZE1_MOUSE;tr|Q545N1|Q545N1_MOUSE;sp|P56873|SSA27_MOUSE;tr|Q9D002|Q9D002_MOUSE	1510000000	1870200000	1719800000	2285600000	1151800000	1015400000	1258700000	1352700000	2591900000	1599700000	2385100000	1992400000	2317100000	2465700000	2780600000	+
Q3TYY6	Putative uncharacterized protein	tr|Q3TYY6|Q3TYY6_MOUSE;tr|Q3T9M7|Q3T9M7_MOUSE;sp|P49222|EPB42_MOUSE;tr|Q6NXZ8|Q6NXZ8_MOUSE;tr|Q3UV95|Q3UV95_MOUSE;tr|Q3TYT5|Q3TYT5_MOUSE	1471500000	1682000000	1081900000	566160000	1856700000	2602500000	1784800000	2484600000	1957200000	1830700000	1461100000	1578800000	2438000000	1277500000	1133100000	+
Q3UDK5	Putative uncharacterized protein	tr|Q3UDK5|Q3UDK5_MOUSE;sp|Q61387|COX7R_MOUSE;tr|Q99KD6|Q99KD6_MOUSE;tr|E9PZS8|E9PZS8_MOUSE;tr|Q3U7R2|Q3U7R2_MOUSE	1539300000	1855100000	1383200000	1465000000	1050000000	1271400000	982390000	1373700000	2190600000	1252200000	1492800000	1601300000	1922400000	1348300000	1568000000	+
Q8C7P1	Putative uncharacterized protein	tr|Q8C7P1|Q8C7P1_MOUSE;sp|Q6ZPT1|KLHL9_MOUSE	1392800000	858490000	1073800000	1155300000	1412800000	1710400000	1572100000	1294500000	1398200000	1575900000	1243500000	1465400000	1583300000	1449800000	1083500000	+
Q3UJN9	Putative uncharacterized protein	tr|Q3UJN9|Q3UJN9_MOUSE;sp|Q5SU73|COIL_MOUSE;tr|E9Q284|E9Q284_MOUSE	1142700000	839590000	963840000	971650000	1180900000	1499900000	1118400000	1132200000	1491300000	1093900000	1240200000	991370000	1651000000	1015800000	941480000	+
Q9DB22	Putative uncharacterized protein	tr|Q9DB22|Q9DB22_MOUSE;tr|Q99M46|Q99M46_MOUSE;sp|P97760|RPB3_MOUSE;tr|Q3UUX3|Q3UUX3_MOUSE	1064400000	952770000	1177900000	901540000	1179800000	1288200000	1302300000	1255700000	1204400000	1097300000	1170500000	977840000	832230000	885310000	1216500000	+
Q3TJV7	Putative uncharacterized protein	tr|Q3TJV7|Q3TJV7_MOUSE;sp|O54965|RNF13_MOUSE;tr|Q3UTG4|Q3UTG4_MOUSE;sp|O54965-2|RNF13_MOUSE;tr|Q8CB78|Q8CB78_MOUSE;tr|Q8C4F9|Q8C4F9_MOUSE	1178500000	1630300000	1111300000	1111600000	761180000	690620000	802090000	945210000	987790000	862220000	1001400000	1054900000	625210000	1232300000	1836400000	+
Q3U8F7	Putative uncharacterized protein	tr|Q3U8F7|Q3U8F7_MOUSE;tr|Q3U3C2|Q3U3C2_MOUSE;sp|Q9Z0J0|NPC2_MOUSE;tr|Q3TXQ4|Q3TXQ4_MOUSE	1059500000	1682900000	1072900000	1011500000	757930000	733700000	742810000	648770000	1010500000	637830000	923050000	935240000	807860000	0	890400000	+
Q8BIF7	Putative uncharacterized protein	tr|Q8BIF7|Q8BIF7_MOUSE;tr|Q5XJZ3|Q5XJZ3_MOUSE;sp|Q810D6|GRWD1_MOUSE;tr|Q8K335|Q8K335_MOUSE	452020000	705040000	515940000	509280000	0	426770000	392250000	448960000	573850000	394410000	411180000	289860000	314590000	425130000	384240000	+
Q3UE11	Putative uncharacterized protein	tr|Q3UE11|Q3UE11_MOUSE;sp|Q9R0E2|PLOD1_MOUSE;tr|Q3TZN4|Q3TZN4_MOUSE	0	0	220800000	0	0	319280000	0	295930000	255280000	154390000	183210000	218960000	253210000	0	163920000	+
Q8BTE9	Putative uncharacterized protein (Fragment)	tr|Q8BTE9|Q8BTE9_MOUSE;tr|Q8BTE8|Q8BTE8_MOUSE;tr|Q8BJ82|Q8BJ82_MOUSE;sp|Q6A058|ARMX2_MOUSE;tr|Q8BJ81|Q8BJ81_MOUSE;tr|Q91VZ8|Q91VZ8_MOUSE	612090000	745780000	884740000	766420000	845530000	987010000	977590000	1029500000	874840000	615360000	734830000	395520000	844760000	809630000	751930000	+
Q9D031	Putative uncharacterized protein (Ras suppressor protein 1) (Ras suppressor protein 1, isoform CRA_b)	tr|Q9D031|Q9D031_MOUSE;sp|Q01730|RSU1_MOUSE;tr|A2AUR7|A2AUR7_MOUSE;tr|Q3TFN7|Q3TFN7_MOUSE;tr|Q9CSE4|Q9CSE4_MOUSE;tr|Q9CUS2|Q9CUS2_MOUSE	7238500000	5990900000	7790200000	5402400000	8549700000	8530100000	8268100000	7814900000	9458600000	9764600000	7698100000	8046700000	8211500000	7857900000	8240400000	+
Q5YLW3	Putative uncharacterized protein (Ribosomal protein S3) (Ribosomal protein S3, isoform CRA_g)	tr|Q5YLW3|Q5YLW3_MOUSE;sp|P62908|RS3_MOUSE;tr|Q9D0A2|Q9D0A2_MOUSE;tr|Q9CZP6|Q9CZP6_MOUSE;tr|Q3UK56|Q3UK56_MOUSE;tr|Q3UCL7|Q3UCL7_MOUSE;tr|D3YV43|D3YV43_MOUSE;tr|O89068|O89068_MOUSE	73762000000	68829000000	76634000000	71476000000	77699000000	87422000000	80920000000	75307000000	69629000000	78941000000	78248000000	62167000000	76611000000	76583000000	76058000000	+
Q3THX0	Putative uncharacterized protein (RIKEN cDNA 1700034H14, isoform CRA_c)	tr|Q3THX0|Q3THX0_MOUSE;sp|Q8CCM6-2|TIM21_MOUSE;tr|Q9CVT6|Q9CVT6_MOUSE	208910000	224980000	253890000	217580000	0	314080000	258900000	288050000	263470000	298140000	187440000	203690000	268050000	197930000	201610000	+
Q3UYM1	Putative uncharacterized protein (RIKEN cDNA 6330412F12, isoform CRA_e)	tr|Q3UYM1|Q3UYM1_MOUSE;sp|P54729|NUB1_MOUSE;tr|A0A0G2JGQ4|A0A0G2JGQ4_MOUSE;tr|A0PJ90|A0PJ90_MOUSE;tr|A0JLP6|A0JLP6_MOUSE	3335400000	3206000000	3336200000	3134400000	3055200000	3009300000	2868500000	2905800000	2485300000	2874600000	2499500000	2003800000	1822300000	2743500000	3045700000	+
Q542C3	Putative uncharacterized protein (RIKEN cDNA F730014I05)	tr|Q542C3|Q542C3_MOUSE;sp|P59114|PCIF1_MOUSE;tr|Q3UC00|Q3UC00_MOUSE	1814400000	2403800000	1772800000	1543700000	2685100000	2740400000	2116200000	2621300000	1760100000	2164700000	2059200000	1678700000	1698200000	2019200000	2435000000	+
Q543R5	Putative uncharacterized protein (Serine (Or cysteine) peptidase inhibitor, clade E, member 2, isoform CRA_b)	tr|Q543R5|Q543R5_MOUSE;tr|Q3TWH7|Q3TWH7_MOUSE;sp|Q07235|GDN_MOUSE;tr|Q4FJU1|Q4FJU1_MOUSE;tr|A0A087WQ70|A0A087WQ70_MOUSE	8749600000	9136100000	9033000000	8073500000	9121800000	10064000000	9659600000	10196000000	10748000000	11613000000	9760600000	10436000000	12334000000	8086900000	10911000000	+
Q3TYA4	Putative uncharacterized protein (Syntaxin-binding protein 6)	tr|Q3TYA4|Q3TYA4_MOUSE;sp|Q8R3T5|STXB6_MOUSE;tr|B8JJ84|B8JJ84_MOUSE	8128700000	8124900000	7546100000	8997000000	7145900000	7084700000	4662700000	5733600000	10023000000	7280400000	7822200000	8022800000	10232000000	9563500000	7447900000	+
Q3TSR1	Putative uncharacterized protein (Vacuolar protein sorting 36 (Yeast))	tr|Q3TSR1|Q3TSR1_MOUSE;sp|Q91XD6|VPS36_MOUSE;tr|Q3UBB2|Q3UBB2_MOUSE	12149000000	12909000000	11676000000	10237000000	12176000000	15617000000	14007000000	16752000000	12614000000	14956000000	12694000000	12079000000	9692500000	11561000000	14320000000	+
Q0PD34	RAB22A, member RAS oncogene family, isoform CRA_a (Rab22A)	tr|Q0PD34|Q0PD34_MOUSE;sp|P35285|RB22A_MOUSE;tr|Q9CXG2|Q9CXG2_MOUSE;tr|A2ARZ7|A2ARZ7_MOUSE	3185200000	2838100000	2928600000	2251300000	3607500000	3495300000	3388900000	3711000000	3551300000	3323000000	2560000000	2525000000	3051500000	3816300000	2689800000	+
P58069	Ras GTPase-activating protein 2 (GAP1m)	sp|P58069|RASA2_MOUSE;tr|Q3U405|Q3U405_MOUSE	798180000	788710000	932340000	699940000	1211600000	877800000	1331100000	1279800000	878200000	1036700000	1096900000	1294300000	1188900000	1182100000	703730000	+
Q6NTA4	Ras-related GTP-binding protein B (Rag B) (RagB)	sp|Q6NTA4|RRAGB_MOUSE	3670300000	5780300000	4579400000	4921900000	2032300000	2696200000	3195200000	3641600000	2910700000	5551600000	5287100000	4101200000	4096400000	3904600000	2908400000	+
Q66JP8	Rbm15 protein (Fragment)	tr|Q66JP8|Q66JP8_MOUSE;tr|Q3TLX0|Q3TLX0_MOUSE;tr|Q7TT82|Q7TT82_MOUSE;tr|Q3THK4|Q3THK4_MOUSE;tr|Q6PGG1|Q6PGG1_MOUSE;tr|Q571M7|Q571M7_MOUSE;tr|Q0VBL3|Q0VBL3_MOUSE	1570400000	1784200000	1937900000	1756900000	1958400000	2215100000	2053700000	1914900000	2198600000	1642400000	1838300000	1669000000	1686400000	1575600000	1892900000	+
Q9CYH2	Redox-regulatory protein FAM213A (Peroxiredoxin-like 2 activated in M-CSF stimulated monocytes) (Protein PAMM)	sp|Q9CYH2|F213A_MOUSE;tr|Q3U125|Q3U125_MOUSE;tr|D3Z252|D3Z252_MOUSE;tr|D3YYG8|D3YYG8_MOUSE;tr|D3Z398|D3Z398_MOUSE	37479000000	35308000000	34641000000	35518000000	37397000000	47354000000	42680000000	43943000000	41081000000	41576000000	37923000000	41641000000	43689000000	33571000000	33819000000	+
O54828	Regulator of G-protein signaling 9 (RGS9)	sp|O54828|RGS9_MOUSE;tr|Q3UUR0|Q3UUR0_MOUSE;sp|O54828-2|RGS9_MOUSE;tr|A1L351|A1L351_MOUSE;tr|A2A6V6|A2A6V6_MOUSE	2881400000	2710800000	2527400000	3395000000	3522600000	3467000000	3094100000	3885600000	2278600000	2669300000	2112800000	2499100000	2393700000	2988000000	3705400000	+
Q1XID4	Renin/prorenin receptor	tr|Q1XID4|Q1XID4_MOUSE;sp|Q9CYN9|RENR_MOUSE	5393300000	5291800000	4928900000	4566200000	5775800000	5701700000	5764800000	5803700000	6260800000	6677900000	6213200000	6869700000	6581100000	4999900000	5413400000	+
Q8VEE4	Replication protein A 70 kDa DNA-binding subunit (RP-A p70) (Replication factor A protein 1) (RF-A protein 1) [Cleaved into: Replication protein A 70 kDa DNA-binding subunit, N-terminally processed]	sp|Q8VEE4|RFA1_MOUSE;tr|Q5SWN2|Q5SWN2_MOUSE;tr|Q3U8B3|Q3U8B3_MOUSE	3426000000	2832300000	3468700000	2980200000	3722700000	4230700000	3980300000	4278300000	3800500000	3612300000	3581100000	3819800000	3465100000	3340700000	3862100000	+
Q5SSM3	Rho GTPase-activating protein 44 (Rho-type GTPase-activating protein RICH2) (RhoGAP interacting with CIP4 homologs protein 2) (RICH-2)	sp|Q5SSM3|RHG44_MOUSE;sp|Q5SSM3-3|RHG44_MOUSE;sp|Q5SSM3-2|RHG44_MOUSE;tr|F6T1Y2|F6T1Y2_MOUSE	21691000000	21003000000	21032000000	23754000000	19824000000	17492000000	19293000000	19389000000	19397000000	17419000000	19121000000	19333000000	17359000000	19769000000	20149000000	+
P61588	Rho-related GTP-binding protein RhoE (Rho family GTPase 3) (Rnd3)	sp|P61588|RND3_MOUSE;tr|E9Q8D7|E9Q8D7_MOUSE	244830000	216910000	0	0	192580000	143700000	0	133760000	176640000	135250000	0	271310000	165140000	0	103390000	+
Q9Z2B9	Ribosomal protein S6 kinase alpha-4 (S6K-alpha-4) (EC 2.7.11.1) (90 kDa ribosomal protein S6 kinase 4) (Nuclear mitogen- and stress-activated protein kinase 2) (RSK-like protein kinase) (RLSK)	sp|Q9Z2B9|KS6A4_MOUSE	1060300000	1012300000	1125900000	1002500000	1102300000	1342900000	1168600000	1263200000	1310500000	1364300000	1294700000	1311700000	1137400000	1065900000	1351200000	+
Q3UDM8	Ribulose-phosphate 3-epimerase (EC 5.1.3.1)	tr|Q3UDM8|Q3UDM8_MOUSE;sp|Q8VEE0|RPE_MOUSE;tr|B2KGF0|B2KGF0_MOUSE	1177200000	1588100000	1384800000	1515500000	1005400000	1092600000	1085300000	1227600000	1230500000	1080700000	1220000000	1234300000	1715100000	1223700000	1032400000	+
B1APX2	RIKEN cDNA 5031439G07 gene	tr|B1APX2|B1APX2_MOUSE;sp|Q3UE31|K0930_MOUSE;tr|Q69ZV3|Q69ZV3_MOUSE	841940000	889040000	1026600000	973590000	1071500000	1074300000	1031400000	1110600000	736360000	1277300000	1324200000	1296000000	1485100000	1267800000	1283200000	+
H7BX02	Roquin-1	tr|H7BX02|H7BX02_MOUSE;sp|Q4VGL6|RC3H1_MOUSE;tr|Q3UT88|Q3UT88_MOUSE	1491100000	924950000	962650000	928670000	1466400000	1423700000	1298600000	1577900000	973730000	1578200000	1353700000	1169200000	1909300000	1254200000	1358300000	+
F8VQK5	SAM and SH3 domain-containing protein 1	tr|F8VQK5|F8VQK5_MOUSE;sp|P59808|SASH1_MOUSE;tr|Q6ZQ46|Q6ZQ46_MOUSE	2462100000	2725500000	2401200000	2725300000	2266800000	2214900000	2092600000	2362200000	2221600000	2107500000	2505600000	2412400000	2131300000	2614500000	2794000000	+
Q9QUR8	Semaphorin-7A (Semaphorin-K1) (Sema K1) (Semaphorin-L) (Sema L) (CD antigen CD108)	sp|Q9QUR8|SEM7A_MOUSE	4543400000	5010900000	4478200000	4034300000	3788500000	3516800000	3994700000	4024300000	4273000000	3827000000	4301400000	4346000000	3700700000	4313200000	4270400000	+
P04627	Serine/threonine-protein kinase A-Raf (EC 2.7.11.1) (Proto-oncogene A-Raf)	sp|P04627|ARAF_MOUSE;tr|Q3UXR0|Q3UXR0_MOUSE;tr|Q3TQI2|Q3TQI2_MOUSE;tr|B1AUN8|B1AUN8_MOUSE	3568600000	4828700000	2853400000	4239300000	1363600000	3008400000	2395900000	2136000000	3225300000	2366800000	2866100000	2606300000	2209200000	2662600000	2035500000	+
Q8BG02	Serine/threonine-protein phosphatase 2A 55 kDa regulatory subunit B gamma isoform (PP2A subunit B isoform B55-gamma) (PP2A subunit B isoform PR55-gamma) (PP2A subunit B isoform R2-gamma) (PP2A subunit B isoform gamma)	sp|Q8BG02|2ABG_MOUSE	3044500000	2971200000	3521600000	2967100000	3708400000	3932700000	3809300000	4242700000	2703400000	3428300000	4129700000	2804900000	3013600000	3242900000	3379700000	+
Q61151	Serine/threonine-protein phosphatase 2A 56 kDa regulatory subunit epsilon isoform (PP2A B subunit isoform B'-epsilon) (PP2A B subunit isoform B56-epsilon) (PP2A B subunit isoform PR61-epsilon) (PP2A B subunit isoform R5-epsilon)	sp|Q61151|2A5E_MOUSE;tr|Q3UZJ4|Q3UZJ4_MOUSE	29896000000	28285000000	29933000000	28477000000	30217000000	35993000000	33999000000	33930000000	32541000000	31910000000	32165000000	33387000000	40544000000	26781000000	26359000000	+
Q922R5	Serine/threonine-protein phosphatase 4 regulatory subunit 3B (SMEK homolog 2)	sp|Q922R5|P4R3B_MOUSE;sp|Q922R5-2|P4R3B_MOUSE;tr|Q3V166|Q3V166_MOUSE	0	3941200000	0	0	3852900000	4190800000	2703100000	2996100000	1960500000	1237300000	883040000	1849300000	2735000000	0	0	+
Q9CQR6	Serine/threonine-protein phosphatase 6 catalytic subunit (PP6C) (EC 3.1.3.16) [Cleaved into: Serine/threonine-protein phosphatase 6 catalytic subunit, N-terminally processed]	sp|Q9CQR6|PPP6_MOUSE;tr|A0A0N4SVL9|A0A0N4SVL9_MOUSE	3112500000	3056500000	2724100000	2685300000	3762200000	3153400000	3506100000	3588700000	2326500000	3677600000	3757900000	2692100000	3303200000	3377500000	4400500000	+
A2AQ87	SH2 domain-containing adapter protein F (Fragment)	tr|A2AQ87|A2AQ87_MOUSE;tr|A2AQ88|A2AQ88_MOUSE;tr|F7AIV2|F7AIV2_MOUSE;sp|Q8CG80-2|SHF_MOUSE;sp|Q8CG80|SHF_MOUSE	360450000	445460000	379290000	380350000	375920000	264190000	317520000	294540000	403280000	330370000	282370000	224100000	220470000	277900000	290520000	+
Q07417	Short-chain specific acyl-CoA dehydrogenase, mitochondrial (SCAD) (EC 1.3.8.1) (Butyryl-CoA dehydrogenase)	sp|Q07417|ACADS_MOUSE	11672000000	12186000000	10053000000	9196000000	12616000000	13481000000	12914000000	12608000000	16130000000	11747000000	11706000000	12246000000	13099000000	12536000000	11212000000	+
Q5XG71	Small subunit processome component 20 homolog (Down-regulated in metastasis protein)	sp|Q5XG71|UTP20_MOUSE;tr|E9QK83|E9QK83_MOUSE	253510000	306690000	260210000	0	343440000	543030000	401870000	424290000	348620000	351860000	360090000	0	274520000	297650000	0	+
Q71V27	Smooth muscle LIM protein	tr|Q71V27|Q71V27_MOUSE;tr|Q9D1M8|Q9D1M8_MOUSE;sp|P97314|CSRP2_MOUSE;tr|Q6QMT3|Q6QMT3_MOUSE	383940000	413430000	391990000	421630000	394140000	265970000	264610000	341970000	408050000	404950000	396250000	520870000	296840000	373870000	537430000	+
Q9Z266	SNARE-associated protein Snapin (Biogenesis of lysosome-related organelles complex 1 subunit 7) (BLOC-1 subunit 7) (Synaptosomal-associated protein 25-binding protein) (SNAP-associated protein)	sp|Q9Z266|SNAPN_MOUSE;tr|Q3UY32|Q3UY32_MOUSE;sp|Q9Z266-2|SNAPN_MOUSE	3478600000	3433200000	3217100000	4049900000	3285000000	2754400000	2564000000	2726100000	4692500000	3633400000	3333500000	5319200000	4389000000	3328300000	4024100000	+
Q1MXF8	Sodium channel beta2 subunit	tr|Q1MXF8|Q1MXF8_MOUSE;sp|Q56A07|SCN2B_MOUSE	5349500000	5388900000	5324100000	6744400000	4998100000	3979100000	4600000000	4972000000	6627900000	5667500000	5160800000	6549100000	5775400000	5099200000	4877900000	+
Q8BXR5	Sodium leak channel non-selective protein (Voltage gated channel-like protein 1)	sp|Q8BXR5|NALCN_MOUSE;tr|E9QLE4|E9QLE4_MOUSE	1750800000	1543300000	1120800000	1554000000	2116200000	2253000000	2004800000	2299100000	2068100000	2380300000	1638200000	2013700000	1581600000	1903600000	2330100000	+
Q8BG16	Sodium-dependent neutral amino acid transporter B(0)AT2 (Sodium- and chloride-dependent neurotransmitter transporter NTT73) (Solute carrier family 6 member 15) (Transporter v7-3)	sp|Q8BG16|S6A15_MOUSE	930860000	983140000	1069300000	912900000	1083500000	1271700000	1265700000	1137400000	554310000	996310000	991820000	764000000	780910000	851490000	938220000	+
O88307	Sortilin-related receptor (Gp250) (Low-density lipoprotein receptor relative with 11 ligand-binding repeats) (LDLR relative with 11 ligand-binding repeats) (LR11) (SorLA-1) (Sorting protein-related receptor containing LDLR class A repeats) (mSorLA)	sp|O88307|SORL_MOUSE	9730000000	9223200000	10007000000	8803100000	9538700000	11552000000	10840000000	10748000000	10755000000	10761000000	10599000000	8511300000	11671000000	9489700000	10734000000	+
E9Q1K0	Sorting nexin-25	tr|E9Q1K0|E9Q1K0_MOUSE;sp|Q3ZT31|SNX25_MOUSE	1770300000	1434400000	2184000000	1544600000	2168500000	2164900000	2334500000	2193300000	1452500000	1971000000	1920300000	1475200000	1710700000	1651500000	1986200000	+
Q80ZJ7	Sorting nexin-32 (Sorting nexin-6B)	sp|Q80ZJ7|SNX32_MOUSE	2242500000	1827200000	1647500000	1498000000	3236000000	2754800000	2637800000	2740300000	2010100000	1975700000	1969500000	2798900000	2524000000	1538100000	1761700000	+
P08032	Spectrin alpha chain, erythrocytic 1 (Erythroid alpha-spectrin)	sp|P08032|SPTA1_MOUSE	3531000000	4156700000	3412800000	3689500000	5365000000	5328700000	5451700000	5007400000	4031100000	4672500000	4069100000	3605200000	3372100000	4058900000	4087100000	+
Q8JZX4	Splicing factor 45 (45 kDa-splicing factor) (RNA-binding motif protein 17)	sp|Q8JZX4|SPF45_MOUSE	2359800000	2661000000	2900500000	2657200000	2863700000	3051400000	2881600000	3114200000	1998600000	2468100000	2422900000	2256300000	2207800000	2475200000	1854300000	+
Q80XR5	Splicing factor U2AF 65 kDa subunit (U2 small nuclear ribonucleoprotein auxiliary factor (U2AF) 2, isoform CRA_a) (U2af2 protein)	tr|Q80XR5|Q80XR5_MOUSE;sp|P26369|U2AF2_MOUSE;tr|Q505Q1|Q505Q1_MOUSE;tr|Q922I0|Q922I0_MOUSE;tr|Q3KQM4|Q3KQM4_MOUSE	13513000000	13978000000	14994000000	13638000000	16111000000	15592000000	14940000000	15066000000	13559000000	13256000000	14120000000	12928000000	11405000000	13032000000	13902000000	+
Q91WK1	SPRY domain-containing protein 4	sp|Q91WK1|SPRY4_MOUSE	2426400000	2012700000	2194200000	1569600000	2879200000	2824700000	3306500000	3198200000	2389000000	2451500000	2572200000	2841300000	3020200000	2181100000	2481300000	+
Q9R1S5	Sulfotransferase (EC 2.8.2.-)	tr|Q9R1S5|Q9R1S5_MOUSE;sp|P52840|ST1A1_MOUSE;tr|Q91W19|Q91W19_MOUSE;tr|E9QNL5|E9QNL5_MOUSE;tr|D3Z3G5|D3Z3G5_MOUSE	0	431950000	391670000	670870000	1554800000	561950000	2287200000	1433400000	338680000	0	495610000	477790000	467790000	412670000	838930000	+
Q9CX34	Suppressor of G2 allele of SKP1 homolog	sp|Q9CX34|SGT1_MOUSE	23438000000	25326000000	26067000000	25615000000	19803000000	18557000000	21735000000	21191000000	24974000000	24019000000	25155000000	22954000000	22728000000	24456000000	23433000000	+
Q8CH09	SURP and G-patch domain-containing protein 2 (Arginine/serine-rich-splicing factor 14) (Splicing factor, arginine/serine-rich 14)	sp|Q8CH09|SUGP2_MOUSE	5602600000	5253000000	5343600000	5096400000	5933300000	6760500000	5860100000	5960900000	4984200000	5627500000	5253400000	4580200000	5354900000	5136600000	5424300000	+
Q9DBX3	Sushi domain-containing protein 2	sp|Q9DBX3|SUSD2_MOUSE;sp|Q9DBX3-2|SUSD2_MOUSE;sp|Q9DBX3-3|SUSD2_MOUSE	3248700000	4871300000	2871400000	3749200000	2021600000	2616700000	2418800000	2624400000	3918900000	2800600000	2759500000	3085900000	3874600000	2299600000	3032000000	+
Q9D6K5	Synaptojanin-2-binding protein (Activin receptor-interacting protein 2) (Activin receptor-interacting protein 4) (Mitochondrial outer membrane protein 25)	sp|Q9D6K5|SYJ2B_MOUSE	10923000000	12529000000	13280000000	10980000000	14445000000	14775000000	14036000000	13803000000	15471000000	12372000000	14616000000	12681000000	14301000000	10694000000	13042000000	+
Q8BHL3	TBC1 domain family member 10B (Protein wz3-85)	sp|Q8BHL3|TB10B_MOUSE	11635000000	12885000000	12737000000	11702000000	11679000000	10852000000	10078000000	10525000000	10184000000	11421000000	11102000000	9377400000	9295400000	10828000000	11416000000	+
Q80VE5	TBC1 domain family, member 22B	tr|Q80VE5|Q80VE5_MOUSE	4122600000	4150900000	3144100000	4701300000	3401000000	2650000000	2032600000	2758500000	3360300000	2058700000	477090000	2589500000	3271300000	2062300000	832920000	+
Q91Z38	Tetratricopeptide repeat protein 1 (TPR repeat protein 1)	sp|Q91Z38|TTC1_MOUSE;tr|A2AJK8|A2AJK8_MOUSE;tr|Q3TDF3|Q3TDF3_MOUSE	6521600000	8777200000	8044100000	11261000000	7003200000	4607400000	6270600000	4114300000	5181900000	7054600000	7583500000	5419300000	4388400000	8155000000	7987200000	+
Q8BS45	Tetratricopeptide repeat protein 26 (TPR repeat protein 26)	sp|Q8BS45|IFT56_MOUSE	742440000	683410000	734460000	702160000	699500000	1001800000	958980000	986810000	835100000	847720000	505960000	957800000	672230000	857220000	553140000	+
Q9JJD0	THAP domain-containing protein 11 (Ronin)	sp|Q9JJD0|THA11_MOUSE	1472000000	786240000	1821700000	1084400000	1906900000	3115200000	2377900000	1915800000	2104700000	2156800000	1684900000	1625300000	1851200000	1218200000	1027300000	+
Q9CQU0	Thioredoxin domain-containing protein 12 (EC 1.8.4.2) (Endoplasmic reticulum resident protein 19) (ER protein 19) (ERp19) (Thioredoxin-like protein p19)	sp|Q9CQU0|TXD12_MOUSE	3227700000	3388600000	3307400000	2806600000	4043200000	4024400000	3496200000	3728300000	3900300000	2946000000	3018800000	3415000000	3328100000	2919700000	4131300000	+
Q9CQM5	Thioredoxin domain-containing protein 17 (14 kDa thioredoxin-related protein) (TRP14) (Protein 42-9-9) (Thioredoxin-like protein 5)	sp|Q9CQM5|TXD17_MOUSE	16423000000	15620000000	16082000000	13741000000	10149000000	12291000000	9820900000	14216000000	18711000000	8978500000	18210000000	20571000000	19123000000	18932000000	14739000000	+
Q9D710	Thioredoxin-related transmembrane protein 2 (Thioredoxin domain-containing protein 14)	sp|Q9D710|TMX2_MOUSE;tr|D3Z2J6|D3Z2J6_MOUSE	14713000000	12603000000	11815000000	11029000000	14601000000	15155000000	14516000000	16594000000	16865000000	13973000000	12324000000	15011000000	15544000000	12641000000	14856000000	+
Q8R3N6	THO complex subunit 1 (Tho1) (Nuclear matrix protein p84)	sp|Q8R3N6|THOC1_MOUSE	1204400000	820010000	952630000	992760000	1239000000	1397800000	1297400000	1222000000	1212600000	851340000	996420000	1196600000	1069000000	1011100000	953290000	+
B1AZI6	THO complex subunit 2 (Tho2)	sp|B1AZI6|THOC2_MOUSE;tr|Q3US09|Q3US09_MOUSE	2445600000	1779300000	2369600000	2426000000	2639500000	3173400000	2705200000	2986400000	3167600000	3036500000	2866200000	2977600000	2914500000	2330500000	2351700000	+
E9Q512	Thyroid hormone receptor interactor 11	tr|E9Q512|E9Q512_MOUSE;tr|B2RY51|B2RY51_MOUSE;tr|H3BJG4|H3BJG4_MOUSE	1585800000	1601800000	1715800000	1418500000	1927900000	2210700000	1810200000	1648500000	1637900000	1569500000	1662100000	1588700000	1661300000	1423500000	1890500000	+
E9Q8R5	TraB domain-containing protein	tr|E9Q8R5|E9Q8R5_MOUSE;tr|Q8CF50|Q8CF50_MOUSE;sp|Q99JY4|TRABD_MOUSE;tr|E9Q7A5|E9Q7A5_MOUSE	276000000	193360000	289470000	218900000	319280000	440880000	365730000	410050000	347430000	317290000	335390000	319290000	292220000	359690000	284750000	+
Q8R3L2	Transcription factor 25 (TCF-25) (Nuclear localized protein 1)	sp|Q8R3L2|TCF25_MOUSE;sp|Q8R3L2-2|TCF25_MOUSE;sp|Q8R3L2-5|TCF25_MOUSE;sp|Q8R3L2-3|TCF25_MOUSE;tr|Q80TL2|Q80TL2_MOUSE	5157500000	5517500000	5618800000	5840700000	4967400000	3727400000	4665300000	4151600000	4134200000	4439300000	3644000000	4683500000	4751200000	4126900000	4095900000	+
Q9QZE7	Translin-associated protein X (Translin-associated factor X)	sp|Q9QZE7|TSNAX_MOUSE;tr|Q3TXK6|Q3TXK6_MOUSE	14107000000	12150000000	15421000000	11759000000	15930000000	17390000000	16770000000	18547000000	14634000000	14930000000	14789000000	13547000000	13824000000	16463000000	13650000000	+
Q80W04	Transmembrane and coiled-coil domains protein 2	sp|Q80W04|TMCC2_MOUSE;tr|Q3TZY4|Q3TZY4_MOUSE;tr|Q3T9T1|Q3T9T1_MOUSE;tr|Q3TYQ4|Q3TYQ4_MOUSE	5996700000	6235600000	6190200000	6722900000	6128800000	5130200000	5377600000	5178200000	6339800000	4891800000	5088200000	5470700000	5155100000	5969200000	5458700000	+
Q9JJR8	Transmembrane protein 9B	sp|Q9JJR8|TMM9B_MOUSE;tr|D3Z6W5|D3Z6W5_MOUSE	1861800000	2129200000	1871300000	1999700000	1835200000	1270000000	1644000000	1491700000	1960700000	982730000	1363900000	1361000000	1224700000	1902200000	2073600000	+
Q5M9K1	Transthyretin	tr|Q5M9K1|Q5M9K1_MOUSE;sp|P07309|TTHY_MOUSE;tr|Q9D6A4|Q9D6A4_MOUSE	13170000000	9738300000	12082000000	12188000000	14334000000	18847000000	16562000000	12648000000	19412000000	16268000000	13929000000	19811000000	23511000000	19000000000	15078000000	+
Q9ESN6	Tripartite motif-containing protein 2 (EC 6.3.2.-) (E3 ubiquitin-protein ligase TRIM2) (Neural activity-related RING finger protein)	sp|Q9ESN6|TRIM2_MOUSE;tr|Q3TPI3|Q3TPI3_MOUSE;tr|Q3UHH4|Q3UHH4_MOUSE;tr|E9QKC6|E9QKC6_MOUSE;tr|Q3URK9|Q3URK9_MOUSE;tr|Q8CA33|Q8CA33_MOUSE	46160000000	55128000000	51120000000	51633000000	46391000000	44590000000	43855000000	47074000000	53602000000	52914000000	52396000000	52426000000	52343000000	49735000000	58837000000	+
Q80XC2	tRNA (adenine(58)-N(1))-methyltransferase catalytic subunit TRMT61A (EC 2.1.1.220) (tRNA(m1A58)-methyltransferase subunit TRMT61A) (tRNA(m1A58)MTase subunit TRMT61A)	sp|Q80XC2|TRM61_MOUSE	1221400000	1317900000	1017900000	1364400000	1832000000	1718700000	1755700000	1728700000	924160000	1673700000	1275100000	1278500000	1216900000	1247100000	1551400000	+
Q9CYK1	Tryptophan--tRNA ligase, mitochondrial (EC 6.1.1.2) ((Mt)TrpRS) (Tryptophanyl-tRNA synthetase) (TrpRS)	sp|Q9CYK1|SYWM_MOUSE	1257200000	1548100000	1063300000	1230900000	1767000000	1532800000	1645800000	1615700000	1303800000	1119600000	700650000	1033700000	1315500000	580490000	1076800000	+
Q9CZX7	Type 2 phosphatidylinositol 4,5-bisphosphate 4-phosphatase (Type 2 PtdIns-4,5-P2 4-Ptase) (EC 3.1.3.78) (PtdIns-4,5-P2 4-Ptase II) (Transmembrane protein 55A)	sp|Q9CZX7|TM55A_MOUSE	713800000	998790000	813580000	844920000	431290000	486360000	654280000	571220000	707530000	543580000	696500000	588320000	699860000	661130000	919550000	+
Q6P4T2	U5 small nuclear ribonucleoprotein 200 kDa helicase (EC 3.6.4.13) (BRR2 homolog) (U5 snRNP-specific 200 kDa protein) (U5-200KD)	sp|Q6P4T2|U520_MOUSE	41358000000	40021000000	40354000000	32110000000	42832000000	48403000000	43126000000	48524000000	40101000000	43756000000	42675000000	36282000000	40239000000	40572000000	42619000000	+
Q8BGR9	Ubiquitin-like domain-containing CTD phosphatase 1 (EC 3.1.3.16) (Nuclear proteasome inhibitor UBLCP1)	sp|Q8BGR9|UBCP1_MOUSE;sp|Q8BGR9-2|UBCP1_MOUSE	2463200000	3970200000	3395000000	2676600000	4345300000	4014500000	4167300000	4376800000	3665700000	3196100000	2923700000	3429500000	6019800000	2778500000	3795300000	+
Q8CGY8	UDP-N-acetylglucosamine--peptide N-acetylglucosaminyltransferase 110 kDa subunit (EC 2.4.1.255) (O-GlcNAc transferase subunit p110) (O-linked N-acetylglucosamine transferase 110 kDa subunit) (OGT)	sp|Q8CGY8|OGT1_MOUSE	100460000000	103830000000	100550000000	109120000000	93214000000	89964000000	96282000000	96658000000	104430000000	106010000000	109650000000	100560000000	110420000000	101360000000	97423000000	+
A0A0G2JEA5	Uncharacterized protein	tr|A0A0G2JEA5|A0A0G2JEA5_MOUSE	27572000000	30738000000	31299000000	28071000000	26691000000	27374000000	21536000000	22016000000	31081000000	26223000000	29300000000	28318000000	27694000000	25245000000	27212000000	+
D3Z5F7	Uncharacterized protein	tr|D3Z5F7|D3Z5F7_MOUSE;tr|D3YUB9|D3YUB9_MOUSE;tr|D3Z055|D3Z055_MOUSE;tr|G3UWS5|G3UWS5_MOUSE	3462300000	3591800000	3223700000	3341900000	2801200000	3035000000	3111500000	3229300000	3418000000	2655300000	2700300000	2788200000	2724100000	2772000000	3032100000	+
Q3TYS2	Uncharacterized protein C17orf62 homolog	sp|Q3TYS2|CQ062_MOUSE;tr|A0A0A0MQK0|A0A0A0MQK0_MOUSE;tr|X1WI15|X1WI15_MOUSE	5342900000	4543300000	5522000000	4058000000	5944200000	7779800000	7143800000	7504100000	5897200000	9007100000	5727100000	6076800000	9293600000	5055700000	6985500000	+
Q9WTI7	Unconventional myosin-Ic (Myosin I beta) (MMI-beta) (MMIb)	sp|Q9WTI7|MYO1C_MOUSE;sp|Q9WTI7-3|MYO1C_MOUSE;sp|Q9WTI7-4|MYO1C_MOUSE	4673100000	4493000000	4955500000	3922000000	5293700000	5650400000	5284200000	4836300000	5926100000	5682400000	4779900000	5598600000	5770200000	5003100000	5389300000	+
Q5FWJ7	Vesicle transport through interaction with t-SNAREs homolog 1A (Yeast), isoform CRA_d (Vti1a protein)	tr|Q5FWJ7|Q5FWJ7_MOUSE	4619900000	7944600000	3798500000	5156900000	3665400000	2254100000	3109100000	3486000000	3032000000	3098100000	3112400000	2926000000	2116800000	3679000000	4289000000	+
Z4YK18	VWFA and cache domain-containing protein 1	tr|Z4YK18|Z4YK18_MOUSE;sp|Q6PDJ1-2|CAHD1_MOUSE;sp|Q6PDJ1|CAHD1_MOUSE	944040000	804570000	975110000	873810000	954280000	1189500000	1138700000	1153100000	1085300000	1354200000	1264800000	769020000	1498100000	1017000000	1347100000	+
Q9CR39	WD repeat domain phosphoinositide-interacting protein 3 (WIPI-3) (WD repeat-containing protein 45-like) (WDR45-like protein) (WD repeat-containing protein 45B)	sp|Q9CR39|WIPI3_MOUSE;tr|F7AZP7|F7AZP7_MOUSE	2173000000	1905800000	1846300000	1604300000	2187800000	2438800000	2458500000	3260300000	2141200000	1861900000	2305400000	1925600000	1805700000	2359600000	2832900000	+
Q3UKJ7	WD40 repeat-containing protein SMU1 (Smu-1 suppressor of mec-8 and unc-52 protein homolog) [Cleaved into: WD40 repeat-containing protein SMU1, N-terminally processed]	sp|Q3UKJ7|SMU1_MOUSE;sp|Q3UKJ7-2|SMU1_MOUSE	11345000000	10160000000	9647700000	7883600000	12982000000	12192000000	11454000000	12098000000	10494000000	11496000000	9161800000	8645200000	9101700000	8917100000	10688000000	+
Q8R0T3	Wdr46 protein (Fragment)	tr|Q8R0T3|Q8R0T3_MOUSE;tr|A0A068BIU7|A0A068BIU7_MOUSE;tr|Q3UM80|Q3UM80_MOUSE;tr|A0A068BFS0|A0A068BFS0_MOUSE;sp|Q9Z0H1|WDR46_MOUSE	0	172360000	0	255000000	270070000	310490000	0	312290000	346930000	361760000	362620000	186130000	0	208350000	276720000	+
A0A0R4J187	X-ray repair cross-complementing protein 6	tr|A0A0R4J187|A0A0R4J187_MOUSE;sp|P23475|XRCC6_MOUSE	477740000	514240000	481680000	333700000	529780000	670080000	660250000	709080000	510290000	525080000	626860000	567070000	597470000	513190000	473210000	+
Q8BJH1	Zinc finger C2HC domain-containing protein 1A	sp|Q8BJH1|ZC21A_MOUSE;sp|Q8BJH1-2|ZC21A_MOUSE	10013000000	14588000000	9572300000	12562000000	7416200000	6554200000	7788200000	8240100000	7693400000	7242200000	8163000000	12262000000	8084000000	9372000000	8209800000	+
A0A0N4SV80	Zinc finger protein 638	tr|A0A0N4SV80|A0A0N4SV80_MOUSE;sp|Q61464-4|ZN638_MOUSE;tr|E9QML5|E9QML5_MOUSE;sp|Q61464|ZN638_MOUSE;tr|A0A0N4SV38|A0A0N4SV38_MOUSE;sp|Q61464-7|ZN638_MOUSE;sp|Q61464-2|ZN638_MOUSE;tr|A0A0N4SVI8|A0A0N4SVI8_MOUSE;sp|Q61464-5|ZN638_MOUSE;tr|E9QKZ7|E9QKZ7_MOUSE;tr|Q3TZK9|Q3TZK9_MOUSE	3981200000	4129100000	4235600000	4291700000	4163200000	3414900000	3301800000	3699600000	3001800000	3099600000	3016400000	2907400000	3080500000	3505500000	4159800000	+
Q9R1V6-14	Disintegrin and metalloproteinase domain-containing protein 22	sp|Q9R1V6-14|ADA22_MOUSE;sp|Q9R1V6-11|ADA22_MOUSE;tr|D3YUP9|D3YUP9_MOUSE;tr|D6QSS8|D6QSS8_MOUSE;sp|Q9R1V6|ADA22_MOUSE;sp|Q9R1V6-13|ADA22_MOUSE;sp|Q9R1V6-15|ADA22_MOUSE;sp|Q9R1V6-8|ADA22_MOUSE;sp|Q9R1V6-12|ADA22_MOUSE;sp|Q9R1V6-10|ADA22_MOUSE;sp|Q9R1V6-5|ADA22_MOUSE;sp|Q9R1V6-4|ADA22_MOUSE;sp|Q9R1V6-17|ADA22_MOUSE;sp|Q9R1V6-6|ADA22_MOUSE;sp|Q9R1V6-7|ADA22_MOUSE;sp|Q9R1V6-20|ADA22_MOUSE;tr|A4FUT9|A…	62859000000	65829000000	67576000000	68298000000	52745000000	44648000000	54673000000	64956000000	65734000000	45737000000	62385000000	69006000000	68541000000	63507000000	75051000000	+
O35633-2	Vesicular inhibitory amino acid transporter	sp|O35633-2|VIAAT_MOUSE;tr|Q49S98|Q49S98_MOUSE;sp|O35633|VIAAT_MOUSE	55729000000	55056000000	62503000000	67581000000	50929000000	42596000000	43347000000	53145000000	58445000000	42551000000	44303000000	49142000000	48184000000	57275000000	50330000000	+
Q8BX10-2	Serine/threonine-protein phosphatase PGAM5, mitochondrial	sp|Q8BX10-2|PGAM5_MOUSE	19445000000	19677000000	17716000000	19919000000	23498000000	24462000000	23584000000	21820000000	12676000000	14205000000	13523000000	16200000000	12576000000	13886000000	11820000000	+
Q99PU8-2	Putative ATP-dependent RNA helicase DHX30	sp|Q99PU8-2|DHX30_MOUSE;sp|Q99PU8|DHX30_MOUSE;tr|A0A0G2JGL8|A0A0G2JGL8_MOUSE;sp|Q99PU8-3|DHX30_MOUSE;tr|Q80TP6|Q80TP6_MOUSE	13178000000	14426000000	12579000000	12960000000	14789000000	16793000000	14038000000	16026000000	15044000000	12276000000	11468000000	13672000000	14633000000	11560000000	13817000000	+
P39053-4	Dynamin-1	sp|P39053-4|DYN1_MOUSE;sp|P39053|DYN1_MOUSE	4878100000	8100600000	11061000000	8825600000	10023000000	15392000000	13847000000	15767000000	10251000000	16463000000	6142900000	12373000000	11725000000	11908000000	7335600000	+
F7DD14		tr|F7DD14|F7DD14_MOUSE;sp|P05532-2|KIT_MOUSE;sp|P05532|KIT_MOUSE;tr|Q3ULJ6|Q3ULJ6_MOUSE	7893500000	8427700000	8462500000	7932000000	9970700000	10808000000	10560000000	9316700000	9030400000	7578600000	8154100000	8643900000	7699500000	7033100000	6575100000	+
Q6ZQ29-2	Serine/threonine-protein kinase TAO2	sp|Q6ZQ29-2|TAOK2_MOUSE;sp|Q6ZQ29|TAOK2_MOUSE	7617200000	7440900000	7823700000	7783800000	8273500000	8663300000	8572600000	9012200000	7292900000	8323200000	8158600000	6732700000	7366400000	8119400000	8214900000	+
Q8BH15-2	CCR4-NOT transcription complex subunit 10	sp|Q8BH15-2|CNO10_MOUSE;sp|Q8BH15|CNO10_MOUSE;sp|Q8BH15-3|CNO10_MOUSE;sp|Q8BH15-4|CNO10_MOUSE	6288800000	6777300000	7145700000	6488900000	7033500000	7449900000	8032500000	7818300000	7311700000	7975500000	7070100000	6855500000	7183200000	7047600000	7452400000	+
Q91WT9-2	Cystathionine beta-synthase	sp|Q91WT9-2|CBS_MOUSE;sp|Q91WT9|CBS_MOUSE;tr|D3YUF2|D3YUF2_MOUSE;tr|D3YYN0|D3YYN0_MOUSE	3794500000	4382700000	3062700000	3107000000	5177900000	5383900000	4703000000	4886800000	3820500000	3890300000	4035900000	3973400000	3818600000	4246200000	4100400000	+
Q8K2J7-2	RELT-like protein 1	sp|Q8K2J7-2|RELL1_MOUSE;sp|Q8K2J7|RELL1_MOUSE	4135600000	6380900000	4833200000	3631400000	2461500000	3263100000	3826100000	3282500000	3943300000	4953600000	4538200000	4191200000	3348900000	4692400000	3480400000	+
Q05A62-2	Dynein light chain 1, axonemal	sp|Q05A62-2|DNAL1_MOUSE;sp|Q05A62|DNAL1_MOUSE;sp|Q05A62-3|DNAL1_MOUSE	4313900000	4037700000	4020800000	4724200000	3008100000	2832600000	3256000000	3908300000	3128500000	3480800000	4257400000	2684700000	1944300000	4278500000	3857700000	+
P47856-2	Glutamine--fructose-6-phosphate aminotransferase [isomerizing] 1	sp|P47856-2|GFPT1_MOUSE;sp|P47856|GFPT1_MOUSE	3075900000	3174700000	2624700000	2949500000	3347800000	3932700000	3245000000	3424400000	3490800000	2554600000	2703200000	3221700000	4386600000	2491500000	3062100000	+
Q8CHI8-3	E1A-binding protein p400	sp|Q8CHI8-3|EP400_MOUSE;sp|Q8CHI8-2|EP400_MOUSE;sp|Q8CHI8-4|EP400_MOUSE;sp|Q8CHI8|EP400_MOUSE;sp|Q8CHI8-5|EP400_MOUSE	2522600000	2468600000	2681600000	2388700000	2953200000	2934400000	2814900000	2957700000	3031200000	2765100000	2632600000	2585300000	2839700000	2342700000	2655100000	+
Q8R2Q4-3	Ribosome-releasing factor 2, mitochondrial	sp|Q8R2Q4-3|RRF2M_MOUSE;sp|Q8R2Q4-2|RRF2M_MOUSE;sp|Q8R2Q4|RRF2M_MOUSE;tr|E9Q7N5|E9Q7N5_MOUSE;tr|Q3TML3|Q3TML3_MOUSE;tr|Q3TSU6|Q3TSU6_MOUSE;tr|Q8C1C2|Q8C1C2_MOUSE	2463900000	2513100000	2335600000	2408300000	2766900000	2987900000	2897300000	2943100000	1920400000	2194700000	2173400000	1970000000	2301800000	2210600000	2801900000	+
Q8CGB6-2	Tensin-like C1 domain-containing phosphatase	sp|Q8CGB6-2|TNS2_MOUSE;sp|Q8CGB6-4|TNS2_MOUSE;sp|Q8CGB6|TNS2_MOUSE;sp|Q8CGB6-3|TNS2_MOUSE	1676500000	1620300000	1567700000	1341600000	2038800000	2126300000	1600900000	1956000000	2424200000	1901500000	2248800000	2146700000	3398200000	1630000000	2341000000	+
Q99MP8-2	BRCA1-associated protein	sp|Q99MP8-2|BRAP_MOUSE;sp|Q99MP8|BRAP_MOUSE;sp|Q99MP8-3|BRAP_MOUSE	1819900000	1356000000	1615000000	1889700000	2630400000	1806900000	2213000000	2279300000	1553800000	2409700000	1995900000	2009600000	1627800000	2395300000	2321200000	+
Q8BJS4-3	SUN domain-containing protein 2	sp|Q8BJS4-3|SUN2_MOUSE;sp|Q8BJS4-2|SUN2_MOUSE;sp|Q8BJS4|SUN2_MOUSE;tr|Q6A022|Q6A022_MOUSE;tr|Q4QQM3|Q4QQM3_MOUSE	1575700000	1363000000	2011600000	1152500000	1907700000	2579000000	2057700000	2125400000	1994200000	2054300000	1749600000	1334700000	1814600000	2015800000	2207200000	+
Q9D824-3	Pre-mRNA 3'-end-processing factor FIP1	sp|Q9D824-3|FIP1_MOUSE;sp|Q9D824-2|FIP1_MOUSE;sp|Q9D824|FIP1_MOUSE;sp|Q9D824-4|FIP1_MOUSE;tr|D3Z3F1|D3Z3F1_MOUSE	1313400000	1199300000	1830600000	1407500000	1688000000	1858000000	1728800000	2146300000	1549200000	1660600000	1514600000	1494100000	1942300000	1348900000	1838300000	+
Q8CHW3		tr|Q8CHW3|Q8CHW3_MOUSE;sp|O35972|RM23_MOUSE	1056700000	1139300000	1302000000	1253800000	1593500000	1637200000	1493300000	1675800000	1399100000	1497400000	1789100000	1315900000	1837100000	1381100000	1653800000	+
Q3UHH1-2	Zinc finger SWIM domain-containing protein 8	sp|Q3UHH1-2|ZSWM8_MOUSE;tr|B7ZWK9|B7ZWK9_MOUSE;sp|Q3UHH1-3|ZSWM8_MOUSE;sp|Q3UHH1|ZSWM8_MOUSE	1185800000	1021300000	1177500000	987790000	1419800000	2038400000	1473000000	1312700000	1514900000	1346200000	1605000000	1391100000	1370600000	1118100000	1230900000	+
A2AFR3-2	FERM and PDZ domain-containing protein 4	sp|A2AFR3-2|FRPD4_MOUSE;sp|A2AFR3-3|FRPD4_MOUSE;sp|A2AFR3|FRPD4_MOUSE	1062700000	1441500000	1222400000	1499200000	1142700000	654580000	891130000	805540000	1219900000	915600000	1008300000	919610000	1075900000	1249300000	1356900000	+
Q8R332-4	Nucleoporin p58/p45	sp|Q8R332-4|NUP58_MOUSE;sp|Q8R332-3|NUP58_MOUSE;tr|Q6ZQC2|Q6ZQC2_MOUSE;sp|Q8R332-2|NUP58_MOUSE;tr|Q3UZQ6|Q3UZQ6_MOUSE;sp|Q8R332|NUP58_MOUSE	837470000	1073300000	859040000	868230000	1023400000	1224200000	1343800000	1176900000	1174700000	1025700000	1090500000	743150000	1177000000	983270000	646000000	+
Q8CBY1-2	Protein Smaug homolog 1	sp|Q8CBY1-2|SMAG1_MOUSE;sp|Q8CBY1-3|SMAG1_MOUSE;sp|Q8CBY1|SMAG1_MOUSE;sp|Q8CBY1-4|SMAG1_MOUSE	1390300000	650480000	1433600000	947040000	639560000	715170000	0	460050000	556420000	964550000	0	875880000	1784100000	1170100000	979260000	+
D3YW87		tr|D3YW87|D3YW87_MOUSE;sp|Q8VHX6-2|FLNC_MOUSE;tr|D3Z576|D3Z576_MOUSE;sp|Q8VHX6|FLNC_MOUSE	502490000	651500000	569940000	872320000	433690000	408420000	528850000	432680000	2384000000	655310000	616730000	573580000	923740000	574860000	717710000	+
O88622-2	Poly(ADP-ribose) glycohydrolase	sp|O88622-2|PARG_MOUSE;tr|G3X8U8|G3X8U8_MOUSE;sp|O88622|PARG_MOUSE;tr|A5YBK2|A5YBK2_MOUSE;tr|I6RAM3|I6RAM3_MOUSE;tr|E9Q088|E9Q088_MOUSE;tr|Q3TUI8|Q3TUI8_MOUSE	488330000	424710000	440590000	509070000	500440000	515770000	553170000	574180000	560080000	550950000	617600000	357310000	447450000	483420000	564700000	+
Q99P30-3	Peroxisomal coenzyme A diphosphatase NUDT7	sp|Q99P30-3|NUDT7_MOUSE;sp|Q99P30|NUDT7_MOUSE;sp|Q99P30-2|NUDT7_MOUSE;sp|Q99P30-4|NUDT7_MOUSE;sp|Q99P30-5|NUDT7_MOUSE	487480000	457100000	0	451560000	496610000	734480000	674290000	899730000	554850000	496990000	875200000	510120000	0	714430000	0	+
O35464-3	Semaphorin-6A	sp|O35464-3|SEM6A_MOUSE;tr|K3W4S5|K3W4S5_MOUSE;sp|O35464-2|SEM6A_MOUSE;sp|O35464|SEM6A_MOUSE;tr|D3YWM8|D3YWM8_MOUSE	0	0	0	549600000	578790000	564310000	455640000	391790000	375960000	0	601660000	482170000	0	533380000	0	+
Q9CXI0	2-methoxy-6-polyprenyl-1,4-benzoquinol methylase, mitochondrial (EC 2.1.1.201) (Ubiquinone biosynthesis methyltransferase COQ5)	sp|Q9CXI0|COQ5_MOUSE	5830500000	6199800000	5046800000	4890600000	4974900000	4846100000	5111700000	6998200000	6161600000	6120400000	6806700000	5084200000	5924500000	5202900000	5536000000		+
Q545F8	40S ribosomal protein S4	tr|Q545F8|Q545F8_MOUSE;tr|Q545X8|Q545X8_MOUSE;tr|Q3UXQ6|Q3UXQ6_MOUSE;sp|P62702|RS4X_MOUSE;tr|V9GWY0|V9GWY0_MOUSE	132430000000	126740000000	140820000000	135510000000	164870000000	126980000000	131630000000	160790000000	132030000000	127130000000	123140000000	142840000000	143800000000	130360000000	142130000000		+
Q5FWB6	60S acidic ribosomal protein P0	tr|Q5FWB6|Q5FWB6_MOUSE;tr|E9Q070|E9Q070_MOUSE	47616000000	44906000000	52578000000	47533000000	50158000000	47750000000	50521000000	43879000000	55993000000	49121000000	50378000000	48247000000	42359000000	46109000000	43613000000		+
Q6NXK8	Acid-sensing ion channel 1 (ASIC1) (Acid-sensing ion channel) (Amiloride-sensitive cation channel 2, neuronal) (Brain sodium channel 2) (BNaC2)	sp|Q6NXK8|ASIC1_MOUSE;sp|Q6NXK8-2|ASIC1_MOUSE	1710900000	2840200000	1734800000	2373200000	1720500000	1570900000	1689600000	2252200000	1939900000	1690000000	2270600000	2260600000	2688900000	2306600000	2539200000		+
Q5DTU0	Actin filament-associated protein 1-like 2 (AFAP1-like protein 2)	sp|Q5DTU0|AF1L2_MOUSE;sp|Q5DTU0-2|AF1L2_MOUSE;tr|A0A0R4J1L6|A0A0R4J1L6_MOUSE	184740000	196710000	355130000	204770000	249830000	291030000	271810000	300630000	468210000	373830000	366790000	204910000	190600000	303790000	237400000		+
Q6P9T6	Acyl-Coenzyme A binding domain containing 3	tr|Q6P9T6|Q6P9T6_MOUSE;tr|A0A0R4J079|A0A0R4J079_MOUSE;sp|Q8BMP6|GCP60_MOUSE;tr|Q3TJW1|Q3TJW1_MOUSE	2345300000	3318700000	3143500000	2300500000	2314400000	1958100000	2552600000	3067700000	2988800000	2894100000	2844200000	2337800000	2321400000	2582100000	2783300000		+
Q3THG9	Alanyl-tRNA editing protein Aarsd1 (Alanyl-tRNA deacylase alaX) (AlaX) (AlaXp-II) (Alanyl-tRNA synthetase domain-containing protein 1)	sp|Q3THG9|AASD1_MOUSE;tr|A2A4P3|A2A4P3_MOUSE;tr|A2A4P4|A2A4P4_MOUSE	6313600000	7168500000	6816600000	6165800000	6455600000	6221600000	5564400000	6853500000	6926600000	6691200000	6771500000	5932900000	6452000000	6241300000	6470500000		+
Q8K157	Aldose 1-epimerase (EC 5.1.3.3) (Galactose mutarotase)	sp|Q8K157|GALM_MOUSE;tr|Q3TSZ4|Q3TSZ4_MOUSE;tr|Q3TZ44|Q3TZ44_MOUSE	541240000	718160000	0	530260000	521800000	645840000	0	538890000	771800000	791690000	1274900000	588600000	488440000	0	336210000		+
P97793	ALK tyrosine kinase receptor (EC 2.7.10.1) (Anaplastic lymphoma kinase) (CD antigen CD246)	sp|P97793|ALK_MOUSE	151020000	163620000	0	0	125820000	191740000	109700000	0	0	161610000	115480000	195750000	174710000	0	0		+
Q8K4F5	Alpha/beta hydrolase domain-containing protein 11 (Abhydrolase domain-containing protein 11) (EC 3.-.-.-) (Williams-Beuren syndrome chromosomal region 21 protein homolog)	sp|Q8K4F5|ABHDB_MOUSE;tr|D3YYK0|D3YYK0_MOUSE	11456000000	15150000000	10651000000	9765700000	9906500000	9159300000	7333800000	11533000000	8699300000	8294700000	6287900000	10765000000	9217400000	9856600000	11691000000		+
P22599	Alpha-1-antitrypsin 1-2 (AAT) (Alpha-1 protease inhibitor 2) (Alpha-1-antiproteinase) (Serine protease inhibitor 1-2) (Serine protease inhibitor A1b) (Serpin A1b)	sp|P22599|A1AT2_MOUSE	2593300000	2091800000	1467500000	2354700000	3310800000	2736200000	3077200000	2243600000	2051900000	1659500000	1690400000	2844300000	2897900000	2735400000	2610600000		+
A0A0R4J0X5	Alpha-1-antitrypsin 1-3	tr|A0A0R4J0X5|A0A0R4J0X5_MOUSE	14572000000	8815300000	16642000000	12877000000	7557800000	9139300000	14440000000	7304200000	13954000000	16863000000	13125000000	9952000000	9198500000	12738000000	8935900000		+
Q6GQT1	Alpha-2-macroglobulin-P (Alpha-2-macroglobulin)	sp|Q6GQT1|A2MG_MOUSE	0	163810000	140520000	0	0	166830000	96468000	212770000	433540000	227540000	198200000	0	112690000	110540000	0		+
S4R286	Ankyrin repeat and sterile alpha motif domain-containing protein 1B	tr|S4R286|S4R286_MOUSE;sp|Q8BIZ1|ANS1B_MOUSE;tr|K4DI73|K4DI73_MOUSE	66618000000	59405000000	57335000000	73816000000	71565000000	64856000000	59427000000	61458000000	56608000000	55653000000	56361000000	61034000000	65888000000	60298000000	58301000000		+
A2ANC6	AP-5 complex subunit sigma-1	tr|A2ANC6|A2ANC6_MOUSE	2120200000	0	2015900000	1731300000	1667700000	1931800000	0	1718300000	2846300000	2149300000	1707500000	0	0	1631800000	0		+
A0A0R4J1N3	Apolipoprotein C-III	tr|A0A0R4J1N3|A0A0R4J1N3_MOUSE;sp|P33622|APOC3_MOUSE;tr|E9QP56|E9QP56_MOUSE	249420000	340050000	361250000	763980000	553590000	489960000	883790000	519830000	417010000	459050000	832600000	792440000	995860000	1133600000	853050000		+
Q8CA44	ATP synthase subunit s-like protein (Putative uncharacterized protein) (RIKEN cDNA 2310004L02, isoform CRA_a)	tr|Q8CA44|Q8CA44_MOUSE;sp|Q9D7K5|AT5SL_MOUSE;tr|Q9DCX4|Q9DCX4_MOUSE	603890000	700470000	448660000	0	520860000	521380000	392080000	392920000	373490000	375530000	0	505920000	452740000	501220000	444800000		+
A5D6P3	ATP-binding cassette, sub-family C (CFTR/MRP), member 1	tr|A5D6P3|A5D6P3_MOUSE;sp|O35379|MRP1_MOUSE;tr|Q8C7V6|Q8C7V6_MOUSE	0	0	292430000	226190000	0	222560000	222740000	286710000	0	456910000	359630000	0	0	315790000	270750000		+
Q3UYH7	Beta-adrenergic receptor kinase 2 (Beta-ARK-2) (EC 2.7.11.15)	sp|Q3UYH7|ARBK2_MOUSE;tr|Q8BVT9|Q8BVT9_MOUSE	1409400000	1847400000	1377000000	1750500000	1288100000	2535000000	1589100000	2132100000	1756400000	1337800000	1629500000	2176200000	2075100000	1808700000	2341900000		+
E9Q705	BolA-like protein 3	tr|E9Q705|E9Q705_MOUSE;tr|Q14A77|Q14A77_MOUSE;sp|Q8CEI1|BOLA3_MOUSE;tr|E9PX89|E9PX89_MOUSE;tr|Q3TSQ5|Q3TSQ5_MOUSE	2414800000	3978100000	2523100000	2846700000	2665200000	1842200000	1860500000	3421000000	2943200000	2674300000	3045100000	2110500000	2299300000	2195500000	2632600000		+
Q8BXV2	BRI3-binding protein (I3-binding protein)	sp|Q8BXV2|BRI3B_MOUSE	2091300000	3069800000	2960500000	2354100000	2310800000	2301500000	2310500000	1691500000	2927600000	2259600000	2674000000	1747000000	2181100000	1820000000	1975900000		+
Q9DB72	BTB/POZ domain-containing protein 17 (Galectin-3-binding protein-like)	sp|Q9DB72|BTBDH_MOUSE	23983000000	23243000000	28587000000	22045000000	19066000000	28552000000	26553000000	28606000000	28303000000	30042000000	26570000000	20754000000	24658000000	23627000000	22984000000		+
Q5SUF5	Calcium channel, voltage-dependent, T type, alpha 1G subunit	tr|Q5SUF5|Q5SUF5_MOUSE;tr|Q5SUG1|Q5SUG1_MOUSE;tr|Q5SUF8|Q5SUF8_MOUSE;tr|Q5SUF9|Q5SUF9_MOUSE;tr|Q5SUG3|Q5SUG3_MOUSE;tr|E9PWL1|E9PWL1_MOUSE;tr|Q5SUG0|Q5SUG0_MOUSE;tr|Q5SUF6|Q5SUF6_MOUSE;tr|Q9WUT2|Q9WUT2_MOUSE;tr|Q5SUG4|Q5SUG4_MOUSE;tr|Q5SUF7|Q5SUF7_MOUSE;tr|Q6PFV8|Q6PFV8_MOUSE;tr|Q27YN9|Q27YN9_MOUSE;tr|Q5SUG2|Q5SUG2_MOUSE;tr|Q6ZPX4|Q6ZPX4_MOUSE	1075000000	1128700000	1337700000	0	1122000000	1740000000	1188000000	1321900000	1229500000	1211100000	1080300000	1006700000	974660000	835680000	898010000		+
Q3UMR5	Calcium uniporter protein, mitochondrial (Coiled-coil domain-containing protein 109A)	sp|Q3UMR5|MCU_MOUSE;sp|Q3UMR5-2|MCU_MOUSE	46776000000	51870000000	57390000000	68042000000	47318000000	60883000000	64034000000	70211000000	61086000000	61084000000	67684000000	52901000000	57244000000	58529000000	56146000000		+
Q01065	Calcium/calmodulin-dependent 3',5'-cyclic nucleotide phosphodiesterase 1B (Cam-PDE 1B) (EC 3.1.4.17) (63 kDa Cam-PDE)	sp|Q01065|PDE1B_MOUSE;tr|Q9DBS6|Q9DBS6_MOUSE;tr|Q6PDS5|Q6PDS5_MOUSE	64299000000	77350000000	57236000000	84910000000	55243000000	61573000000	52250000000	67824000000	57905000000	51618000000	51965000000	64924000000	57564000000	58601000000	67232000000		+
B1ATS5	Calcium-transporting ATPase (EC 3.6.3.8)	tr|B1ATS5|B1ATS5_MOUSE;sp|Q64518-3|AT2A3_MOUSE;tr|E9Q559|E9Q559_MOUSE;sp|Q64518|AT2A3_MOUSE;tr|B1ATS4|B1ATS4_MOUSE;tr|Q8R0X5|Q8R0X5_MOUSE;sp|Q64518-2|AT2A3_MOUSE;tr|Q8C213|Q8C213_MOUSE;tr|Q3U1K2|Q3U1K2_MOUSE	5171900000	7335100000	9959700000	100620000	6279200000	10590000000	4920700000	9261300000	11677000000	6462600000	5975400000	4207000000	3896400000	4692900000	4866700000		+
Q543F3	Calponin	tr|Q543F3|Q543F3_MOUSE;sp|Q08093|CNN2_MOUSE;tr|Q922F8|Q922F8_MOUSE;tr|D3Z7R6|D3Z7R6_MOUSE	210940000	397260000	341540000	324080000	332020000	234530000	336370000	257950000	217080000	0	0	425060000	299300000	391110000	459710000		+
Q3TUF3	Calumenin, isoform CRA_a (Putative uncharacterized protein)	tr|Q3TUF3|Q3TUF3_MOUSE;sp|O35887|CALU_MOUSE;tr|Q3UG11|Q3UG11_MOUSE;tr|Q3TQD1|Q3TQD1_MOUSE;tr|G3V004|G3V004_MOUSE;tr|G3UWV3|G3UWV3_MOUSE;tr|G3UWR0|G3UWR0_MOUSE	11619000000	17533000000	12241000000	13325000000	12726000000	11755000000	12167000000	14499000000	12133000000	12286000000	13886000000	9971400000	9455800000	10639000000	11910000000		+
Q5RKN9	Capping protein (Actin filament) muscle Z-line, alpha 1 (F-actin-capping protein subunit alpha-1) (Putative uncharacterized protein)	tr|Q5RKN9|Q5RKN9_MOUSE;tr|Q3UAS2|Q3UAS2_MOUSE;sp|P47753|CAZA1_MOUSE;tr|Q3TLJ0|Q3TLJ0_MOUSE	9526800000	8421500000	10058000000	8176000000	8271200000	8685100000	8487100000	9988900000	9693600000	8659300000	9402200000	7894700000	8810800000	7593400000	7965700000		+
Q64444	Carbonic anhydrase 4 (EC 4.2.1.1) (Carbonate dehydratase IV) (Carbonic anhydrase IV) (CA-IV)	sp|Q64444|CAH4_MOUSE;tr|Q3U3I1|Q3U3I1_MOUSE;tr|F6ST32|F6ST32_MOUSE	9654300000	12579000000	12596000000	9651500000	9604100000	14084000000	13056000000	12798000000	12816000000	14011000000	13153000000	10800000000	10535000000	11759000000	12522000000		+
Q8BTH8	Casein kinase I isoform gamma-1 (CKI-gamma 1) (EC 2.7.11.1)	sp|Q8BTH8|KC1G1_MOUSE;tr|Q6P2B2|Q6P2B2_MOUSE	1188800000	1154600000	1317400000	2034200000	1286000000	1155300000	1328400000	1373700000	1012900000	1071100000	1186300000	1541900000	1914400000	1449400000	1359000000		+
Q9JM96	Cdc42 effector protein 4 (Binder of Rho GTPases 4)	sp|Q9JM96|BORG4_MOUSE;tr|Q3TH99|Q3TH99_MOUSE;tr|A2A6Q2|A2A6Q2_MOUSE	4295300000	4782300000	5061400000	2977800000	5378300000	6062900000	4915000000	5236400000	5399500000	5328900000	5681000000	4214000000	5029500000	4392500000	3816700000		+
A0MNP4	CDW13/WDR61 (WD repeat domain 61, isoform CRA_c)	tr|A0MNP4|A0MNP4_MOUSE;sp|Q9ERF3|WDR61_MOUSE;tr|Q8BVQ0|Q8BVQ0_MOUSE;tr|D6RDC7|D6RDC7_MOUSE	9614900000	14968000000	9259700000	10218000000	8289400000	9581600000	10504000000	13655000000	12203000000	10182000000	12513000000	9530400000	9645700000	9901100000	9820200000		+
Q9JHG0	Cerebellin-3	sp|Q9JHG0|CBLN3_MOUSE;tr|Q8BNN6|Q8BNN6_MOUSE	664800000	1033600000	988560000	0	930680000	1613700000	774100000	2059100000	1764400000	1361500000	1258800000	619290000	905470000	974710000	996570000		+
Q60771	Claudin-11 (Oligodendrocyte transmembrane protein) (Oligodendrocyte-specific protein)	sp|Q60771|CLD11_MOUSE	20050000000	37472000000	38913000000	27280000000	11244000000	22778000000	24972000000	35611000000	33390000000	34534000000	45443000000	43762000000	50469000000	50767000000	60857000000		+
Q8BXA5	Cleft lip and palate transmembrane protein 1-like protein (CLPTM1-like protein)	sp|Q8BXA5|CLP1L_MOUSE	309980000	0	222030000	276680000	215660000	312700000	269630000	327700000	296940000	0	311750000	218360000	259050000	246150000	254350000		+
Q544Y7	Cofilin 1, non-muscle (Putative uncharacterized protein)	tr|Q544Y7|Q544Y7_MOUSE;sp|P18760|COF1_MOUSE;tr|F8WGL3|F8WGL3_MOUSE;tr|Q9CX22|Q9CX22_MOUSE	171820000000	170700000000	186480000000	188620000000	174530000000	165040000000	188550000000	180460000000	178820000000	175740000000	187190000000	167390000000	160960000000	166170000000	162610000000		+
E9QL65	Conserved oligomeric Golgi complex subunit 3	tr|E9QL65|E9QL65_MOUSE;sp|Q8CI04|COG3_MOUSE;tr|Q3USH9|Q3USH9_MOUSE	1823800000	1964200000	2040000000	1993000000	1688700000	2135800000	2200700000	2145100000	2314600000	2102600000	2390900000	2145100000	1768800000	1677800000	1866500000		+
Q8BV13	COP9 signalosome complex subunit 7b (SGN7b) (Signalosome subunit 7b) (JAB1-containing signalosome subunit 7b)	sp|Q8BV13|CSN7B_MOUSE;tr|Q3TDL0|Q3TDL0_MOUSE	8651800000	6851700000	7030000000	7133900000	6709600000	7895700000	8190200000	7684900000	7579900000	8562600000	8144500000	5769600000	5841900000	7048300000	7303400000		+
Q3U232	Coronin	tr|Q3U232|Q3U232_MOUSE;tr|Q3U1N0|Q3U1N0_MOUSE;sp|O89053|COR1A_MOUSE;tr|Q3T9L1|Q3T9L1_MOUSE;tr|Q3U9K3|Q3U9K3_MOUSE;tr|G3UYK8|G3UYK8_MOUSE	101680000000	80214000000	76383000000	81989000000	117080000000	80737000000	83350000000	75175000000	83367000000	75366000000	75940000000	91002000000	83464000000	96361000000	88999000000		+
Q7TN33	CUGBP Elav-like family member 6 (CELF-6) (Bruno-like protein 6) (CUG-BP- and ETR-3-like factor 6) (RNA-binding protein BRUNOL-6)	sp|Q7TN33|CELF6_MOUSE;tr|D3YU11|D3YU11_MOUSE;tr|D6RHP1|D6RHP1_MOUSE;tr|D6RGB9|D6RGB9_MOUSE	3599100000	3067600000	2742400000	3145400000	2455600000	4056600000	3619400000	2657800000	2908600000	2715900000	2066600000	4200800000	3423700000	3147800000	3433600000		+
Q8BGU5	Cyclin-Y (Cyclin fold protein 1)	sp|Q8BGU5|CCNY_MOUSE;sp|Q8BGU5-2|CCNY_MOUSE	12110000000	9183900000	10592000000	10851000000	8968300000	10797000000	11819000000	9481300000	9115600000	9459700000	10458000000	10607000000	11981000000	10633000000	10899000000		+
Q3TDX8	Cytochrome b5 reductase 4 (EC 1.6.2.2) (Flavohemoprotein b5/b5R) (b5+b5R) (N-terminal cytochrome b5 and cytochrome b5 oxidoreductase domain-containing protein) (cb5/cb5R)	sp|Q3TDX8|NB5R4_MOUSE;sp|Q3TDX8-5|NB5R4_MOUSE	839950000	831720000	960410000	869640000	711390000	777890000	855460000	969680000	936460000	907350000	1148800000	675630000	660040000	908080000	622100000		+
Q80TS7	Dendrin	sp|Q80TS7|DEND_MOUSE	168970000	697760000	234490000	530870000	373410000	285610000	279020000	301050000	352780000	338150000	270180000	518000000	428920000	350110000	523540000		+
Q9QUN9	Dickkopf-related protein 3 (Dickkopf-3) (Dkk-3) (mDkk-3)	sp|Q9QUN9|DKK3_MOUSE	906980000	1083400000	575890000	1308200000	828700000	541670000	925090000	804120000	618700000	874350000	735370000	992070000	850860000	1042400000	1056300000		+
P50285	Dimethylaniline monooxygenase [N-oxide-forming] 1 (EC 1.14.13.8) (Dimethylaniline oxidase 1) (Hepatic flavin-containing monooxygenase 1) (FMO 1)	sp|P50285|FMO1_MOUSE	410480000	758700000	611720000	1031000000	638130000	614780000	671880000	670670000	711090000	645050000	786070000	799830000	1180400000	934410000	961820000		+
I1E4X7	Diphosphoinositol polyphosphate phosphohydrolase 1	tr|I1E4X7|I1E4X7_MOUSE;sp|Q9JI46|NUDT3_MOUSE;tr|H3BLR8|H3BLR8_MOUSE;tr|B2KF67|B2KF67_MOUSE	15503000000	15477000000	16687000000	14004000000	14298000000	15020000000	15077000000	17629000000	16714000000	20478000000	21128000000	27566000000	22217000000	23791000000	25881000000		+
P0C028	Diphosphoinositol polyphosphate phosphohydrolase 3-beta (DIPP-3-beta) (DIPP3-beta) (EC 3.6.1.52) (Diadenosine 5',5'''-P1,P6-hexaphosphate hydrolase 3-beta) (Diadenosine hexaphosphate hydrolase (AMP-forming)) (EC 3.6.1.60) (Nucleoside diphosphate-linked moiety X motif 11) (Nudix motif 11)	sp|P0C028|NUD11_MOUSE;sp|P0C027|NUD10_MOUSE	3233800000	4498500000	2550900000	3634900000	3062900000	3098900000	2856100000	3121700000	2297600000	2202000000	2524300000	4323000000	3204900000	2696900000	3392800000		+
Q9JI44	DNA methyltransferase 1-associated protein 1 (DNMAP1) (DNMT1-associated protein 1) (MAT1-mediated transcriptional repressor)	sp|Q9JI44|DMAP1_MOUSE	441860000	304780000	240870000	260700000	488010000	355350000	345580000	465110000	485720000	458720000	444540000	311330000	316290000	358100000	349230000		+
E3WH30	DNA repair protein Sfr1	tr|E3WH30|E3WH30_MOUSE;sp|Q8BP27-2|SFR1_MOUSE;sp|Q8BP27|SFR1_MOUSE;sp|Q8BP27-3|SFR1_MOUSE	1038500000	393120000	1256300000	1142800000	1165900000	1487100000	1768500000	1148800000	1465100000	1502900000	1336000000	1176800000	1336500000	1218100000	1127200000		+
Q04750	DNA topoisomerase 1 (EC 5.99.1.2) (DNA topoisomerase I)	sp|Q04750|TOP1_MOUSE	4923100000	5658800000	4464000000	5904700000	4767900000	3754700000	4234900000	5057100000	4390200000	4500500000	4403400000	4787600000	4919700000	4924100000	5206300000		+
O70152	Dolichol-phosphate mannosyltransferase (EC 2.4.1.83) (Dolichol-phosphate mannose synthase) (DPM synthase) (Dolichyl-phosphate beta-D-mannosyltransferase) (Mannose-P-dolichol synthase) (MPD synthase)	sp|O70152|DPM1_MOUSE;tr|A2BDX2|A2BDX2_MOUSE	6460700000	6536100000	6771000000	5600000000	7004300000	6980500000	7374000000	6821200000	7148800000	6306300000	5970900000	5887500000	5575600000	5630000000	5275000000		+
Q3UJU3	E3 ubiquitin-protein ligase (EC 2.3.2.26)	tr|Q3UJU3|Q3UJU3_MOUSE;tr|I3RSH5|I3RSH5_MOUSE;sp|Q9DBH0|WWP2_MOUSE	835740000	1051100000	770860000	883100000	761200000	859710000	775650000	784620000	622490000	786130000	803820000	858260000	856150000	906300000	939620000		+
Q8BYW9	EGF domain-specific O-linked N-acetylglucosamine transferase (EC 2.4.1.255) (Extracellular O-linked N-acetylglucosamine transferase)	sp|Q8BYW9|EOGT_MOUSE	1009400000	1189300000	879360000	701370000	1208300000	1013400000	1261500000	889680000	1474400000	1194100000	904290000	907210000	632360000	833620000	675670000		+
Q8BGF6	ELMO domain-containing protein 2	sp|Q8BGF6|ELMD2_MOUSE	550540000	466370000	0	845420000	467690000	893160000	0	656170000	0	0	0	691070000	586320000	479320000	969270000		+
A7ISP9	EMAP-like protein 4	tr|A7ISP9|A7ISP9_MOUSE;tr|F8WJ93|F8WJ93_MOUSE;sp|Q3UMY5|EMAL4_MOUSE;tr|A0A0R4J0H0|A0A0R4J0H0_MOUSE;sp|Q3UMY5-4|EMAL4_MOUSE;tr|A0A0R4J1G7|A0A0R4J1G7_MOUSE;sp|Q3UMY5-2|EMAL4_MOUSE;sp|Q3UMY5-3|EMAL4_MOUSE	2497400000	2667000000	2513100000	2084100000	2566100000	2448800000	2466400000	2978700000	2752000000	2446700000	2342900000	2154600000	2266100000	2311100000	2200900000		+
E9QAU4	Enhancer trap locus 4	tr|E9QAU4|E9QAU4_MOUSE;sp|A2AQ25|SKT_MOUSE;sp|A2AQ25-4|SKT_MOUSE;sp|A2AQ25-3|SKT_MOUSE;sp|A2AQ25-2|SKT_MOUSE;sp|A2AQ25-8|SKT_MOUSE;sp|A2AQ25-6|SKT_MOUSE;sp|A2AQ25-5|SKT_MOUSE;sp|A2AQ25-9|SKT_MOUSE	23828000000	26697000000	20130000000	23703000000	24173000000	21837000000	20066000000	20578000000	19827000000	20263000000	19546000000	23249000000	22185000000	21181000000	21469000000		+
Q99K30	Epidermal growth factor receptor kinase substrate 8-like protein 2 (EPS8-like protein 2) (Epidermal growth factor receptor pathway substrate 8-related protein 2) (EPS8-related protein 2)	sp|Q99K30|ES8L2_MOUSE	6200600000	7547800000	9672900000	2818600000	7803800000	9537500000	6925100000	10369000000	9245400000	8337300000	9156100000	7677600000	8029700000	7446800000	8354300000		+
Q8K223	Ercc2 protein	tr|Q8K223|Q8K223_MOUSE;tr|E9Q6K1|E9Q6K1_MOUSE;sp|O08811|ERCC2_MOUSE;tr|Q3UKK7|Q3UKK7_MOUSE;tr|F6YA33|F6YA33_MOUSE	351170000	331720000	246380000	386220000	276660000	197990000	320270000	390880000	292010000	0	0	322250000	423720000	314960000	400190000		+
Q80TA1	Ethanolaminephosphotransferase 1 (EC 2.7.8.1) (Selenoprotein I) (SelI)	sp|Q80TA1|EPT1_MOUSE;tr|D6RE20|D6RE20_MOUSE;tr|Q9D4D0|Q9D4D0_MOUSE;tr|Q8BS27|Q8BS27_MOUSE;tr|Q8CET7|Q8CET7_MOUSE	429440000	221250000	781180000	343160000	361020000	0	0	335740000	504960000	512740000	512790000	0	435750000	351610000	322480000		+
Q3U9D6	Exocyst complex component	tr|Q3U9D6|Q3U9D6_MOUSE;sp|Q8R313|EXOC6_MOUSE	2011100000	2638000000	1911300000	2585800000	1972200000	1970400000	1880700000	2266100000	2081100000	1765400000	1970200000	2891700000	2650500000	2202800000	2351600000		+
O35382	Exocyst complex component 4 (Exocyst complex component Sec8)	sp|O35382|EXOC4_MOUSE;tr|Q69ZD1|Q69ZD1_MOUSE;tr|Q8CA11|Q8CA11_MOUSE;tr|Q8CEG7|Q8CEG7_MOUSE;tr|Q8C391|Q8C391_MOUSE	38416000000	38171000000	38348000000	40221000000	31915000000	41875000000	38637000000	46122000000	46524000000	48326000000	44231000000	40211000000	42706000000	40293000000	44039000000		+
Q9CRA8	Exosome complex component RRP46 (Exosome component 5) (Ribosomal RNA-processing protein 46)	sp|Q9CRA8|EXOS5_MOUSE;tr|Q3U2K4|Q3U2K4_MOUSE	564800000	320600000	522360000	436630000	607770000	537590000	544860000	803450000	596650000	585100000	636630000	486940000	318380000	518160000	420700000		+
Q922E6	FAST kinase domain-containing protein 2	sp|Q922E6|FAKD2_MOUSE;tr|Q6ZQ14|Q6ZQ14_MOUSE	1772100000	1821600000	2394200000	1320100000	1435200000	2198700000	1919400000	2119600000	1981800000	1921600000	2082600000	1728000000	1692800000	1772500000	1869800000		+
P09528	Ferritin heavy chain (Ferritin H subunit) (EC 1.16.3.1) [Cleaved into: Ferritin heavy chain, N-terminally processed]	sp|P09528|FRIH_MOUSE	76703000000	82802000000	78574000000	68490000000	76513000000	53259000000	65796000000	76625000000	95884000000	101940000000	105350000000	110140000000	111460000000	132950000000	139730000000		+
F8VQ05	FRY-like transcription coactivator	tr|F8VQ05|F8VQ05_MOUSE;tr|Q8CHD0|Q8CHD0_MOUSE;tr|Q80XD5|Q80XD5_MOUSE	3508800000	4965800000	4356800000	4612000000	3535800000	4353000000	4758600000	4883300000	5091700000	5023400000	5047700000	4503100000	4420000000	4476000000	4854400000		+
Q7TQ39	Gag protein	tr|Q7TQ39|Q7TQ39_MOUSE	230610000	579500000	505740000	478140000	314880000	389080000	1033200000	593420000	0	0	0	0	0	683090000	671110000		+
A2AMS3	Galactose-1-phosphate uridylyltransferase (EC 2.7.7.12)	tr|A2AMS3|A2AMS3_MOUSE;sp|Q03249|GALT_MOUSE;tr|A2AMS2|A2AMS2_MOUSE;tr|Q3TQJ2|Q3TQJ2_MOUSE	1089200000	970510000	740810000	1178000000	756360000	832030000	882560000	1078400000	737960000	626810000	826510000	944360000	1137700000	878950000	1223300000		+
P97785	GDNF family receptor alpha-1 (GDNF receptor alpha-1) (GDNFR-alpha-1) (GFR-alpha-1) (TGF-beta-related neurotrophic factor receptor 1)	sp|P97785|GFRA1_MOUSE;tr|A0A097BVN3|A0A097BVN3_MOUSE;tr|D6RDD4|D6RDD4_MOUSE	467190000	851730000	559820000	742580000	401860000	513400000	457810000	565130000	435670000	482740000	407090000	612290000	767010000	552520000	496610000		+
B2RRP1	Gene trap ROSA b-geo 22	tr|B2RRP1|B2RRP1_MOUSE;sp|Q99MS8|TPGS1_MOUSE	869000000	794420000	809000000	480040000	964820000	937720000	837520000	814110000	668340000	767960000	797130000	579160000	498590000	509190000	668410000		+
A2AI16	Glutamate receptor ionotropic, NMDA 1	tr|A2AI16|A2AI16_MOUSE;sp|P35438-2|NMDZ1_MOUSE	0	163890000	144400000	0	64883000	0	118980000	123870000	136690000	109560000	118020000	0	0	153150000	0		+
Q8BH73	Glutaminyl-peptide cyclotransferase-like protein (EC 2.3.2.5) (Golgi-resident glutaminyl-peptide cyclotransferase) (isoQC) (gQC)	sp|Q8BH73|QPCTL_MOUSE;sp|Q8BH73-2|QPCTL_MOUSE	218050000	295410000	317130000	0	286820000	0	0	244810000	346990000	0	0	173990000	242820000	244220000	0		+
Q3UJC3	Glycylpeptide N-tetradecanoyltransferase (EC 2.3.1.97)	tr|Q3UJC3|Q3UJC3_MOUSE;sp|O70310|NMT1_MOUSE	26462000000	29618000000	21524000000	20502000000	25684000000	19845000000	24263000000	20441000000	20199000000	18522000000	19641000000	24158000000	26211000000	23498000000	20515000000		+
Q8VC88	Grancalcin	sp|Q8VC88|GRAN_MOUSE	1068800000	902160000	1084200000	0	906190000	1103600000	998540000	878370000	1063800000	940830000	1160000000	1378100000	1528800000	1131800000	1428500000		+
Q6PAR5	GTPase-activating protein and VPS9 domain-containing protein 1 (GAPex-5) (Rab5-activating protein 6)	sp|Q6PAR5|GAPD1_MOUSE;sp|Q6PAR5-2|GAPD1_MOUSE;sp|Q6PAR5-5|GAPD1_MOUSE;sp|Q6PAR5-6|GAPD1_MOUSE;sp|Q6PAR5-4|GAPD1_MOUSE;tr|F7ADQ2|F7ADQ2_MOUSE;tr|F6X819|F6X819_MOUSE	8943100000	12151000000	9893000000	10232000000	8518600000	9833800000	9133500000	9968800000	9193200000	8651600000	8713900000	9408000000	9688600000	9547900000	9708400000		+
Q66L47	Guanine nucleotide binding protein, alpha stimulating, olfactory type (Guanine nucleotide-binding protein G(olf) subunit alpha)	tr|Q66L47|Q66L47_MOUSE	6614300000	8538000000	6692300000	8210700000	6372800000	6004500000	6988300000	8865900000	7606500000	8054100000	7874800000	5863400000	7198300000	6881600000	6400300000		+
Q9ERL9	Guanylate cyclase soluble subunit alpha-3 (GCS-alpha-3) (EC 4.6.1.2) (GCS-alpha-1) (Soluble guanylate cyclase large subunit)	sp|Q9ERL9|GCYA3_MOUSE	18216000000	16760000000	16544000000	16712000000	17187000000	15963000000	16940000000	17179000000	15837000000	15796000000	16328000000	21557000000	18121000000	18048000000	18031000000		+
G3X9B1	HEAT repeat containing 1 (HEAT repeat-containing 1)	tr|G3X9B1|G3X9B1_MOUSE;tr|Q3UNW7|Q3UNW7_MOUSE;tr|Q3TNE1|Q3TNE1_MOUSE;tr|Q3TMK0|Q3TMK0_MOUSE	891630000	694510000	813330000	798800000	866760000	953460000	734250000	829140000	909280000	607820000	745500000	1036400000	1068500000	1052400000	922560000		+
Q9JMG7	Hepatoma-derived growth factor-related protein 3 (HRP-3)	sp|Q9JMG7|HDGR3_MOUSE;sp|Q9JMG7-2|HDGR3_MOUSE;tr|Q3TR90|Q3TR90_MOUSE	14363000000	14120000000	11161000000	9994800000	14562000000	13367000000	11305000000	9203100000	8640100000	9656400000	9257500000	13422000000	12400000000	11540000000	13755000000		+
P42859	Huntingtin (Huntington disease protein homolog) (HD protein homolog)	sp|P42859|HD_MOUSE;tr|G3X9H5|G3X9H5_MOUSE;sp|P42859-2|HD_MOUSE	57327000000	53291000000	52567000000	52412000000	50878000000	56030000000	53312000000	55800000000	53864000000	51106000000	53521000000	57917000000	55781000000	54037000000	57198000000		+
Q61559	IgG receptor FcRn large subunit p51 (FcRn) (IgG Fc fragment receptor transporter alpha chain) (Neonatal Fc receptor)	sp|Q61559|FCGRN_MOUSE;tr|Q6PKB0|Q6PKB0_MOUSE	785030000	476360000	392540000	0	0	709200000	656780000	948780000	454610000	793870000	829720000	0	510840000	0	0		+
Q52L97	Importin subunit alpha	tr|Q52L97|Q52L97_MOUSE;sp|P52293|IMA1_MOUSE;tr|Q641N9|Q641N9_MOUSE	881390000	908390000	873020000	806650000	786900000	788510000	930000000	0	617530000	612430000	633550000	0	0	0	0		+
A2ADL9	InaD-like (Drosophila)	tr|A2ADL9|A2ADL9_MOUSE;sp|Q63ZW7|INADL_MOUSE;sp|Q63ZW7-4|INADL_MOUSE;sp|Q63ZW7-3|INADL_MOUSE;sp|Q63ZW7-2|INADL_MOUSE;tr|A2ADS6|A2ADS6_MOUSE	2128900000	2462200000	2594600000	1087900000	2532200000	2442300000	1970800000	2534400000	3575100000	3309400000	2772200000	1768800000	2427100000	2222700000	2446400000		+
Q9Z329	Inositol 1,4,5-trisphosphate receptor type 2 (IP3 receptor isoform 2) (IP3R 2) (InsP3R2) (Inositol 1,4,5-trisphosphate type V receptor) (Type 2 inositol 1,4,5-trisphosphate receptor) (Type 2 InsP3 receptor)	sp|Q9Z329|ITPR2_MOUSE;sp|Q9Z329-3|ITPR2_MOUSE	8656700000	5024400000	12719000000	15290000000	9871300000	9935100000	12966000000	13032000000	14115000000	10414000000	11664000000	8385900000	8764600000	6472100000	9273000000		+
F6RPJ9	Insulin-degrading enzyme (Fragment)	tr|F6RPJ9|F6RPJ9_MOUSE;tr|Q8CGB9|Q8CGB9_MOUSE	29554000000	35931000000	30854000000	25957000000	27134000000	33313000000	30803000000	36622000000	40862000000	30476000000	30854000000	49761000000	53702000000	56767000000	46370000000		+
P09055	Integrin beta-1 (Fibronectin receptor subunit beta) (VLA-4 subunit beta) (CD antigen CD29)	sp|P09055|ITB1_MOUSE;sp|P09055-2|ITB1_MOUSE	6974800000	7380800000	9175200000	8038300000	7049200000	7093800000	7663700000	9636300000	9009300000	8154500000	8616600000	6668300000	7062300000	7842100000	7317500000		+
Q8R0F6	Integrin-linked kinase-associated serine/threonine phosphatase 2C (ILKAP) (EC 3.1.3.16)	sp|Q8R0F6|ILKAP_MOUSE;sp|Q8R0F6-2|ILKAP_MOUSE	4125900000	4066800000	2791200000	3347600000	4344600000	4519200000	2975500000	5329100000	4104500000	4276600000	3364300000	5100900000	5298200000	4355500000	4676700000		+
Q5FW82	Interferon-induced protein with tetratricopeptide repeats 3 (Putative uncharacterized protein)	tr|Q5FW82|Q5FW82_MOUSE;tr|Q4FJY6|Q4FJY6_MOUSE;sp|Q64345|IFIT3_MOUSE;tr|E9PV48|E9PV48_MOUSE;tr|Q8BPC3|Q8BPC3_MOUSE;tr|Q3UAB1|Q3UAB1_MOUSE	2452700000	0	659010000	0	598090000	466130000	520250000	0	2339700000	1227200000	1217200000	743420000	842580000	973000000	1029300000		+
Q8K057	Intraflagellar transport protein 80 homolog (WD repeat-containing protein 56)	sp|Q8K057|IFT80_MOUSE;sp|Q8K057-2|IFT80_MOUSE	192980000	234670000	0	0	0	0	282880000	244850000	0	274230000	260850000	177970000	157470000	0	204750000		+
Q9D8B7	Junctional adhesion molecule C (JAM-C) (JAM-2) (Junctional adhesion molecule 3) (JAM-3)	sp|Q9D8B7|JAM3_MOUSE;tr|E9Q769|E9Q769_MOUSE	8215000000	8338100000	8435100000	8309300000	7522200000	7458300000	6800100000	8680600000	9162300000	9559400000	8917600000	9641500000	10488000000	10040000000	10032000000		+
A2CG49	Kalirin (EC 2.7.11.1) (Protein Duo) (Serine/threonine-protein kinase with Dbl- and pleckstrin homology domain)	sp|A2CG49|KALRN_MOUSE;tr|F6QYT9|F6QYT9_MOUSE;sp|A2CG49-2|KALRN_MOUSE	14186000000	14746000000	13301000000	14264000000	13615000000	11576000000	15209000000	14363000000	12571000000	13150000000	13434000000	13967000000	13470000000	13696000000	14162000000		+
Q8CCX5	Keratin-like protein KRT222 (Keratin-222)	sp|Q8CCX5|KT222_MOUSE;sp|Q8CCX5-2|KT222_MOUSE	4589500000	6848400000	5331300000	4314000000	5305600000	4754300000	4022100000	4123800000	6159800000	4829800000	5001500000	3296000000	3792300000	4495200000	3191300000		+
Q61768	Kinesin-1 heavy chain (Conventional kinesin heavy chain) (Ubiquitous kinesin heavy chain) (UKHC)	sp|Q61768|KINH_MOUSE;tr|E9QAK5|E9QAK5_MOUSE	40189000000	49859000000	34346000000	37954000000	44527000000	34380000000	33859000000	36921000000	41363000000	36457000000	38510000000	35051000000	33618000000	36292000000	34515000000		+
Q922Q8	Leucine-rich repeat-containing protein 59	sp|Q922Q8|LRC59_MOUSE;tr|Q3TF84|Q3TF84_MOUSE	68433000000	66687000000	61016000000	77003000000	63287000000	66938000000	68056000000	58102000000	70425000000	69381000000	69588000000	66113000000	68558000000	67424000000	67468000000		+
A2API5	Low-density lipoprotein receptor-related protein 1B	tr|A2API5|A2API5_MOUSE;sp|Q9JI18|LRP1B_MOUSE;tr|E9Q202|E9Q202_MOUSE	4652300000	4951200000	4037500000	4990200000	4430100000	4359700000	3872500000	4237500000	3482500000	3888200000	3754300000	4040700000	4357900000	4154200000	4348600000		+
Q3U9X2	LSM2 homolog, U6 small nuclear RNA associated (S. cerevisiae), isoform CRA_b (Putative uncharacterized protein)	tr|Q3U9X2|Q3U9X2_MOUSE;sp|O35900|LSM2_MOUSE;tr|Q9ES84|Q9ES84_MOUSE;tr|O35901|O35901_MOUSE;tr|Q9EP83|Q9EP83_MOUSE	3025400000	3213500000	2398500000	1610800000	2649200000	1962900000	2498600000	3506900000	3259700000	2681900000	2861800000	2037700000	2196300000	2294700000	2668100000		+
Q8BYI6	Lysophosphatidylcholine acyltransferase 2 (LPC acyltransferase 2) (LPCAT-2) (LysoPC acyltransferase 2) (EC 2.3.1.23) (1-acylglycerol-3-phosphate O-acyltransferase 11) (1-AGP acyltransferase 11) (1-AGPAT 11) (EC 2.3.1.51) (1-acylglycerophosphocholine O-acyltransferase) (1-alkylglycerophosphocholine O-acetyltransferase) (EC 2.3.1.67) (Acetyl-CoA:lyso-platelet-activating factor acetyltransferase) (A…	sp|Q8BYI6|PCAT2_MOUSE;sp|Q8BYI6-2|PCAT2_MOUSE;tr|B2RWR2|B2RWR2_MOUSE	546100000	699900000	617650000	418440000	513300000	612890000	542920000	455690000	463230000	406670000	604110000	699940000	815040000	548230000	758790000		+
G5E8S8	MAGUK p55 subfamily member 7 (MCG5292, isoform CRA_d)	tr|G5E8S8|G5E8S8_MOUSE	356170000	687400000	832420000	597710000	726470000	762340000	862420000	657370000	626630000	788680000	642630000	453580000	434190000	435660000	242170000		+
Q2TBF9	Microtubule-associated protein 1 light chain 3 beta	tr|Q2TBF9|Q2TBF9_MOUSE;sp|Q9CQV6|MLP3B_MOUSE;tr|M0QWC2|M0QWC2_MOUSE	36834000000	30099000000	41988000000	15994000000	25129000000	47918000000	38931000000	32223000000	44012000000	44161000000	38530000000	34724000000	33989000000	34027000000	33686000000		+
Q3UHD3	Microtubule-associated tumor suppressor candidate 2 homolog (Cardiac zipper protein) (Microtubule plus-end tracking protein TIP150) (Tracking protein of 150 kDa)	sp|Q3UHD3|MTUS2_MOUSE;sp|Q3UHD3-3|MTUS2_MOUSE	1025500000	1193600000	1262700000	1262200000	985370000	983120000	1158000000	936700000	1452000000	1324700000	1377700000	936380000	1271800000	1202400000	1071200000		+
Q9D880	Mitochondrial import inner membrane translocase subunit TIM50	sp|Q9D880|TIM50_MOUSE	22495000000	27968000000	23889000000	17376000000	28147000000	29675000000	25865000000	30131000000	30998000000	26064000000	29765000000	23378000000	24132000000	25087000000	25574000000		+
Q9DC61	Mitochondrial-processing peptidase subunit alpha (EC 3.4.24.64) (Alpha-MPP) (P-55)	sp|Q9DC61|MPPA_MOUSE;tr|Q3TTM6|Q3TTM6_MOUSE;tr|Q3TY06|Q3TY06_MOUSE;tr|Q3UDE0|Q3UDE0_MOUSE;tr|Q8BK51|Q8BK51_MOUSE;tr|A2AIW9|A2AIW9_MOUSE	30783000000	31136000000	28991000000	25406000000	30509000000	29945000000	32373000000	28614000000	22366000000	22454000000	21126000000	24902000000	24083000000	23793000000	24694000000		+
G3UYS3	N6-adenosine-methyltransferase subunit METTL14	tr|G3UYS3|G3UYS3_MOUSE;sp|Q3UIK4|MET14_MOUSE;sp|Q3UIK4-2|MET14_MOUSE;tr|E9QPC5|E9QPC5_MOUSE	303580000	268250000	270300000	268300000	435760000	358800000	257730000	276930000	396140000	365930000	290840000	229680000	290840000	237580000	171750000		+
Q9DCJ9	N-acetylneuraminate lyase (NALase) (EC 4.1.3.3) (N-acetylneuraminate pyruvate-lyase) (N-acetylneuraminic acid aldolase) (Sialate lyase) (Sialate-pyruvate lyase) (Sialic acid aldolase) (Sialic acid lyase)	sp|Q9DCJ9|NPL_MOUSE	2843200000	3246400000	3002700000	3020100000	3542100000	3390500000	2710400000	3701500000	3336100000	3078400000	3260200000	3027700000	2763300000	2515400000	2640900000		+
A0A0R3P9C8	NADH dehydrogenase [ubiquinone] 1 alpha subcomplex subunit 9, mitochondrial	tr|A0A0R3P9C8|A0A0R3P9C8_MOUSE;sp|Q9DC69|NDUA9_MOUSE	323060000000	284820000000	321590000000	269590000000	268260000000	364650000000	361740000000	389180000000	310100000000	383190000000	382500000000	297450000000	277420000000	324440000000	291580000000		+
Q9DCT2	NADH dehydrogenase [ubiquinone] iron-sulfur protein 3, mitochondrial (EC 1.6.5.3) (EC 1.6.99.3) (Complex I-30kD) (CI-30kD) (NADH-ubiquinone oxidoreductase 30 kDa subunit)	sp|Q9DCT2|NDUS3_MOUSE	103490000000	85556000000	90895000000	89978000000	108490000000	96777000000	101970000000	114680000000	106690000000	107540000000	109100000000	97017000000	93136000000	88325000000	104830000000		+
Q6ZWM4	N-alpha-acetyltransferase 38, NatC auxiliary subunit (U6 snRNA-associated Sm-like protein LSm8)	sp|Q6ZWM4|LSM8_MOUSE;tr|A0A0N4SUZ3|A0A0N4SUZ3_MOUSE	4878400000	3119100000	5647300000	4699300000	4698500000	6626400000	5293700000	6541600000	5937100000	6127800000	6515100000	4454800000	4415900000	4770800000	4034900000		+
Q4W4C9	Neural visinin-like type 1 protein (Putative uncharacterized protein) (Visinin-like 1, isoform CRA_a)	tr|Q4W4C9|Q4W4C9_MOUSE;sp|P62761|VISL1_MOUSE;tr|Q3TVC0|Q3TVC0_MOUSE	188330000000	204030000000	198850000000	216820000000	208630000000	203040000000	204960000000	236070000000	224300000000	232280000000	247730000000	220870000000	222930000000	214060000000	206510000000		+
Q8C985	Neurexin-3-beta (Neurexin III-beta) [Cleaved into: Neurexin-3-beta, soluble form; Neurexin-3-beta, C-terminal fragment (NRXN3-CTF)]	sp|Q8C985|NRX3B_MOUSE;tr|E9Q3Q4|E9Q3Q4_MOUSE	466200000	382850000	723620000	0	399730000	711810000	579920000	592510000	544930000	608930000	597330000	361330000	502470000	477360000	0		+
Q3TYB2	Neurogenic differentiation factor	tr|Q3TYB2|Q3TYB2_MOUSE;sp|Q62414|NDF2_MOUSE	0	213290000	249100000	0	0	236710000	231350000	0	247190000	260770000	280910000	197590000	240650000	0	0		+
Q91X91	Nicotinate-nucleotide pyrophosphorylase [carboxylating] (EC 2.4.2.19) (Quinolinate phosphoribosyltransferase [decarboxylating]) (QAPRTase) (QPRTase)	sp|Q91X91|NADC_MOUSE	295170000	453040000	0	0	0	490810000	486530000	303950000	579060000	537390000	548510000	358600000	419070000	421320000	506430000		+
Q9WUE4	Nitrogen permease regulator 2-like protein (NPR2-like protein) (Gene 21 protein) (G21 protein) (Tumor suppressor candidate 4)	sp|Q9WUE4|NPRL2_MOUSE;tr|A0A0A6YWX8|A0A0A6YWX8_MOUSE	1113600000	2264800000	1659300000	0	659930000	1047900000	1247900000	0	0	0	0	1783300000	4321100000	2292400000	0		+
Q8R2U4	N-terminal Xaa-Pro-Lys N-methyltransferase 1 (EC 2.1.1.244) (Alpha N-terminal protein methyltransferase 1A) (Methyltransferase-like protein 11A) (X-Pro-Lys N-terminal protein methyltransferase 1A) (NTM1A) [Cleaved into: N-terminal Xaa-Pro-Lys N-methyltransferase 1, N-terminally processed]	sp|Q8R2U4|NTM1A_MOUSE	4190200000	3282400000	4677700000	3159500000	4063800000	4747000000	5278600000	4449600000	5396700000	5001100000	4524100000	4009300000	3911900000	4559400000	4253700000		+
Q91W39	Nuclear receptor coactivator 5 (NCoA-5) (Coactivator independent of AF-2) (CIA)	sp|Q91W39|NCOA5_MOUSE;tr|Q8BX12|Q8BX12_MOUSE	4333000000	3958800000	3196700000	4701900000	4671800000	3060900000	3711700000	3349700000	2925400000	2665300000	2595500000	3235800000	3044000000	3099400000	3063500000		+
Q3UKN6	Nucleobindin-2 (Putative uncharacterized protein)	tr|Q3UKN6|Q3UKN6_MOUSE;sp|P81117|NUCB2_MOUSE	2912200000	4054500000	2447600000	3169300000	3357800000	2249200000	2711400000	2633200000	2494400000	2217700000	2099900000	2985700000	2711600000	2743300000	3144900000		+
Q3B7Z2	Oxysterol-binding protein 1	sp|Q3B7Z2|OSBP1_MOUSE;sp|Q3B7Z2-2|OSBP1_MOUSE	44586000000	42858000000	42207000000	38100000000	40627000000	44548000000	50407000000	47611000000	45264000000	46252000000	45625000000	42732000000	44536000000	42792000000	41884000000		+
O70209	PDZ and LIM domain protein 3 (Actinin-associated LIM protein) (Alpha-actinin-2-associated LIM protein)	sp|O70209|PDLI3_MOUSE	0	457880000	0	463300000	0	0	502660000	431460000	541440000	551590000	528930000	684260000	846140000	688100000	613540000		+
O08908	Phosphatidylinositol 3-kinase regulatory subunit beta (PI3-kinase regulatory subunit beta) (PI3K regulatory subunit beta) (PtdIns-3-kinase regulatory subunit beta) (Phosphatidylinositol 3-kinase 85 kDa regulatory subunit beta) (PI3-kinase subunit p85-beta) (PtdIns-3-kinase regulatory subunit p85-beta)	sp|O08908|P85B_MOUSE;tr|Q3UK33|Q3UK33_MOUSE	2293900000	2016500000	1877900000	2045400000	2519400000	2054000000	1942900000	2179800000	2266900000	2237600000	2253000000	2094500000	1901500000	2042500000	2173100000		+
F8WHW6	Phosphatidylinositol 4-phosphate 5-kinase type-1 gamma	tr|F8WHW6|F8WHW6_MOUSE;sp|O70161|PI51C_MOUSE;sp|O70161-2|PI51C_MOUSE;sp|O70161-3|PI51C_MOUSE	57305000000	60648000000	55053000000	50632000000	54659000000	46649000000	52650000000	53434000000	55991000000	56696000000	53757000000	56713000000	58332000000	60714000000	60272000000		+
Q3UJ95	Phosphatidylinositol-4-phosphate 5-kinase, type II, beta (Putative uncharacterized protein)	tr|Q3UJ95|Q3UJ95_MOUSE;sp|Q80XI4|PI42B_MOUSE;tr|Q91XU2|Q91XU2_MOUSE	24088000000	27279000000	28105000000	33663000000	28872000000	26875000000	30885000000	37786000000	31539000000	29143000000	32088000000	34105000000	37603000000	33273000000	36469000000		+
Q8BG81	Polymerase delta-interacting protein 3 (S6K1 Aly/REF-like target) (SKAR)	sp|Q8BG81|PDIP3_MOUSE;tr|Q3U8V1|Q3U8V1_MOUSE;tr|Q3TJ78|Q3TJ78_MOUSE;tr|Q3UDD3|Q3UDD3_MOUSE;tr|Q8C713|Q8C713_MOUSE	24474000000	21696000000	23476000000	17555000000	24771000000	23563000000	20119000000	19340000000	20541000000	22586000000	21603000000	20787000000	16327000000	18530000000	17687000000		+
Q8R1C0	Potassium voltage-gated channel subfamily C member 4 (Voltage-gated potassium channel subunit Kv3.4)	sp|Q8R1C0|KCNC4_MOUSE;tr|Q3TZ61|Q3TZ61_MOUSE	825930000	804850000	864350000	0	748200000	731220000	934970000	756190000	706400000	526910000	486160000	0	0	0	0		+
Q8BXR1	Probable cationic amino acid transporter (Solute carrier family 7 member 14)	sp|Q8BXR1|S7A14_MOUSE;tr|D3YY38|D3YY38_MOUSE	5330800000	5730400000	4802400000	5427400000	5896800000	6088100000	6325000000	5513700000	4892800000	4712700000	4843200000	6295900000	6655900000	5666400000	7111900000		+
P48193	Protein 4.1 (P4.1) (4.1R) (Band 4.1)	sp|P48193|41_MOUSE;tr|A2A841|A2A841_MOUSE;sp|P48193-2|41_MOUSE;tr|A2A842|A2A842_MOUSE;tr|A2A839|A2A839_MOUSE;tr|A2A838|A2A838_MOUSE;tr|A0A068WAZ7|A0A068WAZ7_MOUSE;tr|A2AD32|A2AD32_MOUSE;tr|A0A068WAQ5|A0A068WAQ5_MOUSE;tr|B6ZHC8|B6ZHC8_MOUSE	4991500000	5020300000	5762800000	5667700000	8517200000	6514700000	4985700000	6376800000	6482200000	6139700000	6013400000	4797000000	5564400000	5425100000	5800700000		+
D3Z511	Protein eva-1 homolog A (Fragment)	tr|D3Z511|D3Z511_MOUSE;sp|Q91WM6|EVA1A_MOUSE	1249100000	1441300000	1744900000	1495300000	1053700000	1186400000	2308100000	1530100000	2108000000	2509100000	1927100000	1750600000	1694000000	1877000000	1737000000		+
Q3TGF2	Protein FAM107B	sp|Q3TGF2|F107B_MOUSE;tr|H9H9T1|H9H9T1_MOUSE;tr|H3BLM7|H3BLM7_MOUSE	649320000	873870000	1311800000	243800000	1184600000	958930000	812800000	1281000000	1104200000	1117400000	944220000	714200000	702900000	798750000	978980000		+
Q7TPD2	Protein FAM185A	sp|Q7TPD2|F185A_MOUSE;sp|Q7TPD2-2|F185A_MOUSE	765290000	800770000	459060000	756880000	663660000	0	651080000	773150000	453270000	349760000	590850000	632560000	732560000	629560000	677000000		+
Q542K0	Protein kinase, AMP-activated, beta 1 non-catalytic subunit, isoform CRA_b (Putative uncharacterized protein)	tr|Q542K0|Q542K0_MOUSE;tr|Q3U5I9|Q3U5I9_MOUSE;sp|Q9R078|AAKB1_MOUSE	4599800000	5214700000	3825700000	5815700000	4467900000	3817400000	4580600000	4471600000	4335400000	3845500000	4641900000	5118900000	4630200000	4957200000	4982000000		+
Q8R4S0	Protein phosphatase 1 regulatory subunit 14C (Kinase-enhanced PP1 inhibitor) (PKC-potentiated PP1 inhibitory protein)	sp|Q8R4S0|PP14C_MOUSE	0	699600000	741750000	602480000	0	612280000	630400000	348550000	541350000	433630000	377590000	621590000	656130000	623590000	541790000		+
Q3TDK6	Protein rogdi homolog (Leucine-zipper-containing LZF)	sp|Q3TDK6|ROGDI_MOUSE;sp|Q3TDK6-2|ROGDI_MOUSE;sp|Q3TDK6-3|ROGDI_MOUSE	36704000000	33083000000	32165000000	40703000000	32815000000	34614000000	35957000000	39615000000	38213000000	36185000000	33994000000	33215000000	31885000000	32807000000	34326000000		+
A2ALU4	Protein Shroom2 (Protein Apxl)	sp|A2ALU4|SHRM2_MOUSE;tr|A7TU71|A7TU71_MOUSE;sp|A2ALU4-2|SHRM2_MOUSE	15006000000	18592000000	14489000000	16131000000	16074000000	15075000000	15586000000	14205000000	14415000000	13697000000	14159000000	14710000000	14745000000	15645000000	16355000000		+
Q91YM4	Protein TBRG4 (Transforming growth factor beta regulator 4)	sp|Q91YM4|TBRG4_MOUSE;sp|Q91YM4-2|TBRG4_MOUSE;tr|E9PUT1|E9PUT1_MOUSE	6387500000	7028900000	6103100000	4930700000	5294200000	7928700000	7133000000	7100000000	6925600000	6132800000	6743300000	5489900000	5425000000	6011300000	5731300000		+
Q5F226	Protocadherin Fat 2 (FAT tumor suppressor homolog 2)	sp|Q5F226|FAT2_MOUSE	546390000	1372500000	1418500000	0	935280000	2135300000	871100000	2105500000	2298200000	1218300000	1436900000	695030000	1183100000	542630000	942790000		+
Q3TFP8	Putative uncharacterized protein	tr|Q3TFP8|Q3TFP8_MOUSE;tr|Q3TXU8|Q3TXU8_MOUSE;sp|O55022|PGRC1_MOUSE;tr|Q3TH84|Q3TH84_MOUSE	88185000000	77075000000	69023000000	95757000000	77432000000	64844000000	80634000000	70844000000	52454000000	63038000000	65204000000	72028000000	70204000000	81742000000	85341000000		+
Q3UQL2	Putative uncharacterized protein	tr|Q3UQL2|Q3UQL2_MOUSE;sp|O88543|CSN3_MOUSE;tr|Q8BX58|Q8BX58_MOUSE	38159000000	49822000000	32581000000	39256000000	33217000000	29310000000	33079000000	46105000000	33940000000	30618000000	36568000000	42145000000	38881000000	37386000000	44800000000		+
Q3UDH1	Putative uncharacterized protein	tr|Q3UDH1|Q3UDH1_MOUSE;tr|Q3U890|Q3U890_MOUSE;sp|Q61035|SYHC_MOUSE;tr|Q9D094|Q9D094_MOUSE;tr|Q8VDX8|Q8VDX8_MOUSE;tr|Q8C2D1|Q8C2D1_MOUSE	20216000000	24438000000	19139000000	21358000000	18783000000	21314000000	22895000000	22479000000	20388000000	20047000000	19968000000	15827000000	17530000000	17057000000	16958000000		+
Q9DBN0	Putative uncharacterized protein	tr|Q9DBN0|Q9DBN0_MOUSE;sp|P06728|APOA4_MOUSE	4360700000	3327200000	3009200000	4987600000	4427200000	3479200000	4805300000	3992200000	9604500000	8629400000	6342700000	15266000000	17640000000	19069000000	11471000000		+
Q3UDS4	Putative uncharacterized protein	tr|Q3UDS4|Q3UDS4_MOUSE;sp|Q9R112|SQRD_MOUSE;tr|F6ZKZ3|F6ZKZ3_MOUSE	3526100000	5379300000	4658200000	4627700000	3634600000	4099400000	3895700000	4643300000	6074200000	5412500000	5769700000	4095300000	5050700000	4702300000	5305900000		+
Q3UZN6	Putative uncharacterized protein	tr|Q3UZN6|Q3UZN6_MOUSE;sp|Q9DBX2|PHLP_MOUSE;tr|Q923E8|Q923E8_MOUSE;tr|A2AVP3|A2AVP3_MOUSE	1781800000	1822200000	1971900000	1429900000	1785800000	1820600000	1807700000	1916900000	2255600000	1999800000	1956400000	1598100000	1763300000	1560100000	1602900000		+
Q3TRC8	Putative uncharacterized protein	tr|Q3TRC8|Q3TRC8_MOUSE;sp|Q91YI4|ARRB2_MOUSE;tr|J3JS97|J3JS97_MOUSE;sp|Q91YI4-2|ARRB2_MOUSE;tr|Q5F2D9|Q5F2D9_MOUSE	1309800000	1473000000	1314100000	1329500000	1018800000	1858200000	1625100000	2033400000	1670800000	1517900000	1772900000	1137100000	1168200000	1425200000	1441600000		+
Q8CBJ9	Putative uncharacterized protein	tr|Q8CBJ9|Q8CBJ9_MOUSE;tr|Q542R1|Q542R1_MOUSE;sp|Q9JJG7|CABP8_MOUSE;tr|F8WHE1|F8WHE1_MOUSE;tr|A0A0J9YUK5|A0A0J9YUK5_MOUSE	1707400000	1607400000	1906300000	0	1885500000	1722600000	0	2054500000	0	0	0	1388700000	1337000000	1437800000	1289200000		+
Q8BK66	Putative uncharacterized protein	tr|Q8BK66|Q8BK66_MOUSE;tr|Q5SVX3|Q5SVX3_MOUSE;sp|Q9D0R4|DDX56_MOUSE;tr|Q5SVX2|Q5SVX2_MOUSE	505510000	722400000	524140000	480440000	617690000	0	0	474110000	532820000	633240000	539290000	536850000	411370000	0	387080000		+
Q3TQD9	Putative uncharacterized protein (Fragment)	tr|Q3TQD9|Q3TQD9_MOUSE;tr|Q3TWI2|Q3TWI2_MOUSE;sp|Q99LB7|SARDH_MOUSE;tr|Q8BU72|Q8BU72_MOUSE	5629100000	5044900000	4889400000	3669000000	5150100000	4945500000	4766800000	5419800000	4936600000	5743500000	5457600000	4417800000	4821300000	4125000000	4765900000		+
Q542D6	Putative uncharacterized protein (Serine palmitoyltransferase, long chain base subunit 2, isoform CRA_a)	tr|Q542D6|Q542D6_MOUSE;sp|P97363|SPTC2_MOUSE;tr|Q3UZQ0|Q3UZQ0_MOUSE;tr|Q8BNV0|Q8BNV0_MOUSE	1608200000	1839800000	1910300000	1416900000	1584500000	2411700000	1670700000	2103900000	1878100000	1813300000	1726700000	1636400000	1627300000	1433900000	1319500000		+
Q5SX53	Putative uncharacterized protein (Solute carrier family 25 (Mitochondrial carrier oxoglutarate carrier), member 11, isoform CRA_b)	tr|Q5SX53|Q5SX53_MOUSE;sp|Q9CR62|M2OM_MOUSE;tr|Q9CTC7|Q9CTC7_MOUSE;tr|Q5SX46|Q5SX46_MOUSE	225450000000	190090000000	221270000000	199460000000	181980000000	265020000000	234730000000	240370000000	236210000000	254930000000	234080000000	217830000000	220980000000	196030000000	201310000000		+
B2RPS1	RAB5B, member RAS oncogene family (RAB5B, member RAS oncogene family, isoform CRA_a) (Rab5b protein)	tr|B2RPS1|B2RPS1_MOUSE;sp|P61021|RAB5B_MOUSE;tr|Q0PD56|Q0PD56_MOUSE;tr|Q8C458|Q8C458_MOUSE	9659100000	7134700000	13681000000	9823900000	7593000000	12415000000	12945000000	12223000000	13135000000	11727000000	13203000000	11278000000	10368000000	11421000000	9988200000		+
P26043	Radixin (ESP10)	sp|P26043|RADI_MOUSE;tr|Q3TH46|Q3TH46_MOUSE;tr|Q3U111|Q3U111_MOUSE;tr|Q3UJJ8|Q3UJJ8_MOUSE;tr|Q7TSG6|Q7TSG6_MOUSE;tr|Q8C2N4|Q8C2N4_MOUSE;tr|Q05CE6|Q05CE6_MOUSE	19918000000	18349000000	21178000000	16981000000	18978000000	16982000000	18373000000	19776000000	18486000000	18037000000	19202000000	15643000000	16675000000	17161000000	14727000000		+
P70392	Ras-specific guanine nucleotide-releasing factor 2 (Ras-GRF2) (Ras guanine nucleotide exchange factor 2)	sp|P70392|RGRF2_MOUSE;tr|D3Z6K8|D3Z6K8_MOUSE;tr|F7B9R2|F7B9R2_MOUSE	11803000000	15869000000	12387000000	13792000000	11612000000	12218000000	12219000000	14954000000	12175000000	12773000000	11687000000	13831000000	13781000000	12648000000	14479000000		+
E9PX60	Receptor protein-tyrosine kinase (EC 2.7.10.1) (Fragment)	tr|E9PX60|E9PX60_MOUSE;tr|E9Q5C2|E9Q5C2_MOUSE;tr|B9EKY4|B9EKY4_MOUSE;tr|E9Q7T0|E9Q7T0_MOUSE;tr|E9QK53|E9QK53_MOUSE;tr|E9Q5C3|E9Q5C3_MOUSE;tr|E9PX88|E9PX88_MOUSE;tr|E9PX90|E9PX90_MOUSE;tr|E9PXV8|E9PXV8_MOUSE;tr|E9Q7C7|E9Q7C7_MOUSE;tr|E9Q708|E9Q708_MOUSE;tr|B7ZWP2|B7ZWP2_MOUSE;tr|E9PX67|E9PX67_MOUSE;tr|E9PVU6|E9PVU6_MOUSE;tr|E9Q7E8|E9Q7E8_MOUSE;tr|E9Q7E6|E9Q7E6_MOUSE;tr|D3Z5M8|D3Z5M8_MOUSE;tr|A1YYN…	213920000	281410000	187620000	261700000	0	0	152500000	302580000	0	268440000	262090000	0	0	193250000	201360000		+
B9EKR1	Receptor-type tyrosine-protein phosphatase zeta (R-PTP-zeta) (EC 3.1.3.48)	sp|B9EKR1|PRPTZ_MOUSE;tr|B2RXS8|B2RXS8_MOUSE;tr|Q9WUT8|Q9WUT8_MOUSE;tr|A0A0J9YVD2|A0A0J9YVD2_MOUSE	69887000000	67824000000	71479000000	66056000000	69953000000	69356000000	62863000000	63064000000	60515000000	58750000000	61511000000	62174000000	66952000000	63562000000	64046000000		+
Q62193	Replication protein A 32 kDa subunit (RP-A p32) (Replication factor A protein 2) (RF-A protein 2) (Replication protein A 34 kDa subunit) (RP-A p34)	sp|Q62193|RFA2_MOUSE;tr|Q99KL9|Q99KL9_MOUSE;tr|Q3TE40|Q3TE40_MOUSE	1174300000	1753600000	1328300000	905290000	1255600000	1254700000	1219500000	1301900000	1148500000	1124000000	966280000	1416000000	1139800000	1461900000	1342500000		+
Q6IM75	Reticulon	tr|Q6IM75|Q6IM75_MOUSE;sp|O70622|RTN2_MOUSE	950230000	861670000	1375600000	1144100000	725000000	1892000000	1820900000	1876500000	3150400000	1987000000	2118100000	1147000000	1720900000	1546000000	1264900000		+
E9PYT0	Rho GTPase-activating protein 5	tr|E9PYT0|E9PYT0_MOUSE;sp|P97393|RHG05_MOUSE;tr|B9EKC3|B9EKC3_MOUSE	24826000000	22612000000	25952000000	23402000000	24120000000	21549000000	22696000000	25076000000	25562000000	25377000000	26283000000	23992000000	24412000000	23612000000	24198000000		+
Q8BW86	Rho guanine nucleotide exchange factor 33	sp|Q8BW86|ARG33_MOUSE;sp|Q8BW86-2|ARG33_MOUSE	4334200000	4498500000	5409500000	0	4848200000	5570600000	4026500000	6383900000	4881200000	4630600000	4371800000	3567900000	4509500000	3808300000	3606300000		+
P70335	Rho-associated protein kinase 1 (EC 2.7.11.1) (Rho-associated, coiled-coil-containing protein kinase 1) (Rho-associated, coiled-coil-containing protein kinase I) (ROCK-I) (p160 ROCK-1) (p160ROCK)	sp|P70335|ROCK1_MOUSE;sp|P70335-2|ROCK1_MOUSE	3274400000	4628400000	3846300000	4525900000	3355200000	4103000000	3330800000	3295000000	3268400000	3609400000	3471100000	3806400000	3882900000	3717800000	4406700000		+
A4FUQ0	Rims4 protein (Fragment)	tr|A4FUQ0|A4FUQ0_MOUSE;sp|P60191|RIMS4_MOUSE	0	312860000	376830000	0	207570000	313090000	363630000	346610000	341100000	253600000	263920000	180610000	0	227150000	0		+
P0DMN7	S-adenosylmethionine decarboxylase proenzyme 1 (AdoMetDC 1) (SAMDC 1) (EC 4.1.1.50) [Cleaved into: S-adenosylmethionine decarboxylase 1 alpha chain; S-adenosylmethionine decarboxylase 1 beta chain]	sp|P0DMN7|DCAM1_MOUSE;sp|D3Z6H8|DCAM2_MOUSE;tr|Q3TJI4|Q3TJI4_MOUSE	2193200000	1956300000	1018100000	1135100000	1339200000	1083300000	0	0	0	0	0	1702700000	0	862760000	1090300000		+
G3X8T9	Serine (Or cysteine) peptidase inhibitor, clade A, member 3N, isoform CRA_a (Serine protease inhibitor A3N)	tr|G3X8T9|G3X8T9_MOUSE;sp|Q91WP6|SPA3N_MOUSE	301560000	191650000	275710000	235460000	272120000	0	294550000	277970000	298430000	265570000	321470000	345290000	382580000	368420000	339040000		+
Q3TWW8	Serine/arginine-rich splicing factor 6 (Pre-mRNA-splicing factor SRP55) (Splicing factor, arginine/serine-rich 6)	sp|Q3TWW8|SRSF6_MOUSE	9809800000	10516000000	10351000000	8196200000	5203000000	10922000000	11121000000	11173000000	14415000000	12497000000	11762000000	10426000000	11344000000	9643900000	10331000000		+
Q9ES74	Serine/threonine-protein kinase Nek7 (EC 2.7.11.1) (Never in mitosis A-related kinase 7) (NimA-related protein kinase 7)	sp|Q9ES74|NEK7_MOUSE;tr|Q3TN15|Q3TN15_MOUSE;tr|Q8C5F7|Q8C5F7_MOUSE	3416800000	3452400000	2848900000	3047600000	2727600000	2858700000	3018200000	3261700000	2796900000	3116600000	3264500000	3628400000	4074600000	3291500000	3736500000		+
Q6PD28	Serine/threonine-protein phosphatase 2A 56 kDa regulatory subunit beta isoform (PP2A B subunit isoform B'-beta) (PP2A B subunit isoform B56-beta) (PP2A B subunit isoform PR61-beta) (PP2A B subunit isoform R5-beta)	tr|Q6PD28|Q6PD28_MOUSE;tr|Q3V3S8|Q3V3S8_MOUSE	8214700000	7028500000	7099100000	5850900000	6845300000	7942100000	7377300000	6666400000	7730500000	7118300000	7472000000	6847500000	7238900000	6573800000	6628400000		+
P52430	Serum paraoxonase/arylesterase 1 (PON 1) (EC 3.1.1.2) (EC 3.1.1.81) (EC 3.1.8.1) (Aromatic esterase 1) (A-esterase 1) (Serum aryldialkylphosphatase 1)	sp|P52430|PON1_MOUSE	745760000	470530000	377190000	0	639560000	1049900000	833120000	840920000	649680000	479070000	0	1150100000	1413700000	1172800000	973570000		+
A2AM67	SH2 domain-containing protein 5 (Vascular SH2 domain-containing protein)	tr|A2AM67|A2AM67_MOUSE;sp|Q8JZW5|SH2D5_MOUSE	4478600000	3277000000	3733900000	4627600000	3426000000	3775000000	3355600000	3050100000	3240400000	2739300000	3018900000	4205200000	4256300000	3455600000	3647100000		+
Q3ULI4	Signal transducer and activator of transcription	tr|Q3ULI4|Q3ULI4_MOUSE;tr|Q3U5Q4|Q3U5Q4_MOUSE;sp|P42227|STAT3_MOUSE;tr|Q6GU23|Q6GU23_MOUSE;sp|P42227-2|STAT3_MOUSE;tr|B7ZC18|B7ZC18_MOUSE;sp|P42227-3|STAT3_MOUSE;tr|Q3U6S9|Q3U6S9_MOUSE	7476600000	8945500000	7524900000	7646300000	7217300000	8346800000	7126200000	6530700000	6862900000	7445500000	7529200000	8488300000	8904000000	8404000000	8638400000		+
P58391	Small conductance calcium-activated potassium channel protein 3 (SK3) (SKCa 3) (SKCa3) (KCa2.3)	sp|P58391|KCNN3_MOUSE;tr|Q45FA7|Q45FA7_MOUSE	1041000000	963050000	850590000	670460000	996540000	1126900000	795060000	824790000	734640000	807570000	778660000	863100000	881330000	846310000	796670000		+
Q80XJ6	Solute carrier family 25 (Mitochondrial thiamine pyrophosphate carrier), member 19	tr|Q80XJ6|Q80XJ6_MOUSE;sp|Q9DAM5|TPC_MOUSE	1271700000	1368900000	1295700000	632430000	1678000000	1541100000	1569200000	1299300000	1552700000	1409100000	1613400000	1785400000	1917300000	1846000000	1659800000		+
Q8BGP6	Solute carrier family 25 member 40	sp|Q8BGP6|S2540_MOUSE;sp|Q8BGP6-2|S2540_MOUSE	2189700000	2266400000	1743500000	1926600000	1973700000	2396400000	2354100000	2942800000	2499100000	2840000000	2495200000	2194900000	2422500000	1952400000	1778200000		+
Q62245	Son of sevenless homolog 1 (SOS-1) (mSOS-1)	sp|Q62245|SOS1_MOUSE;tr|Q2M4G6|Q2M4G6_MOUSE;tr|Q3USK4|Q3USK4_MOUSE	6539900000	6984300000	6706800000	6582900000	5988700000	7300600000	7125500000	7101500000	7117800000	7634800000	7199200000	6909300000	6713100000	6839700000	7081200000		+
F6SRV1	Splicing factor 1 (Fragment)	tr|F6SRV1|F6SRV1_MOUSE	442510000	314640000	241640000	0	490660000	372450000	285700000	115120000	179010000	247700000	141350000	350800000	281920000	293050000	0		+
Q545S4	Stathmin	tr|Q545S4|Q545S4_MOUSE;sp|P55821|STMN2_MOUSE;tr|Q9CZ46|Q9CZ46_MOUSE	2940900000	2516500000	3230200000	5949800000	2391700000	2805500000	4096200000	3180300000	3527300000	3297000000	3551300000	2226300000	2114500000	2883400000	2493700000		+
E9Q1W7	TBC domain-containing protein kinase-like protein	tr|E9Q1W7|E9Q1W7_MOUSE;sp|Q8BM85|TBCK_MOUSE;sp|Q8BM85-2|TBCK_MOUSE	3031600000	2303500000	3334900000	3088500000	2828500000	2920000000	3423800000	3105100000	3135700000	3303500000	3182100000	3141500000	2978500000	2903100000	2812500000		+
Q3UWG5	Tetraspanin	tr|Q3UWG5|Q3UWG5_MOUSE;sp|P35762|CD81_MOUSE	67884000000	86154000000	98228000000	83837000000	66146000000	68287000000	77368000000	85821000000	91283000000	77562000000	89562000000	94900000000	107850000000	100240000000	107970000000		+
Q8BKT7	THO complex subunit 5 homolog (Fms-interacting protein)	sp|Q8BKT7|THOC5_MOUSE;tr|Q5SVF9|Q5SVF9_MOUSE	1843200000	1557400000	1660300000	1747700000	2421000000	1791700000	1051900000	1613700000	1367400000	1360900000	1414900000	1847600000	1550700000	1585100000	1641000000		+
B2RRZ7	TNFRSF1A-associated via death domain	tr|B2RRZ7|B2RRZ7_MOUSE;sp|Q3U0V2|TRADD_MOUSE	79552000	80414000	95172000	123990000	77424000	0	55208000	69575000	0	60509000	70815000	0	0	101910000	125380000		+
Q921V6	Trim21 protein (Tripartite motif protein 21, isoform CRA_b) (Tripartite motif-containing 21)	tr|Q921V6|Q921V6_MOUSE;tr|Q3U7K7|Q3U7K7_MOUSE;sp|Q62191|RO52_MOUSE;tr|Q3UCL2|Q3UCL2_MOUSE	0	0	121920000	0	0	0	115800000	114700000	150110000	178740000	135830000	115330000	128010000	0	128660000		+
P35235	Tyrosine-protein phosphatase non-receptor type 11 (EC 3.1.3.48) (Protein-tyrosine phosphatase SYP) (SH-PTP2) (SHP-2) (Shp2)	sp|P35235|PTN11_MOUSE;sp|P35235-2|PTN11_MOUSE;tr|Q9CT18|Q9CT18_MOUSE;tr|Q05C78|Q05C78_MOUSE	32438000000	47621000000	36412000000	42600000000	33533000000	36647000000	34026000000	40718000000	36228000000	40455000000	37914000000	40205000000	41584000000	43312000000	45163000000		+
Q9WU22	Tyrosine-protein phosphatase non-receptor type 4 (EC 3.1.3.48) (Testis-enriched protein tyrosine phosphatase)	sp|Q9WU22|PTN4_MOUSE	1587900000	1563900000	2008700000	1000400000	1530200000	1965500000	2211000000	2593400000	2362600000	2185100000	2088400000	1740000000	1558000000	1596800000	1873200000		+
E9Q175	Unconventional myosin-VI	tr|E9Q175|E9Q175_MOUSE;tr|E9PVU0|E9PVU0_MOUSE	27253000000	32046000000	27544000000	24211000000	25926000000	26439000000	26461000000	25520000000	30951000000	31222000000	29554000000	32314000000	34371000000	33286000000	32827000000		+
Q9WUK6	Zinc finger and BTB domain-containing protein 18 (58 kDa repressor protein) (Transcriptional repressor RP58) (Zinc finger protein 238) (Zfp-238)	sp|Q9WUK6|ZBT18_MOUSE;tr|H7BX69|H7BX69_MOUSE;tr|A0A0A6YY33|A0A0A6YY33_MOUSE	459550000	734400000	715100000	402330000	696000000	734250000	611870000	918530000	740820000	707620000	674080000	542810000	666340000	618400000	608040000		+
Q69Z99	Zinc finger protein 512	sp|Q69Z99|ZN512_MOUSE;tr|A0A0J9YTU9|A0A0J9YTU9_MOUSE	2596600000	2450800000	2806000000	2109900000	2546800000	3189000000	2218200000	2958200000	2636200000	2773700000	2587900000	2343800000	2271500000	2422500000	2400500000		+
P11881-4	Inositol 1,4,5-trisphosphate receptor type 1	sp|P11881-4|ITPR1_MOUSE	191060000000	256010000000	260910000000	77915000000	205040000000	294240000000	195270000000	299800000000	268890000000	231600000000	244790000000	178590000000	208700000000	196380000000	201270000000		+
Q9WU78-3	Programmed cell death 6-interacting protein	sp|Q9WU78-3|PDC6I_MOUSE	74973000000	75498000000	84849000000	78479000000	81493000000	78614000000	79276000000	75683000000	79621000000	77329000000	78441000000	67129000000	69865000000	71209000000	74875000000		+
Q9QZQ8-2	Core histone macro-H2A.1	sp|Q9QZQ8-2|H2AY_MOUSE	40586000000	45258000000	45742000000	39754000000	39734000000	36258000000	41716000000	49925000000	56070000000	45911000000	51763000000	43710000000	36680000000	41449000000	44784000000		+
Q8BL97-3	Serine/arginine-rich splicing factor 7	sp|Q8BL97-3|SRSF7_MOUSE;sp|Q8BL97-4|SRSF7_MOUSE;tr|Q3THA6|Q3THA6_MOUSE;sp|Q8BL97-2|SRSF7_MOUSE;sp|Q8BL97|SRSF7_MOUSE	19932000000	21686000000	21714000000	19892000000	22422000000	22871000000	20932000000	24519000000	20112000000	20534000000	21847000000	16458000000	17019000000	18620000000	18985000000		+
B1AZP2-2	Disks large-associated protein 4	sp|B1AZP2-2|DLGP4_MOUSE	19608000000	22178000000	17492000000	18930000000	19247000000	17401000000	16989000000	17190000000	17129000000	15964000000	16065000000	20044000000	21025000000	17691000000	18795000000		+
Q3UHK6-4	Teneurin-4	sp|Q3UHK6-4|TEN4_MOUSE;sp|Q3UHK6|TEN4_MOUSE	9738700000	9596000000	8452500000	10067000000	8820600000	9609700000	9251400000	9775900000	8967100000	9256400000	9089200000	9482500000	9789500000	9315400000	9537600000		+
Q920Q6-3	RNA-binding protein Musashi homolog 2	sp|Q920Q6-3|MSI2H_MOUSE;tr|Q2M2Q8|Q2M2Q8_MOUSE;sp|Q920Q6-2|MSI2H_MOUSE;tr|Q3TE41|Q3TE41_MOUSE;sp|Q920Q6|MSI2H_MOUSE;tr|Q8CD63|Q8CD63_MOUSE;tr|B1AT10|B1AT10_MOUSE	2500800000	3294500000	2750300000	2504000000	2719800000	2622500000	1584200000	3836000000	3808100000	3408700000	3207300000	2996800000	2739400000	2925000000	2902900000		+
O35375-2	Neuropilin-2	sp|O35375-2|NRP2_MOUSE;sp|O35375-3|NRP2_MOUSE;tr|Q8QZY7|Q8QZY7_MOUSE;sp|O35375-4|NRP2_MOUSE;sp|O35375|NRP2_MOUSE;tr|Q3U5I8|Q3U5I8_MOUSE;sp|O35375-5|NRP2_MOUSE;sp|O35375-6|NRP2_MOUSE;tr|Q8K2T3|Q8K2T3_MOUSE	1950900000	2434600000	1728400000	2340800000	1948500000	2087800000	2104200000	2011100000	1453800000	1709500000	1900100000	1947000000	2104800000	2203800000	2159400000		+
Q5NCI0-2	Up-regulator of cell proliferation	sp|Q5NCI0-2|URGCP_MOUSE;tr|Q6ZPP3|Q6ZPP3_MOUSE;sp|Q5NCI0|URGCP_MOUSE;tr|Q6NXN0|Q6NXN0_MOUSE	1317900000	1013300000	877050000	1098900000	1036600000	1317800000	1338700000	918380000	887470000	927800000	1037400000	1039200000	1183700000	1090700000	1067100000		+
Q3UMG5-3	Leucine-rich repeat and calponin homology domain-containing protein 2	sp|Q3UMG5-3|LRCH2_MOUSE;sp|Q3UMG5|LRCH2_MOUSE;tr|F6VQ19|F6VQ19_MOUSE;sp|Q3UMG5-2|LRCH2_MOUSE;tr|A2AMP0|A2AMP0_MOUSE;tr|F7AAC3|F7AAC3_MOUSE	437380000	508330000	497050000	346230000	441190000	483520000	467060000	630960000	468140000	448100000	428270000	712090000	600480000	655150000	630930000		+
Q6ZWR6-5	Nesprin-1	sp|Q6ZWR6-5|SYNE1_MOUSE;tr|Q80T95|Q80T95_MOUSE;tr|Q6ZWS6|Q6ZWS6_MOUSE	559210000	919020000	0	0	712690000	415460000	1173600000	959510000	466700000	999550000	1164800000	0	303910000	0	0		+
Q8R179-2	Kelch repeat and BTB domain-containing protein 4	sp|Q8R179-2|KBTB4_MOUSE;sp|Q8R179|KBTB4_MOUSE	279510000	304080000	352520000	301210000	394740000	246740000	411480000	384060000	254280000	301890000	279720000	316990000	350710000	0	363890000		+
Q9CZ00-2	Dysbindin domain-containing protein 1	sp|Q9CZ00-2|DBND1_MOUSE;tr|H3BK17|H3BK17_MOUSE;sp|Q9CZ00|DBND1_MOUSE;tr|H3BKU0|H3BKU0_MOUSE;tr|H3BIX2|H3BIX2_MOUSE	364130000	452410000	218630000	326420000	391100000	108850000	227780000	240750000	265410000	236710000	239240000	217410000	189510000	197470000	185340000		+
Q8R3L5-2	Solute carrier organic anion transporter family member 3A1	sp|Q8R3L5-2|SO3A1_MOUSE;tr|D3YXA8|D3YXA8_MOUSE;sp|Q8R3L5|SO3A1_MOUSE	174450000	120020000	0	205770000	195420000	0	0	159960000	187820000	0	0	212400000	222880000	201350000	213180000		+
Q9JK42	[Pyruvate dehydrogenase (acetyl-transferring)] kinase isozyme 2, mitochondrial (EC 2.7.11.2) (Pyruvate dehydrogenase kinase isoform 2) (PDH kinase 2)	sp|Q9JK42|PDK2_MOUSE	15018000000	18205000000	13459000000	11705000000	14749000000	16861000000	14709000000	15910000000	15799000000	14981000000	12895000000	15000000000	16401000000	12790000000	12090000000
Q99JT9	1,2-dihydroxy-3-keto-5-methylthiopentene dioxygenase (EC 1.13.11.54) (Acireductone dioxygenase (Fe(2+)-requiring)) (ARD) (Fe-ARD) (Membrane-type 1 matrix metalloproteinase cytoplasmic tail-binding protein 1) (MTCBP-1)	sp|Q99JT9|MTND_MOUSE;tr|F7ARY2|F7ARY2_MOUSE	879560000	1564100000	900860000	1449100000	1221900000	1159000000	1166200000	1900000000	953120000	1278200000	1076000000	791670000	1086200000	1207000000	1582300000
F6ZHD8	1,4-alpha-glucan-branching enzyme	tr|F6ZHD8|F6ZHD8_MOUSE;sp|Q9D6Y9|GLGB_MOUSE;tr|Q8C7E6|Q8C7E6_MOUSE;tr|G3UW30|G3UW30_MOUSE	6197000000	6057000000	5819300000	5712100000	6716300000	5585100000	5789800000	5265500000	6861400000	5792500000	5131300000	6156600000	7140500000	5598900000	5316900000
Q9DCT1	1,5-anhydro-D-fructose reductase (AF reductase) (EC 1.1.1.263) (Aldo-keto reductase family 1 member C-like protein 2) (Aldo-keto reductase family 1 member E1) (Aldo-keto reductase family 1 member E2)	sp|Q9DCT1|AKCL2_MOUSE;tr|Q8CEB6|Q8CEB6_MOUSE	3864900000	5304900000	6060300000	5939400000	4658200000	5089600000	6435100000	6591800000	6188800000	7320200000	6717900000	6295100000	5205400000	6097200000	5586700000
B7ZWI2	1110005A23Rik protein	tr|B7ZWI2|B7ZWI2_MOUSE	0	0	0	28342000	0	0	0	0	0	0	0	0	0	0	0
O55240	11-cis retinol dehydrogenase (11-cis RDH) (11-cis RoDH) (EC 1.1.1.315) (9-cis retinol dehydrogenase) (Cis-retinol dehydrogenase) (Retinol dehydrogenase 5)	sp|O55240|RDH1_MOUSE;tr|F7CWI9|F7CWI9_MOUSE;tr|Q8BSF7|Q8BSF7_MOUSE	643370000	579780000	675360000	0	401920000	624900000	0	509980000	847750000	970990000	545090000	704830000	1015700000	667410000	615700000
Q4FK22	1200007D18Rik protein (MAA-136 protein) (Putative uncharacterized protein) (RIKEN cDNA 1200007D18)	tr|Q4FK22|Q4FK22_MOUSE;sp|Q9DC16|ERGI1_MOUSE;tr|Q69ZP5|Q69ZP5_MOUSE	9906900000	11991000000	13679000000	12850000000	10097000000	10617000000	11343000000	10170000000	12324000000	12511000000	10130000000	11490000000	10370000000	12439000000	10844000000
A7YY80	130kDa Protein 4.1B MEF cell isoform (Epb4.1l3 protein)	tr|A7YY80|A7YY80_MOUSE	0	110080000	0	0	66832000	0	0	0	0	0	0	0	0	0	0
Q9DAK9	14 kDa phosphohistidine phosphatase (EC 3.1.3.-) (Phosphohistidine phosphatase 1)	sp|Q9DAK9|PHP14_MOUSE	4422700000	8887500000	3992800000	7641500000	5272100000	5544700000	5151300000	11229000000	5457400000	4151300000	8020600000	5129100000	6699300000	4816300000	6226400000
P68510	14-3-3 protein eta	sp|P68510|1433F_MOUSE	78517000000	68680000000	85791000000	95317000000	97603000000	78153000000	99977000000	90294000000	84277000000	87213000000	105520000000	93647000000	63311000000	100020000000	80165000000
A8IP69	14-3-3 protein gamma subtype (3-monooxygenase/tryptophan 5-monooxygenase activation protein, gamma polypeptide)	tr|A8IP69|A8IP69_MOUSE;sp|P61982|1433G_MOUSE	82283000000	67233000000	91063000000	80176000000	95832000000	75413000000	104440000000	92072000000	71430000000	78157000000	120460000000	91395000000	72455000000	101440000000	98852000000
O70456	14-3-3 protein sigma (Stratifin)	sp|O70456|1433S_MOUSE;tr|Q9JJ20|Q9JJ20_MOUSE	0	43586000000	0	5949000000	9645000000	20606000000	0	0	19164000000	4024700000	0	0	0	5042400000	3292600000
D3YXF4	14-3-3 protein zeta/delta (Fragment)	tr|D3YXF4|D3YXF4_MOUSE	0	0	0	0	0	0	0	0	0	0	45764000	0	0	0	0
P63101	14-3-3 protein zeta/delta (Protein kinase C inhibitor protein 1) (KCIP-1) (SEZ-2)	sp|P63101|1433Z_MOUSE	344580000000	302480000000	333300000000	408660000000	392610000000	302360000000	385310000000	349560000000	314430000000	398440000000	412880000000	308530000000	286150000000	403000000000	391900000000
Q99N15	17beta-hydroxysteroid dehydrogenase type 10/short chain L-3-hydroxyacyl-CoA dehydrogenase (3-hydroxyacyl-CoA dehydrogenase type-2) (Hydroxysteroid (17-beta) dehydrogenase 10) (Putative uncharacterized protein)	tr|Q99N15|Q99N15_MOUSE;tr|A2AFQ2|A2AFQ2_MOUSE;tr|Q9CYT3|Q9CYT3_MOUSE;sp|O08756|HCD2_MOUSE	168120000000	170470000000	174140000000	188230000000	165000000000	178790000000	173130000000	186180000000	192420000000	190450000000	181720000000	154650000000	162410000000	174210000000	191990000000
Q8R3P3	1810006K21Rik protein	tr|Q8R3P3|Q8R3P3_MOUSE;tr|Q60FD1|Q60FD1_MOUSE;sp|P61166|TM258_MOUSE	0	854740000	0	1017600000	863380000	0	0	1239100000	0	1325200000	859830000	804580000	0	0	1264800000
P58871	182 kDa tankyrase-1-binding protein	sp|P58871|TB182_MOUSE;tr|B9EKJ7|B9EKJ7_MOUSE;tr|Z4YJL4|Z4YJL4_MOUSE	14758000000	14419000000	13105000000	17866000000	14648000000	12706000000	13692000000	15015000000	13843000000	14759000000	14706000000	14061000000	14796000000	14362000000	16833000000
Q9DBL9	1-acylglycerol-3-phosphate O-acyltransferase ABHD5 (EC 2.3.1.51) (Abhydrolase domain-containing protein 5) (Lipid droplet-binding protein CGI-58) (Protein CGI-58)	sp|Q9DBL9|ABHD5_MOUSE;tr|Q922Z5|Q922Z5_MOUSE;sp|Q9DBL9-2|ABHD5_MOUSE	3495800000	2219800000	3150700000	0	3306000000	4219200000	3417600000	0	3494000000	3344900000	3135500000	2782200000	4129500000	0	0
Q91VJ9	1-acyl-sn-glycerol-3-phosphate acyltransferase (EC 2.3.1.51)	tr|Q91VJ9|Q91VJ9_MOUSE;tr|A0A0R4J263|A0A0R4J263_MOUSE;sp|O35083|PLCA_MOUSE;tr|Q8BUB3|Q8BUB3_MOUSE;tr|G3UWV6|G3UWV6_MOUSE	7221300000	10814000000	9908000000	10564000000	5630000000	10265000000	13502000000	14269000000	7089300000	12442000000	12308000000	6986300000	7000800000	12478000000	14833000000
Q8K4X7	1-acyl-sn-glycerol-3-phosphate acyltransferase delta (EC 2.3.1.51) (1-acylglycerol-3-phosphate O-acyltransferase 4) (1-AGP acyltransferase 4) (1-AGPAT 4) (Lysophosphatidic acid acyltransferase delta) (LPAAT-delta)	sp|Q8K4X7|PLCD_MOUSE	9101900000	9329700000	6631100000	8133600000	7562700000	10463000000	9050200000	14105000000	7511500000	7256800000	9401500000	6318500000	7259100000	7323300000	9139100000
Q9D517	1-acyl-sn-glycerol-3-phosphate acyltransferase gamma (EC 2.3.1.51) (1-acylglycerol-3-phosphate O-acyltransferase 3) (1-AGP acyltransferase 3) (1-AGPAT 3) (Lysophosphatidic acid acyltransferase gamma) (LPAAT-gamma)	sp|Q9D517|PLCC_MOUSE;tr|Q3TXT9|Q3TXT9_MOUSE	10625000000	9597200000	10798000000	11648000000	9590600000	12734000000	10963000000	17094000000	12642000000	11691000000	14750000000	8158200000	10095000000	11833000000	10973000000
Q9Z1T6	1-phosphatidylinositol 3-phosphate 5-kinase (Phosphatidylinositol 3-phosphate 5-kinase) (EC 2.7.1.150) (FYVE finger-containing phosphoinositide kinase) (PIKfyve) (Phosphatidylinositol 3-phosphate 5-kinase type III) (PIPkin-III) (Type III PIP kinase) (p235)	sp|Q9Z1T6|FYV1_MOUSE;tr|D3Z5N5|D3Z5N5_MOUSE;sp|Q9Z1T6-1|FYV1_MOUSE	3371600000	3336600000	3069600000	3085000000	3343200000	3146400000	3657800000	3192600000	2377100000	3856700000	2960300000	2868500000	3187600000	3104500000	3597600000
Q9Z1B3	1-phosphatidylinositol 4,5-bisphosphate phosphodiesterase beta-1 (EC 3.1.4.11) (PLC-154) (Phosphoinositide phospholipase C-beta-1) (Phospholipase C-beta-1) (PLC-beta-1)	sp|Q9Z1B3|PLCB1_MOUSE;sp|Q9Z1B3-3|PLCB1_MOUSE;tr|Q2M4J2|Q2M4J2_MOUSE;tr|Q6ZQ92|Q6ZQ92_MOUSE	182340000000	197870000000	166150000000	216200000000	189700000000	158030000000	178590000000	179010000000	187340000000	196570000000	212310000000	190140000000	189740000000	217820000000	216580000000
Q8R3B1	1-phosphatidylinositol 4,5-bisphosphate phosphodiesterase delta-1 (EC 3.1.4.11) (Phosphoinositide phospholipase C-delta-1) (Phospholipase C-delta-1) (PLC-delta-1)	sp|Q8R3B1|PLCD1_MOUSE;tr|G5DDB7|G5DDB7_MOUSE;tr|Q05DG3|Q05DG3_MOUSE	19813000000	22011000000	15904000000	15459000000	18665000000	18561000000	17284000000	18218000000	20300000000	18449000000	16798000000	16454000000	17147000000	17442000000	18446000000
Q8K4S1	1-phosphatidylinositol 4,5-bisphosphate phosphodiesterase epsilon-1 (EC 3.1.4.11) (Phosphoinositide phospholipase C-epsilon-1) (Phospholipase C-epsilon-1) (PLC-epsilon-1)	sp|Q8K4S1|PLCE1_MOUSE;tr|S4R1Q8|S4R1Q8_MOUSE;tr|B7ZNH9|B7ZNH9_MOUSE	0	0	0	0	366630000	0	0	547100000	0	0	0	0	0	0	0
Q8CIH5	1-phosphatidylinositol 4,5-bisphosphate phosphodiesterase gamma-2 (EC 3.1.4.11) (Phosphoinositide phospholipase C-gamma-2) (Phospholipase C-gamma-2) (PLC-gamma-2)	sp|Q8CIH5|PLCG2_MOUSE	0	111670000	0	0	0	0	155110000	0	132370000	0	0	0	0	0	0
Q3TYV5	2',3'-cyclic-nucleotide 3'-phosphodiesterase (CNP) (CNPase) (EC 3.1.4.37)	tr|Q3TYV5|Q3TYV5_MOUSE;sp|P16330|CN37_MOUSE;tr|Q3TYL9|Q3TYL9_MOUSE;sp|P16330-2|CN37_MOUSE	945800000000	1027200000000	1171500000000	920180000000	994940000000	921300000000	1032800000000	1053200000000	1019400000000	1149400000000	1146200000000	1164000000000	1066300000000	1085900000000	1107400000000
Q3TIU4	2',5'-phosphodiesterase 12 (2'-PDE) (2-PDE) (EC 3.1.4.-) (Mitochondrial deadenylase) (EC 3.1.13.4)	sp|Q3TIU4|PDE12_MOUSE	3315600000	3044500000	3464200000	2072300000	2703500000	3021500000	3534800000	3516400000	3507500000	3185400000	2978200000	2470400000	3114000000	3110800000	2381700000
B9EKQ6	2210408I21Rik protein	tr|B9EKQ6|B9EKQ6_MOUSE;tr|B2RXR4|B2RXR4_MOUSE;sp|Q3UPC7|K0825_MOUSE;tr|Q3TNF8|Q3TNF8_MOUSE	0	0	0	0	0	0	0	0	0	0	0	0	311280000	0	0
B7ZND7	2310014H01Rik protein	tr|B7ZND7|B7ZND7_MOUSE;tr|B2RWV7|B2RWV7_MOUSE;sp|Q8BQ30|PPR18_MOUSE;sp|Q8BQ30-2|PPR18_MOUSE	0	0	0	0	0	0	0	0	0	0	0	171610000	0	0	0
A2ANP1	2310028H24Rik protein (MCG9749, isoform CRA_a) (Protein FAM219A)	tr|A2ANP1|A2ANP1_MOUSE;tr|B7ZWP1|B7ZWP1_MOUSE;sp|Q9D772|F219A_MOUSE;tr|A2ANP2|A2ANP2_MOUSE	690750000	725290000	737290000	1165900000	705100000	449780000	753790000	765830000	547890000	553750000	664540000	411010000	0	765730000	1073600000
Q497V8	2310061I04Rik protein	tr|Q497V8|Q497V8_MOUSE;tr|B8JJ66|B8JJ66_MOUSE;tr|A0PJN6|A0PJN6_MOUSE;tr|B8JJ69|B8JJ69_MOUSE;tr|Q3TA61|Q3TA61_MOUSE;tr|Q3UM69|Q3UM69_MOUSE;tr|Q6PDX4|Q6PDX4_MOUSE;tr|F6X1P1|F6X1P1_MOUSE	12644000000	16289000000	14409000000	12420000000	12013000000	22748000000	15407000000	12860000000	13778000000	20095000000	16941000000	9374500000	13627000000	14719000000	15381000000
Q3UVJ7	2-4-dienoyl-Coenzyme A reductase 2, peroxisomal (Putative uncharacterized protein)	tr|Q3UVJ7|Q3UVJ7_MOUSE;tr|Q3UEY0|Q3UEY0_MOUSE;tr|Q3TR93|Q3TR93_MOUSE;sp|Q9WV68|DECR2_MOUSE	418160000	394110000	373930000	409220000	401440000	579570000	482540000	430950000	464190000	447820000	382920000	458840000	341660000	328830000	451310000
O88685	26S protease regulatory subunit 6A (26S proteasome AAA-ATPase subunit RPT5) (Proteasome 26S subunit ATPase 3) (Tat-binding protein 1) (TBP-1)	sp|O88685|PRS6A_MOUSE;tr|Q3TKC2|Q3TKC2_MOUSE;tr|Q3TKG4|Q3TKG4_MOUSE;tr|Q3THI5|Q3THI5_MOUSE;tr|A2AGN7|A2AGN7_MOUSE;tr|B7ZCF1|B7ZCF1_MOUSE;tr|Q8BUP7|Q8BUP7_MOUSE;tr|Q3UD94|Q3UD94_MOUSE	0	0	0	0	0	0	0	0	0	0	124230000	0	0	0	0
P54775	26S protease regulatory subunit 6B (26S proteasome AAA-ATPase subunit RPT3) (CIP21) (MB67-interacting protein) (MIP224) (Proteasome 26S subunit ATPase 4) (Tat-binding protein 7) (TBP-7)	sp|P54775|PRS6B_MOUSE;tr|Q569X4|Q569X4_MOUSE;tr|Q3TUN5|Q3TUN5_MOUSE;tr|Q3TFA5|Q3TFA5_MOUSE;tr|Q8BKU2|Q8BKU2_MOUSE;tr|Q3TJ97|Q3TJ97_MOUSE;tr|Q3UBF0|Q3UBF0_MOUSE;tr|Q52L53|Q52L53_MOUSE	39398000000	58116000000	50517000000	56638000000	55412000000	36858000000	54284000000	53096000000	48124000000	48885000000	47500000000	37523000000	33933000000	53288000000	52416000000
P62196	26S protease regulatory subunit 8 (26S proteasome AAA-ATPase subunit RPT6) (Proteasome 26S subunit ATPase 5) (Proteasome subunit p45) (p45/SUG) (mSUG1)	sp|P62196|PRS8_MOUSE;tr|Q99KR1|Q99KR1_MOUSE;tr|Q8K1K2|Q8K1K2_MOUSE	23560000000	28661000000	24048000000	29462000000	23774000000	27650000000	26784000000	30557000000	23390000000	23745000000	28513000000	22447000000	23893000000	23383000000	26161000000
Q3TXS7	26S proteasome non-ATPase regulatory subunit 1 (26S proteasome regulatory subunit RPN2) (26S proteasome regulatory subunit S1)	sp|Q3TXS7|PSMD1_MOUSE;tr|Q8BU34|Q8BU34_MOUSE;tr|Q8CGG2|Q8CGG2_MOUSE;tr|Q05CG9|Q05CG9_MOUSE;tr|Q8CGI9|Q8CGI9_MOUSE;tr|Q5HZG6|Q5HZG6_MOUSE	41403000000	52614000000	39792000000	40810000000	36445000000	39387000000	44125000000	55697000000	41066000000	39097000000	49975000000	37635000000	38814000000	45320000000	54153000000
O35593	26S proteasome non-ATPase regulatory subunit 14 (EC 3.4.19.-) (26S proteasome regulatory subunit RPN11) (MAD1)	sp|O35593|PSDE_MOUSE;tr|Q9CSU2|Q9CSU2_MOUSE;tr|Q3UD26|Q3UD26_MOUSE	15936000000	19187000000	15212000000	12275000000	20988000000	18566000000	19835000000	17104000000	19829000000	17856000000	15567000000	15441000000	19675000000	16859000000	16941000000
P14685	26S proteasome non-ATPase regulatory subunit 3 (26S proteasome regulatory subunit RPN3) (26S proteasome regulatory subunit S3) (Proteasome subunit p58) (Transplantation antigen P91A) (Tum-P91A antigen)	sp|P14685|PSMD3_MOUSE;tr|Q8BK46|Q8BK46_MOUSE;tr|Q3ULJ5|Q3ULJ5_MOUSE;tr|Q3U5M8|Q3U5M8_MOUSE	30329000000	31184000000	28078000000	26052000000	30636000000	25255000000	31326000000	28759000000	28718000000	29791000000	26293000000	30959000000	34964000000	27798000000	28052000000
O35226	26S proteasome non-ATPase regulatory subunit 4 (26S proteasome regulatory subunit RPN10) (26S proteasome regulatory subunit S5A) (Multiubiquitin chain-binding protein)	sp|O35226|PSMD4_MOUSE;tr|Q9CY29|Q9CY29_MOUSE;sp|O35226-4|PSMD4_MOUSE	0	426590000	349820000	378860000	379690000	245400000	390440000	407630000	351350000	329550000	327380000	307380000	0	335630000	421320000
Q8BJY1	26S proteasome non-ATPase regulatory subunit 5 (26S protease subunit S5 basic) (26S proteasome subunit S5B)	sp|Q8BJY1|PSMD5_MOUSE	33601000000	33660000000	27260000000	30290000000	31294000000	25798000000	30323000000	28633000000	35399000000	28362000000	26828000000	34295000000	35600000000	27642000000	30125000000
Q99JI4	26S proteasome non-ATPase regulatory subunit 6 (26S proteasome regulatory subunit RPN7) (26S proteasome regulatory subunit S10) (p42A)	sp|Q99JI4|PSMD6_MOUSE;tr|Q8C1T2|Q8C1T2_MOUSE	19985000000	21634000000	18163000000	20670000000	19113000000	22196000000	21361000000	25357000000	15586000000	18238000000	22798000000	18056000000	18425000000	19320000000	23680000000
Q9CPS5	26S proteasome non-ATPase regulatory subunit 8 (Putative uncharacterized protein)	tr|Q9CPS5|Q9CPS5_MOUSE;tr|Q8BKP5|Q8BKP5_MOUSE;tr|Q3TW90|Q3TW90_MOUSE;tr|Q99JB5|Q99JB5_MOUSE;tr|Q3TVY0|Q3TVY0_MOUSE;sp|Q9CX56|PSMD8_MOUSE;tr|Q3TG45|Q3TG45_MOUSE;tr|Q3U617|Q3U617_MOUSE;tr|Q3TI95|Q3TI95_MOUSE	33112000000	24355000000	33109000000	41718000000	25067000000	38543000000	42750000000	33387000000	36808000000	35960000000	36528000000	36103000000	34849000000	32267000000	32293000000
Q9CR00	26S proteasome non-ATPase regulatory subunit 9 (26S proteasome regulatory subunit p27)	sp|Q9CR00|PSMD9_MOUSE;tr|Q3THC1|Q3THC1_MOUSE;tr|Q9CZZ4|Q9CZZ4_MOUSE;tr|Q3ULI3|Q3ULI3_MOUSE	9512200000	11671000000	12038000000	13622000000	8853100000	14634000000	10368000000	11234000000	15599000000	14388000000	17322000000	15529000000	12253000000	15798000000	13988000000
Q921D1	2700078E11Rik protein (Fragment)	tr|Q921D1|Q921D1_MOUSE;tr|E9PV69|E9PV69_MOUSE;sp|Q8R0X2|CACL1_MOUSE;sp|Q8R0X2-2|CACL1_MOUSE	0	0	0	165790000	0	0	131660000	150550000	0	191120000	195180000	0	0	197010000	218580000
Q91X57	2810453I06Rik protein (MCG23556, isoform CRA_b) (Protein FAM220A) (Putative uncharacterized protein)	tr|Q91X57|Q91X57_MOUSE;tr|Q5U425|Q5U425_MOUSE;tr|Q3TNG1|Q3TNG1_MOUSE	0	0	0	67457000	0	0	0	0	0	0	0	0	0	0	0
E9QJS0	28S ribosomal protein S10, mitochondrial	tr|E9QJS0|E9QJS0_MOUSE;sp|Q80ZK0|RT10_MOUSE;tr|Q501J4|Q501J4_MOUSE;tr|G5E8U8|G5E8U8_MOUSE;tr|G5E8U5|G5E8U5_MOUSE;tr|Q3UVS8|Q3UVS8_MOUSE	874130000	1146300000	0	0	750460000	662570000	0	966870000	992440000	0	0	594320000	911270000	770650000	870870000
Q3U8Y1	28S ribosomal protein S11, mitochondrial (Mitochondrial ribosomal protein S11, isoform CRA_b) (Putative uncharacterized protein)	tr|Q3U8Y1|Q3U8Y1_MOUSE;sp|Q9DCA2|RT11_MOUSE;tr|Q3TLY7|Q3TLY7_MOUSE	1407300000	1271500000	998980000	924810000	1285300000	1257600000	916820000	1048300000	1220600000	952980000	773250000	1361200000	1407500000	722350000	799850000
O35680	28S ribosomal protein S12, mitochondrial (MRP-S12) (S12mt) (MT-RPS12)	sp|O35680|RT12_MOUSE;tr|E9PUY1|E9PUY1_MOUSE	844590000	688990000	943490000	1312400000	727870000	573210000	692110000	611070000	599820000	748400000	808300000	0	714150000	905700000	1015000000
D3Z2K2	28S ribosomal protein S14, mitochondrial	tr|D3Z2K2|D3Z2K2_MOUSE;sp|Q9CR88|RT14_MOUSE	1056900000	1713500000	808400000	723010000	1000700000	1067400000	1337200000	1138000000	1583800000	917130000	750230000	1188400000	954180000	870230000	901480000
Q9DC71	28S ribosomal protein S15, mitochondrial (MRP-S15) (S15mt)	sp|Q9DC71|RT15_MOUSE	1681100000	1727600000	1803600000	1466600000	1627600000	2153000000	1698300000	1434200000	2949600000	1815500000	1389700000	1790000000	1835700000	1417500000	1811500000
Q9CPX7	28S ribosomal protein S16, mitochondrial (MRP-S16) (S16mt)	sp|Q9CPX7|RT16_MOUSE	4517700000	4520100000	2947900000	3893100000	4749400000	3641300000	3243000000	4013900000	3059600000	2807300000	3318700000	2776300000	2699100000	2539400000	4218700000
Q9CQE3	28S ribosomal protein S17, mitochondrial (MRP-S17) (S17mt)	sp|Q9CQE3|RT17_MOUSE;tr|D3Z198|D3Z198_MOUSE	1923300000	1484800000	1485100000	1526600000	2013700000	1800900000	1685700000	1781600000	1556700000	1706600000	1480700000	2063900000	2051100000	1475100000	1877200000
Q5U5I3	28S ribosomal protein S18a, mitochondrial (Mitochondrial ribosomal protein S18A) (Mitochondrial ribosomal protein S18A, isoform CRA_d) (Putative uncharacterized protein)	tr|Q5U5I3|Q5U5I3_MOUSE;sp|Q99N85|RT18A_MOUSE;tr|D3Z603|D3Z603_MOUSE	0	999020000	390370000	0	653510000	0	0	0	0	0	0	393350000	0	0	0
Q99N84	28S ribosomal protein S18b, mitochondrial (MRP-S18-b) (Mrps18-b) (S18mt-b) (28S ribosomal protein S18-2, mitochondrial) (MRP-S18-2)	sp|Q99N84|RT18B_MOUSE;tr|Q3TKB7|Q3TKB7_MOUSE;tr|Q3THT9|Q3THT9_MOUSE;tr|G3UYQ9|G3UYQ9_MOUSE;tr|G3UYX8|G3UYX8_MOUSE;tr|G3UX79|G3UX79_MOUSE	819030000	638650000	845220000	1244800000	1289800000	983620000	819800000	668850000	533500000	818040000	691670000	723430000	595040000	803600000	808640000
Q8R2L5	28S ribosomal protein S18c, mitochondrial (MRP-S18-c) (Mrps18-c) (S18mt-c) (28S ribosomal protein S18-1, mitochondrial) (MRP-S18-1)	sp|Q8R2L5|RT18C_MOUSE;tr|Q8BTZ9|Q8BTZ9_MOUSE	0	821220000	0	0	0	0	0	0	0	0	0	608430000	0	0	0
Q924T2	28S ribosomal protein S2, mitochondrial (MRP-S2) (S2mt)	sp|Q924T2|RT02_MOUSE;tr|Q8BQ99|Q8BQ99_MOUSE	1741100000	1796800000	2127900000	1828400000	1609900000	2032800000	2325500000	2530600000	1985200000	1914500000	1668600000	1529800000	1921300000	1829200000	2291000000
Q9CXW2	28S ribosomal protein S22, mitochondrial (MRP-S22) (S22mt)	sp|Q9CXW2|RT22_MOUSE	11096000000	10087000000	10008000000	10766000000	12416000000	9989100000	10367000000	9760300000	12171000000	9723800000	8441800000	10304000000	12637000000	9653600000	10548000000
Q9CQV5	28S ribosomal protein S24, mitochondrial (MRP-S24) (S24mt)	sp|Q9CQV5|RT24_MOUSE	1246100000	1791700000	1349200000	1721500000	1621900000	1735300000	1521900000	1655700000	977790000	1309700000	1281800000	1382200000	1416200000	1442500000	1237800000
Q80ZS3	28S ribosomal protein S26, mitochondrial (MRP-S26) (S26mt)	sp|Q80ZS3|RT26_MOUSE	1189100000	795560000	1227700000	458860000	1154600000	928420000	1077600000	719130000	899350000	0	772970000	1100400000	1176800000	985190000	996430000
Q9CY16	28S ribosomal protein S28, mitochondrial (MRP-S28) (S28mt)	sp|Q9CY16|RT28_MOUSE	1749300000	2721300000	1854600000	1772900000	1938100000	1745500000	1932900000	1878400000	2685000000	1643100000	1842400000	1881000000	2063000000	1911500000	2320700000
Q61733	28S ribosomal protein S31, mitochondrial (MRP-S31) (S31mt) (Imogen 38)	sp|Q61733|RT31_MOUSE	4479400000	6675600000	3627000000	4539800000	4592300000	4404700000	3536700000	3581600000	3579300000	3310000000	3419500000	3527400000	3463300000	3888200000	3736400000
Q9JIK9	28S ribosomal protein S34, mitochondrial (MRP-S34) (S34mt) (T-complex expressed gene 2 protein)	sp|Q9JIK9|RT34_MOUSE	21148000000	29130000000	16114000000	16113000000	20717000000	19821000000	17139000000	17383000000	14834000000	17875000000	19176000000	15777000000	22130000000	16064000000	18963000000
A0A0R4J0L6	28S ribosomal protein S35, mitochondrial	tr|A0A0R4J0L6|A0A0R4J0L6_MOUSE;sp|Q8BJZ4|RT35_MOUSE	13780000000	17863000000	10282000000	14669000000	16034000000	13410000000	11689000000	13243000000	12958000000	11217000000	14051000000	14895000000	12582000000	10633000000	13364000000
Q9CQX8	28S ribosomal protein S36, mitochondrial (MRP-S36) (S36mt)	sp|Q9CQX8|RT36_MOUSE	50210000000	54449000000	55586000000	58264000000	49316000000	47082000000	60106000000	63022000000	51997000000	61968000000	59487000000	47675000000	33760000000	67536000000	68231000000
Q9D6T9	28S ribosomal protein S36, mitochondrial (Putative uncharacterized protein)	tr|Q9D6T9|Q9D6T9_MOUSE	3016100000	2791500000	1709500000	2494500000	3422800000	1208100000	1447500000	1362500000	1825300000	1043200000	1475100000	2397700000	1678300000	2230500000	2783400000
Q99N87	28S ribosomal protein S5, mitochondrial (MRP-S5) (S5mt)	sp|Q99N87|RT05_MOUSE;tr|Q3U2U4|Q3U2U4_MOUSE	1489800000	2090000000	1747200000	1903000000	1637000000	1960700000	2071900000	2534900000	2113200000	2098700000	2365400000	1942700000	2901000000	2042400000	2472000000
Q80X85	28S ribosomal protein S7, mitochondrial (MRP-S7) (S7mt)	sp|Q80X85|RT07_MOUSE	4286500000	3759100000	4190100000	3171400000	4837000000	4950400000	4395900000	3468000000	4921900000	3406000000	3549000000	4735200000	3933200000	3704200000	3623600000
Q9D7N3	28S ribosomal protein S9, mitochondrial (MRP-S9) (S9mt)	sp|Q9D7N3|RT09_MOUSE;tr|Q3UMV5|Q3UMV5_MOUSE;tr|Q5XJX8|Q5XJX8_MOUSE	2469400000	3637900000	2618100000	2411600000	2579700000	2569300000	2443000000	3264900000	2763500000	2853500000	2786700000	2369400000	3473400000	2290000000	2892400000
O88986	2-amino-3-ketobutyrate coenzyme A ligase, mitochondrial (AKB ligase) (EC 2.3.1.29) (Aminoacetone synthase) (Glycine acetyltransferase)	sp|O88986|KBL_MOUSE;tr|Q9CZ08|Q9CZ08_MOUSE;tr|E9PWY6|E9PWY6_MOUSE	5542900000	10014000000	5231500000	7314300000	6579600000	5400700000	6753100000	9227500000	8003200000	7446000000	10994000000	5363100000	6669900000	9493900000	11135000000
Q6PDY2	2-aminoethanethiol dioxygenase (EC 1.13.11.19) (Cysteamine dioxygenase)	sp|Q6PDY2|AEDO_MOUSE	9476400000	11494000000	10018000000	7214600000	8823000000	8638600000	8056500000	9391700000	9660500000	8570500000	8083200000	10128000000	9839300000	9438900000	10251000000
Q80VJ3	2'-deoxynucleoside 5'-phosphate N-hydrolase 1 (EC 3.2.2.-) (c-Myc-responsive protein Rcl)	sp|Q80VJ3|DNPH1_MOUSE	0	80024000	0	0	0	0	0	0	0	0	0	0	0	0	74496000
D3YZ54	2-hydroxyacyl-CoA lyase 1	tr|D3YZ54|D3YZ54_MOUSE;sp|Q9QXE0|HACL1_MOUSE;tr|E9PWM4|E9PWM4_MOUSE	754510000	749130000	580010000	0	709530000	860200000	568150000	574740000	736410000	732600000	648750000	805480000	840630000	375380000	536300000
Q64676	2-hydroxyacylsphingosine 1-beta-galactosyltransferase (EC 2.4.1.45) (Ceramide UDP-galactosyltransferase) (Cerebroside synthase) (UDP-galactose-ceramide galactosyltransferase)	sp|Q64676|CGT_MOUSE	4255600000	3411000000	4101300000	2715500000	2788000000	3996900000	3211700000	3719600000	2605500000	3305200000	3645700000	2723600000	3724200000	2719500000	2302200000
Q9CQ04	2-oxoglutarate and iron-dependent oxygenase domain-containing protein 2 (EC 1.14.11.-)	sp|Q9CQ04|OGFD2_MOUSE;tr|D3YU42|D3YU42_MOUSE;tr|A0A0G2JFV1|A0A0G2JFV1_MOUSE;tr|A0A0G2JGU2|A0A0G2JGU2_MOUSE;tr|A0A0G2JEF0|A0A0G2JEF0_MOUSE	281840000	560170000	396200000	248050000	366440000	317180000	304690000	371350000	264400000	304680000	0	369530000	223790000	451110000	357140000
Q9D136	2-oxoglutarate and iron-dependent oxygenase domain-containing protein 3 (EC 1.14.11.-)	sp|Q9D136|OGFD3_MOUSE	0	0	0	0	0	0	0	0	0	0	0	0	0	97066000	0
Z4YJV4	2-oxoglutarate dehydrogenase, mitochondrial	tr|Z4YJV4|Z4YJV4_MOUSE	0	0	0	0	0	0	0	0	45161000	0	0	0	0	0	0
Q60597	2-oxoglutarate dehydrogenase, mitochondrial (EC 1.2.4.2) (2-oxoglutarate dehydrogenase complex component E1) (OGDC-E1) (Alpha-ketoglutarate dehydrogenase)	sp|Q60597|ODO1_MOUSE;sp|Q60597-2|ODO1_MOUSE	4928100000	5044400000	5051000000	5871900000	5997300000	3585700000	4010000000	5064000000	5956000000	2230800000	5992200000	7326400000	8294400000	5649100000	2305000000
Q6P3A8	2-oxoisovalerate dehydrogenase subunit beta, mitochondrial (EC 1.2.4.4) (Branched-chain alpha-keto acid dehydrogenase E1 component beta chain) (BCKDE1B) (BCKDH E1-beta)	sp|Q6P3A8|ODBB_MOUSE;sp|Q6P3A8-2|ODBB_MOUSE	7840300000	10774000000	9427500000	8516400000	6717100000	9964200000	11189000000	10398000000	9063300000	9057500000	7767600000	9270300000	9417800000	8665600000	6479500000
B2RXC8	3222402P14Rik protein (MCG15724, isoform CRA_b) (Protein phosphatase 2, regulatory subunit B'', alpha)	tr|B2RXC8|B2RXC8_MOUSE;tr|Q8BXX8|Q8BXX8_MOUSE	54299000	0	0	0	0	0	0	0	0	0	0	0	0	0	0
Q99N96	39S ribosomal protein L1, mitochondrial (L1mt) (MRP-L1)	sp|Q99N96|RM01_MOUSE;tr|Q9D3F3|Q9D3F3_MOUSE;tr|Q9CUL8|Q9CUL8_MOUSE	2573600000	3275600000	2980700000	3097200000	2688200000	2796000000	2867400000	3151100000	2825800000	2672700000	2849100000	2604400000	2244000000	2917500000	3160200000
Q3TBW2	39S ribosomal protein L10, mitochondrial (L10mt) (MRP-L10)	sp|Q3TBW2|RM10_MOUSE	4419600000	3501600000	4129700000	5788600000	4483800000	4415600000	4723400000	3814000000	5657700000	4965200000	3707600000	3914300000	4935600000	3264400000	3797500000
Q9DB15	39S ribosomal protein L12, mitochondrial (L12mt) (MRP-L12)	sp|Q9DB15|RM12_MOUSE	7196300000	12587000000	7651100000	11020000000	8539400000	6443500000	7357300000	9554700000	6425900000	8042500000	8409900000	6062100000	7624200000	8201500000	12462000000
Q9D1I6	39S ribosomal protein L14, mitochondrial (L14mt) (MRP-L14)	sp|Q9D1I6|RM14_MOUSE	2808200000	3829400000	2616600000	3150400000	2864800000	2588600000	2406600000	2654800000	3625600000	2211100000	2568700000	4090500000	3423600000	2241200000	2293000000
Q9CPR5	39S ribosomal protein L15, mitochondrial (L15mt) (MRP-L15)	sp|Q9CPR5|RM15_MOUSE;sp|Q9CPR5-2|RM15_MOUSE;tr|A0A0A6YVP4|A0A0A6YVP4_MOUSE	4493100000	3917200000	3902500000	3161400000	6337100000	4556800000	4367500000	3272600000	4970700000	4306200000	2757500000	4820500000	4989000000	3356500000	4017100000
Q99N93	39S ribosomal protein L16, mitochondrial (L16mt) (MRP-L16)	sp|Q99N93|RM16_MOUSE;tr|Q9CSU4|Q9CSU4_MOUSE	1281400000	1444700000	1383900000	1874100000	939540000	1633100000	1745200000	1974000000	1697000000	1725700000	2489700000	1358300000	1514600000	1989100000	2083400000
Q9D8P4	39S ribosomal protein L17, mitochondrial (L17mt) (MRP-L17)	sp|Q9D8P4|RM17_MOUSE	2081900000	2341700000	1797300000	2393500000	1995500000	2108800000	1973100000	2904400000	1562000000	2331900000	2540600000	1801500000	1567100000	2000600000	2035000000
Q9CQL5	39S ribosomal protein L18, mitochondrial (L18mt) (MRP-L18)	sp|Q9CQL5|RM18_MOUSE;tr|Q8BTQ6|Q8BTQ6_MOUSE	480830000	717360000	580990000	0	773450000	843890000	0	0	476750000	0	0	629730000	0	0	0
Q9D338	39S ribosomal protein L19, mitochondrial (L19mt) (MRP-L19)	sp|Q9D338|RM19_MOUSE;tr|Q3URF5|Q3URF5_MOUSE;tr|Q6P8U3|Q6P8U3_MOUSE	5674500000	4921900000	4705400000	4918100000	5032900000	5495600000	6422200000	6826700000	5249000000	5998500000	6027000000	5562100000	5092100000	5865100000	5633300000
B1B1D8	39S ribosomal protein L2, mitochondrial	tr|B1B1D8|B1B1D8_MOUSE;sp|Q9D773|RM02_MOUSE	5904200000	5825200000	4064500000	3379800000	2445400000	3325700000	2196400000	4043500000	2649100000	5711800000	6906000000	3412500000	5274100000	4510700000	10642000000
V9GXI7	39S ribosomal protein L20, mitochondrial	tr|V9GXI7|V9GXI7_MOUSE;sp|Q9CQL4|RM20_MOUSE;tr|Q91YJ4|Q91YJ4_MOUSE	0	0	0	0	0	394370000	328010000	0	452560000	0	463990000	0	0	0	0
Q8BU88	39S ribosomal protein L22, mitochondrial (L22mt) (MRP-L22)	sp|Q8BU88|RM22_MOUSE	692610000	900740000	694070000	794030000	610530000	1182100000	1196700000	1008600000	855840000	1107700000	1323800000	600110000	814830000	715920000	914380000
Q9CQ06	39S ribosomal protein L24, mitochondrial (L24mt) (MRP-L24)	sp|Q9CQ06|RM24_MOUSE	953340000	1385100000	975440000	1537900000	1186100000	1100600000	1183400000	2013200000	371970000	1186600000	1658600000	1007500000	792680000	1361100000	2207100000
Q99N92	39S ribosomal protein L27, mitochondrial (L27mt) (MRP-L27)	sp|Q99N92|RM27_MOUSE	3183700000	4340200000	4120500000	4403200000	3361100000	4735600000	4341100000	3908800000	4443600000	4198600000	3245300000	4352800000	3483400000	4517600000	3859000000
Q9D1B9	39S ribosomal protein L28, mitochondrial (L28mt) (MRP-L28)	sp|Q9D1B9|RM28_MOUSE	2605400000	3045300000	3224400000	2793100000	3441900000	2143300000	2707400000	4015100000	2696400000	3532400000	3139600000	2000700000	3181400000	3148300000	3845000000
D3Z456	39S ribosomal protein L3, mitochondrial (Mitochondrial ribosomal protein L3, isoform CRA_a)	tr|D3Z456|D3Z456_MOUSE;tr|Q91XB2|Q91XB2_MOUSE;sp|Q99N95|RM03_MOUSE;tr|Q05DC5|Q05DC5_MOUSE;tr|F6W7C7|F6W7C7_MOUSE	3921800000	3900000000	3098800000	4394400000	5297800000	4332500000	3241400000	4080800000	3471000000	3196400000	3526900000	3512900000	4016700000	3591200000	4453900000
Q9D7N6	39S ribosomal protein L30, mitochondrial (L30mt) (MRP-L30)	sp|Q9D7N6|RM30_MOUSE	202420000	0	188640000	0	160860000	189050000	213300000	323190000	0	209500000	0	0	162610000	279540000	315660000
Q9DCI9	39S ribosomal protein L32, mitochondrial (L32mt) (MRP-L32) (Heart-expressed gene 1 protein)	sp|Q9DCI9|RM32_MOUSE	229770000	0	299410000	0	0	153810000	0	0	257440000	0	0	160270000	173730000	0	0
Q99N91	39S ribosomal protein L34, mitochondrial (L34mt) (MRP-L34)	sp|Q99N91|RM34_MOUSE	350280000	317940000	199290000	0	298620000	262140000	259860000	107710000	0	0	0	0	0	243300000	0
Q9CQL6	39S ribosomal protein L35, mitochondrial (L35mt) (MRP-L35)	sp|Q9CQL6|RM35_MOUSE	0	435650000	0	0	0	0	308590000	327100000	0	0	0	0	0	0	431680000
Q921S7	39S ribosomal protein L37, mitochondrial (L37mt) (MRP-L37)	sp|Q921S7|RM37_MOUSE	3330300000	3635500000	3768800000	3798300000	2803600000	3628600000	3478400000	4996900000	3575600000	3577000000	4169500000	4190500000	4518400000	3432600000	4412600000
Q9DCU6	39S ribosomal protein L4, mitochondrial (L4mt) (MRP-L4)	sp|Q9DCU6|RM04_MOUSE	1924400000	2649300000	2008700000	1383900000	1800100000	2035000000	2001200000	2864500000	1776100000	2098600000	2171400000	1908800000	1745400000	2193300000	2731900000
D3Z7C0	39S ribosomal protein L40, mitochondrial	tr|D3Z7C0|D3Z7C0_MOUSE;tr|Q3UKS6|Q3UKS6_MOUSE;sp|Q9Z2Q5|RM40_MOUSE	2437100000	1746700000	1744200000	1896200000	2785800000	2071800000	2006300000	2364200000	1968200000	2049600000	2484200000	2127700000	2129100000	1664200000	2251600000
Q9CQN7	39S ribosomal protein L41, mitochondrial (L41mt) (MRP-L41)	sp|Q9CQN7|RM41_MOUSE;tr|F7CXS7|F7CXS7_MOUSE	1580600000	1576200000	1142100000	860370000	3024400000	1497400000	2031400000	1099500000	1645900000	1265600000	1363900000	1414000000	1771200000	700620000	535500000
Q9CPV3	39S ribosomal protein L42, mitochondrial (L42mt) (MRP-L42) (28S ribosomal protein S32, mitochondrial) (MRP-S32) (S32mt) (39S ribosomal protein L31, mitochondrial) (L31mt) (MRP-L31)	sp|Q9CPV3|RM42_MOUSE	0	187860000	0	106780000	0	0	0	0	193000000	0	0	0	0	0	0
Q9D0Q7	39S ribosomal protein L45, mitochondrial (L45mt) (MRP-L45)	sp|Q9D0Q7|RM45_MOUSE;tr|Q9CSZ8|Q9CSZ8_MOUSE	816850000	1005200000	1333800000	1784500000	1068400000	1279300000	1628200000	1902400000	1251300000	1159200000	1701100000	1079100000	1358500000	1482500000	1719000000
Q9EQI8	39S ribosomal protein L46, mitochondrial (L46mt) (MRP-L46)	sp|Q9EQI8|RM46_MOUSE;tr|Q9D9V9|Q9D9V9_MOUSE	3463200000	4464600000	3052400000	4637200000	4733000000	2822500000	3949200000	4432200000	3322300000	4742100000	4052100000	3153700000	4341600000	4075000000	4206400000
Q8K2Y7	39S ribosomal protein L47, mitochondrial (L47mt) (MRP-L47)	sp|Q8K2Y7|RM47_MOUSE	1584300000	1869300000	1586700000	1485800000	1950400000	1657200000	1667700000	1685400000	2024200000	1636800000	1304300000	2102900000	2283700000	1491200000	1198100000
E9QPQ8	39S ribosomal protein L48, mitochondrial	tr|E9QPQ8|E9QPQ8_MOUSE;tr|A2VCS1|A2VCS1_MOUSE;sp|Q8JZS9|RM48_MOUSE	772840000	465600000	481070000	0	0	510700000	595230000	448670000	377460000	550490000	0	719660000	583830000	462350000	610630000
Q9CQ40	39S ribosomal protein L49, mitochondrial (L49mt) (MRP-L49)	sp|Q9CQ40|RM49_MOUSE;tr|Q8BTB8|Q8BTB8_MOUSE	2500600000	2097200000	2875200000	1956700000	3304600000	2722000000	2738300000	2551700000	2434700000	2910100000	2660600000	2513200000	2616700000	2601300000	1987700000
Q8VDT9	39S ribosomal protein L50, mitochondrial (L50mt) (MRP-L50)	sp|Q8VDT9|RM50_MOUSE	3028400000	2656600000	2426100000	2175600000	3523200000	2106500000	3286100000	2164000000	2815000000	2254700000	2432600000	2283800000	2517100000	2035300000	1921500000
Q9CPY1	39S ribosomal protein L51, mitochondrial (L51mt) (MRP-L51) (bMRP-64) (bMRP64)	sp|Q9CPY1|RM51_MOUSE	1033300000	2479000000	988570000	1452800000	1089900000	1517300000	1470600000	1883500000	876230000	1487000000	1541900000	1385600000	1061900000	1690600000	2226700000
Q9D0Y8	39S ribosomal protein L52, mitochondrial (L52mt) (MRP-L52)	sp|Q9D0Y8|RM52_MOUSE	0	49907000	0	0	0	0	0	0	0	0	0	0	0	0	0
Q9D1H8	39S ribosomal protein L53, mitochondrial (L53mt) (MRP-L53)	sp|Q9D1H8|RM53_MOUSE	2055600000	3125000000	1464500000	1872900000	1543800000	1518900000	1185000000	1815700000	1615500000	1258700000	1127100000	900510000	1504500000	1406600000	1954000000
Q9CPW3	39S ribosomal protein L54, mitochondrial (L54mt) (MRP-L54)	sp|Q9CPW3|RM54_MOUSE	0	165400000	0	0	0	0	0	0	0	0	0	0	0	0	0
Q9CZ83	39S ribosomal protein L55, mitochondrial (L55mt) (MRP-L55)	sp|Q9CZ83|RM55_MOUSE;sp|Q9CZ83-2|RM55_MOUSE	647900000	550440000	205590000	394390000	825620000	333470000	329440000	339860000	408000000	366670000	230350000	482200000	423870000	502310000	588870000
Q91WT7	3-alpha-hydroxysteroid dehydrogenase type 1 (Aldo-keto reductase family 1, member C14) (Aldo-keto reductase family 1, member C14, isoform CRA_b) (Putative uncharacterized protein)	tr|Q91WT7|Q91WT7_MOUSE	0	186670000	0	0	0	0	0	0	0	211650000	0	0	0	0	0
P70245	3-beta-hydroxysteroid-Delta(8),Delta(7)-isomerase (EC 5.3.3.5) (Cholestenol Delta-isomerase) (Delta(8)-Delta(7) sterol isomerase) (D8-D7 sterol isomerase) (Emopamil-binding protein)	sp|P70245|EBP_MOUSE;tr|A2AC29|A2AC29_MOUSE	351670000	924340000	479810000	0	0	909540000	545200000	1114600000	474750000	478980000	773160000	514370000	554980000	0	1208600000
F2Z470	3-hydroxy-3-methylglutaryl coenzyme A reductase (HMG-CoA reductase) (EC 1.1.1.34)	tr|F2Z470|F2Z470_MOUSE;sp|Q01237|HMDH_MOUSE;tr|Q6PB59|Q6PB59_MOUSE	18501000	0	0	0	0	0	0	0	0	0	0	0	0	0	0
Q8JZV9	3-hydroxybutyrate dehydrogenase type 2 (EC 1.1.1.-) (EC 1.1.1.30) (Dehydrogenase/reductase SDR family member 6) (R-beta-hydroxybutyrate dehydrogenase)	sp|Q8JZV9|BDH2_MOUSE;tr|G3UWD3|G3UWD3_MOUSE	856610000	729400000	976120000	579840000	830960000	1172900000	1136500000	542530000	1393200000	1164400000	871160000	1194700000	1188600000	878420000	673150000
Q99L13	3-hydroxyisobutyrate dehydrogenase, mitochondrial (HIBADH) (EC 1.1.1.31)	sp|Q99L13|3HIDH_MOUSE;tr|A0ZNJ2|A0ZNJ2_MOUSE	140820000000	155060000000	161750000000	139260000000	159430000000	138840000000	153090000000	157020000000	150530000000	157250000000	174540000000	146090000000	160940000000	157520000000	169960000000
Q8QZS1	3-hydroxyisobutyryl-CoA hydrolase, mitochondrial (EC 3.1.2.4) (3-hydroxyisobutyryl-coenzyme A hydrolase) (HIB-CoA hydrolase) (HIBYL-CoA-H)	sp|Q8QZS1|HIBCH_MOUSE;tr|E0CX19|E0CX19_MOUSE	63488000000	50099000000	58412000000	58704000000	59024000000	50749000000	47533000000	56948000000	54150000000	54433000000	58279000000	49314000000	44309000000	50802000000	56706000000
Q8JZS7	3-hydroxymethyl-3-methylglutaryl-CoA lyase, cytoplasmic (EC 4.1.3.4) (3-hydroxymethyl-3-methylglutaryl-CoA lyase-like protein 1)	sp|Q8JZS7|HMGC2_MOUSE;tr|D3YVU9|D3YVU9_MOUSE;tr|Q3TPS7|Q3TPS7_MOUSE;tr|V9GWZ9|V9GWZ9_MOUSE;tr|V9GXD2|V9GXD2_MOUSE	434000000	740430000	0	507760000	0	0	0	554070000	1244000000	0	479700000	0	0	508240000	478660000
Q921H8	3-ketoacyl-CoA thiolase A, peroxisomal (EC 2.3.1.16) (Acetyl-CoA acyltransferase A) (Beta-ketothiolase A) (Peroxisomal 3-oxoacyl-CoA thiolase A)	sp|Q921H8|THIKA_MOUSE;tr|Q3UPU8|Q3UPU8_MOUSE;tr|H3BKL5|H3BKL5_MOUSE;tr|Q8BLD7|Q8BLD7_MOUSE;tr|H3BJZ9|H3BJZ9_MOUSE;tr|Q3TUU3|Q3TUU3_MOUSE;tr|Q3UKM0|Q3UKM0_MOUSE;sp|Q8VCH0|THIKB_MOUSE	8913200000	9224600000	11185000000	8969000000	10073000000	8984700000	10184000000	10041000000	14641000000	15940000000	17533000000	14550000000	13994000000	15985000000	17793000000
Q8BWT1	3-ketoacyl-CoA thiolase, mitochondrial (EC 2.3.1.16) (Acetyl-CoA acyltransferase) (Beta-ketothiolase) (Mitochondrial 3-oxoacyl-CoA thiolase)	sp|Q8BWT1|THIM_MOUSE;tr|Q3UKH3|Q3UKH3_MOUSE	58890000000	65821000000	46002000000	55516000000	64562000000	49756000000	47946000000	61514000000	57890000000	56374000000	60509000000	57606000000	50404000000	60549000000	65501000000
O88736	3-keto-steroid reductase (EC 1.1.1.270) (17-beta-hydroxysteroid dehydrogenase 7) (17-beta-HSD 7) (Estradiol 17-beta-dehydrogenase 7) (EC 1.1.1.62)	sp|O88736|DHB7_MOUSE;tr|Q8C5N9|Q8C5N9_MOUSE	756360000	1018400000	516600000	0	780180000	932660000	661460000	812050000	845090000	623570000	354900000	623080000	463320000	667190000	871870000
Q148P2	3-oxoacyl-[acyl-carrier-protein] synthase, mitochondrial (EC 2.3.1.41)	tr|Q148P2|Q148P2_MOUSE;sp|Q9D404|OXSM_MOUSE	6416400000	7976000000	7169600000	7727700000	5800100000	6595100000	6254900000	7417600000	8119600000	6281400000	5931300000	6846000000	6713100000	5400500000	7019300000
Q6ZWZ6	40S ribosomal protein S12	tr|Q6ZWZ6|Q6ZWZ6_MOUSE;sp|P63323|RS12_MOUSE	39936000000	42369000000	33527000000	22772000000	39775000000	30996000000	29754000000	26586000000	35783000000	29201000000	37683000000	29838000000	29362000000	34793000000	27243000000
P62843	40S ribosomal protein S15 (RIG protein)	sp|P62843|RS15_MOUSE;tr|D3YTQ9|D3YTQ9_MOUSE;tr|Q3UK70|Q3UK70_MOUSE	11069000000	30444000000	15901000000	25511000000	17924000000	14480000000	15788000000	23695000000	10232000000	17835000000	17794000000	11821000000	9592600000	19976000000	29024000000
Q9CZX8	40S ribosomal protein S19	sp|Q9CZX8|RS19_MOUSE;tr|Q5M9P3|Q5M9P3_MOUSE;tr|D3YUT3|D3YUT3_MOUSE;tr|D3Z5R8|D3Z5R8_MOUSE;tr|D3Z722|D3Z722_MOUSE;tr|D3YUG3|D3YUG3_MOUSE	31276000000	21331000000	29979000000	37530000000	39795000000	28335000000	25196000000	32750000000	19928000000	28502000000	31243000000	20428000000	22005000000	31149000000	37061000000
Q8C1L7	40S ribosomal protein S21	tr|Q8C1L7|Q8C1L7_MOUSE;sp|Q9CQR2|RS21_MOUSE	8335100000	10255000000	6856600000	11623000000	8763200000	7134100000	7448500000	7726300000	5338300000	6525600000	10370000000	8800800000	4911700000	5799000000	9625200000
Q497N1	40S ribosomal protein S26	tr|Q497N1|Q497N1_MOUSE;sp|P62855|RS26_MOUSE	18006000000	16150000000	11410000000	10799000000	12283000000	12883000000	12392000000	13330000000	15168000000	11332000000	12840000000	12685000000	11968000000	13771000000	10803000000
A0A0G2JDW7	40S ribosomal protein S27 (Fragment)	tr|A0A0G2JDW7|A0A0G2JDW7_MOUSE;sp|Q6ZWU9|RS27_MOUSE;tr|A0A0G2JG29|A0A0G2JG29_MOUSE	1884300000	0	0	1605000000	1702000000	610270000	2305300000	0	1395000000	2165200000	2331700000	2133600000	1801600000	0	1552100000
Q6ZWY3	40S ribosomal protein S27-like	sp|Q6ZWY3|RS27L_MOUSE;tr|D6RH49|D6RH49_MOUSE;tr|D3YYB0|D3YYB0_MOUSE	4104500000	6379000000	3422100000	8059200000	5856700000	2605300000	4154300000	2079800000	3911200000	2614200000	3551300000	4205400000	6193900000	5315100000	3316300000
G3UYV7	40S ribosomal protein S28 (Fragment)	tr|G3UYV7|G3UYV7_MOUSE;tr|Q059I1|Q059I1_MOUSE;sp|P62858|RS28_MOUSE	9642100000	11392000000	12428000000	11043000000	20496000000	14082000000	15401000000	9770200000	9268200000	11678000000	15612000000	17065000000	9922300000	12213000000	12523000000
P62274	40S ribosomal protein S29	sp|P62274|RS29_MOUSE	6021100000	10892000000	4447500000	6156200000	0	3829900000	4732800000	6030900000	3828000000	5068700000	2985000000	2692800000	2789100000	6721200000	2980500000
Q642K5	40S ribosomal protein S30	tr|Q642K5|Q642K5_MOUSE;tr|Q3THB2|Q3THB2_MOUSE;tr|Q920W8|Q920W8_MOUSE;tr|Q91V99|Q91V99_MOUSE;sp|P62862|RS30_MOUSE	51438000000	64388000000	54887000000	60103000000	55244000000	36633000000	61988000000	33830000000	46766000000	55835000000	47008000000	56563000000	41162000000	49049000000	41933000000
Q564F3	40S ribosomal protein S3a	tr|Q564F3|Q564F3_MOUSE;sp|P97351|RS3A_MOUSE;tr|Q9D1S3|Q9D1S3_MOUSE;tr|Q3UAC2|Q3UAC2_MOUSE;tr|Q3U5P8|Q3U5P8_MOUSE;tr|Q3UJU5|Q3UJU5_MOUSE	61592000000	51209000000	59846000000	64838000000	72481000000	54879000000	48896000000	58666000000	47209000000	55780000000	64663000000	69122000000	67042000000	49790000000	64714000000
Q3V1Z5	40S ribosomal protein S4	tr|Q3V1Z5|Q3V1Z5_MOUSE	1585700000	1124100000	1395700000	0	2212400000	885680000	1450200000	0	1538300000	2050400000	1232600000	1543100000	0	1887900000	0
Q91V55	40S ribosomal protein S5 (Putative uncharacterized protein) (Ribosomal protein S5) (Ribosomal protein S5, isoform CRA_a)	tr|Q91V55|Q91V55_MOUSE;tr|D3YYM6|D3YYM6_MOUSE	56853000000	71503000000	44455000000	54128000000	54973000000	46141000000	51005000000	55565000000	44718000000	52828000000	56922000000	64988000000	51372000000	50787000000	56638000000
Q5BLK1	40S ribosomal protein S6	tr|Q5BLK1|Q5BLK1_MOUSE;sp|P62754|RS6_MOUSE;tr|Q8BT09|Q8BT09_MOUSE;tr|Q3TL53|Q3TL53_MOUSE	11004000000	14696000000	8970500000	11963000000	10560000000	9155100000	8938900000	12338000000	7945100000	10169000000	10756000000	9581100000	8263700000	7986900000	11525000000
Q497E9	40S ribosomal protein S8	tr|Q497E9|Q497E9_MOUSE;sp|P62242|RS8_MOUSE;tr|Q5M9L9|Q5M9L9_MOUSE;tr|Q3UJU6|Q3UJU6_MOUSE;tr|Q9CQW4|Q9CQW4_MOUSE;tr|Q3UA25|Q3UA25_MOUSE;tr|Q9CRJ5|Q9CRJ5_MOUSE	52052000000	45607000000	41496000000	33286000000	44587000000	48026000000	43920000000	51583000000	46316000000	45166000000	49932000000	43951000000	51734000000	43834000000	43549000000
Q6ZWN5	40S ribosomal protein S9	sp|Q6ZWN5|RS9_MOUSE;tr|F7CJS8|F7CJS8_MOUSE;tr|D3YWH9|D3YWH9_MOUSE;tr|Q96EC0|Q96EC0_MOUSE;tr|Q9CXW7|Q9CXW7_MOUSE	38070000000	48849000000	38469000000	49274000000	45190000000	31481000000	39454000000	36035000000	39389000000	40013000000	35097000000	49145000000	43168000000	36846000000	35654000000
Q61112	45 kDa calcium-binding protein (Cab45) (Stromal cell-derived factor 4) (SDF-4)	sp|Q61112|CAB45_MOUSE;sp|Q61112-2|CAB45_MOUSE	781240000	1729500000	988780000	1162200000	1405800000	1787000000	1143600000	1533800000	1230200000	1030900000	1315100000	1261200000	1402500000	1146800000	1147500000
Q6NXM5	4632419I22Rik protein	tr|Q6NXM5|Q6NXM5_MOUSE	300610000	0	0	0	0	0	0	0	0	0	0	0	0	0	0
W6PPR4	480-kDa ankyrinG	tr|W6PPR4|W6PPR4_MOUSE;tr|W6PPA1|W6PPA1_MOUSE	118000000000	132630000000	127500000000	137450000000	116140000000	115350000000	118780000000	122280000000	120790000000	127110000000	131000000000	127880000000	127240000000	132060000000	147050000000
A4FUW1	4932417H02Rik protein (Fragment)	tr|A4FUW1|A4FUW1_MOUSE;tr|A2ACM0|A2ACM0_MOUSE;sp|Q8K4Q0|RPTOR_MOUSE	7726600000	7802000000	9251400000	9084200000	6690500000	8702000000	9904500000	8968400000	7850100000	9451500000	10095000000	8528600000	8494200000	9995700000	10089000000
P61922	4-aminobutyrate aminotransferase, mitochondrial (EC 2.6.1.19) ((S)-3-amino-2-methylpropionate transaminase) (EC 2.6.1.22) (GABA aminotransferase) (GABA-AT) (Gamma-amino-N-butyrate transaminase) (GABA transaminase) (GABA-T) (L-AIBAT)	sp|P61922|GABT_MOUSE;tr|Q3V1S0|Q3V1S0_MOUSE;sp|P61922-2|GABT_MOUSE	753200000000	716390000000	799790000000	693360000000	776430000000	690210000000	724650000000	785260000000	686060000000	702020000000	762320000000	667050000000	602510000000	702680000000	741140000000
Q9DCU9	4-hydroxy-2-oxoglutarate aldolase, mitochondrial (EC 4.1.3.16) (Dihydrodipicolinate synthase-like) (DHDPS-like protein) (Probable 2-keto-4-hydroxyglutarate aldolase) (Probable KHG-aldolase)	sp|Q9DCU9|HOGA1_MOUSE;tr|E9Q1R2|E9Q1R2_MOUSE	0	0	25130000	0	0	0	0	0	0	0	0	0	0	29747000	0
Q8K248	4-hydroxyphenylpyruvate dioxygenase-like protein (EC 1.13.-.-) (Glyoxalase domain-containing protein 1)	sp|Q8K248|HPDL_MOUSE	0	0	0	0	0	0	0	0	0	637620000	0	0	0	0	0
Q5SVF7	4-nitrophenylphosphatase domain and non-neuronal SNAP25-like protein homolog 1 (C. elegans), isoform CRA_f (Putative uncharacterized protein)	tr|Q5SVF7|Q5SVF7_MOUSE;sp|O55125|NIPS1_MOUSE;tr|Q3UGS1|Q3UGS1_MOUSE;tr|Q5SVG6|Q5SVG6_MOUSE	41661000000	58108000000	26128000000	52895000000	42617000000	25168000000	35157000000	40158000000	30533000000	28986000000	31967000000	29336000000	36385000000	38035000000	45855000000
Q9JLJ2	4-trimethylaminobutyraldehyde dehydrogenase (TMABADH) (EC 1.2.1.47) (Aldehyde dehydrogenase family 9 member A1) (EC 1.2.1.3)	sp|Q9JLJ2|AL9A1_MOUSE;tr|Q3UDG0|Q3UDG0_MOUSE;tr|Q3TMT4|Q3TMT4_MOUSE;tr|Q3THE7|Q3THE7_MOUSE;tr|A7VL18|A7VL18_MOUSE;tr|Q3U367|Q3U367_MOUSE;tr|Q3V1N7|Q3V1N7_MOUSE;tr|Q3TG52|Q3TG52_MOUSE	43852000000	64577000000	55319000000	54476000000	47106000000	52325000000	48948000000	56498000000	65380000000	52759000000	54528000000	52765000000	56250000000	54237000000	54054000000
Q0VEE0	5' nucleotidase, ecto (5' nucleotidase, ecto, isoform CRA_a)	tr|Q0VEE0|Q0VEE0_MOUSE;sp|Q61503|5NTD_MOUSE;tr|Q8C8G9|Q8C8G9_MOUSE	1179900000	2102700000	1666600000	2485800000	1708700000	1426100000	1162500000	1666500000	1827900000	1844100000	2309100000	1955600000	2508700000	1795100000	2374100000
Q9JM14	5'(3')-deoxyribonucleotidase, cytosolic type (EC 3.1.3.-) (Cytosolic 5',3'-pyrimidine nucleotidase) (Deoxy-5'-nucleotidase 1) (dNT-1)	sp|Q9JM14|NT5C_MOUSE;tr|A2A9X5|A2A9X5_MOUSE	14299000000	18080000000	21511000000	25532000000	17280000000	14504000000	20808000000	28137000000	13845000000	16710000000	21482000000	12732000000	10930000000	20221000000	23181000000
Q8VCE6	5'(3')-deoxyribonucleotidase, mitochondrial (5',3'-nucleotidase, mitochondrial) (EC 3.1.3.-) (Deoxy-5'-nucleotidase 2) (dNT-2)	sp|Q8VCE6|NT5M_MOUSE	4443600000	3272500000	5191400000	4299500000	4412900000	4328100000	5138400000	5669000000	4787400000	4886300000	4710300000	4628100000	3095700000	4692100000	3797300000
Q9CUX1	52 kDa repressor of the inhibitor of the protein kinase (p52rIPK) (58 kDa interferon-induced protein kinase-interacting protein) (p58IPK-interacting protein) (THAP domain-containing protein 0)	sp|Q9CUX1|P52K_MOUSE	0	0	146670000	0	392700000	265100000	0	0	269570000	184720000	220230000	0	0	0	0
A0A087WQN7	5'-3' exoribonuclease 1	tr|A0A087WQN7|A0A087WQN7_MOUSE;tr|F8VQ87|F8VQ87_MOUSE;sp|P97789-2|XRN1_MOUSE;sp|P97789|XRN1_MOUSE;sp|P97789-3|XRN1_MOUSE;tr|A0A087WNV6|A0A087WNV6_MOUSE	1848600000	2265800000	2156800000	2306500000	1998600000	2568300000	2353800000	2211200000	1813300000	2011500000	1959000000	1671500000	2183900000	1917700000	2603400000
Q6P8K5	5730601F06Rik protein (Fragment)	tr|Q6P8K5|Q6P8K5_MOUSE;tr|E9Q2S7|E9Q2S7_MOUSE	0	0	0	39581000	0	0	0	0	0	0	0	0	0	0	0
A0A0R4J0X2	5-aminolevulinate synthase (EC 2.3.1.37) (5-aminolevulinic acid synthase) (Delta-ALA synthase) (Delta-aminolevulinate synthase)	tr|A0A0R4J0X2|A0A0R4J0X2_MOUSE;tr|Q3V0B2|Q3V0B2_MOUSE;sp|Q8VC19|HEM1_MOUSE	153790000	148850000	165540000	130860000	0	0	165510000	160140000	171600000	111980000	135020000	0	186890000	170440000	138100000
Q8BRK8	5'-AMP-activated protein kinase catalytic subunit alpha-2 (AMPK subunit alpha-2) (EC 2.7.11.1) (Acetyl-CoA carboxylase kinase) (ACACA kinase) (EC 2.7.11.27) (Hydroxymethylglutaryl-CoA reductase kinase) (HMGCR kinase) (EC 2.7.11.31)	sp|Q8BRK8|AAPK2_MOUSE	4091600000	5216500000	3442600000	6642800000	3479600000	4972600000	4284400000	5564100000	3555700000	5098100000	5318100000	4079100000	3662600000	5588600000	5630400000
Q6PAM0	5'-AMP-activated protein kinase subunit beta-2 (AMPK subunit beta-2)	sp|Q6PAM0|AAKB2_MOUSE;tr|D6RG50|D6RG50_MOUSE	5276000000	6847200000	4145100000	6109200000	4726300000	5056500000	4457400000	5883900000	3764400000	5117600000	5759100000	5201800000	6081200000	5227900000	5316900000
B1AXI9	5-azacytidine induced gene 1 (Centrosomal protein of 131 kDa)	tr|B1AXI9|B1AXI9_MOUSE;tr|J3QMP9|J3QMP9_MOUSE;sp|Q62036|CP131_MOUSE	750960000	701250000	1162700000	1162400000	837950000	655410000	934150000	1007800000	677350000	1037300000	1125200000	799220000	860680000	898940000	1196600000
Q9QYP6	5-azacytidine-induced protein 2	sp|Q9QYP6|AZI2_MOUSE;sp|Q9QYP6-2|AZI2_MOUSE;tr|F7A092|F7A092_MOUSE;tr|D3Z7S3|D3Z7S3_MOUSE	342780000	443670000	388390000	398260000	514550000	695620000	331950000	449460000	198070000	422310000	463720000	307850000	384100000	378310000	422830000
L7N466	5-formyltetrahydrofolate cyclo-ligase (EC 6.3.3.2)	tr|L7N466|L7N466_MOUSE;tr|Q3TYX5|Q3TYX5_MOUSE;tr|Q8R1G5|Q8R1G5_MOUSE;sp|Q9D110|MTHFS_MOUSE	0	0	0	0	0	0	0	178110000	0	0	128270000	0	0	124270000	0
Q0VES5	5-hydroxytryptamine (Serotonin) receptor 1B (MCG4326)	tr|Q0VES5|Q0VES5_MOUSE;sp|P28334|5HT1B_MOUSE	0	0	0	131490000	0	0	0	0	0	0	0	0	0	0	0
Q543D4	5-hydroxytryptamine (Serotonin) receptor 2 A (5-hydroxytryptamine (Serotonin) receptor 2A) (Putative uncharacterized protein)	tr|Q543D4|Q543D4_MOUSE;sp|P35363|5HT2A_MOUSE	309870000	143050000	0	0	0	0	0	0	0	0	0	0	0	0	0
Q91X76	5'-nucleotidase domain containing 2 (5'-nucleotidase domain-containing 2)	tr|Q91X76|Q91X76_MOUSE;tr|Q9CY30|Q9CY30_MOUSE	89232000	0	0	0	144150000	0	0	0	0	0	0	0	0	0	0
Q3UHB1	5'-nucleotidase domain-containing protein 3 (EC 3.1.3.-) (GRP94-neighboring nucleotidase)	sp|Q3UHB1|NT5D3_MOUSE;tr|Q692V2|Q692V2_MOUSE	24097000000	30951000000	27132000000	27774000000	24535000000	33087000000	34799000000	38895000000	29015000000	33276000000	34113000000	24914000000	33785000000	26700000000	31487000000
Q8K010	5-oxoprolinase (EC 3.5.2.9) (5-oxo-L-prolinase) (5-OPase) (Pyroglutamase)	sp|Q8K010|OPLA_MOUSE;tr|E9Q484|E9Q484_MOUSE;tr|Q3TYS9|Q3TYS9_MOUSE	13460000000	17518000000	13916000000	12434000000	13902000000	14871000000	14822000000	16609000000	15739000000	14565000000	15308000000	14646000000	17564000000	15403000000	16944000000
Q8R1K4	5-phosphohydroxy-L-lysine phospho-lyase (EC 4.2.3.134) (Alanine--glyoxylate aminotransferase 2-like 2)	sp|Q8R1K4|AT2L2_MOUSE;sp|Q8R1K4-2|AT2L2_MOUSE	520060000	817940000	618270000	438750000	525240000	846410000	640890000	1033500000	541880000	431260000	496280000	446380000	493600000	494350000	590270000
P56379	6.8 kDa mitochondrial proteolipid	sp|P56379|68MP_MOUSE	50200000000	51384000000	0	0	0	0	0	79661000000	40512000000	0	0	0	45995000000	50814000000	87342000000
P63038	60 kDa heat shock protein, mitochondrial (60 kDa chaperonin) (Chaperonin 60) (CPN60) (HSP-65) (Heat shock protein 60) (HSP-60) (Hsp60) (Mitochondrial matrix protein P1)	sp|P63038|CH60_MOUSE	435490000000	553670000000	508750000000	540120000000	476570000000	389770000000	479530000000	470600000000	451690000000	479730000000	481170000000	431730000000	369200000000	480560000000	457420000000
V6BQR3	60kDa 4.1B MEF cell isoform (Fragment)	tr|V6BQR3|V6BQR3_MOUSE	0	0	0	543120000	335710000	0	113230000	343290000	391660000	612440000	477450000	520570000	414830000	497670000	743850000
Q5M8R8	60S acidic ribosomal protein P0	tr|Q5M8R8|Q5M8R8_MOUSE;sp|P14869|RLA0_MOUSE;tr|S4R1N1|S4R1N1_MOUSE;tr|D3YVM5|D3YVM5_MOUSE	0	0	0	0	0	0	0	0	0	117320000	352460000	327720000	0	0	203640000
P99027	60S acidic ribosomal protein P2	sp|P99027|RLA2_MOUSE	54457000000	52738000000	48061000000	60616000000	59028000000	47863000000	52224000000	44372000000	45280000000	44249000000	39866000000	52024000000	44374000000	48656000000	50103000000
Q99L48	60S ribosomal export protein NMD3	sp|Q99L48|NMD3_MOUSE	0	293530000	338780000	0	256000000	301490000	95130000	231060000	154600000	88469000	131260000	170580000	145110000	202880000	217650000
P47963	60S ribosomal protein L13 (A52)	sp|P47963|RL13_MOUSE;tr|Q5RKP3|Q5RKP3_MOUSE	65751000000	98554000000	77708000000	67366000000	68692000000	69686000000	77486000000	60463000000	85148000000	83570000000	65772000000	71541000000	72357000000	78585000000	56843000000
Q9CR57	60S ribosomal protein L14	sp|Q9CR57|RL14_MOUSE;tr|Q9CWK0|Q9CWK0_MOUSE	0	0	0	0	0	0	0	0	0	11897000000	0	0	0	0	0
P62717	60S ribosomal protein L18a	sp|P62717|RL18A_MOUSE;tr|Q3THJ0|Q3THJ0_MOUSE;tr|Q05CK2|Q05CK2_MOUSE;tr|F6YJW4|F6YJW4_MOUSE	39304000000	36954000000	39176000000	40320000000	41374000000	48911000000	34481000000	50036000000	46638000000	36921000000	46148000000	45940000000	49531000000	37611000000	36982000000
Q9CQM8	60S ribosomal protein L21 (MCG120646) (MCG121646, isoform CRA_a) (MCG121688) (MCG18971) (Putative uncharacterized protein) (Ribosomal protein L21) (Rpl21 protein)	tr|Q9CQM8|Q9CQM8_MOUSE;tr|Q4VA28|Q4VA28_MOUSE;sp|O09167|RL21_MOUSE	52821000000	60240000000	37548000000	38564000000	57697000000	43646000000	42834000000	42431000000	47313000000	43841000000	50602000000	44827000000	30849000000	40993000000	48359000000
P62830	60S ribosomal protein L23	sp|P62830|RL23_MOUSE	21357000000	23124000000	18412000000	28977000000	22771000000	17389000000	19919000000	25634000000	20295000000	17198000000	25734000000	19860000000	18772000000	21430000000	31324000000
Q8BP67	60S ribosomal protein L24	sp|Q8BP67|RL24_MOUSE;tr|Q3UW40|Q3UW40_MOUSE;tr|Q8BT08|Q8BT08_MOUSE;tr|Q9CS31|Q9CS31_MOUSE	77315000000	104010000000	87616000000	80519000000	66981000000	82483000000	84676000000	78297000000	81721000000	96632000000	65907000000	64600000000	76707000000	93339000000	93454000000
Q5BLJ9	60S ribosomal protein L27	tr|Q5BLJ9|Q5BLJ9_MOUSE;sp|P61358|RL27_MOUSE;tr|Q9CSM4|Q9CSM4_MOUSE	42137000000	48714000000	45501000000	57336000000	47427000000	41114000000	46030000000	41661000000	37848000000	43692000000	39416000000	33040000000	32258000000	48644000000	49874000000
P14115	60S ribosomal protein L27a (L29)	sp|P14115|RL27A_MOUSE	12368000000	10144000000	17843000000	25539000000	18341000000	18022000000	16836000000	25628000000	12783000000	17499000000	21839000000	18007000000	15908000000	16553000000	16852000000
F6QL70	60S ribosomal protein L29	tr|F6QL70|F6QL70_MOUSE;tr|Q5M8M8|Q5M8M8_MOUSE;sp|P47915|RL29_MOUSE;tr|D3Z1N9|D3Z1N9_MOUSE;tr|W4VSN7|W4VSN7_MOUSE;tr|F6YH22|F6YH22_MOUSE	67033000000	42012000000	36980000000	49005000000	81640000000	60592000000	62768000000	38711000000	48111000000	51649000000	42371000000	51755000000	33825000000	65451000000	42804000000
P62911	60S ribosomal protein L32	sp|P62911|RL32_MOUSE;tr|Q5PR09|Q5PR09_MOUSE	50868000000	58503000000	42287000000	40258000000	35554000000	36329000000	39649000000	41877000000	35494000000	39907000000	45010000000	43212000000	29915000000	41134000000	41907000000
Q9D1R9	60S ribosomal protein L34	sp|Q9D1R9|RL34_MOUSE;tr|A0A0G2JEY6|A0A0G2JEY6_MOUSE;tr|A0A0G2JGY8|A0A0G2JGY8_MOUSE	14283000000	15589000000	10628000000	8998900000	12199000000	11877000000	10886000000	7429700000	13286000000	9226600000	8275100000	13932000000	8037900000	9304500000	9483900000
Q6ZWV7	60S ribosomal protein L35	sp|Q6ZWV7|RL35_MOUSE;tr|G3UWD7|G3UWD7_MOUSE	20010000000	26070000000	31596000000	27754000000	34331000000	21557000000	30864000000	22012000000	22660000000	27863000000	28982000000	20488000000	22421000000	30766000000	25712000000
Q6ZWZ4	60S ribosomal protein L36	tr|Q6ZWZ4|Q6ZWZ4_MOUSE;tr|Q5M9L1|Q5M9L1_MOUSE;sp|P47964|RL36_MOUSE	11886000000	19735000000	14675000000	20171000000	16589000000	17322000000	15497000000	24205000000	9450400000	19820000000	22794000000	10391000000	12242000000	18805000000	25971000000
Q3UCH0	60S ribosomal protein L6	tr|Q3UCH0|Q3UCH0_MOUSE;sp|P47911|RL6_MOUSE;tr|Q3UFI4|Q3UFI4_MOUSE;tr|E9PUX4|E9PUX4_MOUSE	44341000000	66149000000	44991000000	36812000000	55263000000	58588000000	41672000000	39490000000	41888000000	38956000000	44193000000	51098000000	46053000000	38565000000	42833000000
Q9CXK8	60S ribosome subunit biogenesis protein NIP7 homolog (PEachy) (kDa93)	sp|Q9CXK8|NIP7_MOUSE	0	263980000	0	0	0	0	0	0	0	0	0	0	0	298730000	411700000
B7ZNV9	6330439K17Rik protein	tr|B7ZNV9|B7ZNV9_MOUSE;sp|Q8C008|DZAN1_MOUSE;tr|E9Q4Z6|E9Q4Z6_MOUSE;tr|B2RUH8|B2RUH8_MOUSE	5103000000	5190900000	4942600000	5703900000	5067800000	5465100000	4743700000	5253600000	4934700000	5302400000	5857100000	4653500000	4623900000	5276600000	5453200000
Q14AT3	6430571L13Rik protein (RIKEN cDNA 6430571L13, isoform CRA_a)	tr|Q14AT3|Q14AT3_MOUSE;sp|Q8BGK9|CC018_MOUSE	0	536920000	0	0	0	0	0	752780000	0	708820000	653870000	0	0	558050000	796850000
B2Z893	6-phosphofructo-2-kinase/fructose-2, 6-biphosphatase 2, isoform CRA_a (6-phosphofructo-2-kinase/fructose-2, 6-bisphosphatase 2 variant 5) (EC 2.7.1.105) (6-phosphofructo-2-kinase/fructose-2,6-bisphosphatase 2)	tr|B2Z893|B2Z893_MOUSE;tr|Q8CDS6|Q8CDS6_MOUSE	0	0	166680000	0	77418000	0	0	0	0	0	0	66776000	0	0	0
A0A087WRG0	6-phosphofructo-2-kinase/fructose-2,6-bisphosphatase 2	tr|A0A087WRG0|A0A087WRG0_MOUSE;tr|A0A087WRM7|A0A087WRM7_MOUSE;tr|B2Z894|B2Z894_MOUSE;tr|B2Z895|B2Z895_MOUSE	3886300000	3897400000	3245200000	3402300000	3940900000	3919200000	3538800000	3874000000	4221700000	3749300000	3512700000	3697600000	4127300000	3007100000	3075500000
Q9WUA3	6-phosphofructokinase type C (EC 2.7.1.11) (Phosphofructo-1-kinase isozyme C) (PFK-C) (Phosphofructokinase 1) (Phosphohexokinase)	sp|Q9WUA3|PFKAP_MOUSE;tr|Q8C605|Q8C605_MOUSE;sp|Q9WUA3-2|PFKAP_MOUSE	127990000000	184400000000	154490000000	176280000000	128610000000	136950000000	153510000000	173900000000	141790000000	169710000000	186200000000	159800000000	173760000000	173720000000	195360000000
P12382	6-phosphofructokinase, liver type (EC 2.7.1.11) (Phosphofructo-1-kinase isozyme B) (PFK-B) (Phosphofructokinase 1) (Phosphohexokinase)	sp|P12382|PFKAL_MOUSE;tr|Q8CD98|Q8CD98_MOUSE	101430000000	128640000000	100460000000	107780000000	98226000000	99058000000	109770000000	126860000000	98269000000	122290000000	137880000000	112900000000	110710000000	126600000000	123590000000
P47857	6-phosphofructokinase, muscle type (EC 2.7.1.11) (Phosphofructo-1-kinase isozyme A) (PFK-A) (Phosphofructokinase-M) (Phosphofructokinase 1) (Phosphohexokinase)	sp|P47857|PFKAM_MOUSE;sp|P47857-2|PFKAM_MOUSE;sp|P47857-3|PFKAM_MOUSE	364290000000	344320000000	360880000000	376430000000	357560000000	347350000000	385620000000	414670000000	392510000000	383200000000	421130000000	410510000000	408180000000	381520000000	433820000000
Q91V28	6-phosphogluconate dehydrogenase, decarboxylating (EC 1.1.1.44)	tr|Q91V28|Q91V28_MOUSE;sp|Q9DCD0|6PGD_MOUSE;tr|Q3UAG2|Q3UAG2_MOUSE;tr|Q91YT9|Q91YT9_MOUSE	41370000000	49980000000	41956000000	43249000000	38082000000	47253000000	47125000000	51422000000	39388000000	45164000000	43958000000	38771000000	44138000000	43621000000	42049000000
Q9CQ60	6-phosphogluconolactonase (6PGL) (EC 3.1.1.31)	sp|Q9CQ60|6PGL_MOUSE;tr|Q8CBG6|Q8CBG6_MOUSE;tr|D3Z4X1|D3Z4X1_MOUSE;tr|F6X8L5|F6X8L5_MOUSE	18458000000	18506000000	22735000000	23295000000	20106000000	23551000000	23474000000	25638000000	18247000000	21884000000	20615000000	17524000000	17704000000	19713000000	22686000000
Q9R1Z7	6-pyruvoyl tetrahydrobiopterin synthase (PTP synthase) (PTPS) (EC 4.2.3.12)	sp|Q9R1Z7|PTPS_MOUSE	4608600000	7775300000	4287000000	4616900000	5042900000	5028200000	4622300000	5517000000	5333900000	4523200000	4025200000	5851200000	3590400000	4568000000	4810200000
Q3UFY7	7-methylguanosine phosphate-specific 5'-nucleotidase (EC 3.1.3.-) (Cytosolic 5'-nucleotidase 3B) (Cytosolic 5'-nucleotidase III-like protein) (cN-III-like protein) (EC 3.1.3.5)	sp|Q3UFY7|5NT3B_MOUSE;sp|Q3UFY7-4|5NT3B_MOUSE;sp|Q3UFY7-2|5NT3B_MOUSE;tr|A0A0R4J146|A0A0R4J146_MOUSE	5555100000	4656300000	5838600000	5388800000	5882900000	4828000000	5495500000	6525900000	5460000000	6245600000	5861600000	5318200000	6331400000	4948100000	5823300000
Q8K3A9	7SK snRNA methylphosphate capping enzyme (MePCE) (EC 2.1.1.-)	sp|Q8K3A9|MEPCE_MOUSE	295090000	649790000	525480000	488260000	350700000	522850000	486810000	643860000	458870000	571530000	534120000	456850000	391420000	556800000	453760000
Q3U2V3	8-oxo-dGDP phosphatase NUDT18 (EC 3.6.1.58) (2-hydroxy-dADP phosphatase) (7,8-dihydro-8-oxoguanine phosphatase) (MutT homolog 3) (Nucleoside diphosphate-linked moiety X motif 18) (Nudix motif 18)	sp|Q3U2V3|NUD18_MOUSE;sp|Q3U2V3-2|NUD18_MOUSE	5272300000	6087400000	4844200000	4736500000	4838900000	5020000000	4583500000	6029600000	5075900000	5918600000	5734100000	6104600000	4776800000	4951400000	6135200000
B2RWB7	9630033F20Rik protein (RIKEN cDNA 9630033F20, isoform CRA_a)	tr|B2RWB7|B2RWB7_MOUSE;sp|Q8BZA9|TIGAR_MOUSE	3502800000	3304700000	2778000000	3989000000	2362600000	3852400000	3435800000	4040500000	3310500000	4400500000	3650100000	3005400000	2811400000	4107300000	5468900000
Q3UG15	A disintegrin and metallopeptidase domain 9 (Meltrin gamma), isoform CRA_a (Putative uncharacterized protein)	tr|Q3UG15|Q3UG15_MOUSE;sp|Q61072|ADAM9_MOUSE;tr|Q3U1W3|Q3U1W3_MOUSE;tr|E9Q638|E9Q638_MOUSE	97182000	119240000	116960000	82576000	0	0	71110000	0	56865000	0	0	92053000	106920000	0	0
Q8BNJ2	A disintegrin and metalloproteinase with thrombospondin motifs 4 (ADAM-TS 4) (ADAM-TS4) (ADAMTS-4) (EC 3.4.24.82) (Aggrecanase-1)	sp|Q8BNJ2|ATS4_MOUSE;tr|Q3U025|Q3U025_MOUSE;tr|Q3TNX8|Q3TNX8_MOUSE;tr|Q6A017|Q6A017_MOUSE;tr|E9PV91|E9PV91_MOUSE	0	0	0	0	290450000	384430000	0	182290000	0	0	0	540510000	572010000	0	0
B2RRE0	A kinase (PRKA) anchor protein (Gravin) 12 (A kinase (PRKA) anchor protein (Gravin) 12, isoform CRA_b)	tr|B2RRE0|B2RRE0_MOUSE;sp|Q9WTQ5|AKA12_MOUSE	19888000000	27056000000	25067000000	24211000000	23797000000	21396000000	21109000000	26979000000	20836000000	20790000000	24070000000	18109000000	18553000000	22402000000	23571000000
Q059U9	A kinase (PRKA) anchor protein 8 (A kinase (PRKA) anchor protein 8, isoform CRA_c)	tr|Q059U9|Q059U9_MOUSE;sp|Q9DBR0|AKAP8_MOUSE	533790000	908510000	973610000	740560000	703340000	1069400000	751390000	930740000	843930000	843020000	813930000	848180000	720720000	857910000	662050000
G3UWQ2	Abelson tyrosine-protein kinase 2 (Fragment)	tr|G3UWQ2|G3UWQ2_MOUSE	229840000	262130000	0	0	227690000	171460000	0	0	0	0	0	216650000	0	206290000	0
Q9Z1Q2	Abhydrolase domain-containing protein 16A (EC 3.-.-.-) (HLA-B-associated transcript 5)	sp|Q9Z1Q2|ABHGA_MOUSE	34315000000	39405000000	36380000000	46398000000	30605000000	38638000000	37355000000	48929000000	36603000000	38100000000	44339000000	30243000000	29042000000	41033000000	46380000000
Q9QXM0	Abhydrolase domain-containing protein 2 (EC 3.1.1.-) (Lung alpha/beta hydrolase 2) (MmLABH2)	sp|Q9QXM0|ABHD2_MOUSE	0	0	0	0	0	0	0	0	0	0	0	60839000	0	0	0
Q91ZH7	Abhydrolase domain-containing protein 3 (EC 3.1.1.-) (Lung alpha/beta hydrolase 3) (MmLABH3)	sp|Q91ZH7|ABHD3_MOUSE;tr|D3Z6Y2|D3Z6Y2_MOUSE;sp|Q91ZH7-2|ABHD3_MOUSE;tr|D3YU06|D3YU06_MOUSE	1894800000	1526400000	1712300000	1302600000	1716700000	1931400000	1598300000	2216900000	1551200000	1634600000	1854600000	1449500000	1789400000	1716900000	1835500000
Q8BKQ1	ABI gene family, member 3 (NESH) binding protein, isoform CRA_b (Putative uncharacterized protein)	tr|Q8BKQ1|Q8BKQ1_MOUSE;tr|Q8BUA2|Q8BUA2_MOUSE;tr|B2RWZ0|B2RWZ0_MOUSE;tr|Q59IW8|Q59IW8_MOUSE;tr|E9Q8E3|E9Q8E3_MOUSE;tr|Q59IW9|Q59IW9_MOUSE;tr|Q59IW7|Q59IW7_MOUSE;tr|Q59IW5|Q59IW5_MOUSE;tr|Q59IW6|Q59IW6_MOUSE;tr|Q8BLU9|Q8BLU9_MOUSE	0	0	0	0	0	0	0	0	0	0	0	119420000	0	0	0
A0A087WRS3	Abl interactor 2	tr|A0A087WRS3|A0A087WRS3_MOUSE;tr|A0A087WNT3|A0A087WNT3_MOUSE	0	0	0	22300000	0	0	0	0	0	0	0	0	0	0	0
P62484	Abl interactor 2 (Abelson interactor 2) (Abi-2)	sp|P62484|ABI2_MOUSE;tr|A0A087WPP8|A0A087WPP8_MOUSE;tr|Q6AXH6|Q6AXH6_MOUSE;tr|Q6AXD2|Q6AXD2_MOUSE;tr|A0A087WR90|A0A087WR90_MOUSE	24635000000	36149000000	33463000000	36855000000	32321000000	27722000000	35782000000	31458000000	30813000000	30752000000	31258000000	24245000000	21364000000	36292000000	33110000000
Q9D2R0	Acetoacetyl-CoA synthetase (EC 6.2.1.16)	sp|Q9D2R0|AACS_MOUSE	15982000000	16878000000	13029000000	15274000000	15753000000	15964000000	12952000000	12331000000	14028000000	12224000000	12055000000	10833000000	13669000000	10319000000	8804900000
Q8BU33	Acetolactate synthase-like protein (EC 2.2.1.-) (IlvB-like protein)	sp|Q8BU33|ILVBL_MOUSE;sp|Q8BU33-3|ILVBL_MOUSE;sp|Q8BU33-2|ILVBL_MOUSE	18711000000	22115000000	24934000000	17530000000	17948000000	18649000000	16205000000	23380000000	24017000000	18970000000	20113000000	17710000000	18055000000	17794000000	27189000000
Q8CAY6	Acetyl-CoA acetyltransferase, cytosolic (EC 2.3.1.9) (Cytosolic acetoacetyl-CoA thiolase)	sp|Q8CAY6|THIC_MOUSE;tr|G3XA25|G3XA25_MOUSE	81209000000	113280000000	91786000000	90376000000	68092000000	89724000000	97702000000	92088000000	83876000000	79945000000	84787000000	69053000000	76241000000	79014000000	84246000000
Q8QZT1	Acetyl-CoA acetyltransferase, mitochondrial (EC 2.3.1.9) (Acetoacetyl-CoA thiolase)	sp|Q8QZT1|THIL_MOUSE;tr|Q3TQP7|Q3TQP7_MOUSE	279070000000	307780000000	273110000000	268820000000	303470000000	261610000000	264030000000	287710000000	253280000000	231540000000	238340000000	239940000000	257550000000	238230000000	194650000000
Q5SWU9	Acetyl-CoA carboxylase 1 (ACC1) (EC 6.4.1.2) (ACC-alpha) (Acetyl-CoA carboxylase 265) [Includes: Biotin carboxylase (EC 6.3.4.14)]	sp|Q5SWU9|ACACA_MOUSE;sp|Q5SWU9-2|ACACA_MOUSE	18570000000	19652000000	18103000000	16782000000	16471000000	18716000000	17697000000	20410000000	20176000000	18543000000	17560000000	18510000000	21658000000	17329000000	18259000000
E9Q4Z2	Acetyl-CoA carboxylase 2 (EC 6.4.1.2) (ACC-beta) [Includes: Biotin carboxylase (EC 6.3.4.14)]	sp|E9Q4Z2|ACACB_MOUSE;tr|Q3UHC8|Q3UHC8_MOUSE	0	33005000	0	0	0	0	0	0	0	0	0	0	0	0	0
Q80X81	Acetyl-Coenzyme A acetyltransferase 3 (Putative uncharacterized protein)	tr|Q80X81|Q80X81_MOUSE;tr|Q8R4V3|Q8R4V3_MOUSE;tr|F2Z459|F2Z459_MOUSE	1432600000	1489200000	1000500000	1704900000	1339600000	736750000	1378700000	1512400000	685480000	990590000	920980000	797250000	1112000000	1154600000	908420000
Q99J27	Acetyl-coenzyme A transporter 1 (AT-1) (Acetyl-CoA transporter 1) (Solute carrier family 33 member 1)	sp|Q99J27|ACATN_MOUSE	555180000	913070000	380620000	539040000	0	499380000	450550000	655510000	610080000	498620000	519760000	396010000	550250000	576270000	677300000
Q8R3F7	Achalasia, adrenocortical insufficiency, alacrimia (Putative uncharacterized protein)	tr|Q8R3F7|Q8R3F7_MOUSE	2693500000	2260700000	2474300000	3017000000	2077500000	3418600000	2525000000	3836300000	2644000000	2575200000	3358500000	1564100000	3463100000	1947600000	3654400000
Q78P93	Acid ceramidase (N-acylsphingosine amidohydrolase 1, isoform CRA_a) (Putative uncharacterized protein)	tr|Q78P93|Q78P93_MOUSE;tr|Q3U646|Q3U646_MOUSE;sp|Q9WV54|ASAH1_MOUSE;tr|Q3U8A7|Q3U8A7_MOUSE;tr|Q3TWT5|Q3TWT5_MOUSE	33181000000	43164000000	38850000000	46305000000	33589000000	42129000000	36111000000	39539000000	52544000000	49792000000	50147000000	39321000000	44444000000	46310000000	50361000000
Q4VAI2	Acid phosphatase 1, soluble (Acp1 protein) (MCG7808, isoform CRA_b) (Putative uncharacterized protein)	tr|Q4VAI2|Q4VAI2_MOUSE;sp|Q9D358|PPAC_MOUSE	16559000000	23768000000	16546000000	35572000000	17379000000	14327000000	20592000000	26316000000	21053000000	18332000000	21469000000	15457000000	18087000000	24998000000	19502000000
P70158	Acid sphingomyelinase-like phosphodiesterase 3a (ASM-like phosphodiesterase 3a) (EC 3.1.4.-)	sp|P70158|ASM3A_MOUSE	913590000	2077300000	1385200000	2013300000	1829100000	1693100000	1241600000	2300300000	1432800000	1481100000	1624300000	1367200000	2063900000	1335200000	1917800000
Q9JI19	Acidic fibroblast growth factor intracellular-binding protein (aFGF intracellular-binding protein) (FGF-1 intracellular-binding protein)	sp|Q9JI19|FIBP_MOUSE;tr|Q8K2D8|Q8K2D8_MOUSE;tr|Q9D8E9|Q9D8E9_MOUSE	5030100000	5481300000	5831600000	3832400000	4438700000	5562000000	5981300000	6221900000	5070800000	6656800000	5680900000	4723700000	4955700000	5910000000	7073500000
O35381	Acidic leucine-rich nuclear phosphoprotein 32 family member A (Acidic nuclear phosphoprotein pp32) (Leucine-rich acidic nuclear protein) (LANP) (Potent heat-stable protein phosphatase 2A inhibitor I1PP2A)	sp|O35381|AN32A_MOUSE;tr|D3Z7M9|D3Z7M9_MOUSE;tr|F6UFG6|F6UFG6_MOUSE	35620000000	43799000000	42794000000	45179000000	49148000000	30027000000	40657000000	39261000000	28171000000	29032000000	50179000000	43186000000	35361000000	40672000000	46040000000
D3YYS9	Acid-sensing ion channel 4	tr|D3YYS9|D3YYS9_MOUSE;sp|Q7TNS7|ASIC4_MOUSE	0	0	0	108610000	0	0	0	0	0	0	0	0	0	0	0
Q99KI0	Aconitate hydratase, mitochondrial (Aconitase) (EC 4.2.1.3) (Citrate hydro-lyase)	sp|Q99KI0|ACON_MOUSE	836530000000	728280000000	836840000000	954310000000	863110000000	724900000000	834580000000	917630000000	738220000000	832780000000	953890000000	816300000000	761180000000	811760000000	829670000000
Q561M1	Acp1 protein (Low molecular weight phosphotyrosine protein phosphatase) (MCG7808, isoform CRA_c) (Putative uncharacterized protein)	tr|Q561M1|Q561M1_MOUSE;sp|Q9D358-2|PPAC_MOUSE	0	998490000	0	0	0	0	0	748780000	0	0	0	0	345070000	0	0
I6L9D2	Actg2 protein	tr|I6L9D2|I6L9D2_MOUSE	0	0	0	0	99551000	0	0	0	0	0	0	0	0	0	0
B2RSM5	Actin filament associated protein 1-like 1 (Expressed sequence AI173486, isoform CRA_c)	tr|B2RSM5|B2RSM5_MOUSE;sp|Q8BZI0|AF1L1_MOUSE;tr|Q62487|Q62487_MOUSE;sp|Q8BZI0-2|AF1L1_MOUSE	0	0	0	0	0	0	0	0	0	0	0	0	0	185000000	0
Q80YS6	Actin filament-associated protein 1 (110 kDa actin filament-associated protein) (AFAP-110)	sp|Q80YS6|AFAP1_MOUSE;tr|E9Q8X9|E9Q8X9_MOUSE;tr|Q9CT56|Q9CT56_MOUSE	0	0	0	277150000	0	0	368570000	522450000	0	363260000	314300000	0	0	388370000	0
P68134	Actin, alpha skeletal muscle (Alpha-actin-1)	sp|P68134|ACTS_MOUSE;tr|Q61272|Q61272_MOUSE;tr|Q61264|Q61264_MOUSE	0	0	0	0	0	0	0	0	3106600000	0	0	0	0	0	0
B2RRX1	Actin, beta (Actin, beta, cytoplasmic)	tr|B2RRX1|B2RRX1_MOUSE;sp|P60710|ACTB_MOUSE;tr|Q3UAF7|Q3UAF7_MOUSE;tr|Q3UAF6|Q3UAF6_MOUSE;tr|Q3UGS0|Q3UGS0_MOUSE;tr|Q3U939|Q3U939_MOUSE;tr|Q61276|Q61276_MOUSE;tr|Q3U5R4|Q3U5R4_MOUSE;tr|Q3TIJ9|Q3TIJ9_MOUSE;tr|Q3U804|Q3U804_MOUSE;tr|Q3UA89|Q3UA89_MOUSE;tr|Q3UCF8|Q3UCF8_MOUSE;tr|E9Q1F2|E9Q1F2_MOUSE;tr|G3UZ07|G3UZ07_MOUSE	16622000000	9487200000	17342000000	15589000000	16961000000	19794000000	21712000000	20158000000	5467100000	18225000000	28249000000	20923000000	15992000000	19519000000	24957000000
Q4KL81	Actin, gamma, cytoplasmic 1 (MCG2117) (Putative uncharacterized protein)	tr|Q4KL81|Q4KL81_MOUSE;sp|P63260|ACTG_MOUSE;tr|Q3TSB7|Q3TSB7_MOUSE;tr|Q3UD81|Q3UD81_MOUSE	1460300000000	1451200000000	1714700000000	1557700000000	1697600000000	1412300000000	1544200000000	1288500000000	1347300000000	1548900000000	1569100000000	1597400000000	1431700000000	1534200000000	1444000000000
E9QK41	Actin-binding LIM protein 1	tr|E9QK41|E9QK41_MOUSE;sp|Q8K4G5|ABLM1_MOUSE;tr|E9Q030|E9Q030_MOUSE;sp|Q8K4G5-3|ABLM1_MOUSE	14663000000	16156000000	15088000000	15288000000	16981000000	15475000000	13473000000	16146000000	16018000000	14484000000	16386000000	16278000000	15568000000	13164000000	15873000000
Q19VH2	Actin-binding LIM protein 2	tr|Q19VH2|Q19VH2_MOUSE;tr|E9Q4K0|E9Q4K0_MOUSE;sp|Q8BL65|ABLM2_MOUSE	21373000000	33450000000	21538000000	30631000000	19874000000	18121000000	20280000000	22930000000	21446000000	17427000000	22861000000	20701000000	20223000000	21596000000	23815000000
Q69ZX8	Actin-binding LIM protein 3 (abLIM-3) (Actin-binding LIM protein family member 3)	sp|Q69ZX8|ABLM3_MOUSE	1738400000	1933000000	1750300000	1393900000	2013600000	1979800000	1596000000	1827100000	2383300000	1735700000	1806200000	2022000000	2322900000	1480600000	1367800000
Q8K298	Actin-binding protein anillin	sp|Q8K298|ANLN_MOUSE	21088000000	30200000000	22936000000	19404000000	22249000000	19993000000	19139000000	22302000000	22218000000	18219000000	19495000000	20980000000	22833000000	17883000000	22089000000
P28575	Actin-binding protein IPP (Intracisternal A particle-promoted polypeptide) (IPP) (Murine IAP-promoted placenta-expressed protein) (Protein MIPP)	sp|P28575|IPP_MOUSE	0	0	0	0	0	0	0	0	60972000	0	0	0	45315000	0	0
Q3ULT2	Actinin alpha 4 (Non-muscle alpha-actinin 4) (Putative uncharacterized protein)	tr|Q3ULT2|Q3ULT2_MOUSE;sp|P57780|ACTN4_MOUSE;tr|Q3UDJ7|Q3UDJ7_MOUSE	56531000000	61067000000	62774000000	77930000000	55851000000	52450000000	65930000000	67175000000	54641000000	72531000000	70728000000	55628000000	52708000000	68724000000	75887000000
Q505L1	Actin-like 6A, isoform CRA_a (Actl6a protein) (Putative uncharacterized protein)	tr|Q505L1|Q505L1_MOUSE;tr|Q3TF62|Q3TF62_MOUSE;sp|Q9Z2N8|ACL6A_MOUSE;tr|A0A0A6YWG8|A0A0A6YWG8_MOUSE	533760000	900390000	712440000	594250000	574710000	650040000	595840000	849230000	675070000	691890000	570240000	588240000	807770000	763890000	1013600000
Q99MR0	Actin-like protein 6B (53 kDa BRG1-associated factor B) (Actin-related protein Baf53b) (ArpN-alpha) (ArpNa) (BRG1-associated factor 53B) (BAF53B)	sp|Q99MR0|ACL6B_MOUSE;tr|F8WI57|F8WI57_MOUSE	8333600000	5543800000	8579300000	7523900000	9335500000	8959600000	7764900000	8041400000	9192300000	7119700000	7130600000	6470300000	7072600000	7988700000	9584000000
Q9QZB7	Actin-related protein 10 (Actin-related protein 11)	sp|Q9QZB7|ARP10_MOUSE	60730000000	51635000000	56734000000	61437000000	57339000000	56630000000	57363000000	65139000000	55172000000	50990000000	62126000000	51460000000	32480000000	56824000000	58979000000
Q9R0Q6	Actin-related protein 2/3 complex subunit 1A (SOP2-like protein) (Sid 329)	sp|Q9R0Q6|ARC1A_MOUSE;tr|A0A0G2JF52|A0A0G2JF52_MOUSE;tr|D3YVI5|D3YVI5_MOUSE	86162000000	108240000000	64301000000	113490000000	77952000000	70516000000	90756000000	115470000000	63036000000	89360000000	113800000000	64597000000	59471000000	100210000000	117890000000
Q9CVB6	Actin-related protein 2/3 complex subunit 2 (Arp2/3 complex 34 kDa subunit) (p34-ARC)	sp|Q9CVB6|ARPC2_MOUSE;tr|Q3UA52|Q3UA52_MOUSE;tr|Q4FZG5|Q4FZG5_MOUSE;tr|D3YXG6|D3YXG6_MOUSE	124450000000	127240000000	130330000000	142180000000	132860000000	118180000000	131970000000	130270000000	110380000000	132600000000	112200000000	113760000000	92315000000	140880000000	136890000000
Q9JM76	Actin-related protein 2/3 complex subunit 3 (Arp2/3 complex 21 kDa subunit) (p21-ARC)	sp|Q9JM76|ARPC3_MOUSE;tr|H7BWZ3|H7BWZ3_MOUSE;tr|D3Z2F7|D3Z2F7_MOUSE;tr|D3Z2F8|D3Z2F8_MOUSE;tr|A0A0G2JFK7|A0A0G2JFK7_MOUSE	116800000000	104560000000	124440000000	123060000000	105970000000	126500000000	117480000000	110970000000	106240000000	122640000000	126250000000	131180000000	100310000000	107300000000	110600000000
Q9D3C4	Actin-related protein 2/3 complex subunit 4	tr|Q9D3C4|Q9D3C4_MOUSE;tr|Q7TPD9|Q7TPD9_MOUSE;sp|P59999|ARPC4_MOUSE;tr|Q8BVW6|Q8BVW6_MOUSE;tr|Q3TX55|Q3TX55_MOUSE;tr|E9PWA7|E9PWA7_MOUSE	55146000000	63670000000	60749000000	72750000000	52175000000	60213000000	57791000000	78400000000	80087000000	60988000000	64154000000	54275000000	73107000000	62709000000	58053000000
Q3TKM9	Actin-related protein 2/3 complex subunit 5	tr|Q3TKM9|Q3TKM9_MOUSE;sp|Q9CPW4|ARPC5_MOUSE;tr|Q3UA72|Q3UA72_MOUSE;tr|Q3TK56|Q3TK56_MOUSE	18283000000	13175000000	13667000000	25430000000	17472000000	12784000000	13526000000	19990000000	10689000000	15422000000	17014000000	11696000000	13277000000	16945000000	22971000000
Q3UC32	Actin-related protein 2/3 complex subunit 5	tr|Q3UC32|Q3UC32_MOUSE	0	0	0	73176000	0	0	0	0	0	0	0	0	0	0	0
Q641P0	Actin-related protein 3B (ARP3-beta) (Actin-like protein 3B)	sp|Q641P0|ARP3B_MOUSE;sp|Q641P0-2|ARP3B_MOUSE	20703000000	21740000000	15676000000	17750000000	19568000000	15772000000	15517000000	17750000000	21852000000	15859000000	20012000000	20781000000	18660000000	17074000000	18990000000
Q80US4	Actin-related protein 5	sp|Q80US4|ARP5_MOUSE;tr|A0A0A0MQ89|A0A0A0MQ89_MOUSE;tr|V9GXE4|V9GXE4_MOUSE	470630000	733400000	562320000	0	0	0	590890000	497890000	457880000	508760000	0	572330000	525990000	557980000	737500000
A0A0R4J009	Actin-related protein 6	tr|A0A0R4J009|A0A0R4J009_MOUSE;sp|Q9D864|ARP6_MOUSE	0	0	0	450260000	0	0	0	0	0	0	511800000	0	472200000	592120000	0
Q8R2S9	Actin-related protein 8	sp|Q8R2S9|ARP8_MOUSE	278220000	278240000	322630000	259150000	261360000	341850000	296890000	339630000	303920000	242280000	283130000	233810000	267160000	334700000	336210000
D3Z3U6	Activated CDC42 kinase 1	tr|D3Z3U6|D3Z3U6_MOUSE;sp|O54967-3|ACK1_MOUSE;tr|G3X9X7|G3X9X7_MOUSE;tr|A0A0R4J1L0|A0A0R4J1L0_MOUSE;sp|O54967-2|ACK1_MOUSE;tr|D3Z3U5|D3Z3U5_MOUSE;sp|O54967|ACK1_MOUSE	287970000	567770000	1391800000	1260400000	1120800000	1393200000	1257000000	1155500000	1042300000	1252300000	1275000000	919280000	1021900000	1317500000	1285500000
P11031	Activated RNA polymerase II transcriptional coactivator p15 (Positive cofactor 4) (PC4) (SUB1 homolog) (Single-stranded DNA-binding protein p9) (p14)	sp|P11031|TCP4_MOUSE	1881000000	2033800000	1319000000	1688800000	1935700000	1795800000	1655300000	3085100000	1085800000	1505500000	2012600000	1412200000	1030400000	1652900000	1732400000
Q9D8Z1	Activating signal cointegrator 1 complex subunit 1 (ASC-1 complex subunit p50) (Trip4 complex subunit p50)	sp|Q9D8Z1|ASCC1_MOUSE;tr|Q3UMX8|Q3UMX8_MOUSE	717890000	692170000	794220000	0	736410000	1031900000	760580000	0	856760000	728240000	801690000	607690000	633020000	0	0
E9PZJ8	Activating signal cointegrator 1 complex subunit 3 (EC 3.6.4.12)	sp|E9PZJ8|ASCC3_MOUSE	827760000	1153800000	702310000	540230000	669430000	1201400000	857110000	852870000	807110000	628580000	776740000	779760000	1034800000	625980000	744060000
Q7TT18	Activating transcription factor 7-interacting protein 1 (ATFa-associated modulator) (mAM) (MBD1-containing chromatin-associated factor 1)	sp|Q7TT18|MCAF1_MOUSE;tr|A0A087WR75|A0A087WR75_MOUSE;tr|A0A0N4SVP5|A0A0N4SVP5_MOUSE	0	0	71285000	87764000	0	0	71770000	0	0	0	56465000	0	0	80138000	74293000
F6S1R2	Activator of 90 kDa heat shock protein ATPase homolog 2 (Fragment)	tr|F6S1R2|F6S1R2_MOUSE;sp|Q8N9S3|AHSA2_MOUSE;sp|Q8N9S3-3|AHSA2_MOUSE;sp|Q8N9S3-2|AHSA2_MOUSE;tr|A2AF81|A2AF81_MOUSE	0	280690000	581230000	483510000	437710000	574400000	588480000	470210000	463940000	612180000	486300000	488810000	352630000	449630000	537100000
Q9QYL7	Activator of basal transcription 1	sp|Q9QYL7|ABT1_MOUSE	0	160440000	0	0	0	0	0	0	247500000	0	0	188180000	278980000	0	0
Q5SSL4	Active breakpoint cluster region-related protein	sp|Q5SSL4|ABR_MOUSE;sp|Q5SSL4-2|ABR_MOUSE;tr|E9PUE7|E9PUE7_MOUSE;sp|Q5SSL4-3|ABR_MOUSE	30314000000	44186000000	32761000000	36600000000	29950000000	29434000000	31479000000	33251000000	30477000000	29313000000	31794000000	28681000000	33954000000	31917000000	33505000000
Q8C6B9	Active regulator of SIRT1 (40S ribosomal protein S19-binding protein 1) (RPS19-binding protein 1) (S19BP)	sp|Q8C6B9|AROS_MOUSE	0	0	0	0	0	68221000	0	0	0	0	0	0	0	0	0
P37172	Activin receptor type-1 (EC 2.7.11.30) (Activin receptor type I) (ACTR-I) (Serine/threonine-protein kinase receptor R1) (SKR1) (TGF-B superfamily receptor type I) (TSR-I) (TSK-7L)	sp|P37172|ACVR1_MOUSE;tr|Q8C7A7|Q8C7A7_MOUSE	0	341690000	209620000	0	224990000	317260000	227980000	473440000	0	313490000	295160000	170880000	318620000	298590000	368970000
Q9Z103	Activity-dependent neuroprotector homeobox protein (Activity-dependent neuroprotective protein)	sp|Q9Z103|ADNP_MOUSE;tr|Q6ZQ47|Q6ZQ47_MOUSE;tr|Q3UYC8|Q3UYC8_MOUSE;tr|Q5BL11|Q5BL11_MOUSE;tr|Q5RKY4|Q5RKY4_MOUSE	4699400000	4350200000	3820400000	4074200000	4573300000	5998600000	4281000000	4127100000	4890500000	4241600000	3675800000	4028400000	4093000000	3924200000	3838200000
Q9WV31	Activity-regulated cytoskeleton-associated protein (ARC/ARG3.1) (mArc) (Activity-regulated gene 3.1 protein homolog) (Arg3.1)	sp|Q9WV31|ARC_MOUSE	1831900000	1348400000	1581400000	1697400000	1244000000	1322000000	1573400000	1410300000	1320200000	1736000000	1816100000	1412800000	1282700000	1476000000	1753800000
F6ZFT1	Acyl carrier protein (Fragment)	tr|F6ZFT1|F6ZFT1_MOUSE;tr|F8WJ64|F8WJ64_MOUSE;tr|Q569N0|Q569N0_MOUSE;tr|Q3TJG2|Q3TJG2_MOUSE;sp|Q9CR21|ACPM_MOUSE	48672000000	70398000000	64962000000	34302000000	50455000000	53237000000	72442000000	108610000000	47780000000	56566000000	92317000000	69533000000	39413000000	67679000000	86840000000
A0A0R4J107	Acylamino-acid-releasing enzyme (Fragment)	tr|A0A0R4J107|A0A0R4J107_MOUSE;sp|Q8R146-2|APEH_MOUSE;sp|Q8R146|APEH_MOUSE	10066000000	10634000000	9332900000	9624000000	9941400000	9927900000	9478800000	10580000000	12292000000	9590200000	9820400000	10152000000	12357000000	8494100000	9911500000
Q8K370	Acyl-CoA dehydrogenase family member 10 (ACAD-10) (EC 1.3.99.-)	sp|Q8K370|ACD10_MOUSE;tr|Q9CRH8|Q9CRH8_MOUSE	0	0	0	0	6343400000	0	0	0	4686000000	3011100000	7031400000	3304500000	0	6007800000	5498800000
A0A0R4J0I6	Acyl-CoA dehydrogenase family member 11	tr|A0A0R4J0I6|A0A0R4J0I6_MOUSE;sp|Q80XL6|ACD11_MOUSE;tr|D3YTQ5|D3YTQ5_MOUSE	373270000	360700000	388700000	369970000	906930000	495160000	428880000	482660000	414280000	445000000	454330000	372870000	414130000	378190000	520340000
Q8JZN5	Acyl-CoA dehydrogenase family member 9, mitochondrial (ACAD-9) (EC 1.3.99.-)	sp|Q8JZN5|ACAD9_MOUSE	32158000000	34535000000	39936000000	35642000000	28946000000	37786000000	38568000000	41130000000	32566000000	34721000000	35984000000	30764000000	31088000000	35680000000	35028000000
P13011	Acyl-CoA desaturase 2 (EC 1.14.19.1) (Delta(9)-desaturase 2) (Delta-9 desaturase 2) (Fatty acid desaturase 2) (Stearoyl-CoA desaturase 2)	sp|P13011|ACOD2_MOUSE	0	635700000	0	489370000	0	0	623260000	799000000	375220000	577940000	521920000	0	0	0	570060000
Q8VCW8	Acyl-CoA synthetase family member 2, mitochondrial (EC 6.2.1.-)	sp|Q8VCW8|ACSF2_MOUSE	26405000000	29444000000	32418000000	26973000000	29197000000	33514000000	32413000000	35503000000	35748000000	29968000000	29687000000	33157000000	31793000000	29577000000	30429000000
Q3URE1	Acyl-CoA synthetase family member 3, mitochondrial (EC 6.2.1.-)	sp|Q3URE1|ACSF3_MOUSE;sp|Q3URE1-2|ACSF3_MOUSE	9137500000	12491000000	11524000000	9038600000	9092400000	9891500000	10316000000	10447000000	11263000000	9128500000	7767600000	9650600000	10925000000	8072100000	8183700000
Q91YN3	Acyl-CoA synthetase long-chain family member 4 (Acyl-CoA synthetase long-chain family member 4, isoform CRA_c)	tr|Q91YN3|Q91YN3_MOUSE;tr|Q8BW44|Q8BW44_MOUSE;sp|Q9QUJ7-2|ACSL4_MOUSE;sp|Q9QUJ7|ACSL4_MOUSE	4597800000	5989600000	3913400000	4628200000	4412300000	3782100000	4547500000	5219900000	5231700000	4481800000	6164800000	4640400000	5073000000	4856700000	5614500000
Q3UC67	Acyl-CoA synthetase long-chain family member 5, isoform CRA_b (Putative uncharacterized protein)	tr|Q3UC67|Q3UC67_MOUSE;sp|Q8JZR0|ACSL5_MOUSE;tr|Q3UKS0|Q3UKS0_MOUSE	5346900000	8031000000	5346900000	6513500000	5309300000	4836200000	5575400000	6516500000	6840600000	5999600000	7156600000	6924900000	8460300000	6044400000	5885100000
Q14DH7	Acyl-CoA synthetase short-chain family member 3, mitochondrial (EC 6.2.1.1)	sp|Q14DH7|ACSS3_MOUSE	265230000	434250000	458400000	409190000	606120000	626380000	363120000	405910000	0	576190000	508990000	431480000	520210000	402440000	602060000
Q543P6	Acyl-CoA thioesterase 11 (Putative uncharacterized protein)	tr|Q543P6|Q543P6_MOUSE;sp|Q8VHQ9|ACO11_MOUSE;tr|Q8CAL6|Q8CAL6_MOUSE;tr|A2AVR6|A2AVR6_MOUSE	16957000000	18093000000	17655000000	13281000000	16847000000	17238000000	15559000000	15277000000	26382000000	19164000000	21737000000	19378000000	23692000000	17008000000	21094000000
B2RTE4	Acyl-CoA thioesterase 6 (MCG116816, isoform CRA_a)	tr|B2RTE4|B2RTE4_MOUSE;sp|Q32Q92|ACOT6_MOUSE;sp|Q32Q92-2|ACOT6_MOUSE	0	176080000	0	0	0	0	0	0	0	0	0	0	0	0	0
Q3U965	Acyl-CoA thioesterase 8, isoform CRA_c (Putative uncharacterized protein)	tr|Q3U965|Q3U965_MOUSE;sp|P58137|ACOT8_MOUSE;tr|Q8BZR4|Q8BZR4_MOUSE	2043700000	1770900000	1722200000	1108300000	1597600000	1808800000	2033400000	1225800000	2808100000	1686500000	1233500000	2545900000	2534800000	1618700000	1503900000
E9QL80	Acyl-CoA:lysophosphatidylglycerol acyltransferase 1	tr|E9QL80|E9QL80_MOUSE;sp|Q91YX5|LGAT1_MOUSE;tr|Q6A0A4|Q6A0A4_MOUSE;tr|Q3UZK0|Q3UZK0_MOUSE;tr|Q8R1E1|Q8R1E1_MOUSE;tr|D3YVK0|D3YVK0_MOUSE	10678000000	13227000000	10745000000	10244000000	10681000000	14980000000	12646000000	14328000000	10802000000	12899000000	11002000000	10583000000	12445000000	11276000000	13435000000
Q9D258	Acyl-CoA-binding domain-containing protein 7	sp|Q9D258|ACBD7_MOUSE	53441000	34646000	0	0	0	0	0	0	0	0	0	51519000	33800000	0	0
Q14BV7	Acyl-Coenzyme A binding domain containing 6	tr|Q14BV7|Q14BV7_MOUSE;sp|Q9D061|ACBD6_MOUSE	7206100000	7555400000	6645100000	9220800000	5949100000	9463600000	7620200000	8762100000	6728100000	8016900000	9311300000	6641400000	7372000000	8170600000	9404500000
D3Z7X0	Acyl-Coenzyme A dehydrogenase family, member 12 (MCG142036)	tr|D3Z7X0|D3Z7X0_MOUSE;tr|D3Z2B3|D3Z2B3_MOUSE	0	614310000	0	451820000	0	0	188200000	480460000	1057800000	1318600000	1370500000	1239400000	1134800000	1491400000	1821900000
A0A0R4J0P1	Acyl-Coenzyme A dehydrogenase family, member 8 (Isobutyryl-CoA dehydrogenase, mitochondrial)	tr|A0A0R4J0P1|A0A0R4J0P1_MOUSE;sp|Q9D7B6|ACAD8_MOUSE;tr|D3YTT4|D3YTT4_MOUSE	13107000000	16412000000	14697000000	12741000000	13606000000	14754000000	15158000000	16151000000	13103000000	10395000000	10649000000	9752700000	11233000000	9857800000	10582000000
Q91WS8	Acyl-Coenzyme A dehydrogenase, medium chain	tr|Q91WS8|Q91WS8_MOUSE;sp|P45952|ACADM_MOUSE	12181000000	14290000000	14275000000	17496000000	16049000000	14891000000	14298000000	18237000000	16533000000	15634000000	16085000000	15489000000	18816000000	15244000000	18732000000
O55137	Acyl-coenzyme A thioesterase 1 (Acyl-CoA thioesterase 1) (EC 3.1.2.2) (CTE-I) (Inducible cytosolic acyl-coenzyme A thioester hydrolase) (Long chain acyl-CoA thioester hydrolase) (Long chain acyl-CoA hydrolase)	sp|O55137|ACOT1_MOUSE;tr|Q99L15|Q99L15_MOUSE	15969000000	17118000000	13635000000	13912000000	15405000000	13555000000	17221000000	20091000000	13337000000	14845000000	17070000000	13895000000	16073000000	15684000000	13939000000
Q9QYR9	Acyl-coenzyme A thioesterase 2, mitochondrial (Acyl-CoA thioesterase 2) (EC 3.1.2.2) (Acyl coenzyme A thioester hydrolase) (MTE-I) (Very-long-chain acyl-CoA thioesterase)	sp|Q9QYR9|ACOT2_MOUSE	2617400000	3550800000	3745300000	4902200000	3060500000	1407900000	3114100000	4685100000	2780400000	3003900000	3910100000	2627700000	2467900000	4468000000	3897000000
Q9R0X4	Acyl-coenzyme A thioesterase 9, mitochondrial (Acyl-CoA thioesterase 9) (EC 3.1.2.-) (Acyl coenzyme A thioester hydrolase 2) (MTE-2) (Acyl-CoA thioester hydrolase 9) (Mitochondrial 48 kDa acyl-CoA thioester hydrolase 1) (Mt-ACT48.1) (Protein U8) (p48)	sp|Q9R0X4|ACOT9_MOUSE	58526000000	55426000000	56891000000	60131000000	63158000000	53197000000	64680000000	56218000000	58148000000	49270000000	51568000000	58812000000	62359000000	48595000000	47573000000
Q3UUI3	Acyl-coenzyme A thioesterase THEM4 (Acyl-CoA thioesterase THEM4) (EC 3.1.2.2) (Carboxyl-terminal modulator protein) (Thioesterase superfamily member 4)	sp|Q3UUI3|THEM4_MOUSE	32032000000	27111000000	29229000000	32757000000	30458000000	38181000000	37354000000	30971000000	37330000000	33980000000	40077000000	28455000000	50715000000	32731000000	30916000000
Q9ESW4	Acylglycerol kinase, mitochondrial (EC 2.7.1.107) (EC 2.7.1.94) (Multiple substrate lipid kinase) (MuLK) (Multi-substrate lipid kinase)	sp|Q9ESW4|AGK_MOUSE	44347000000	48318000000	36454000000	44042000000	45382000000	32664000000	35678000000	41560000000	39951000000	34144000000	38797000000	33239000000	39454000000	34370000000	42896000000
P56376	Acylphosphatase-1 (EC 3.6.1.7) (Acylphosphatase, organ-common type isozyme) (Acylphosphate phosphohydrolase 1)	sp|P56376|ACYP1_MOUSE;tr|Q4VAF0|Q4VAF0_MOUSE;tr|E9QJT5|E9QJT5_MOUSE	10096000000	21229000000	10715000000	30398000000	13943000000	13383000000	9820200000	22714000000	9420300000	12004000000	22664000000	8207400000	9167600000	17484000000	28456000000
P56375	Acylphosphatase-2 (EC 3.6.1.7) (Acylphosphatase, muscle type isozyme) (Acylphosphate phosphohydrolase 2)	sp|P56375|ACYP2_MOUSE	5560000000	4492600000	8849000000	6006500000	5982100000	6477600000	5670000000	7016700000	7378400000	6141000000	6671700000	6007400000	6659700000	4955800000	6702900000
P97823	Acyl-protein thioesterase 1 (APT-1) (EC 3.1.2.-) (Lysophospholipase 1) (Lysophospholipase I) (LPL-I) (LysoPLA I)	sp|P97823|LYPA1_MOUSE;sp|P97823-2|LYPA1_MOUSE;tr|J3QP56|J3QP56_MOUSE;tr|Q4FK51|Q4FK51_MOUSE;tr|D3YUG4|D3YUG4_MOUSE;tr|D3Z111|D3Z111_MOUSE;tr|D3Z269|D3Z269_MOUSE	8459500000	14499000000	8061500000	10477000000	6872000000	7739000000	9326500000	14597000000	7781600000	9619200000	10549000000	2814900000	6997600000	10946000000	12986000000
Q9WTL7	Acyl-protein thioesterase 2 (APT-2) (EC 3.1.2.-) (Lysophospholipase 2) (Lysophospholipase II) (LPL-II) (LysoPLA II) (mLyso II)	sp|Q9WTL7|LYPA2_MOUSE	20717000000	29961000000	15907000000	25056000000	18593000000	14659000000	14845000000	23665000000	12350000000	14298000000	19374000000	15219000000	12287000000	20222000000	22271000000
Q8R0F8	Acylpyruvase FAHD1, mitochondrial (EC 3.7.1.5) (Fumarylacetoacetate hydrolase domain-containing protein 1)	sp|Q8R0F8|FAHD1_MOUSE	12135000000	14003000000	14293000000	13909000000	11289000000	12058000000	12298000000	13170000000	13215000000	10315000000	9083400000	12948000000	10470000000	10399000000	10686000000
Q4FK28	Ada protein (Adenosine deaminase, isoform CRA_a)	tr|Q4FK28|Q4FK28_MOUSE;tr|Q4FJZ7|Q4FJZ7_MOUSE;sp|P03958|ADA_MOUSE	816310000	644690000	0	0	1083500000	1075200000	892850000	884690000	936330000	827820000	711480000	972060000	1123100000	831620000	0
Q8JZR2	Adapter molecule crk (Crk protein) (Putative uncharacterized protein) (V-crk sarcoma virus CT10 oncogene homolog (Avian), isoform CRA_c)	tr|Q8JZR2|Q8JZR2_MOUSE	3339600000	2218700000	1368600000	1328200000	3318800000	1608300000	1072900000	1119000000	1781800000	1477000000	0	1646900000	1647200000	996700000	814200000
Q3UJ76	Adaptor-related protein complex 2, sigma 1 subunit, isoform CRA_a (Putative uncharacterized protein)	tr|Q3UJ76|Q3UJ76_MOUSE;sp|P62743|AP2S1_MOUSE;tr|Q7TT10|Q7TT10_MOUSE	97098000000	108350000000	83305000000	80921000000	88959000000	127550000000	112380000000	141080000000	106690000000	113890000000	128060000000	139880000000	164420000000	98103000000	96624000000
Q3U8S0	Adaptor-related protein complex 3, sigma 1 subunit (MCG3457, isoform CRA_b) (Putative uncharacterized protein)	tr|Q3U8S0|Q3U8S0_MOUSE;sp|Q9DCR2|AP3S1_MOUSE	19632000000	14291000000	16542000000	19855000000	17390000000	19318000000	17858000000	17076000000	15983000000	18601000000	19440000000	19415000000	17063000000	16907000000	17634000000
Q3UG16	Adaptor-related protein complex AP-1, mu subunit 1 (Putative uncharacterized protein)	tr|Q3UG16|Q3UG16_MOUSE;sp|P35585|AP1M1_MOUSE	11804000000	16216000000	11048000000	13543000000	11321000000	15263000000	13680000000	21068000000	13552000000	12908000000	15923000000	11309000000	14954000000	14470000000	15856000000
Q05DT0	Add3 protein (Fragment)	tr|Q05DT0|Q05DT0_MOUSE;tr|Q3UNK1|Q3UNK1_MOUSE;sp|Q9QYB5-2|ADDG_MOUSE;tr|Q8BM29|Q8BM29_MOUSE;tr|Q8BJH2|Q8BJH2_MOUSE	0	0	0	0	0	0	0	0	617120000	0	0	0	0	0	0
Q8K232	Adducin 1 (Alpha)	tr|Q8K232|Q8K232_MOUSE;sp|Q9QYC0|ADDA_MOUSE	1971700000	1464000000	724640000	1211300000	2023200000	1641500000	2719800000	619760000	2839200000	0	1331600000	2283700000	3094600000	1363700000	1641300000
P08030	Adenine phosphoribosyltransferase (APRT) (EC 2.4.2.7)	sp|P08030|APT_MOUSE	9854000000	8773800000	8919400000	8012400000	10162000000	9678800000	9667700000	7626200000	7936200000	8090800000	7449900000	5962800000	10447000000	7299500000	5911700000
G5E832	Adenomatosis polyposis coli 2 (Adenomatous polyposis coli protein 2)	tr|G5E832|G5E832_MOUSE;sp|Q9Z1K7|APC2_MOUSE;tr|D3YTR0|D3YTR0_MOUSE	637480000	983400000	550300000	544090000	483320000	770410000	597440000	423910000	577130000	701650000	532920000	755160000	530650000	570710000	451130000
E9QLQ9	Adenomatous polyposis coli protein	tr|E9QLQ9|E9QLQ9_MOUSE;tr|B2RUG9|B2RUG9_MOUSE;sp|Q61315-2|APC_MOUSE;sp|Q61315|APC_MOUSE;sp|Q61315-4|APC_MOUSE;sp|Q61315-3|APC_MOUSE	5674300000	5485400000	5593700000	6564100000	5249000000	5162800000	5544500000	5262600000	5064500000	5123400000	4938300000	5525700000	4633800000	4925800000	4935300000
Q80SY6	Adenosine deaminase-like protein (EC 3.5.4.-)	sp|Q80SY6|ADAL_MOUSE;sp|Q80SY6-2|ADAL_MOUSE	1020100000	985210000	419540000	480650000	816490000	0	568950000	350740000	1216200000	402020000	550190000	1029200000	1085900000	719160000	591410000
P55264	Adenosine kinase (AK) (EC 2.7.1.20) (Adenosine 5'-phosphotransferase)	sp|P55264|ADK_MOUSE;tr|Q8BMC5|Q8BMC5_MOUSE	19096000000	23009000000	19923000000	23605000000	19430000000	19559000000	19849000000	26489000000	22192000000	21393000000	24492000000	22765000000	24949000000	23462000000	27297000000
Q8CAU3	Adenosine receptor A2 (Fragment)	tr|Q8CAU3|Q8CAU3_MOUSE;sp|Q60613|AA2AR_MOUSE	0	0	0	118740000	0	0	0	0	0	0	0	0	0	0	0
Q3TF14	Adenosylhomocysteinase (EC 3.3.1.1)	tr|Q3TF14|Q3TF14_MOUSE;sp|P50247|SAHH_MOUSE;tr|Q3U4D1|Q3U4D1_MOUSE;tr|Q5M9P0|Q5M9P0_MOUSE;tr|Q3U5U5|Q3U5U5_MOUSE;tr|Q8BPI7|Q8BPI7_MOUSE	51020000000	68119000000	56037000000	60270000000	53309000000	54219000000	55830000000	63843000000	48373000000	52454000000	53366000000	58397000000	54969000000	62300000000	52251000000
F8WGT1	Adenosylhomocysteinase (EC 3.3.1.1)	tr|F8WGT1|F8WGT1_MOUSE;sp|Q68FL4|SAHH3_MOUSE;tr|Q80TQ9|Q80TQ9_MOUSE;tr|F8WI65|F8WI65_MOUSE;sp|Q68FL4-2|SAHH3_MOUSE;tr|H3BKT5|H3BKT5_MOUSE	17911000000	21000000000	15722000000	17201000000	17248000000	12573000000	12854000000	14809000000	19618000000	13404000000	15711000000	16377000000	14374000000	15045000000	18404000000
O88444	Adenylate cyclase type 1 (EC 4.6.1.1) (ATP pyrophosphate-lyase 1) (Adenylate cyclase type I) (Adenylyl cyclase 1) (Ca(2+)/calmodulin-activated adenylyl cyclase)	sp|O88444|ADCY1_MOUSE;tr|Q5DTQ1|Q5DTQ1_MOUSE	11392000000	14609000000	10033000000	11665000000	9176300000	11775000000	10971000000	13350000000	10231000000	10036000000	11014000000	11208000000	10738000000	10643000000	9594800000
Q3V1Q3	Adenylate cyclase type 2 (Putative uncharacterized protein)	tr|Q3V1Q3|Q3V1Q3_MOUSE;sp|Q80TL1|ADCY2_MOUSE	7702400000	9650300000	6368600000	8548900000	6944100000	7626700000	7059500000	6016300000	6229600000	6733900000	7006500000	7485000000	6727300000	7574700000	9125600000
B8JK56	Adenylate cyclase type 3	tr|B8JK56|B8JK56_MOUSE;sp|Q8VHH7|ADCY3_MOUSE;tr|Q80TY9|Q80TY9_MOUSE;tr|Q6PGC0|Q6PGC0_MOUSE;tr|Q6PG12|Q6PG12_MOUSE	2191400000	3405500000	2975700000	3314300000	2650400000	2471600000	3370500000	5142900000	2809500000	2703300000	2907700000	2648900000	3471500000	3528300000	3674000000
P84309	Adenylate cyclase type 5 (EC 4.6.1.1) (ATP pyrophosphate-lyase 5) (Adenylate cyclase type V) (Adenylyl cyclase 5)	sp|P84309|ADCY5_MOUSE;sp|P84309-2|ADCY5_MOUSE	49139000000	51081000000	42848000000	80486000000	42575000000	49000000000	43435000000	45508000000	43443000000	41477000000	38106000000	42758000000	48876000000	52453000000	45535000000
Q01341	Adenylate cyclase type 6 (EC 4.6.1.1) (ATP pyrophosphate-lyase 6) (Adenylate cyclase type VI) (Adenylyl cyclase 6) (Ca(2+)-inhibitable adenylyl cyclase)	sp|Q01341|ADCY6_MOUSE;tr|F8VQ52|F8VQ52_MOUSE	3180800000	3430300000	2779100000	4480100000	3838600000	3567000000	3210900000	3763200000	2483000000	2729600000	3015500000	2759800000	1773100000	3341800000	3952200000
P97490	Adenylate cyclase type 8 (EC 4.6.1.1) (ATP pyrophosphate-lyase 8) (Adenylate cyclase type VIII) (Adenylyl cyclase 8) (Ca(2+)/calmodulin-activated adenylyl cyclase)	sp|P97490|ADCY8_MOUSE;tr|Q3UUN2|Q3UUN2_MOUSE	5808100000	7485100000	6045400000	7176900000	5192000000	5919100000	6291800000	8342500000	6835000000	6994600000	6518700000	6004200000	8047300000	6438900000	6695400000
P51830	Adenylate cyclase type 9 (EC 4.6.1.1) (ATP pyrophosphate-lyase 9) (Adenylate cyclase type IX) (Adenylyl cyclase 9) (Adenylyl cyclase type 10) (ACTP10)	sp|P51830|ADCY9_MOUSE;tr|E9Q706|E9Q706_MOUSE	24397000000	24054000000	18347000000	22605000000	21638000000	19922000000	19818000000	22312000000	22071000000	19279000000	20949000000	23210000000	23012000000	21996000000	22474000000
Q3U489	Adenylate kinase 4, mitochondrial (AK 4) (EC 2.7.4.10) (EC 2.7.4.6) (Adenylate kinase 3-like) (GTP:AMP phosphotransferase AK4)	tr|Q3U489|Q3U489_MOUSE;sp|Q9WUR9|KAD4_MOUSE;tr|Q3UYL0|Q3UYL0_MOUSE;tr|F6TEU8|F6TEU8_MOUSE	95166000000	79545000000	87434000000	110700000000	92876000000	66566000000	85699000000	68772000000	101700000000	81711000000	82503000000	90634000000	80914000000	91798000000	86665000000
Q9R0Y5	Adenylate kinase isoenzyme 1 (AK 1) (EC 2.7.4.3) (EC 2.7.4.6) (ATP-AMP transphosphorylase 1) (ATP:AMP phosphotransferase) (Adenylate monophosphate kinase) (Myokinase)	sp|Q9R0Y5|KAD1_MOUSE;sp|Q9R0Y5-2|KAD1_MOUSE	253400000000	311060000000	279250000000	289260000000	288840000000	247100000000	286410000000	342800000000	359190000000	269470000000	350220000000	249870000000	367130000000	299610000000	337660000000
Q920P5	Adenylate kinase isoenzyme 5 (AK 5) (EC 2.7.4.3) (EC 2.7.4.6) (ATP-AMP transphosphorylase 5)	sp|Q920P5|KAD5_MOUSE	29616000000	28485000000	26148000000	33868000000	31375000000	33550000000	33046000000	25425000000	28102000000	27344000000	25396000000	29789000000	39232000000	30521000000	28593000000
Q8VCP8	Adenylate kinase isoenzyme 6 (AK6) (EC 2.7.4.3) (Coilin-interacting nuclear ATPase protein) (Dual activity adenylate kinase/ATPase) (AK/ATPase)	sp|Q8VCP8|KAD6_MOUSE;tr|A0A087WRI5|A0A087WRI5_MOUSE	0	0	0	0	0	285120000	0	0	0	0	0	0	0	0	0
Q3TMB8	Adenylosuccinate lyase (ASL) (EC 4.3.2.2) (Adenylosuccinase)	tr|Q3TMB8|Q3TMB8_MOUSE;sp|P54822|PUR8_MOUSE;tr|E9Q242|E9Q242_MOUSE;tr|E9Q3T7|E9Q3T7_MOUSE	35048000000	35572000000	32335000000	21367000000	34682000000	31132000000	27981000000	26384000000	38084000000	27556000000	33140000000	29867000000	32222000000	29472000000	30586000000
Q3UBP0	Adenylosuccinate synthetase isozyme 1 (AMPSase 1) (AdSS 1) (EC 6.3.4.4) (Adenylosuccinate synthetase, basic isozyme) (Adenylosuccinate synthetase, muscle isozyme) (M-type adenylosuccinate synthetase) (IMP--aspartate ligase 1)	tr|Q3UBP0|Q3UBP0_MOUSE;sp|P28650|PURA1_MOUSE;tr|J3QN31|J3QN31_MOUSE;sp|P28650-2|PURA1_MOUSE	33899000000	31430000000	30787000000	20271000000	31811000000	29812000000	29868000000	29871000000	35130000000	24340000000	24739000000	28330000000	33191000000	25775000000	27778000000
B9EIE9	Adenylosuccinate synthetase isozyme 2 (AMPSase 2) (AdSS 2) (EC 6.3.4.4) (Adenylosuccinate synthetase, acidic isozyme) (Adenylosuccinate synthetase, liver isozyme) (L-type adenylosuccinate synthetase) (IMP--aspartate ligase 2)	tr|B9EIE9|B9EIE9_MOUSE;sp|P46664|PURA2_MOUSE	33890000000	34250000000	30076000000	33955000000	34539000000	25858000000	32497000000	30658000000	34289000000	27039000000	28736000000	29928000000	29682000000	30465000000	30018000000
Q6RSD4	Adenylyl cyclase type VII (Fragment)	tr|Q6RSD4|Q6RSD4_MOUSE;tr|Q3U1X9|Q3U1X9_MOUSE;tr|Q3U1P1|Q3U1P1_MOUSE;sp|P51829|ADCY7_MOUSE;tr|Q3UU15|Q3UU15_MOUSE	0	0	0	0	0	0	0	143890000	0	0	136820000	0	0	0	0
Q3U0U5	Adenylyl cyclase-associated protein	tr|Q3U0U5|Q3U0U5_MOUSE;tr|Q3TC53|Q3TC53_MOUSE;tr|Q3UNQ0|Q3UNQ0_MOUSE	288040000	0	478160000	239000000	479430000	225720000	340470000	225830000	0	0	0	0	0	0	0
P40124	Adenylyl cyclase-associated protein 1 (CAP 1)	sp|P40124|CAP1_MOUSE;tr|Q3UVJ2|Q3UVJ2_MOUSE	136620000000	144730000000	137950000000	150850000000	136260000000	124580000000	137460000000	137010000000	113230000000	145830000000	149450000000	143890000000	98548000000	156510000000	150770000000
Q9CYT6	Adenylyl cyclase-associated protein 2 (CAP 2)	sp|Q9CYT6|CAP2_MOUSE;tr|Q8BKZ3|Q8BKZ3_MOUSE;tr|D3YTR7|D3YTR7_MOUSE	70211000000	75095000000	66193000000	85137000000	60690000000	57907000000	79683000000	89841000000	71181000000	81272000000	92627000000	79117000000	69905000000	88322000000	93977000000
A2BDX3	Adenylyltransferase and sulfurtransferase MOCS3 (Molybdenum cofactor synthesis protein 3) [Includes: Molybdopterin-synthase adenylyltransferase (EC 2.7.7.80) (Adenylyltransferase MOCS3) (Sulfur carrier protein MOCS2A adenylyltransferase); Molybdopterin-synthase sulfurtransferase (EC 2.8.1.11) (Sulfur carrier protein MOCS2A sulfurtransferase) (Sulfurtransferase MOCS3)]	sp|A2BDX3|MOCS3_MOUSE	9713400000	10799000000	8879000000	9438000000	9622100000	10385000000	10395000000	9649100000	11358000000	9017600000	8554400000	9349600000	11231000000	7855800000	9566100000
A2ALI5	Adherens junction-associated protein 1	sp|A2ALI5|AJAP1_MOUSE	0	374740000	295280000	421210000	227630000	194400000	232030000	270870000	243970000	188770000	332000000	255420000	315020000	235170000	312630000
B1ASC0	Adhesion G protein-coupled receptor B2	tr|B1ASC0|B1ASC0_MOUSE;tr|H7BX74|H7BX74_MOUSE;sp|Q8CGM1-3|AGRB2_MOUSE;sp|Q8CGM1|AGRB2_MOUSE;tr|H7BWZ2|H7BWZ2_MOUSE;tr|H7BX92|H7BX92_MOUSE;sp|Q8CGM1-2|AGRB2_MOUSE	2440500000	2213400000	1437400000	2936600000	2257000000	1211200000	1563900000	1912700000	1208200000	1667500000	2177700000	1505400000	925300000	1872000000	1714800000
Q9DC42	Adhesion G protein-coupled receptor E5	tr|Q9DC42|Q9DC42_MOUSE;tr|Q4FJS6|Q4FJS6_MOUSE;tr|A0A0D9SEG8|A0A0D9SEG8_MOUSE;tr|E9QMJ5|E9QMJ5_MOUSE;tr|E9QJS7|E9QJS7_MOUSE	0	0	0	0	0	0	0	0	30570000	0	0	0	0	0	0
E9Q3V9	Adhesion G protein-coupled receptor L1	tr|E9Q3V9|E9Q3V9_MOUSE;tr|E9Q9Q9|E9Q9Q9_MOUSE;tr|H7BX15|H7BX15_MOUSE;sp|Q80TR1|AGRL1_MOUSE;sp|Q80TR1-2|AGRL1_MOUSE	22712000000	23549000000	21140000000	26553000000	20825000000	19788000000	20825000000	23209000000	22168000000	20603000000	25824000000	21064000000	22691000000	23415000000	24998000000
A0A0G2JG66	Adhesion G protein-coupled receptor L2	tr|A0A0G2JG66|A0A0G2JG66_MOUSE;tr|A0A0G2JFF5|A0A0G2JFF5_MOUSE;tr|A0A0G2JDK6|A0A0G2JDK6_MOUSE;tr|A0A0G2JGM8|A0A0G2JGM8_MOUSE;tr|A0A0G2JFV3|A0A0G2JFV3_MOUSE;tr|A0A0G2JDF4|A0A0G2JDF4_MOUSE;sp|Q8JZZ7|AGRL2_MOUSE;sp|Q8JZZ7-2|AGRL2_MOUSE;tr|A0A0G2JDE3|A0A0G2JDE3_MOUSE;tr|A0A0G2JH16|A0A0G2JH16_MOUSE;tr|A0A0G2JEQ8|A0A0G2JEQ8_MOUSE	2078200000	2647200000	2601200000	2981000000	1872800000	1804100000	2868200000	2365600000	1998800000	2625500000	2646600000	2032600000	2403700000	2353500000	2269800000
D3YTW7	Adhesion G protein-coupled receptor L3	tr|D3YTW7|D3YTW7_MOUSE;sp|Q80TS3-3|AGRL3_MOUSE;tr|K3W4M8|K3W4M8_MOUSE	23987000000	22870000000	24240000000	29217000000	23793000000	23219000000	26315000000	29655000000	24880000000	23640000000	27877000000	21076000000	24875000000	25877000000	27827000000
D3Z6H9	Adhesion G protein-coupled receptor L3	tr|D3Z6H9|D3Z6H9_MOUSE;tr|D3Z3X6|D3Z3X6_MOUSE;sp|Q80TS3-2|AGRL3_MOUSE;tr|D3Z6H7|D3Z6H7_MOUSE;tr|D3YU23|D3YU23_MOUSE;tr|D3Z6J2|D3Z6J2_MOUSE;tr|D3Z4V0|D3Z4V0_MOUSE;tr|D3YWB1|D3YWB1_MOUSE	0	29430000	0	0	0	0	0	0	0	0	0	0	0	0	0
Q4VBE6	Adhesion molecule with Ig like domain 2 (Adhesion molecule with Ig like domain 2, isoform CRA_a)	tr|Q4VBE6|Q4VBE6_MOUSE;sp|Q80ZD9|AMGO2_MOUSE	403000000	390430000	313710000	0	448300000	430150000	470970000	483160000	0	429340000	453080000	0	0	0	0
Q9D7N9	Adipocyte plasma membrane-associated protein (Protein DD16)	sp|Q9D7N9|APMAP_MOUSE	10649000000	13018000000	10830000000	12533000000	12533000000	10037000000	10257000000	11657000000	10698000000	10287000000	9020200000	11593000000	10691000000	10162000000	11014000000
Q53YY4	Adiponectin receptor 1, isoform CRA_b (Progestin and adipoQ receptor family member I) (Putative uncharacterized protein)	tr|Q53YY4|Q53YY4_MOUSE;tr|Q3UPA4|Q3UPA4_MOUSE;tr|Q3TI02|Q3TI02_MOUSE;sp|Q91VH1|ADR1_MOUSE	271010000	348600000	325980000	277020000	0	271700000	277360000	251410000	331240000	316430000	200040000	317540000	0	268680000	367340000
P48962	ADP/ATP translocase 1 (ADP,ATP carrier protein 1) (ADP,ATP carrier protein, heart/skeletal muscle isoform T1) (Adenine nucleotide translocator 1) (ANT 1) (Solute carrier family 25 member 4) (mANC1)	sp|P48962|ADT1_MOUSE;tr|Q8BVI9|Q8BVI9_MOUSE	1192900000000	1100400000000	1184300000000	1292700000000	1122500000000	1174900000000	1319500000000	1310600000000	1032600000000	1187600000000	1330000000000	1268800000000	1345500000000	1262900000000	1304200000000
Q3UDS7	ADP-dependent glucokinase (Putative uncharacterized protein)	tr|Q3UDS7|Q3UDS7_MOUSE;tr|Q3TJ10|Q3TJ10_MOUSE;sp|Q8VDL4-3|ADPGK_MOUSE;tr|A0A0R4J064|A0A0R4J064_MOUSE;sp|Q8VDL4|ADPGK_MOUSE;sp|Q8VDL4-2|ADPGK_MOUSE	3397500000	3632300000	3555700000	2712200000	3099000000	3266400000	3053900000	3410500000	2769300000	3108000000	3138100000	2544800000	2540700000	3495200000	4599500000
Q8BVU5	ADP-ribose pyrophosphatase, mitochondrial (EC 3.6.1.13) (ADP-ribose diphosphatase) (ADP-ribose phosphohydrolase) (Adenosine diphosphoribose pyrophosphatase) (ADPR-PPase) (Nucleoside diphosphate-linked moiety X motif 9) (Nudix motif 9)	sp|Q8BVU5|NUDT9_MOUSE;tr|A2AH27|A2AH27_MOUSE	6828600000	8329700000	6390900000	9187200000	7477900000	8890200000	6820500000	8980100000	4958300000	6423400000	8117900000	5352900000	5168700000	6905600000	8917100000
Q3U5N4	ADP-ribosylarginine hydrolase, isoform CRA_a (Putative uncharacterized protein)	tr|Q3U5N4|Q3U5N4_MOUSE;sp|P54923|ADPRH_MOUSE	7630100000	17199000000	11332000000	12807000000	9101500000	9195400000	12604000000	17223000000	7281000000	12219000000	12922000000	9380600000	10275000000	14168000000	16989000000
P84078	ADP-ribosylation factor 1	sp|P84078|ARF1_MOUSE;tr|Q3U344|Q3U344_MOUSE;sp|P61205|ARF3_MOUSE	107880000000	140910000000	150470000000	143070000000	121320000000	150960000000	147970000000	179290000000	132130000000	151990000000	153610000000	130300000000	174860000000	133040000000	158510000000
Q8BSL7	ADP-ribosylation factor 2	sp|Q8BSL7|ARF2_MOUSE	771740000	1594200000	0	1604900000	1110600000	0	1163800000	1851700000	1350300000	0	0	1215000000	2153200000	1295200000	0
A2A6T9	ADP-ribosylation factor 2 (Fragment)	tr|A2A6T9|A2A6T9_MOUSE	0	0	0	0	0	0	0	0	0	0	0	33556000	0	0	0
Q14BR4	ADP-ribosylation factor 4	tr|Q14BR4|Q14BR4_MOUSE;sp|P61750|ARF4_MOUSE;tr|E9Q798|E9Q798_MOUSE;tr|Q9DD04|Q9DD04_MOUSE	8749700000	12485000000	5305600000	6787100000	11611000000	14452000000	9799800000	11023000000	7067500000	7887500000	7711200000	8745100000	7554700000	6031800000	6175600000
P84084	ADP-ribosylation factor 5	sp|P84084|ARF5_MOUSE	19466000000	28700000000	20619000000	30928000000	22428000000	16708000000	20823000000	37589000000	22090000000	18125000000	27659000000	18157000000	26074000000	25206000000	22364000000
V9GXM1	ADP-ribosylation factor GTPase-activating protein 1	tr|V9GXM1|V9GXM1_MOUSE;tr|V9GWV1|V9GWV1_MOUSE	17330000000	22196000000	14123000000	25638000000	19763000000	13234000000	16388000000	24029000000	12623000000	15624000000	18564000000	13600000000	13767000000	18416000000	21391000000
Q9EPJ9	ADP-ribosylation factor GTPase-activating protein 1 (ARF GAP 1) (ADP-ribosylation factor 1 GTPase-activating protein) (ARF1 GAP) (ARF1-directed GTPase-activating protein)	sp|Q9EPJ9|ARFG1_MOUSE;sp|Q9EPJ9-2|ARFG1_MOUSE;tr|Q3TGS9|Q3TGS9_MOUSE;tr|Q05DE0|Q05DE0_MOUSE;tr|Q6PB94|Q6PB94_MOUSE;tr|Q05BC5|Q05BC5_MOUSE	240990000	0	0	0	221520000	334560000	192140000	0	186670000	0	0	97488000	0	0	0
Q99K28	ADP-ribosylation factor GTPase-activating protein 2 (ARF GAP 2) (GTPase-activating protein ZNF289) (Zinc finger protein 289)	sp|Q99K28|ARFG2_MOUSE;sp|Q99K28-2|ARFG2_MOUSE	9210200000	11218000000	8012100000	7696300000	9370400000	8124300000	8596800000	9636600000	8023800000	7032200000	8095600000	8054200000	7697200000	7903500000	8631400000
Q9D8S3	ADP-ribosylation factor GTPase-activating protein 3 (ARF GAP 3)	sp|Q9D8S3|ARFG3_MOUSE;tr|A0A0R4J0T8|A0A0R4J0T8_MOUSE	1086400000	1474300000	1157000000	1149700000	1132800000	950250000	984560000	1115100000	1286100000	821500000	1033500000	950270000	1221700000	823340000	745390000
Q8R0H9	ADP-ribosylation factor-binding protein GGA1 (Gamma-adaptin-related protein 1) (Golgi-localized, gamma ear-containing, ARF-binding protein 1)	sp|Q8R0H9|GGA1_MOUSE;tr|Q3TB03|Q3TB03_MOUSE	9288800000	9596600000	6856100000	6187200000	9109000000	5858500000	5050500000	5447300000	6608900000	5650300000	7265600000	7709200000	7138500000	6529900000	7530500000
Q8BMI3	ADP-ribosylation factor-binding protein GGA3 (Golgi-localized, gamma ear-containing, ARF-binding protein 3)	sp|Q8BMI3|GGA3_MOUSE;tr|A2A9W7|A2A9W7_MOUSE;tr|S4R2D2|S4R2D2_MOUSE	18776000000	18760000000	13044000000	16573000000	17405000000	18336000000	14615000000	13872000000	19446000000	15053000000	14714000000	19183000000	15785000000	14298000000	18901000000
A2RSX9	ADP-ribosylation factor-interacting protein 1 (Arfip1 protein)	tr|A2RSX9|A2RSX9_MOUSE;tr|E9Q3G5|E9Q3G5_MOUSE;tr|E9QAY5|E9QAY5_MOUSE;tr|Q3TVE1|Q3TVE1_MOUSE	0	0	102170000	0	0	0	0	0	0	0	0	0	0	0	0
G5E8V9	ADP-ribosylation factor-interacting protein 1 (MCG18094)	tr|G5E8V9|G5E8V9_MOUSE	4215100000	3223400000	3288600000	3145300000	4622800000	3288700000	2882100000	2824800000	4567900000	3163000000	3056200000	4148200000	4245200000	3004200000	3240800000
Q14AC7	ADP-ribosylation factor-like 1 (MCG16774, isoform CRA_c)	tr|Q14AC7|Q14AC7_MOUSE;sp|P61211|ARL1_MOUSE;tr|Q9D7H9|Q9D7H9_MOUSE;tr|Q3TIR2|Q3TIR2_MOUSE;tr|F8WIB1|F8WIB1_MOUSE;tr|Q4V9U3|Q4V9U3_MOUSE	3727400000	8124800000	4189100000	5892600000	3570700000	3583500000	5026300000	9402600000	4098600000	5890500000	7370500000	4995900000	5169000000	6249800000	6783300000
Q498A0	ADP-ribosylation factor-like 5A (Putative uncharacterized protein)	tr|Q498A0|Q498A0_MOUSE;sp|Q80ZU0|ARL5A_MOUSE	2184800000	1671600000	1498500000	902910000	1867900000	1658500000	1757400000	842670000	1515500000	1728700000	1199400000	1859900000	1669700000	0	1375800000
Q8VCV3	ADP-ribosylation factor-like 6	tr|Q8VCV3|Q8VCV3_MOUSE;tr|Q3TUM2|Q3TUM2_MOUSE;sp|O88848|ARL6_MOUSE;sp|O88848-2|ARL6_MOUSE;tr|D3Z067|D3Z067_MOUSE;tr|Q3U6U3|Q3U6U3_MOUSE	15412000000	19719000000	15905000000	15083000000	16291000000	16316000000	16251000000	16061000000	16449000000	16185000000	14264000000	19728000000	18281000000	15154000000	17211000000
B0LAE4	ADP-ribosylation factor-like 6 interacting protein 1 (Fragment)	tr|B0LAE4|B0LAE4_MOUSE;tr|Q3UBA1|Q3UBA1_MOUSE;tr|Q3TQE3|Q3TQE3_MOUSE;tr|Q8C1Y9|Q8C1Y9_MOUSE;tr|Q80ZW9|Q80ZW9_MOUSE;tr|Q3TIC7|Q3TIC7_MOUSE;tr|Q3THR3|Q3THR3_MOUSE;sp|Q9JKW0|AR6P1_MOUSE	11957000000	6969000000	1161600000	7455200000	0	10416000000	9118400000	11270000000	11080000000	10678000000	13492000000	10256000000	11009000000	9302100000	9818600000
D3YWC2	ADP-ribosylation factor-like 6 interacting protein 4 (ADP-ribosylation factor-like protein 6-interacting protein 4)	tr|D3YWC2|D3YWC2_MOUSE;tr|D3Z6F1|D3Z6F1_MOUSE;sp|Q9JM93|AR6P4_MOUSE	390490000	784140000	376970000	775860000	658920000	581770000	437020000	658640000	456480000	374970000	502200000	356620000	481750000	578890000	534520000
D3Z4X7	ADP-ribosylation factor-like protein 10 (Fragment)	tr|D3Z4X7|D3Z4X7_MOUSE;sp|Q9QXJ4|ARL10_MOUSE	0	0	0	810700000	276120000	0	0	707140000	0	0	463490000	0	0	562950000	549370000
Q8BGR6	ADP-ribosylation factor-like protein 15 (ADP-ribosylation factor-related protein 2) (ARF-related protein 2)	sp|Q8BGR6|ARL15_MOUSE;tr|B7ZN40|B7ZN40_MOUSE	5657300000	6379900000	5242500000	5195000000	4977500000	3658100000	4831900000	4878300000	7711400000	6267400000	6569100000	7766600000	5096300000	6593700000	6870900000
Q9D0J4	ADP-ribosylation factor-like protein 2	sp|Q9D0J4|ARL2_MOUSE	10081000000	10675000000	10598000000	5586700000	9103400000	9336600000	10257000000	12602000000	8073400000	11294000000	8816400000	7719100000	7758000000	9428700000	11864000000
Q8VEH3	ADP-ribosylation factor-like protein 8A (ADP-ribosylation factor-like protein 10B) (Novel small G protein indispensable for equal chromosome segregation 2)	sp|Q8VEH3|ARL8A_MOUSE;tr|F6QKK2|F6QKK2_MOUSE	7873000000	9714100000	8043000000	6975600000	4238000000	12721000000	9946500000	8295800000	9774600000	6856200000	7852900000	8850100000	9485100000	6129600000	8209000000
Q9CQW2	ADP-ribosylation factor-like protein 8B (ADP-ribosylation factor-like protein 10C) (Novel small G protein indispensable for equal chromosome segregation 1)	sp|Q9CQW2|ARL8B_MOUSE;tr|A0A0N4SVB8|A0A0N4SVB8_MOUSE;tr|Q9DAB3|Q9DAB3_MOUSE	76118000000	84802000000	82087000000	80852000000	75405000000	85709000000	63234000000	86761000000	84366000000	69017000000	89665000000	71839000000	94431000000	72109000000	92822000000
Q8BXL7	ADP-ribosylation factor-related protein 1 (ARF-related protein 1)	sp|Q8BXL7|ARFRP_MOUSE;tr|E9PZK7|E9PZK7_MOUSE	233960000	321150000	0	0	219930000	0	0	0	281580000	0	0	250190000	278010000	0	0
Q9JKX6	ADP-sugar pyrophosphatase (EC 3.6.1.13) (8-oxo-dGDP phosphatase) (EC 3.6.1.58) (Nucleoside diphosphate-linked moiety X motif 5) (Nudix motif 5)	sp|Q9JKX6|NUDT5_MOUSE;tr|A2ATT5|A2ATT5_MOUSE	3252500000	4640400000	3540500000	4006000000	3953400000	3954000000	3380100000	4326100000	3275600000	3663700000	4206100000	3666200000	3639400000	3130600000	5139100000
Q9DBL0	Adrenergic receptor, alpha 1b (Adrenergic receptor, alpha 1b, isoform CRA_a) (Alpha-1B adrenergic receptor) (Putative uncharacterized protein)	tr|Q9DBL0|Q9DBL0_MOUSE;sp|P97717|ADA1B_MOUSE;tr|Q8CGI5|Q8CGI5_MOUSE;tr|B1AU41|B1AU41_MOUSE	0	0	210170000	0	0	0	222330000	288690000	0	224620000	228350000	0	0	158880000	0
B2RS36	Adrenocortical dysplasia (Adrenocortical dysplasia, isoform CRA_b)	tr|B2RS36|B2RS36_MOUSE;sp|Q5EE38|ACD_MOUSE	0	0	0	0	0	0	0	0	0	0	10570000000	0	0	0	0
Q9CPW2	Adrenodoxin-like protein, mitochondrial (Ferredoxin-1-like protein)	sp|Q9CPW2|ADXL_MOUSE	1928400000	1876500000	1612300000	1465400000	1957900000	1593500000	2011600000	1755300000	2151600000	1686800000	1606900000	1812700000	2051500000	1824500000	1915600000
Q8K1D8	Adropin (Energy homeostasis-associated protein)	sp|Q8K1D8|ENHO_MOUSE	0	0	0	196530000	0	0	0	0	0	0	0	0	0	0	0
B7ZNK7	Aes protein (Amino-terminal enhancer of split, isoform CRA_b)	tr|B7ZNK7|B7ZNK7_MOUSE;tr|Q3TYD9|Q3TYD9_MOUSE;sp|P63002|AES_MOUSE;sp|P63002-2|AES_MOUSE	1031600000	1684800000	1023000000	1034700000	1379300000	870290000	964030000	1292600000	1040100000	1107500000	1234900000	740730000	601100000	956530000	1278800000
E9Q9C3	Afadin	tr|E9Q9C3|E9Q9C3_MOUSE	21198000000	26840000000	21295000000	25489000000	18194000000	20993000000	20126000000	26600000000	18208000000	22104000000	21885000000	17604000000	21984000000	22701000000	24815000000
E9PYX7	Afadin	tr|E9PYX7|E9PYX7_MOUSE	172800000	623130000	0	0	0	0	0	0	0	0	0	0	0	0	0
D3YUD2	Afadin (Fragment)	tr|D3YUD2|D3YUD2_MOUSE;tr|D3Z7L2|D3Z7L2_MOUSE	0	140280000	0	0	119400000	0	0	0	0	0	0	0	0	99167000	0
Q9QZQ1	Afadin (Protein Af-6)	sp|Q9QZQ1|AFAD_MOUSE	0	0	133060000	0	0	0	0	0	0	0	0	0	0	0	0
A0A0R4J1A9	Afadin- and alpha-actinin-binding protein (Synovial sarcoma, X breakpoint 2 interacting protein, isoform CRA_a)	tr|A0A0R4J1A9|A0A0R4J1A9_MOUSE;sp|Q8VC66|ADIP_MOUSE;tr|Q69ZV4|Q69ZV4_MOUSE	144660000	156540000	184700000	201890000	155650000	238580000	147830000	0	111850000	217320000	191650000	168560000	150070000	139200000	156500000
O89020	Afamin (Alpha-albumin) (Alpha-Alb)	sp|O89020|AFAM_MOUSE;sp|O89020-3|AFAM_MOUSE;sp|O89020-2|AFAM_MOUSE	737810000	411770000	752610000	0	1041600000	888450000	868800000	802090000	0	1005900000	0	0	0	954170000	0
B7ZNX0	Aff4 protein	tr|B7ZNX0|B7ZNX0_MOUSE;sp|Q9ESC8|AFF4_MOUSE	144120000	163970000	0	0	143100000	0	0	0	0	0	0	125940000	0	0	0
Q920A7	AFG3-like protein 1 (EC 3.4.24.-)	sp|Q920A7|AFG31_MOUSE;sp|Q920A7-2|AFG31_MOUSE	288150000	346190000	371050000	465910000	258030000	355690000	302680000	284780000	281120000	0	256320000	235780000	269840000	236250000	286270000
Q8CG76	Aflatoxin B1 aldehyde reductase member 2 (EC 1.1.1.n11) (Succinic semialdehyde reductase) (SSA reductase)	sp|Q8CG76|ARK72_MOUSE	27868000000	27230000000	23388000000	25513000000	25509000000	25866000000	28375000000	28512000000	24400000000	25690000000	26588000000	23673000000	23108000000	24121000000	26104000000
Q3UU47	Agouti related protein (Putative uncharacterized protein)	tr|Q3UU47|Q3UU47_MOUSE;sp|P56473|AGRP_MOUSE	0	0	0	0	0	0	31545000	0	0	0	0	0	0	0	0
M0QWP1	Agrin	tr|M0QWP1|M0QWP1_MOUSE;sp|A2ASQ1-3|AGRIN_MOUSE;tr|Q6PCM6|Q6PCM6_MOUSE;tr|Q5EBX5|Q5EBX5_MOUSE	8750800000	9582400000	10563000000	8063200000	8625200000	9291900000	9175300000	9231100000	12168000000	10495000000	9957000000	10401000000	13062000000	9387200000	10129000000
Z4YK85	Agrin	tr|Z4YK85|Z4YK85_MOUSE;sp|A2ASQ1-2|AGRIN_MOUSE	0	0	0	154890000	0	0	0	0	0	0	0	0	0	0	0
A2ASQ1	Agrin [Cleaved into: Agrin N-terminal 110 kDa subunit; Agrin C-terminal 110 kDa subunit; Agrin C-terminal 90 kDa fragment (C90); Agrin C-terminal 22 kDa fragment (C22)]	sp|A2ASQ1|AGRIN_MOUSE	0	0	0	0	0	0	496240000	0	331990000	0	0	0	0	0	555200000
O08915	AH receptor-interacting protein (AIP) (Aryl-hydrocarbon receptor-interacting protein)	sp|O08915|AIP_MOUSE;tr|D3YW40|D3YW40_MOUSE	6744500000	9036600000	7750700000	10221000000	6406800000	7208400000	8159000000	11232000000	5834600000	6783000000	9209800000	6795900000	7820500000	7943100000	10033000000
E9Q616	AHNAK nucleoprotein (desmoyokin)	tr|E9Q616|E9Q616_MOUSE	12399000000	13293000000	12947000000	14878000000	12978000000	13224000000	13795000000	15612000000	12158000000	14940000000	15462000000	11800000000	11516000000	14867000000	18997000000
F7DBB3	AHNAK nucleoprotein 2 (Fragment)	tr|F7DBB3|F7DBB3_MOUSE	4267600000	5782300000	6311300000	1119500000	4421400000	4922600000	4888000000	2703000000	5003100000	3044000000	2144300000	3191300000	4042100000	1460100000	3189300000
E9PYB0	AHNAK nucleoprotein 2 (Fragment)	tr|E9PYB0|E9PYB0_MOUSE	129490000	253770000	0	82276000	0	0	0	192180000	216790000	0	118950000	0	206890000	0	0
F7CVJ5	AHNAK nucleoprotein 2 (Fragment)	tr|F7CVJ5|F7CVJ5_MOUSE	108250000	0	0	0	0	66513000	0	0	0	0	0	0	124980000	0	0
O08715	A-kinase anchor protein 1, mitochondrial (Dual specificity A-kinase-anchoring protein 1) (D-AKAP-1) (Protein kinase A-anchoring protein 1) (PRKA1) (Spermatid A-kinase anchor protein) (S-AKAP)	sp|O08715|AKAP1_MOUSE;sp|O08715-4|AKAP1_MOUSE;sp|O08715-6|AKAP1_MOUSE;sp|O08715-2|AKAP1_MOUSE;sp|O08715-5|AKAP1_MOUSE;sp|O08715-3|AKAP1_MOUSE	705210000	803850000	706190000	743910000	787600000	695920000	686700000	831700000	683680000	792250000	905140000	405890000	532210000	883280000	848770000
O88845	A-kinase anchor protein 10, mitochondrial (AKAP-10) (Dual specificity A kinase-anchoring protein 2) (D-AKAP-2) (Protein kinase A-anchoring protein 10) (PRKA10)	sp|O88845|AKA10_MOUSE;sp|O88845-3|AKA10_MOUSE;sp|O88845-2|AKA10_MOUSE;tr|Q3TR91|Q3TR91_MOUSE	6618000000	7132500000	7354700000	8203000000	6085800000	7632300000	6706000000	7543500000	7504600000	7303900000	7371800000	6604300000	6917300000	7353900000	8493700000
D3YVF0	A-kinase anchor protein 5 (AKAP-5) (A-kinase anchor protein 150 kDa) (AKAP 150) (P150) (cAMP-dependent protein kinase regulatory subunit II high affinity-binding protein)	sp|D3YVF0|AKAP5_MOUSE;tr|H3BIV5|H3BIV5_MOUSE	29702000000	26962000000	25471000000	41142000000	30669000000	21014000000	27457000000	23795000000	24057000000	29408000000	28713000000	23243000000	21128000000	33957000000	31601000000
Q7TN79	A-kinase anchor protein 7 isoform gamma (AKAP-7 isoform gamma) (A-kinase anchor protein 18) (AKAP-18) (Protein kinase A-anchoring protein 7 isoform gamma) (PRKA7 isoform gamma)	sp|Q7TN79|AKA7G_MOUSE;sp|O55074|AKA7A_MOUSE;tr|Q8BVR3|Q8BVR3_MOUSE	5469800000	9076800000	10384000000	14004000000	4214900000	7041900000	9199600000	13098000000	9091800000	8438600000	9535400000	6360300000	10424000000	9430500000	8172400000
E9QQ10	A-kinase anchor protein 9	tr|E9QQ10|E9QQ10_MOUSE	3898800000	3926800000	3752500000	3566100000	4583000000	3995700000	3837800000	4006400000	4010800000	3909600000	3724800000	3583300000	3338600000	3578900000	4179900000
E9PUC4	A-kinase anchor protein SPHKAP	tr|E9PUC4|E9PUC4_MOUSE;sp|Q6NSW3-2|SPKAP_MOUSE;sp|Q6NSW3|SPKAP_MOUSE;sp|Q6NSW3-3|SPKAP_MOUSE;sp|Q6NSW3-4|SPKAP_MOUSE	4799900000	5347500000	5246000000	5337300000	4415800000	4656400000	4354500000	6532500000	4861500000	4408000000	5633100000	3945500000	4263000000	4650000000	5839500000
Q64362	AKT-interacting protein (FT1) (Fused toes protein)	sp|Q64362|AKTIP_MOUSE;tr|D3Z2J4|D3Z2J4_MOUSE;tr|D3Z632|D3Z632_MOUSE;tr|Q05BP5|Q05BP5_MOUSE	1398400000	1264000000	1292000000	1277200000	1171900000	1480800000	1376100000	1811600000	1032200000	1247200000	1316100000	888800000	1280700000	1245300000	1597900000
Q566C3	Alanine aminotransferase 1 (Glutamic pyruvic transaminase 1, soluble, isoform CRA_c)	tr|Q566C3|Q566C3_MOUSE;sp|Q8QZR5|ALAT1_MOUSE	5006600000	6130000000	3887400000	3092100000	4735000000	4073100000	4475900000	5178100000	7029900000	5852200000	6693100000	6200700000	7337900000	5604500000	6013400000
Q8BGT5	Alanine aminotransferase 2 (ALT2) (EC 2.6.1.2) (Glutamate pyruvate transaminase 2) (GPT 2) (Glutamic--alanine transaminase 2) (Glutamic--pyruvic transaminase 2)	sp|Q8BGT5|ALAT2_MOUSE	2341600000	3004100000	1814000000	2987200000	2011600000	2440900000	2364700000	2919500000	2224800000	2280800000	2697800000	2384800000	2198300000	2576100000	3770600000
Q8BGQ7	Alanine--tRNA ligase, cytoplasmic (EC 6.1.1.7) (Alanyl-tRNA synthetase) (AlaRS)	sp|Q8BGQ7|SYAC_MOUSE;tr|Q6XMP4|Q6XMP4_MOUSE;tr|Q3UD67|Q3UD67_MOUSE;tr|Q3TZ32|Q3TZ32_MOUSE;tr|Q6PDM7|Q6PDM7_MOUSE;tr|Q8R346|Q8R346_MOUSE	118690000000	137590000000	109330000000	101530000000	128510000000	122480000000	121690000000	129310000000	128900000000	107520000000	139320000000	128310000000	124190000000	112940000000	118850000000
Q3UKA4	Alcohol dehydrogenase 1 (Class I), isoform CRA_c (Putative uncharacterized protein)	tr|Q3UKA4|Q3UKA4_MOUSE;sp|P00329|ADH1_MOUSE	0	103190000	0	0	0	0	0	0	101220000	0	0	0	0	0	0
Q8C3C9	Aldehyde dehydrogenase	tr|Q8C3C9|Q8C3C9_MOUSE;sp|P47740|AL3A2_MOUSE;tr|B1AV77|B1AV77_MOUSE;tr|B1ATI0|B1ATI0_MOUSE;tr|Q8BQ93|Q8BQ93_MOUSE;tr|Q99PH3|Q99PH3_MOUSE;tr|Q3U7B5|Q3U7B5_MOUSE;tr|Q8C5J1|Q8C5J1_MOUSE	24379000000	25840000000	27127000000	19780000000	20516000000	27741000000	26021000000	25365000000	28619000000	26719000000	26825000000	23590000000	27942000000	23240000000	28531000000
Q3TX25	Aldehyde dehydrogenase	tr|Q3TX25|Q3TX25_MOUSE;sp|Q80VQ0|AL3B1_MOUSE;tr|Q3U3J9|Q3U3J9_MOUSE	8904500000	10474000000	11191000000	9282700000	7619500000	11629000000	10866000000	8841200000	12092000000	14354000000	10341000000	12156000000	14405000000	10358000000	10906000000
Q99PH4	Aldehyde dehydrogenase	tr|Q99PH4|Q99PH4_MOUSE	0	0	0	709490000	0	0	0	0	0	0	0	0	0	0	0
Q3UIA4	Aldehyde dehydrogenase	tr|Q3UIA4|Q3UIA4_MOUSE;sp|Q9JHW9|AL1A3_MOUSE;tr|G3UWP3|G3UWP3_MOUSE	128850000	0	0	0	131400000	0	0	0	0	0	0	0	0	0	0
Q3UNF5	Aldehyde dehydrogenase	tr|Q3UNF5|Q3UNF5_MOUSE;sp|P47739|AL3A1_MOUSE;tr|B7ZN13|B7ZN13_MOUSE	0	0	0	0	0	0	0	0	0	0	0	0	0	167030000	0
Q544B1	Aldehyde dehydrogenase 2, mitochondrial, isoform CRA_b (Putative uncharacterized protein)	tr|Q544B1|Q544B1_MOUSE;tr|Q3UJW1|Q3UJW1_MOUSE;tr|Q3U9J7|Q3U9J7_MOUSE;sp|P47738|ALDH2_MOUSE;tr|Q3U6I3|Q3U6I3_MOUSE;tr|Q3TVM2|Q3TVM2_MOUSE;tr|A0A0G2JEU1|A0A0G2JEU1_MOUSE	105260000000	108520000000	118540000000	115400000000	114450000000	110810000000	112280000000	132070000000	130810000000	124510000000	136120000000	114760000000	119990000000	120270000000	129330000000
B2RTL5	Aldehyde dehydrogenase family 1, subfamily A7 (MCG9319)	tr|B2RTL5|B2RTL5_MOUSE;sp|O35945|AL1A7_MOUSE	1956000000	1649800000	0	0	1280100000	0	0	0	2088900000	0	0	0	1549500000	0	0
D3Z0B9	Aldehyde dehydrogenase family 16 member A1	tr|D3Z0B9|D3Z0B9_MOUSE;tr|A0A0R4IZZ0|A0A0R4IZZ0_MOUSE;sp|Q571I9|A16A1_MOUSE	499100000	1224800000	0	717040000	492670000	0	0	977240000	0	0	0	0	0	0	459740000
Q8R387	Aldehyde oxidase 1	tr|Q8R387|Q8R387_MOUSE;tr|G3X8P9|G3X8P9_MOUSE;sp|O54754|AOXA_MOUSE	359870000	664710000	367440000	322090000	0	328510000	0	355050000	532270000	462870000	404300000	486800000	310780000	357310000	418890000
G3X982	Aldehyde oxidase 3 (EC 1.2.3.1) (Aldehyde oxidase homolog 1) (Azaheterocycle hydroxylase 3) (EC 1.17.3.-)	sp|G3X982|AOXC_MOUSE;tr|Q9ESH4|Q9ESH4_MOUSE;tr|Q6V957|Q6V957_MOUSE;tr|Q6V956|Q6V956_MOUSE	0	0	0	0	0	0	0	0	49226000	0	0	0	0	0	0
B2RS41	Aldhehyde dehydrogenase family 5, subfamily A1	tr|B2RS41|B2RS41_MOUSE;sp|Q8BWF0|SSDH_MOUSE	168670000000	225880000000	197180000000	235640000000	196030000000	158350000000	186100000000	209710000000	197600000000	196640000000	212580000000	183080000000	162480000000	195400000000	218110000000
Q5M9J9	Aldo-keto reductase family 1, member B7 (MCG6071) (Putative uncharacterized protein)	tr|Q5M9J9|Q5M9J9_MOUSE;tr|Q3UGS8|Q3UGS8_MOUSE;sp|P21300|ALD1_MOUSE	0	0	0	0	3018600000	0	0	0	0	0	0	0	0	0	0
P45377	Aldose reductase-related protein 2 (AR) (EC 1.1.1.21) (Aldehyde reductase) (Fibroblast growth factor-regulated protein) (Protein FR-1)	sp|P45377|ALD2_MOUSE	0	0	0	0	0	0	50451000	0	0	0	0	0	0	0	0
Q9EQ79	Alkaline phosphatase (EC 3.1.3.1)	tr|Q9EQ79|Q9EQ79_MOUSE;tr|Q8JZS4|Q8JZS4_MOUSE;tr|B7XGA6|B7XGA6_MOUSE;sp|P09242|PPBT_MOUSE;tr|Q3TJD3|Q3TJD3_MOUSE;tr|Q3TQ02|Q3TQ02_MOUSE	3274100000	3381300000	3163500000	3441000000	3408800000	3153400000	3766500000	3728300000	2545100000	3936600000	2785200000	2943900000	3616300000	3970400000	2313800000
P0CB42	Alkylated DNA repair protein alkB homolog 1 (EC 1.14.11.33) (Alpha-ketoglutarate-dependent dioxygenase ABH1) (DNA lyase ABH1) (EC 4.2.99.18) (DNA oxidative demethylase ALKBH1)	sp|P0CB42|ALKB1_MOUSE;tr|E0CY72|E0CY72_MOUSE;tr|E0CYA7|E0CYA7_MOUSE	146080000	151340000	108780000	0	163770000	0	0	98329000	0	0	0	88727000	136290000	0	77830000
Q8C0I1	Alkyldihydroxyacetonephosphate synthase, peroxisomal (Alkyl-DHAP synthase) (EC 2.5.1.26) (Alkylglycerone-phosphate synthase)	sp|Q8C0I1|ADAS_MOUSE;tr|A2AL50|A2AL50_MOUSE;tr|H3BKN2|H3BKN2_MOUSE;tr|A2AL49|A2AL49_MOUSE;tr|Q8BKC4|Q8BKC4_MOUSE	2035200000	2398300000	2381100000	2491300000	1930500000	1857400000	1779200000	2338200000	1495900000	2167900000	2310300000	1310600000	2331700000	2408700000	2279500000
A0A0A6YWH2	Allograft inflammatory factor 1-like	tr|A0A0A6YWH2|A0A0A6YWH2_MOUSE;sp|Q9EQX4|AIF1L_MOUSE	103950000	175360000	300330000	194860000	153440000	108460000	220580000	0	168800000	0	404270000	234560000	0	240710000	0
D3YYN2	All-trans retinoic acid-induced differentiation factor (Fragment)	tr|D3YYN2|D3YYN2_MOUSE;tr|D3Z6U7|D3Z6U7_MOUSE;tr|F6RYG0|F6RYG0_MOUSE;tr|A8C1S6|A8C1S6_MOUSE;sp|Q6PGD0|ARAID_MOUSE	0	123700000	0	0	0	0	0	0	0	0	0	0	0	0	0
A1BN54	Alpha actinin 1a (Alpha-actinin-1)	tr|A1BN54|A1BN54_MOUSE	244510000000	280290000000	231370000000	410570000000	240620000000	219880000000	261920000000	318370000000	214140000000	272680000000	315460000000	238180000000	209030000000	299200000000	371370000000
A1A4T2	Alpha glucosidase 2 alpha neutral subunit (Alpha glucosidase 2 alpha neutral subunit, isoform CRA_b)	tr|A1A4T2|A1A4T2_MOUSE;sp|Q8BHN3-2|GANAB_MOUSE;sp|Q8BHN3|GANAB_MOUSE;tr|Q3UE86|Q3UE86_MOUSE;sp|Q8BHN3-3|GANAB_MOUSE	65975000000	82189000000	62882000000	74363000000	68641000000	69701000000	75313000000	93408000000	76721000000	81840000000	77768000000	64126000000	76631000000	75666000000	86144000000
Q3UYN7	Alpha-(1,6)-fucosyltransferase (EC 2.4.1.68)	tr|Q3UYN7|Q3UYN7_MOUSE;sp|Q9WTS2|FUT8_MOUSE;tr|B2X2D7|B2X2D7_MOUSE;tr|B2X2D8|B2X2D8_MOUSE	400070000	590080000	509400000	371580000	314090000	614920000	615790000	609450000	909770000	648490000	529360000	539010000	572820000	641240000	466850000
Q80UX8	Alpha/beta hydrolase domain-containing protein 13 (Abhydrolase domain-containing protein 13) (EC 3.-.-.-)	sp|Q80UX8|ABHDD_MOUSE	0	109860000	0	0	0	0	0	0	0	0	0	0	0	0	0
Q922Q6	Alpha/beta hydrolase domain-containing protein 14A (Abhydrolase domain-containing protein 14A) (EC 3.-.-.-) (Down-regulated in Zic-1-mutant protein)	sp|Q922Q6|ABHEA_MOUSE;tr|E9Q136|E9Q136_MOUSE;tr|E9PW22|E9PW22_MOUSE	0	0	0	0	0	0	0	0	0	0	43170000	0	0	0	0
Q99JW1	Alpha/beta hydrolase domain-containing protein 17A (EC 3.-.-.-)	sp|Q99JW1|AB17A_MOUSE;tr|A0A087WST3|A0A087WST3_MOUSE;sp|Q99JW1-2|AB17A_MOUSE;tr|A0A087WPG3|A0A087WPG3_MOUSE	786300000	810530000	580810000	444300000	758400000	943390000	698210000	637140000	925890000	375910000	545770000	589150000	513470000	434500000	582230000
Q7M759	Alpha/beta hydrolase domain-containing protein 17B (EC 3.-.-.-)	sp|Q7M759|AB17B_MOUSE	4622900000	4924500000	4485600000	4381200000	4172000000	4737300000	4578600000	5792800000	4105000000	3611800000	4275800000	3844800000	4488500000	4948800000	4576800000
Q8VCV1	Alpha/beta hydrolase domain-containing protein 17C (EC 3.-.-.-)	sp|Q8VCV1|AB17C_MOUSE	681420000	593550000	452660000	821470000	690000000	861060000	610490000	760140000	477190000	835370000	558800000	632190000	620170000	622170000	0
Q544T7	alpha-1,2-Mannosidase (EC 3.2.1.-)	tr|Q544T7|Q544T7_MOUSE;sp|P45700|MA1A1_MOUSE	281270000	318070000	0	0	0	0	0	0	0	0	269970000	0	0	0	0
Q3UN34	alpha-1,2-Mannosidase (EC 3.2.1.-)	tr|Q3UN34|Q3UN34_MOUSE;tr|Q6NXK9|Q6NXK9_MOUSE	0	0	0	0	0	0	0	268970000	0	0	213360000	0	0	0	304560000
Q91VV3	alpha-1,2-Mannosidase (EC 3.2.1.-)	tr|Q91VV3|Q91VV3_MOUSE;tr|Q8BJT9|Q8BJT9_MOUSE;tr|Q8BJR2|Q8BJR2_MOUSE;tr|Q8BK85|Q8BK85_MOUSE	0	91362000	0	0	0	122100000	0	0	0	0	0	0	0	0	0
Q8VDI9	Alpha-1,2-mannosyltransferase ALG9 (EC 2.4.1.259) (EC 2.4.1.261) (Asparagine-linked glycosylation protein 9 homolog) (Disrupted in bipolar disorder protein 1 homolog) (Dol-P-Man:Man(6)GlcNAc(2)-PP-Dol alpha-1,2-mannosyltransferase) (Dol-P-Man:Man(8)GlcNAc(2)-PP-Dol alpha-1,2-mannosyltransferase)	sp|Q8VDI9|ALG9_MOUSE	350300000	388810000	0	0	253830000	343700000	345480000	422280000	243150000	0	298360000	184710000	299590000	323440000	430340000
Q9DBE8	Alpha-1,3/1,6-mannosyltransferase ALG2 (EC 2.4.1.132) (EC 2.4.1.257) (Asparagine-linked glycosylation protein 2 homolog) (GDP-Man:Man(1)GlcNAc(2)-PP-Dol alpha-1,3-mannosyltransferase) (GDP-Man:Man(1)GlcNAc(2)-PP-dolichol mannosyltransferase) (GDP-Man:Man(2)GlcNAc(2)-PP-Dol alpha-1,6-mannosyltransferase)	sp|Q9DBE8|ALG2_MOUSE;tr|F6RBY3|F6RBY3_MOUSE	32318000000	48311000000	26955000000	34596000000	32146000000	30554000000	29216000000	42194000000	29986000000	27315000000	36959000000	24394000000	33086000000	32504000000	38162000000
Q3V3U0	Alpha-1,4 glucan phosphorylase (EC 2.4.1.1)	tr|Q3V3U0|Q3V3U0_MOUSE;sp|Q8CI94|PYGB_MOUSE;tr|Q3UGT5|Q3UGT5_MOUSE;tr|Q3UYH9|Q3UYH9_MOUSE;tr|Q3TFQ8|Q3TFQ8_MOUSE;tr|Q3UZL2|Q3UZL2_MOUSE	351690000000	419520000000	378250000000	344670000000	333300000000	339340000000	383870000000	425830000000	421300000000	408000000000	422770000000	429190000000	447110000000	424220000000	442760000000
Q91WP9	Alpha-1,4 glucan phosphorylase (EC 2.4.1.1)	tr|Q91WP9|Q91WP9_MOUSE;sp|Q9ET01|PYGL_MOUSE;tr|Q3TJQ7|Q3TJQ7_MOUSE;tr|Q3UEJ6|Q3UEJ6_MOUSE	4745000000	4930400000	4139200000	5019300000	4736200000	4582500000	4783000000	5210500000	6371800000	6134100000	4264700000	6423700000	7058200000	6478300000	5442700000
Q765H6	Alpha-1,6-mannosylglycoprotein 6-beta-N-acetylglucosaminyltransferase B (EC 2.4.1.-) (EC 2.4.1.155) (Alpha-mannoside beta-1,6-N-acetylglucosaminyltransferase B) (GlcNAc-T Vb) (GNT-Vb) (Mannoside acetylglucosaminyltransferase 5B) (N-acetylglucosaminyl-transferase Vb) (N-acetylglucosaminyltransferase IX) (GNT-IX)	sp|Q765H6|MGT5B_MOUSE;tr|F7BPB5|F7BPB5_MOUSE;sp|Q765H6-2|MGT5B_MOUSE	0	54405000	0	0	0	0	0	0	0	0	0	0	0	0	0
Q8BUE5	Alpha-1A adrenergic receptor (Putative uncharacterized protein)	tr|Q8BUE5|Q8BUE5_MOUSE;sp|P97718|ADA1A_MOUSE	228710000	159840000	310970000	192980000	238690000	301400000	310950000	222100000	261750000	305840000	266190000	350010000	315630000	173860000	222180000
Q60590	Alpha-1-acid glycoprotein 1 (AGP 1) (Orosomucoid-1) (OMD 1)	sp|Q60590|A1AG1_MOUSE;tr|Q61613|Q61613_MOUSE;tr|Q91X23|Q91X23_MOUSE	453120000	381110000	0	1073700000	923760000	0	466200000	0	0	445890000	642130000	549220000	730060000	0	0
P07758	Alpha-1-antitrypsin 1-1 (AAT) (Alpha-1 protease inhibitor 1) (Alpha-1-antiproteinase) (Serine protease inhibitor 1-1) (Serine protease inhibitor A1a) (Serpin A1a)	sp|P07758|A1AT1_MOUSE;tr|A0A0A0MQA3|A0A0A0MQA3_MOUSE;sp|Q00896|A1AT3_MOUSE	0	65705000	0	0	0	0	0	0	0	0	0	0	0	0	0
A2ANQ2	Alpha-1D adrenergic receptor	tr|A2ANQ2|A2ANQ2_MOUSE;sp|P97714|ADA1D_MOUSE	0	603970000	0	0	0	0	0	0	0	0	0	0	0	0	0
Q3UEK9	Alpha-2-HS-glycoprotein, isoform CRA_a (Putative uncharacterized protein)	tr|Q3UEK9|Q3UEK9_MOUSE;sp|P29699|FETUA_MOUSE;tr|Q3UEK5|Q3UEK5_MOUSE;tr|Q3TIU3|Q3TIU3_MOUSE	2447100000	4235600000	1234000000	1900200000	1519400000	1133700000	978300000	1078900000	3065100000	1239500000	1568300000	2106700000	2283300000	968170000	1623900000
Q7TPR4	Alpha-actinin-1 (Alpha-actinin cytoskeletal isoform) (F-actin cross-linking protein) (Non-muscle alpha-actinin-1)	sp|Q7TPR4|ACTN1_MOUSE	1617900000	1104400000	1457100000	1545500000	1163900000	1009200000	1543300000	944200000	905910000	911580000	802140000	1327400000	785530000	1476900000	1235800000
Q9JI91	Alpha-actinin-2 (Alpha-actinin skeletal muscle isoform 2) (F-actin cross-linking protein)	sp|Q9JI91|ACTN2_MOUSE;tr|Q8K3Q4|Q8K3Q4_MOUSE;tr|Q5FW75|Q5FW75_MOUSE	29372000000	29159000000	24077000000	41190000000	28076000000	28936000000	25674000000	30678000000	22024000000	25843000000	27316000000	27879000000	23516000000	29729000000	28435000000
O88990	Alpha-actinin-3 (Alpha-actinin skeletal muscle isoform 3) (F-actin cross-linking protein)	sp|O88990|ACTN3_MOUSE	0	0	0	0	0	0	0	0	9194800000	0	0	0	0	0	0
E9Q2W9	Alpha-actinin-4 (Fragment)	tr|E9Q2W9|E9Q2W9_MOUSE	4894500000	1437300000	2819500000	5319400000	5150500000	3006800000	3734700000	5801600000	4365600000	3742600000	5487800000	5250800000	3357300000	4444900000	6718100000
F8WGR0	Alpha-adducin	tr|F8WGR0|F8WGR0_MOUSE;tr|F8WHZ9|F8WHZ9_MOUSE;sp|Q9QYC0-2|ADDA_MOUSE	95387000000	107180000000	99165000000	119500000000	101470000000	84695000000	98261000000	91963000000	86157000000	87700000000	100780000000	73137000000	72623000000	109320000000	107170000000
E9Q1K3	Alpha-adducin	tr|E9Q1K3|E9Q1K3_MOUSE	2361400000	1150500000	0	0	0	0	0	0	0	1747300000	0	0	0	2793500000	3322600000
O88327	Alpha-catulin (Alpha-catenin-related protein) (ACRP) (Catenin alpha-like protein 1)	sp|O88327|CTNL1_MOUSE	813670000	674700000	882240000	0	775740000	708830000	760670000	670090000	790510000	679380000	609100000	629160000	525260000	726480000	673540000
P61164	Alpha-centractin (Centractin) (ARP1) (Actin-RPV) (Centrosome-associated actin homolog)	sp|P61164|ACTZ_MOUSE	164520000000	191680000000	162280000000	151920000000	160290000000	138870000000	170370000000	153940000000	180160000000	158680000000	166470000000	170430000000	169620000000	170590000000	163940000000
P51569	Alpha-galactosidase A (EC 3.2.1.22) (Alpha-D-galactosidase A) (Alpha-D-galactoside galactohydrolase) (Melibiase)	sp|P51569|AGAL_MOUSE;tr|Q8BGZ6|Q8BGZ6_MOUSE;tr|Q3UM38|Q3UM38_MOUSE;tr|Q3TLY5|Q3TLY5_MOUSE	0	511420000	0	0	0	0	0	0	396380000	0	0	0	574020000	0	0
A8DUV3	Alpha-globin	tr|A8DUV3|A8DUV3_MOUSE;sp|P01942|HBA_MOUSE;tr|Q61287|Q61287_MOUSE;tr|A8DUV1|A8DUV1_MOUSE	0	0	0	0	417420000	0	0	0	0	0	0	0	0	0	0
Q9ERA0	Alpha-globin transcription factor CP2	sp|Q9ERA0|TFCP2_MOUSE;sp|Q9ERA0-2|TFCP2_MOUSE;sp|Q9ERA0-3|TFCP2_MOUSE	0	1348000000	958340000	1360100000	1521900000	0	0	2153500000	0	1163800000	0	1378500000	1303200000	1328600000	1185600000
P46660	Alpha-internexin (Alpha-Inx) (66 kDa neurofilament protein) (NF-66) (Neurofilament-66)	sp|P46660|AINX_MOUSE	412020000000	336120000000	493660000000	400760000000	448950000000	399060000000	439040000000	376860000000	475000000000	496490000000	504530000000	500450000000	440770000000	442410000000	422150000000
Q8K1E6	Alpha-ketoglutarate-dependent dioxygenase alkB homolog 3 (EC 1.14.11.-) (Alkylated DNA repair protein alkB homolog 3)	sp|Q8K1E6|ALKB3_MOUSE;tr|A2AKV6|A2AKV6_MOUSE;tr|A2AKV7|A2AKV7_MOUSE	0	191000000	0	0	0	0	0	0	107160000	0	0	128700000	0	0	0
Q8K2U2	Alpha-ketoglutarate-dependent dioxygenase alkB homolog 6 (EC 1.14.11.-) (Alkylated DNA repair protein alkB homolog 6)	sp|Q8K2U2|ALKB6_MOUSE;tr|D3Z1T0|D3Z1T0_MOUSE	807910000	1019700000	538670000	736970000	769250000	783710000	934780000	1006000000	713250000	983980000	1039600000	0	925660000	731940000	1013100000
Q9D6Z0	Alpha-ketoglutarate-dependent dioxygenase alkB homolog 7, mitochondrial (EC 1.14.11.-) (Alkylated DNA repair protein alkB homolog 7)	sp|Q9D6Z0|ALKB7_MOUSE;sp|Q9D6Z0-2|ALKB7_MOUSE	330590000	330500000	304660000	0	311020000	393590000	345460000	275470000	340860000	0	0	275730000	336770000	0	313750000
Q8BGW1	Alpha-ketoglutarate-dependent dioxygenase FTO (EC 1.14.11.-) (Fat mass and obesity-associated protein) (Protein fatso)	sp|Q8BGW1|FTO_MOUSE;sp|Q8BGW1-2|FTO_MOUSE;sp|Q8BGW1-3|FTO_MOUSE;sp|Q8BGW1-4|FTO_MOUSE;tr|E9Q1E4|E9Q1E4_MOUSE	13206000000	15519000000	16374000000	12392000000	13532000000	14525000000	14686000000	18049000000	14827000000	11907000000	14263000000	11851000000	8792100000	13741000000	13448000000
Q8BLF6	Alpha-L-iduronidase (Putative uncharacterized protein)	tr|Q8BLF6|Q8BLF6_MOUSE;sp|P48441|IDUA_MOUSE;tr|Q8BMG0|Q8BMG0_MOUSE;tr|Q6PEP9|Q6PEP9_MOUSE;tr|Q3U1Z0|Q3U1Z0_MOUSE;tr|Q3TDU4|Q3TDU4_MOUSE;tr|D6REH5|D6REH5_MOUSE	0	0	0	0	0	0	0	0	0	0	37478000	0	0	0	0
F8WIE1	Alpha-mannosidase (EC 3.2.1.-)	tr|F8WIE1|F8WIE1_MOUSE;tr|Q8BWY6|Q8BWY6_MOUSE;tr|Q3ZCX9|Q3ZCX9_MOUSE;sp|Q91W89|MA2C1_MOUSE;tr|E9PZ88|E9PZ88_MOUSE;tr|E9PYM7|E9PYM7_MOUSE;tr|Q3TBQ3|Q3TBQ3_MOUSE	9127600000	9982200000	9752100000	8318400000	8549600000	9794000000	9644400000	10356000000	9208900000	8922600000	9310500000	9119200000	10087000000	9262400000	10516000000
Q197W7	Alpha-mannosidase (EC 3.2.1.-)	tr|Q197W7|Q197W7_MOUSE;sp|Q8BRK9|MA2A2_MOUSE;tr|Q9WU23|Q9WU23_MOUSE;sp|Q8BRK9-2|MA2A2_MOUSE	3659400000	3499200000	3849400000	2926900000	3215500000	3876600000	3856100000	3560400000	4055900000	3736200000	3578500000	3503500000	3834200000	3690500000	3827500000
Q3TBM1	Alpha-mannosidase (EC 3.2.1.-)	tr|Q3TBM1|Q3TBM1_MOUSE;sp|O09159|MA2B1_MOUSE	966510000	721260000	786880000	1062100000	1118100000	852010000	1033800000	919730000	845280000	979880000	981080000	638560000	919620000	727490000	777480000
Q3TND6	Alpha-mannosidase (EC 3.2.1.-)	tr|Q3TND6|Q3TND6_MOUSE;sp|O54782|MA2B2_MOUSE;tr|F6TMZ3|F6TMZ3_MOUSE	651820000	765620000	861260000	747980000	615790000	809000000	861670000	699110000	609340000	850160000	559650000	676880000	723900000	655920000	718200000
P27046	Alpha-mannosidase 2 (EC 3.2.1.114) (Golgi alpha-mannosidase II) (AMan II) (Man II) (Mannosidase alpha class 2A member 1) (Mannosyl-oligosaccharide 1,3-1,6-alpha-mannosidase)	sp|P27046|MA2A1_MOUSE	119120000	0	0	0	95697000	0	136110000	99884000	0	128820000	95221000	0	0	103440000	0
O88325	Alpha-N-acetylglucosaminidase (Alpha-N-acetylglucosaminidase (Sanfilippo disease IIIB)) (Alpha-N-acetylglucosaminidase (Sanfilippo disease IIIB), isoform CRA_b) (N-acetyl-glucosaminidase) (Putative uncharacterized protein)	tr|O88325|O88325_MOUSE;tr|O54752|O54752_MOUSE	0	0	0	0	0	240720000	0	282160000	0	167450000	0	0	0	219830000	0
Q9EPC1	Alpha-parvin (Actopaxin)	sp|Q9EPC1|PARVA_MOUSE;tr|Q3UF75|Q3UF75_MOUSE;tr|Q8C5R4|Q8C5R4_MOUSE	3215900000	3109200000	2586400000	1723200000	3016200000	3466500000	2734200000	2412000000	3214200000	2679500000	1806200000	3489600000	3749200000	1978600000	2375100000
Q9DB05	Alpha-soluble NSF attachment protein (SNAP-alpha) (N-ethylmaleimide-sensitive factor attachment protein alpha)	sp|Q9DB05|SNAA_MOUSE;tr|Q9CXX1|Q9CXX1_MOUSE	46879000000	62029000000	44855000000	52577000000	42397000000	40744000000	47017000000	47684000000	49192000000	48474000000	50731000000	46435000000	52934000000	48608000000	54988000000
A4GE64	Alpha-T-catenin	tr|A4GE64|A4GE64_MOUSE;sp|Q65CL1|CTNA3_MOUSE;tr|Q14DP5|Q14DP5_MOUSE;tr|A4GE65|A4GE65_MOUSE	4518300000	5805200000	6037300000	1889000000	5064300000	5133600000	3699600000	4768600000	6538900000	5085600000	4500200000	4885400000	5662600000	4414600000	4514100000
Q9D3D0	Alpha-tocopherol transfer protein-like	sp|Q9D3D0|TTPAL_MOUSE;tr|A2A5I7|A2A5I7_MOUSE	10499000000	10162000000	9321600000	10422000000	9730200000	12398000000	10013000000	10008000000	10492000000	12154000000	11726000000	11530000000	12231000000	10249000000	10429000000
Q9JIL0	Als splice variant 2 (Fragment)	tr|Q9JIL0|Q9JIL0_MOUSE;tr|Q791Q5|Q791Q5_MOUSE;tr|A0A0R4J0S2|A0A0R4J0S2_MOUSE;sp|P70389|ALS_MOUSE;tr|Q570Z9|Q570Z9_MOUSE	0	0	0	0	0	309340000	0	0	0	0	0	0	0	0	0
Q920R0	Alsin (Amyotrophic lateral sclerosis 2 protein homolog)	sp|Q920R0|ALS2_MOUSE	4314200000	4968700000	4264700000	3523100000	4544000000	4361700000	4369500000	4229600000	4420300000	3789800000	3864200000	4199800000	4565200000	3770500000	3887400000
Q8K4E0	Alstrom syndrome protein 1 homolog	sp|Q8K4E0|ALMS1_MOUSE	0	0	0	0	110800000	0	0	0	0	0	0	0	0	0	0
Q8CIH9	Amidophosphoribosyltransferase (ATase) (EC 2.4.2.14) (Glutamine phosphoribosylpyrophosphate amidotransferase)	tr|Q8CIH9|Q8CIH9_MOUSE;tr|Q3TKC5|Q3TKC5_MOUSE;tr|Q3UGA8|Q3UGA8_MOUSE;tr|Q3TUW2|Q3TUW2_MOUSE;tr|Q3UGU3|Q3UGU3_MOUSE	3594400000	3615900000	3655400000	3979300000	3380600000	3822300000	3995000000	4412800000	3616200000	4188200000	4218200000	4321200000	5234900000	3820500000	4898300000
B2RRQ1	Amiloride-sensitive cation channel 1, neuronal (Degenerin)	tr|B2RRQ1|B2RRQ1_MOUSE;sp|Q925H0-2|ASIC2_MOUSE	392300000	189000000	0	254000000	615120000	332940000	0	189100000	601980000	0	228590000	741180000	752170000	0	0
Q3TPD9	Amine oxidase (EC 1.4.3.-) (Fragment)	tr|Q3TPD9|Q3TPD9_MOUSE;tr|Q3U2X5|Q3U2X5_MOUSE;sp|Q64133|AOFA_MOUSE;tr|Q3UJ53|Q3UJ53_MOUSE	49960000000	52690000000	52730000000	44395000000	49430000000	53188000000	56580000000	63985000000	53597000000	56458000000	53345000000	49665000000	57140000000	48329000000	61016000000
Q8BW75	Amine oxidase [flavin-containing] B (EC 1.4.3.4) (Monoamine oxidase type B) (MAO-B)	sp|Q8BW75|AOFB_MOUSE	34186000000	47190000000	36351000000	53859000000	27087000000	30601000000	35622000000	52969000000	51085000000	52042000000	62587000000	52515000000	61564000000	57808000000	61503000000
Q8C7W8	Amino acid transporter	tr|Q8C7W8|Q8C7W8_MOUSE;tr|Q8C3T7|Q8C3T7_MOUSE;tr|Q543U3|Q543U3_MOUSE;sp|P56564|EAA1_MOUSE	300670000000	308840000000	371200000000	292160000000	277370000000	289560000000	331630000000	341060000000	292740000000	268420000000	376840000000	285180000000	255480000000	319420000000	378750000000
Q3UYK6	Amino acid transporter	tr|Q3UYK6|Q3UYK6_MOUSE;sp|P43006|EAA2_MOUSE;tr|A2APL8|A2APL8_MOUSE;sp|P43006-2|EAA2_MOUSE;tr|Q3USU5|Q3USU5_MOUSE	167410000000	187300000000	187050000000	177220000000	155260000000	141770000000	172360000000	166800000000	179930000000	155920000000	202840000000	171030000000	158280000000	179240000000	162990000000
Q8BXT5	Amino acid transporter	tr|Q8BXT5|Q8BXT5_MOUSE;tr|Q3UTP8|Q3UTP8_MOUSE;tr|Q3US35|Q3US35_MOUSE;sp|O35874|SATT_MOUSE;tr|Q9ESU8|Q9ESU8_MOUSE;tr|Q5SSP3|Q5SSP3_MOUSE	12108000000	14855000000	11274000000	9722000000	10580000000	11237000000	11940000000	9746900000	12373000000	9995100000	8258400000	11583000000	11847000000	8847400000	8016600000
Q3TXM3	Amino acid transporter	tr|Q3TXM3|Q3TXM3_MOUSE;tr|B2RQX4|B2RQX4_MOUSE;sp|O35544|EAA4_MOUSE	8253300000	10094000000	12952000000	558890000	10722000000	16486000000	9835400000	12674000000	7055100000	12472000000	9654300000	6194800000	9293300000	7752300000	7858700000
A2APL5	Amino acid transporter	tr|A2APL5|A2APL5_MOUSE;tr|A2APL7|A2APL7_MOUSE;sp|P43006-3|EAA2_MOUSE	0	0	0	2035100000	0	0	0	0	0	0	0	0	0	0	0
X2D841	Amino acid transporter	tr|X2D841|X2D841_MOUSE	0	0	0	664390000	0	0	0	0	0	0	0	0	0	0	0
Q9ESU7	Amino acid transporter	tr|Q9ESU7|Q9ESU7_MOUSE;tr|Q3UFR4|Q3UFR4_MOUSE;tr|Q5U647|Q5U647_MOUSE;sp|P51912|AAAT_MOUSE	0	0	0	0	0	0	0	0	0	211470000	0	0	0	161180000	0
Q8VI14	Amino acid transporter (Fragment)	tr|Q8VI14|Q8VI14_MOUSE;tr|Q9D393|Q9D393_MOUSE;tr|Q6P1Z8|Q6P1Z8_MOUSE;sp|P51906|EAA3_MOUSE;tr|Q9QWI2|Q9QWI2_MOUSE	1614700000	2163300000	0	0	1220000000	974910000	1525900000	1899900000	1324400000	0	2126200000	1221700000	968150000	3946400000	1639400000
P31230	Aminoacyl tRNA synthase complex-interacting multifunctional protein 1 (Multisynthase complex auxiliary component p43) [Cleaved into: Endothelial monocyte-activating polypeptide 2 (EMAP-2) (Endothelial monocyte-activating polypeptide II) (EMAP-II) (Small inducible cytokine subfamily E member 1)]	sp|P31230|AIMP1_MOUSE;tr|Q3UZG4|Q3UZG4_MOUSE;tr|Q8C2U7|Q8C2U7_MOUSE	13239000000	14663000000	11874000000	15465000000	13627000000	13479000000	11860000000	12727000000	15819000000	12830000000	14171000000	14256000000	14758000000	12751000000	15800000000
Q8R3V2	Aminoacyl tRNA synthase complex-interacting multifunctional protein 2 (JTV1 protein)	tr|Q8R3V2|Q8R3V2_MOUSE	0	157960000	0	115280000	0	0	0	0	0	0	0	0	0	0	0
Q8R010	Aminoacyl tRNA synthase complex-interacting multifunctional protein 2 (Multisynthase complex auxiliary component p38) (Protein JTV-1)	sp|Q8R010|AIMP2_MOUSE	10100000000	10946000000	9352300000	8108300000	9685600000	9662000000	10306000000	9946400000	12752000000	10280000000	9429200000	13248000000	11448000000	8826100000	10203000000
A0A0R4J050	Aminoacylase (EC 3.5.1.14) (N-acyl-L-amino-acid amidohydrolase)	tr|A0A0R4J050|A0A0R4J050_MOUSE;sp|Q99JW2|ACY1_MOUSE;tr|A0A087WPX1|A0A087WPX1_MOUSE	12310000000	23535000000	16683000000	15084000000	13679000000	13218000000	14716000000	21197000000	18916000000	19811000000	18566000000	20503000000	19751000000	20278000000	22420000000
A2RSW6	Aminomethyltransferase (EC 2.1.2.10)	tr|A2RSW6|A2RSW6_MOUSE;sp|Q8CFA2|GCST_MOUSE	2159300000	3403700000	2453000000	1759100000	2801400000	4103400000	3030100000	4039900000	3013200000	2208900000	1918100000	2560900000	2593000000	1824900000	2152300000
Q52JJ6	Aminopeptidase (EC 3.4.11.-)	tr|Q52JJ6|Q52JJ6_MOUSE;sp|P16406|AMPE_MOUSE;tr|Q8CD51|Q8CD51_MOUSE	915730000	1454600000	1047700000	1024700000	900770000	1139700000	960000000	1463100000	1151100000	1139500000	1227400000	1335500000	1897000000	1019900000	1290100000
Q8VCT3	Aminopeptidase B (AP-B) (EC 3.4.11.6) (Arginine aminopeptidase) (Arginyl aminopeptidase) (Cytosol aminopeptidase IV)	sp|Q8VCT3|AMPB_MOUSE;tr|E9PYF1|E9PYF1_MOUSE;tr|Q8BMH2|Q8BMH2_MOUSE	19918000000	27484000000	18390000000	25061000000	17333000000	19211000000	18051000000	22542000000	22878000000	19090000000	23173000000	20918000000	23357000000	20771000000	20329000000
P97449	Aminopeptidase N (AP-N) (mAPN) (EC 3.4.11.2) (Alanyl aminopeptidase) (Aminopeptidase M) (AP-M) (Membrane protein p161) (Microsomal aminopeptidase) (CD antigen CD13)	sp|P97449|AMPN_MOUSE;tr|Q3UP74|Q3UP74_MOUSE;tr|Q3TB69|Q3TB69_MOUSE	4640100000	5952300000	6064400000	7512800000	5019100000	7016000000	5805200000	6806800000	7153000000	7329700000	7161100000	6043400000	6650200000	7127500000	7699400000
Q9QUT0	Ammonium transporter Rh type A (Erythrocyte membrane glycoprotein Rh50) (Rhesus blood group family type A glycoprotein) (Rh family type A glycoprotein) (Rh type A glycoprotein) (CD antigen CD241)	sp|Q9QUT0|RHAG_MOUSE	0	454490000	0	0	0	0	0	0	0	0	0	0	0	0	0
A2AE27	AMP deaminase (EC 3.5.4.6)	tr|A2AE27|A2AE27_MOUSE;sp|Q9DBT5|AMPD2_MOUSE	12254000000	12746000000	11698000000	11483000000	9487700000	11853000000	11291000000	12386000000	15238000000	13859000000	14248000000	13397000000	14320000000	13338000000	16260000000
O08739	AMP deaminase 3 (EC 3.5.4.6) (AMP deaminase H-type) (AMP deaminase isoform E) (Heart-type AMPD)	sp|O08739|AMPD3_MOUSE;tr|Q922J7|Q922J7_MOUSE	8128800000	9566100000	7839200000	9206000000	9083800000	9429600000	9330700000	10587000000	8435600000	8964300000	10072000000	8895700000	8900700000	8533800000	11605000000
C9K0Y3	AMPA-selective glutamate receptor 1 flip type	tr|C9K0Y3|C9K0Y3_MOUSE;sp|P23818|GRIA1_MOUSE;tr|F6YNQ1|F6YNQ1_MOUSE	0	0	1627300000	0	0	0	0	0	0	0	0	0	0	0	0
C9K0Y5	AMPA-selective glutamate receptor 3 flop type	tr|C9K0Y5|C9K0Y5_MOUSE	0	654670000	0	0	0	0	0	0	0	0	0	0	0	0	0
C9K0Y7	AMPA-selective glutamate receptor 4 flop type	tr|C9K0Y7|C9K0Y7_MOUSE	11260000000	12694000000	10486000000	6606100000	11673000000	13493000000	9505100000	11224000000	15911000000	9801000000	8909600000	11875000000	14700000000	7522300000	8570000000
Q7TQF7	Amphiphysin	sp|Q7TQF7|AMPH_MOUSE;tr|A0A0G2JEG8|A0A0G2JEG8_MOUSE;tr|C6EQG9|C6EQG9_MOUSE;tr|Q8BXH2|Q8BXH2_MOUSE	96731000000	113600000000	104950000000	111960000000	98636000000	103360000000	111160000000	107750000000	108320000000	111250000000	129240000000	113140000000	115230000000	110290000000	122050000000
Q80ZD8	Amphoterin-induced protein 1 (AMIGO-1) (Alivin-2)	sp|Q80ZD8|AMGO1_MOUSE;sp|Q80ZD8-2|AMGO1_MOUSE	1927500000	1722400000	1392500000	2421700000	2176800000	1451000000	1594300000	1651300000	1339100000	1797200000	1467400000	1373500000	1379200000	1786700000	1826100000
Q76N33	AMSH-like protease (AMSH-LP) (EC 3.4.19.-) (AMSH family protein) (AMSH-FP) (STAM-binding protein-like 1)	sp|Q76N33|STALP_MOUSE;sp|Q76N33-2|STALP_MOUSE	564770000	731590000	440050000	347950000	718790000	491350000	437180000	511720000	586450000	513140000	627960000	556210000	567110000	468570000	678410000
F8VPN4	Amylo-1,6-glucosidase, 4-alpha-glucanotransferase	tr|F8VPN4|F8VPN4_MOUSE;tr|A0A0G2JGI9|A0A0G2JGI9_MOUSE	41131000000	51752000000	39736000000	38467000000	32560000000	40429000000	39465000000	46375000000	46300000000	39784000000	43171000000	39416000000	40942000000	40578000000	48853000000
Q6GR78	Amyloid beta (A4) protein (Amyloid beta (A4) protein, isoform CRA_b) (Putative uncharacterized protein)	tr|Q6GR78|Q6GR78_MOUSE;sp|P12023-2|A4_MOUSE	33378000000	44419000000	28891000000	40947000000	31821000000	28499000000	29684000000	36118000000	27325000000	31124000000	40027000000	34018000000	24858000000	34963000000	36017000000
B1AYC9	Amyloid beta (A4) protein-binding, family B, member 1 interacting protein (Amyloid beta (A4) protein-binding, family B, member 1 interacting protein, isoform CRA_a)	tr|B1AYC9|B1AYC9_MOUSE;sp|Q8R5A3|AB1IP_MOUSE	0	242660000	0	0	0	0	0	0	0	0	0	0	0	0	0
A0A0R4J2C6	Amyloid beta (A4) protein-binding, family B, member 1, isoform CRA_e (Amyloid beta A4 precursor protein-binding family B member 1)	tr|A0A0R4J2C6|A0A0R4J2C6_MOUSE;tr|A0A0R4J2C1|A0A0R4J2C1_MOUSE;sp|Q9QXJ1|APBB1_MOUSE;sp|Q9QXJ1-2|APBB1_MOUSE;tr|A0A087WR62|A0A087WR62_MOUSE;tr|A0A087WPS7|A0A087WPS7_MOUSE;tr|A0A087WPI2|A0A087WPI2_MOUSE;tr|Q80Y77|Q80Y77_MOUSE	10992000000	12725000000	10655000000	12334000000	9242900000	11264000000	11616000000	10632000000	8932200000	11766000000	12579000000	10397000000	11047000000	11074000000	12989000000
B2RUJ5	Amyloid beta A4 precursor protein-binding family A member 1 (Adapter protein X11alpha) (Neuron-specific X11 protein) (Neuronal Munc18-1-interacting protein 1) (Mint-1)	sp|B2RUJ5|APBA1_MOUSE;tr|Q3UH26|Q3UH26_MOUSE;sp|B2RUJ5-3|APBA1_MOUSE;sp|B2RUJ5-2|APBA1_MOUSE	8618300000	10560000000	7683800000	11650000000	7847400000	6110100000	8069900000	11568000000	7119400000	7792700000	9276900000	7383100000	5384800000	11045000000	11349000000
P98084	Amyloid beta A4 precursor protein-binding family A member 2 (Adapter protein X11beta) (Neuron-specific X11L protein) (Neuronal Munc18-1-interacting protein 2) (Mint-2)	sp|P98084|APBA2_MOUSE	6042000000	5368500000	4959800000	9298700000	5861600000	4504100000	4816100000	4333500000	4619900000	5225700000	5467200000	3779300000	3694600000	5968900000	5054300000
O88888	Amyloid beta A4 precursor protein-binding family A member 3 (Adapter protein X11gamma) (Neuron-specific X11L2 protein) (Neuronal Munc18-1-interacting protein 3) (Mint-3)	sp|O88888|APBA3_MOUSE;tr|Q3TER1|Q3TER1_MOUSE;tr|Q8BNM8|Q8BNM8_MOUSE	358700000	0	0	0	0	0	0	0	0	262700000	0	0	0	206160000	0
Q9DAX9	Amyloid protein-binding protein 2 (Amyloid beta precursor protein-binding protein 2) (APP-BP2)	sp|Q9DAX9|APBP2_MOUSE	660040000	749300000	638510000	717180000	574960000	682120000	589530000	557710000	346640000	670270000	544640000	592330000	695570000	709170000	476020000
Q03157	Amyloid-like protein 1 (APLP) (APLP-1) [Cleaved into: C30]	sp|Q03157|APLP1_MOUSE;tr|Q3U311|Q3U311_MOUSE;tr|A0A0R4IZZ1|A0A0R4IZZ1_MOUSE;tr|Q3TUB1|Q3TUB1_MOUSE;tr|Q3TCA7|Q3TCA7_MOUSE	5855200000	6803100000	5423800000	5142000000	5695500000	6035800000	4953700000	5281300000	4931500000	6085900000	4911400000	5826900000	5972600000	5596700000	5025400000
Q8BFR6	AN1-type zinc finger protein 1	sp|Q8BFR6|ZFAN1_MOUSE;tr|F7CFT1|F7CFT1_MOUSE	970930000	603060000	1152700000	1069100000	726440000	972500000	1272800000	1027300000	692330000	672590000	770250000	810350000	1273300000	931990000	699070000
O88878	AN1-type zinc finger protein 5 (Zinc finger A20 domain-containing protein 2) (Zinc finger protein 216)	sp|O88878|ZFAN5_MOUSE;tr|D6RFT9|D6RFT9_MOUSE	0	0	18398000	0	0	0	0	0	0	0	0	0	0	0	0
Q9DCH6	AN1-type zinc finger protein 6 (Associated with PRK1 protein) (Zinc finger A20 domain-containing protein 3)	sp|Q9DCH6|ZFAN6_MOUSE	0	0	316110000	0	0	0	0	0	0	0	0	0	0	0	0
Q8WTY4	Anamorsin (Cytokine-induced apoptosis inhibitor 1) (Fe-S cluster assembly protein DRE2 homolog)	sp|Q8WTY4|CPIN1_MOUSE;tr|E0CYY1|E0CYY1_MOUSE	57341000000	68902000000	61996000000	70073000000	57859000000	62993000000	45363000000	52077000000	61393000000	48558000000	53508000000	63528000000	62831000000	53799000000	51680000000
B7ZNX2	Anaphase promoting complex subunit 1	tr|B7ZNX2|B7ZNX2_MOUSE;sp|P53995|APC1_MOUSE;tr|A2ATQ5|A2ATQ5_MOUSE	5558000000	5326700000	4744100000	4909400000	4347700000	4974600000	4311200000	5456400000	4919800000	4447300000	5366900000	4521200000	5687300000	4650300000	4213800000
Q3U430	Anaphase promoting complex subunit 2 (Putative uncharacterized protein)	tr|Q3U430|Q3U430_MOUSE;sp|Q8BZQ7|ANC2_MOUSE;tr|Q6ZPR8|Q6ZPR8_MOUSE	2762800000	2342200000	2411100000	2170900000	2324300000	3799900000	2297200000	2156700000	2147400000	1900100000	2014400000	2055400000	2405900000	1888300000	2524000000
Q3TM92	Anaphase promoting complex subunit 4, isoform CRA_b (Putative uncharacterized protein)	tr|Q3TM92|Q3TM92_MOUSE;sp|Q91W96|APC4_MOUSE;tr|Q3TI31|Q3TI31_MOUSE	4306400000	3291600000	3143400000	3671000000	3363400000	3996900000	3519900000	3569300000	3942900000	3591200000	3202400000	3490000000	3929100000	2763900000	3744800000
Q9CPX9	Anaphase-promoting complex subunit 11 (APC11) (Cyclosome subunit 11)	sp|Q9CPX9|APC11_MOUSE	0	152510000	0	0	0	0	0	0	0	0	0	0	0	0	0
Q8R034	Anaphase-promoting complex subunit 13 (APC13) (Cyclosome subunit 13)	sp|Q8R034|APC13_MOUSE	271670000	371790000	212530000	320310000	263060000	0	234610000	254900000	226820000	0	288120000	0	0	252410000	274150000
H3BIU1	Anaphase-promoting complex subunit 15 (MCG6763, isoform CRA_d)	tr|H3BIU1|H3BIU1_MOUSE;tr|Q9D3A0|Q9D3A0_MOUSE;tr|E9Q0Y1|E9Q0Y1_MOUSE;tr|Q66JW5|Q66JW5_MOUSE;sp|P60007|APC15_MOUSE;sp|P60007-2|APC15_MOUSE;tr|G5E8M3|G5E8M3_MOUSE	294010000	0	0	0	0	0	0	0	0	0	0	0	0	0	0
Q9CPV2	Anaphase-promoting complex subunit 16 (APC16) (Cyclosome subunit 16)	sp|Q9CPV2|APC16_MOUSE;tr|S4R2B6|S4R2B6_MOUSE;tr|S4R1V1|S4R1V1_MOUSE	0	0	0	88210000	0	70975000	51531000	97981000	0	72186000	0	44678000	38508000	61902000	95593000
D3YU58	Anaphase-promoting complex subunit 7	tr|D3YU58|D3YU58_MOUSE;sp|Q9WVM3|APC7_MOUSE	797730000	781010000	903360000	1059700000	645590000	873060000	810330000	973440000	948670000	857820000	1144600000	865900000	998740000	782290000	1003800000
Q99JP4	Anaphase-promoting complex subunit CDC26 (Cell division cycle protein 26 homolog)	sp|Q99JP4|CDC26_MOUSE	1585100000	1679900000	1478900000	1222900000	1586100000	1498000000	1506100000	1436300000	1388800000	1486000000	1439700000	1473000000	1668300000	1414600000	1532400000
B0EVI6	Ancient conserved domain protein 1	tr|B0EVI6|B0EVI6_MOUSE	0	0	0	746430000	0	0	0	0	0	0	0	0	0	0	0
Q9D8B1	Androgen-induced gene 1 protein (AIG-1)	sp|Q9D8B1|AIG1_MOUSE;tr|H7BX91|H7BX91_MOUSE;tr|Q3TS32|Q3TS32_MOUSE;sp|Q9D8B1-2|AIG1_MOUSE	0	0	0	0	0	146240000	0	177620000	0	0	0	0	0	0	0
Q7TN31	Angiogenic factor with G patch and FHA domains 1 (Angiogenic factor VG5Q) (mVG5Q)	sp|Q7TN31|AGGF1_MOUSE	0	0	0	36393000	0	0	0	0	0	0	0	0	0	0	0
Q8VHG2	Angiomotin	sp|Q8VHG2|AMOT_MOUSE;sp|Q8VHG2-2|AMOT_MOUSE;tr|F6QYS7|F6QYS7_MOUSE;tr|F6YMV1|F6YMV1_MOUSE;tr|A0A067XG49|A0A067XG49_MOUSE	666780000	776810000	944350000	764220000	869530000	649770000	778670000	797660000	740740000	829410000	739810000	567080000	603140000	904760000	868160000
B8JK87	Angiomotin-like protein 2	tr|B8JK87|B8JK87_MOUSE;tr|B8JK81|B8JK81_MOUSE;tr|Q3TP05|Q3TP05_MOUSE;sp|Q8K371|AMOL2_MOUSE	0	2748700000	0	1914500000	0	0	0	0	0	0	0	1635100000	814150000	0	0
C7ECU2	Angiotensin I converting enzyme 2 (Fragment)	tr|C7ECU2|C7ECU2_MOUSE;tr|Q3URC9|Q3URC9_MOUSE;sp|Q8R0I0|ACE2_MOUSE;sp|Q8R0I0-2|ACE2_MOUSE	149470000	336850000	347560000	256510000	156360000	459610000	348230000	438460000	250850000	389930000	369620000	79892000	222510000	334300000	277940000
Q3UTR7	Angiotensinogen (Putative uncharacterized protein)	tr|Q3UTR7|Q3UTR7_MOUSE	929920000	722670000	1057100000	1014600000	965180000	1900100000	1299600000	2143900000	1034800000	783930000	1243100000	1046500000	1118100000	1254700000	1117000000
E9Q8N8	Anion exchange protein	tr|E9Q8N8|E9Q8N8_MOUSE;tr|A2VDF7|A2VDF7_MOUSE	284110000000	220490000000	310380000000	232520000000	244840000000	342830000000	268450000000	324860000000	313670000000	286950000000	292990000000	249990000000	272640000000	228890000000	287680000000
F8VQC9	Anion exchange protein	tr|F8VQC9|F8VQC9_MOUSE;tr|J9RV59|J9RV59_MOUSE;tr|E3UVT8|E3UVT8_MOUSE;tr|I1VGT4|I1VGT4_MOUSE;tr|D3Y273|D3Y273_MOUSE;tr|H6WZF5|H6WZF5_MOUSE;tr|J9S4N6|J9S4N6_MOUSE;tr|U3RKD2|U3RKD2_MOUSE;tr|J9S7F7|J9S7F7_MOUSE;sp|Q8BTY2-2|S4A7_MOUSE	10074000000	12687000000	10151000000	9963500000	10540000000	10249000000	11607000000	10302000000	10941000000	8423200000	8238200000	8677300000	10741000000	8482500000	7246000000
A7E1Z5	Anion exchange protein	tr|A7E1Z5|A7E1Z5_MOUSE;tr|E3VWA1|E3VWA1_MOUSE	0	861740000	0	0	0	0	0	0	459210000	0	0	263140000	312960000	0	0
R4H243	Anion exchange protein	tr|R4H243|R4H243_MOUSE	0	0	0	27803000	0	0	0	0	0	0	0	0	0	0	0
G3F8Y8	Anion exchange protein	tr|G3F8Y8|G3F8Y8_MOUSE;tr|J7H264|J7H264_MOUSE;tr|G3F8Z0|G3F8Z0_MOUSE	0	0	0	0	0	0	0	14273000	0	0	0	0	0	0	0
B7ZWM7	Ankrd11 protein	tr|B7ZWM7|B7ZWM7_MOUSE;tr|E9Q4F7|E9Q4F7_MOUSE;tr|B2RY01|B2RY01_MOUSE;tr|E9Q4F8|E9Q4F8_MOUSE	0	0	0	0	0	0	0	0	0	0	398520000	0	0	0	0
Q9EP71	Ankycorbin (Ankyrin repeat and coiled-coil structure-containing protein) (Novel retinal pigment epithelial cell protein) (Retinoic acid-induced protein 14) (p125)	sp|Q9EP71|RAI14_MOUSE	611800000	676440000	870040000	775670000	637580000	908980000	901710000	670390000	724460000	999260000	418440000	1196400000	877730000	916550000	581700000
Q6GQW0	Ankyrin repeat and BTB/POZ domain-containing protein BTBD11 (BTB/POZ domain-containing protein 11)	sp|Q6GQW0|BTBDB_MOUSE;tr|B2RUH2|B2RUH2_MOUSE;tr|Q8BRL1|Q8BRL1_MOUSE;tr|E9QJW1|E9QJW1_MOUSE;tr|H7BWX5|H7BWX5_MOUSE	4301500000	6143000000	3394100000	3422600000	5488300000	3351500000	4457000000	4366700000	4686600000	4782200000	5197200000	4282900000	4898500000	4422000000	4370100000
F8VQ39	Ankyrin repeat and death domain-containing 1A	tr|F8VQ39|F8VQ39_MOUSE	0	0	134440000	365620000	0	113190000	0	150300000	0	96597000	0	0	0	125820000	126320000
B7ZP20	Ankyrin repeat and FYVE domain containing 1	tr|B7ZP20|B7ZP20_MOUSE	0	255550000	0	0	0	0	0	0	0	0	0	0	0	0	0
Q810B6	Ankyrin repeat and FYVE domain-containing protein 1 (Ankyrin repeats hooked to a zinc finger motif)	sp|Q810B6|ANFY1_MOUSE;sp|Q810B6-2|ANFY1_MOUSE	12540000000	14007000000	12589000000	13046000000	11917000000	10438000000	12006000000	13830000000	10374000000	11557000000	11908000000	11608000000	11866000000	12691000000	14095000000
Q6ZPS6	Ankyrin repeat and IBR domain-containing protein 1	sp|Q6ZPS6|AKIB1_MOUSE;tr|B2RX15|B2RX15_MOUSE;tr|A0A0G2JEA0|A0A0G2JEA0_MOUSE	2855000000	3371100000	3491500000	3312000000	3208200000	3045300000	3091900000	3523500000	3214000000	3116000000	2872900000	2213200000	2845200000	3409600000	3216800000
E9Q1M6	Ankyrin repeat and KH domain-containing 1	tr|E9Q1M6|E9Q1M6_MOUSE;tr|E9PUR0|E9PUR0_MOUSE;tr|Q6KAP1|Q6KAP1_MOUSE	528570000	751700000	481260000	609060000	487340000	517630000	642110000	547860000	528440000	504080000	495780000	533700000	660090000	523210000	716910000
Q3TPE9	Ankyrin repeat and MYND domain-containing protein 2	sp|Q3TPE9|ANKY2_MOUSE;sp|Q3TPE9-2|ANKY2_MOUSE	6718400000	8941000000	7401100000	8645700000	6934500000	6953900000	7627900000	7425600000	8514300000	6088400000	8133600000	8910500000	12432000000	6986700000	6750800000
P59672	Ankyrin repeat and SAM domain-containing protein 1A (Odin)	sp|P59672|ANS1A_MOUSE;sp|P59672-2|ANS1A_MOUSE;tr|Q3UHP6|Q3UHP6_MOUSE	2291500000	2629300000	1806200000	1650100000	2479700000	2048900000	1758700000	1708100000	1810000000	1517300000	1494800000	1965500000	1951100000	1409900000	1523800000
Q9CZK6	Ankyrin repeat and SAM domain-containing protein 3	sp|Q9CZK6|ANKS3_MOUSE;tr|Q8R5E8|Q8R5E8_MOUSE;tr|Q8BTQ7|Q8BTQ7_MOUSE;tr|Q80XC9|Q80XC9_MOUSE	0	0	0	0	0	0	42965000	0	0	43332000	0	0	0	68951000	0
G3X9J5	Ankyrin repeat and SOCS box protein 1 (Ankyrin repeat and SOCS box-containing protein 1, isoform CRA_e)	tr|G3X9J5|G3X9J5_MOUSE;tr|Q3U5A0|Q3U5A0_MOUSE;sp|Q9WV74|ASB1_MOUSE;tr|Q80TI9|Q80TI9_MOUSE;tr|A0A087WQE9|A0A087WQE9_MOUSE;tr|Q9D9S9|Q9D9S9_MOUSE;tr|A0A0A0MQ78|A0A0A0MQ78_MOUSE	0	0	0	0	0	0	0	0	0	0	0	0	317300000	0	0
Q8VBX0	Ankyrin repeat and SOCS box protein 13 (ASB-13)	sp|Q8VBX0|ASB13_MOUSE	778290000	875350000	0	0	925230000	1462600000	0	428570000	873920000	0	0	996680000	1052500000	0	0
A0A0N4SV07	Ankyrin repeat and SOCS box protein 3	tr|A0A0N4SV07|A0A0N4SV07_MOUSE;tr|Q9CWX6|Q9CWX6_MOUSE;sp|Q9WV72|ASB3_MOUSE;tr|A8Y5I6|A8Y5I6_MOUSE	76141000	71928000	104530000	152520000	0	0	96305000	116840000	0	107660000	0	0	104290000	0	102020000
S4R2Q2	Ankyrin repeat and sterile alpha motif domain-containing protein 1B	tr|S4R2Q2|S4R2Q2_MOUSE;tr|S4R1Q0|S4R1Q0_MOUSE;tr|S4R2I2|S4R2I2_MOUSE;tr|S4R2H2|S4R2H2_MOUSE;tr|E9QPP6|E9QPP6_MOUSE	44167000000	35282000000	39134000000	57126000000	39878000000	44376000000	47312000000	33400000000	31341000000	36967000000	30751000000	35362000000	33106000000	35706000000	27583000000
A0A0R4J2A6	Ankyrin repeat and sterile alpha motif domain-containing protein 1B	tr|A0A0R4J2A6|A0A0R4J2A6_MOUSE;sp|Q8BIZ1-2|ANS1B_MOUSE;tr|S4R1H2|S4R1H2_MOUSE;tr|A0A0R4J2A8|A0A0R4J2A8_MOUSE;sp|Q8BIZ1-4|ANS1B_MOUSE	0	0	0	249580000	0	0	0	0	0	0	0	0	0	0	0
J3QM81	Ankyrin repeat and zinc finger domain-containing protein 1 (MCG133867, isoform CRA_c)	tr|J3QM81|J3QM81_MOUSE;sp|Q80UU1|ANKZ1_MOUSE	0	0	937930000	0	568110000	0	0	0	641950000	0	0	0	0	0	0
D3YVV3	Ankyrin repeat domain 29	tr|D3YVV3|D3YVV3_MOUSE;tr|D3YTU5|D3YTU5_MOUSE	6826600000	7922300000	7502600000	5098400000	6566700000	6966400000	7902600000	8751600000	8964200000	9242900000	8775200000	6918100000	9065300000	7314500000	8589400000
B2RW11	Ankyrin repeat domain 34A	tr|B2RW11|B2RW11_MOUSE	3768300000	3408700000	3347200000	4066900000	3731200000	2727200000	3125500000	3709100000	3333900000	3227800000	3356000000	2683900000	2478900000	3380500000	3995000000
B2RPW9	Ankyrin repeat domain 34C (RIKEN cDNA B230218L05)	tr|B2RPW9|B2RPW9_MOUSE;sp|Q8BLB8|AN34C_MOUSE	392740000	0	0	420140000	430580000	0	0	503300000	0	0	0	393900000	0	337570000	0
F7BE84	Ankyrin repeat domain 50 (Fragment)	tr|F7BE84|F7BE84_MOUSE	658030000	916770000	604390000	659000000	697350000	838030000	692660000	726580000	882040000	826120000	776000000	982860000	942770000	742220000	775620000
A7YB12	Ankyrin repeat domain 54, isoform CRA_c (Lyn-interacting ankyrin repeat protein)	tr|A7YB12|A7YB12_MOUSE;sp|Q91WK7|ANR54_MOUSE;tr|F6QTQ3|F6QTQ3_MOUSE	0	0	0	252290000	0	239470000	0	0	0	238610000	373410000	0	0	0	0
Q80UP5	Ankyrin repeat domain-containing protein 13A	sp|Q80UP5|AN13A_MOUSE;tr|Q3U0V3|Q3U0V3_MOUSE;tr|F7B209|F7B209_MOUSE	4235900000	4813000000	6313000000	1722000000	3805000000	5594800000	5928000000	8686000000	4561100000	5946100000	6030800000	4428300000	6099300000	5465800000	7931200000
Q3UX43	Ankyrin repeat domain-containing protein 13C	sp|Q3UX43|AN13C_MOUSE	0	275880000	322400000	0	271910000	278730000	217390000	228820000	272750000	214440000	258400000	282110000	0	193580000	227170000
Q6PD24	Ankyrin repeat domain-containing protein 13D	sp|Q6PD24|AN13D_MOUSE	1642900000	1816500000	1682900000	1330500000	1643500000	1926800000	1962100000	2201100000	1791400000	2102900000	1638500000	1700500000	1845300000	1673500000	2060500000
A2AS55	Ankyrin repeat domain-containing protein 16	sp|A2AS55|ANR16_MOUSE	0	0	0	0	38776000	0	0	0	0	0	0	0	41856000	0	0
E9Q804	Ankyrin repeat domain-containing protein 17	tr|E9Q804|E9Q804_MOUSE;sp|Q99NH0|ANR17_MOUSE;tr|A0A0G2JDZ9|A0A0G2JDZ9_MOUSE;tr|E9QKG6|E9QKG6_MOUSE;sp|Q99NH0-3|ANR17_MOUSE;sp|Q99NH0-2|ANR17_MOUSE	2437400000	2803200000	1968400000	2649900000	2387900000	2486300000	2054600000	2360600000	2881000000	2309000000	2307000000	2790500000	2526800000	2296700000	2431400000
D3Z482	Ankyrin repeat domain-containing protein 26	tr|D3Z482|D3Z482_MOUSE;sp|Q811D2|ANR26_MOUSE	0	0	0	0	0	0	0	0	0	50718000000	0	0	0	0	0
Q3UUF8	Ankyrin repeat domain-containing protein 34B (Dendritic protein of 58 kDa)	sp|Q3UUF8|AN34B_MOUSE	2384100000	2442100000	2812100000	2680100000	2646000000	1388100000	2350800000	2335700000	1938600000	2116900000	2354200000	2809800000	3434700000	2234900000	2557600000
Q5SUE8	Ankyrin repeat domain-containing protein 40	sp|Q5SUE8|ANR40_MOUSE;sp|Q5SUE8-2|ANR40_MOUSE;sp|Q5SUE8-3|ANR40_MOUSE	144070000	167590000	0	198420000	140760000	132710000	144020000	174520000	160680000	0	0	135580000	119020000	172950000	0
Q8BTZ5	Ankyrin repeat domain-containing protein 46 (Ankyrin repeat small protein) (ANK-S)	sp|Q8BTZ5|ANR46_MOUSE	1422300000	1587000000	831760000	1154800000	1397000000	617160000	984800000	1097700000	1015000000	970780000	996780000	1184800000	976140000	1286300000	1366400000
Q8VE42	Ankyrin repeat domain-containing protein 49 (Fetal globin-increasing factor) (Fetal globin-inducing factor)	sp|Q8VE42|ANR49_MOUSE	532510000	742750000	704380000	0	703320000	0	552670000	739950000	509980000	521960000	519350000	480860000	664260000	530940000	666080000
A2ARS0	Ankyrin repeat domain-containing protein 63	sp|A2ARS0|ANR63_MOUSE	4603900000	4356900000	3927400000	8790700000	3710800000	6436200000	4712700000	6711100000	3667500000	4554900000	5235800000	5025300000	4324600000	5834400000	7237800000
Q8BZW2	Ankyrin repeat domain-containing protein SOWAHB (Ankyrin repeat domain-containing protein 56) (Protein sosondowah homolog B)	sp|Q8BZW2|SWAHB_MOUSE	311390000	276530000	0	266520000	0	198350000	0	271560000	302420000	232840000	317030000	370870000	325420000	323930000	319280000
Q8C0J6	Ankyrin repeat domain-containing protein SOWAHC (Ankyrin repeat domain-containing protein 57) (Protein sosondowah homolog C)	sp|Q8C0J6|SWAHC_MOUSE	453590000	524200000	466880000	499020000	578550000	745140000	445150000	559090000	433850000	513060000	485350000	529350000	690130000	458410000	481500000
A0A0R4J1N7	Ankyrin-1	tr|A0A0R4J1N7|A0A0R4J1N7_MOUSE;sp|Q02357-6|ANK1_MOUSE;tr|E9QNT8|E9QNT8_MOUSE;sp|Q02357|ANK1_MOUSE;tr|D3Z5M4|D3Z5M4_MOUSE;sp|Q02357-5|ANK1_MOUSE;tr|D3YTV8|D3YTV8_MOUSE;tr|Q0VGY9|Q0VGY9_MOUSE;sp|Q02357-4|ANK1_MOUSE;tr|G8JL84|G8JL84_MOUSE;sp|Q02357-3|ANK1_MOUSE;tr|G5E8J2|G5E8J2_MOUSE;sp|Q02357-2|ANK1_MOUSE;tr|B7ZW98|B7ZW98_MOUSE;tr|F7D1P5|F7D1P5_MOUSE;tr|Q61304|Q61304_MOUSE;tr|G3UY11|G3UY11_MOUSE	62341000000	80627000000	80916000000	45160000000	76049000000	83871000000	68774000000	81826000000	88513000000	75550000000	71833000000	62360000000	70500000000	63313000000	73333000000
S4R2D6	Ankyrin-2	tr|S4R2D6|S4R2D6_MOUSE	0	0	0	0	0	0	0	0	0	0	0	0	0	0	0
G5E8K5	Ankyrin-3 (ANK-3) (Ankyrin-G)	sp|G5E8K5|ANK3_MOUSE;tr|G5E8K2|G5E8K2_MOUSE;tr|G5E8K3|G5E8K3_MOUSE;sp|G5E8K5-3|ANK3_MOUSE;tr|S4R2S8|S4R2S8_MOUSE;tr|S4R236|S4R236_MOUSE;sp|G5E8K5-5|ANK3_MOUSE;sp|G5E8K5-4|ANK3_MOUSE;tr|S4R2F5|S4R2F5_MOUSE;tr|S4R2J6|S4R2J6_MOUSE;tr|S4R165|S4R165_MOUSE	0	0	0	222170000	0	291320000	232010000	339050000	0	199910000	174030000	0	0	261470000	412030000
S4R2K9	Ankyrin-3 (Fragment)	tr|S4R2K9|S4R2K9_MOUSE	0	2688100000	0	0	0	0	0	0	0	0	0	0	0	2146500000	0
A0A087WRP9	Ankyrin-3 (Fragment)	tr|A0A087WRP9|A0A087WRP9_MOUSE	263720000	0	253980000	0	0	236450000	0	245560000	0	249780000	0	0	259230000	0	0
A0A087WNU5	Ankyrin-3 (Fragment)	tr|A0A087WNU5|A0A087WNU5_MOUSE	0	64341000	0	0	0	0	0	0	0	0	0	0	0	0	0
F6X7B3	Ankyrin-repeat and fibronectin type III domain-containing 1	tr|F6X7B3|F6X7B3_MOUSE;tr|F6RWQ6|F6RWQ6_MOUSE	90303000	0	0	0	94183000	0	110570000	0	0	158220000	0	0	100610000	0	0
Q8CDJ6	Ankyrin-repeat and fibronectin type III domain-containing 1 (Putative uncharacterized protein)	tr|Q8CDJ6|Q8CDJ6_MOUSE;tr|B2KGG3|B2KGG3_MOUSE	0	0	48666000	0	0	0	0	46915000	0	0	0	52755000	0	0	0
Q922A2	Annexin	tr|Q922A2|Q922A2_MOUSE;tr|Q3TJ49|Q3TJ49_MOUSE;sp|Q07076|ANXA7_MOUSE;tr|Q8BP75|Q8BP75_MOUSE;tr|Q3UYL7|Q3UYL7_MOUSE;tr|Q8CCV9|Q8CCV9_MOUSE	50045000000	48771000000	43068000000	43818000000	43802000000	42632000000	46494000000	42674000000	44471000000	49927000000	46653000000	43715000000	49893000000	47833000000	44744000000
Q542G9	Annexin	tr|Q542G9|Q542G9_MOUSE;sp|P07356|ANXA2_MOUSE;tr|Q3UCD3|Q3UCD3_MOUSE;tr|Q9CZI7|Q9CZI7_MOUSE;tr|B0V2N7|B0V2N7_MOUSE;tr|Q99KH3|Q99KH3_MOUSE;tr|B0V2N8|B0V2N8_MOUSE;tr|B0V2N5|B0V2N5_MOUSE	20283000000	24356000000	25646000000	20097000000	21788000000	23371000000	24786000000	20739000000	32844000000	23281000000	24601000000	21397000000	28435000000	20642000000	23761000000
Q8C1X9	Annexin	tr|Q8C1X9|Q8C1X9_MOUSE;tr|Q3U737|Q3U737_MOUSE;sp|O35639|ANXA3_MOUSE;tr|Q3TLP4|Q3TLP4_MOUSE;tr|Q3TFK4|Q3TFK4_MOUSE	10263000000	10255000000	10512000000	11684000000	10405000000	8724100000	9861600000	9816000000	12099000000	10813000000	10227000000	10912000000	12394000000	9787300000	11704000000
Q99JX6	Annexin	tr|Q99JX6|Q99JX6_MOUSE	0	0	1673100000	1146800000	0	0	1534800000	0	0	0	0	0	0	0	0
F8WIT2	Annexin	tr|F8WIT2|F8WIT2_MOUSE;tr|Q3TUI1|Q3TUI1_MOUSE;tr|Q3V2Z4|Q3V2Z4_MOUSE;tr|Q8CEX0|Q8CEX0_MOUSE	56162000	0	0	37824000	52943000	0	24220000	33639000	49269000	38154000	25345000	41805000	0	45351000	60674000
P97384	Annexin A11 (Annexin XI) (Annexin-11) (Calcyclin-associated annexin 50) (CAP-50)	sp|P97384|ANX11_MOUSE;tr|D3Z7U0|D3Z7U0_MOUSE	7785500000	7564600000	8802900000	6417600000	8277700000	8334400000	10229000000	8742800000	10145000000	9729400000	10253000000	8926300000	10440000000	8571100000	9841800000
P97429	Annexin A4 (Annexin IV) (Annexin-4)	sp|P97429|ANXA4_MOUSE;tr|Q7TMN7|Q7TMN7_MOUSE;tr|A0A0N4SW89|A0A0N4SW89_MOUSE;tr|D3Z0S1|D3Z0S1_MOUSE;tr|A0A0N4SV57|A0A0N4SV57_MOUSE;tr|F7ANV6|F7ANV6_MOUSE;tr|Q8BSL2|Q8BSL2_MOUSE	4415200000	5327700000	3754700000	2836100000	4386400000	5430300000	4014200000	4564700000	7919200000	5113100000	5714900000	5402100000	6773300000	4380700000	5031500000
P48036	Annexin A5 (Anchorin CII) (Annexin V) (Annexin-5) (Calphobindin I) (CBP-I) (Endonexin II) (Lipocortin V) (Placental anticoagulant protein 4) (PP4) (Placental anticoagulant protein I) (PAP-I) (Thromboplastin inhibitor) (Vascular anticoagulant-alpha) (VAC-alpha)	sp|P48036|ANXA5_MOUSE	161480000000	135910000000	156620000000	88513000000	173110000000	152710000000	143890000000	122050000000	160050000000	140880000000	127180000000	164180000000	188900000000	121870000000	105680000000
P14824	Annexin A6 (67 kDa calelectrin) (Annexin VI) (Annexin-6) (Calphobindin-II) (CPB-II) (Chromobindin-20) (Lipocortin VI) (Protein III) (p68) (p70)	sp|P14824|ANXA6_MOUSE;tr|Q3UI56|Q3UI56_MOUSE	261660000000	256920000000	300860000000	269770000000	262540000000	238790000000	249570000000	251370000000	336970000000	319770000000	306150000000	297740000000	300470000000	300960000000	312950000000
A2AHL1	Anoctamin-3 (Transmembrane protein 16C)	sp|A2AHL1|ANO3_MOUSE;sp|A2AHL1-2|ANO3_MOUSE	1996600000	3354500000	1456700000	3321400000	2204600000	730890000	1900200000	2268300000	2045000000	2758300000	3497100000	2014800000	2298000000	2903500000	2855400000
Q8C5H1	Anoctamin-4 (Transmembrane protein 16D)	sp|Q8C5H1|ANO4_MOUSE;sp|Q8C5H1-2|ANO4_MOUSE;tr|S4R1L3|S4R1L3_MOUSE	1367200000	739800000	1295200000	1307600000	1216400000	1403900000	1334700000	767120000	1086200000	1604400000	1338400000	797260000	584410000	1119100000	1429800000
Q6P9J9	Anoctamin-6 (Small-conductance calcium-activated nonselective cation channel) (SCAN channel) (Transmembrane protein 16F)	sp|Q6P9J9|ANO6_MOUSE	410350000	558070000	468450000	541410000	338630000	417110000	462280000	489320000	667210000	508170000	548450000	494210000	516700000	390690000	591180000
Q6PB70	Anoctamin-8 (Transmembrane protein 16H)	sp|Q6PB70|ANO8_MOUSE	2824400000	3676600000	4588900000	2707200000	3016200000	2957900000	4568400000	3878700000	3575700000	4439200000	4144000000	3916100000	558230000	3691800000	3897900000
P86044	Anoctamin-9 (Transmembrane protein 16J)	sp|P86044|ANO9_MOUSE	0	0	0	24657000	0	0	0	0	0	0	0	0	0	0	0
B8JKU8	Antagonist of mitotic exit network 1	tr|B8JKU8|B8JKU8_MOUSE;tr|B8JKV0|B8JKV0_MOUSE;tr|B8JKU9|B8JKU9_MOUSE	0	0	514810000	0	0	0	0	0	0	0	475830000	0	0	0	464370000
Q9CZ52	Anthrax toxin receptor 1 (Tumor endothelial marker 8)	sp|Q9CZ52|ANTR1_MOUSE;tr|A0A0N4SV16|A0A0N4SV16_MOUSE;sp|Q9CZ52-2|ANTR1_MOUSE;tr|A0A0N4SUW7|A0A0N4SUW7_MOUSE	0	0	0	0	0	0	0	0	361640000	0	0	0	0	0	0
A2NMA3	Anti-carcinoma embryonic antigen light chain variable region (Fragment)	tr|A2NMA3|A2NMA3_MOUSE;sp|P01636|KV5A4_MOUSE	0	0	0	0	0	0	83746000	0	0	0	0	0	0	0	0
A0A0R4J090	Antigen-presenting glycoprotein CD1d1 (MCG3074, isoform CRA_a)	tr|A0A0R4J090|A0A0R4J090_MOUSE;tr|Q7TMK5|Q7TMK5_MOUSE;tr|E9Q395|E9Q395_MOUSE;sp|P11609|CD1D1_MOUSE;tr|E9QLX1|E9QLX1_MOUSE;sp|P11610|CD1D2_MOUSE	0	376790000	0	541010000	418250000	357950000	0	865860000	0	464230000	438700000	0	0	432830000	392420000
Q8CC13	AP complex subunit beta	tr|Q8CC13|Q8CC13_MOUSE	163520000000	146510000000	153790000000	136360000000	163620000000	136350000000	149880000000	165130000000	163650000000	146230000000	151630000000	148710000000	130430000000	152220000000	158730000000
B0V3P3	AP complex subunit beta	tr|B0V3P3|B0V3P3_MOUSE;tr|Q3TN27|Q3TN27_MOUSE;tr|B0V3P4|B0V3P4_MOUSE;tr|Q9D8S2|Q9D8S2_MOUSE;tr|Q7TND3|Q7TND3_MOUSE;sp|Q9WV76|AP4B1_MOUSE;tr|Q7TMS3|Q7TMS3_MOUSE;tr|A0A0G2JFY6|A0A0G2JFY6_MOUSE	575420000	1128300000	808200000	0	466280000	487850000	440690000	552030000	690850000	414700000	387610000	200760000	0	303400000	403720000
O35643	AP-1 complex subunit beta-1 (Adapter-related protein complex 1 subunit beta-1) (Adaptor protein complex AP-1 subunit beta-1) (Beta-1-adaptin) (Beta-adaptin 1) (Clathrin assembly protein complex 1 beta large chain) (Golgi adaptor HA1/AP1 adaptin beta subunit)	sp|O35643|AP1B1_MOUSE;tr|Q5SVG5|Q5SVG5_MOUSE;tr|Q5SVG4|Q5SVG4_MOUSE;tr|Q3TVN4|Q3TVN4_MOUSE;tr|Q3U1K9|Q3U1K9_MOUSE	1293800000	0	0	0	0	0	0	0	0	0	0	0	0	0	0
P22892	AP-1 complex subunit gamma-1 (Adapter-related protein complex 1 subunit gamma-1) (Adaptor protein complex AP-1 subunit gamma-1) (Clathrin assembly protein complex 1 gamma-1 large chain) (Gamma-adaptin) (Gamma1-adaptin) (Golgi adaptor HA1/AP1 adaptin subunit gamma-1)	sp|P22892|AP1G1_MOUSE;tr|Q8CBB7|Q8CBB7_MOUSE;tr|Q3UKX8|Q3UKX8_MOUSE;tr|Q8CC03|Q8CC03_MOUSE	58256000000	64967000000	54595000000	46793000000	45615000000	56482000000	54034000000	60987000000	67787000000	53612000000	51917000000	54809000000	62923000000	47603000000	50673000000
A0A0R4IZX6	AP-1 complex subunit mu-2 (Adaptor protein complex AP-1, mu 2 subunit, isoform CRA_b)	tr|A0A0R4IZX6|A0A0R4IZX6_MOUSE;sp|Q9WVP1|AP1M2_MOUSE;tr|A0A0R4J1L4|A0A0R4J1L4_MOUSE;sp|Q9WVP1-2|AP1M2_MOUSE	0	31151000	0	0	0	0	0	0	0	0	0	0	0	0	0
P61967	AP-1 complex subunit sigma-1A (Adapter-related protein complex 1 subunit sigma-1A) (Adaptor protein complex AP-1 subunit sigma-1A) (Clathrin assembly protein complex 1 sigma-1A small chain) (Clathrin coat assembly protein AP19) (Golgi adaptor HA1/AP1 adaptin sigma-1A subunit) (HA1 19 kDa subunit) (Sigma 1a subunit of AP-1 clathrin) (Sigma-adaptin 1A) (Sigma1A-adaptin)	sp|P61967|AP1S1_MOUSE;tr|D3Z0D6|D3Z0D6_MOUSE;tr|D3YXN0|D3YXN0_MOUSE	5700200000	4806300000	4985800000	6131700000	6155500000	5660500000	5601700000	7004700000	5282900000	5293300000	5282200000	4776700000	5527200000	5002500000	7168700000
Q9DB50	AP-1 complex subunit sigma-2 (Adapter-related protein complex 1 subunit sigma-1B) (Adaptor protein complex AP-1 subunit sigma-1B) (Clathrin assembly protein complex 1 sigma-1B small chain) (Golgi adaptor HA1/AP1 adaptin sigma-1B subunit) (Sigma 1B subunit of AP-1 clathrin) (Sigma-adaptin 1B) (Sigma1B-adaptin)	sp|Q9DB50|AP1S2_MOUSE;tr|Q8BLQ6|Q8BLQ6_MOUSE	917550000	1093400000	1159900000	731500000	941670000	1102600000	1125900000	996180000	1027600000	1258400000	0	1186400000	1280300000	928040000	1027500000
Q3TIV9	AP-1 complex subunit sigma-2 (Adaptor-related protein complex 1, sigma 2 subunit, isoform CRA_a) (Putative uncharacterized protein)	tr|Q3TIV9|Q3TIV9_MOUSE	0	0	50320000	44386000	0	0	52977000	66192000	0	57329000	57083000	0	0	78389000	53744000
E9PYF7	AP1AR (Adaptor-related protein complex 1-associated regulatory protein)	tr|E9PYF7|E9PYF7_MOUSE;tr|A0A0G2JG85|A0A0G2JG85_MOUSE	0	0	0	130540000	0	0	119040000	113090000	0	99352000	113610000	0	0	0	0
P17427	AP-2 complex subunit alpha-2 (100 kDa coated vesicle protein C) (Adapter-related protein complex 2 subunit alpha-2) (Adaptor protein complex AP-2 subunit alpha-2) (Alpha-adaptin C) (Alpha2-adaptin) (Clathrin assembly protein complex 2 alpha-C large chain) (Plasma membrane adaptor HA2/AP2 adaptin alpha C subunit)	sp|P17427|AP2A2_MOUSE;tr|Q69ZW4|Q69ZW4_MOUSE;tr|Q6PEE6|Q6PEE6_MOUSE;tr|Q3U7X9|Q3U7X9_MOUSE	315110000000	289300000000	280090000000	281480000000	287130000000	355220000000	326710000000	337770000000	295150000000	308930000000	334430000000	312360000000	313490000000	324790000000	303760000000
Q9DBG3	AP-2 complex subunit beta (AP105B) (Adapter-related protein complex 2 subunit beta) (Adaptor protein complex AP-2 subunit beta) (Beta-2-adaptin) (Beta-adaptin) (Clathrin assembly protein complex 2 beta large chain) (Plasma membrane adaptor HA2/AP2 adaptin beta subunit)	sp|Q9DBG3|AP2B1_MOUSE;tr|Q5SWR1|Q5SWR1_MOUSE;sp|Q9DBG3-2|AP2B1_MOUSE;tr|H3BIY9|H3BIY9_MOUSE;tr|H3BKM0|H3BKM0_MOUSE	437760000000	444520000000	392870000000	439320000000	398060000000	388990000000	431210000000	461860000000	413280000000	394190000000	443780000000	413100000000	385480000000	437960000000	424380000000
Q3TWV4	AP-2 complex subunit mu (Adaptor protein complex AP-2, mu1, isoform CRA_a) (Putative uncharacterized protein)	tr|Q3TWV4|Q3TWV4_MOUSE;tr|Q5FWI9|Q5FWI9_MOUSE;sp|P84091|AP2M1_MOUSE;tr|Q3TH69|Q3TH69_MOUSE;tr|Q6A0C9|Q6A0C9_MOUSE;tr|Q3UCW9|Q3UCW9_MOUSE	229190000000	303570000000	213150000000	314530000000	242530000000	233090000000	237050000000	333480000000	189790000000	266610000000	345840000000	200920000000	233700000000	286860000000	289460000000
Q3UHJ0	AP2-associated protein kinase 1 (EC 2.7.11.1) (Adaptor-associated kinase 1)	sp|Q3UHJ0|AAK1_MOUSE;sp|Q3UHJ0-2|AAK1_MOUSE	92708000000	98468000000	88989000000	99835000000	92496000000	76392000000	93238000000	90322000000	80702000000	89090000000	91240000000	83455000000	77889000000	96020000000	94740000000
Q9Z1T1	AP-3 complex subunit beta-1 (Adapter-related protein complex 3 subunit beta-1) (Adaptor protein complex AP-3 subunit beta-1) (Beta-3A-adaptin) (Clathrin assembly protein complex 3 beta-1 large chain)	sp|Q9Z1T1|AP3B1_MOUSE;tr|Q3UPG0|Q3UPG0_MOUSE;tr|Q3TQ33|Q3TQ33_MOUSE	6651200000	8476800000	8462800000	9814500000	7612300000	9861200000	8953000000	9512400000	6507400000	9575300000	7916800000	7620300000	7792900000	7625100000	7982200000
Q9JME5	AP-3 complex subunit beta-2 (Adapter-related protein complex 3 subunit beta-2) (Adaptor protein complex AP-3 subunit beta-2) (Beta-3B-adaptin) (Clathrin assembly protein complex 3 beta-2 large chain)	sp|Q9JME5|AP3B2_MOUSE	88904000000	88562000000	92039000000	85112000000	85023000000	92310000000	94326000000	93235000000	91377000000	94965000000	90531000000	94387000000	104890000000	88124000000	92544000000
O54774	AP-3 complex subunit delta-1 (AP-3 complex subunit delta) (Adapter-related protein complex 3 subunit delta-1) (Delta-adaptin) (mBLVR1)	sp|O54774|AP3D1_MOUSE;tr|Q3U237|Q3U237_MOUSE;tr|Q3UR54|Q3UR54_MOUSE;tr|Q8CGH7|Q8CGH7_MOUSE;tr|Q05CQ3|Q05CQ3_MOUSE	76375000000	87884000000	68289000000	70595000000	64881000000	69989000000	73746000000	75685000000	74637000000	74052000000	73045000000	74531000000	64945000000	70711000000	66881000000
Q9JKC8	AP-3 complex subunit mu-1 (AP-3 adapter complex mu3A subunit) (Adapter-related protein complex 3 subunit mu-1) (Mu-adaptin 3A) (Mu3A-adaptin)	sp|Q9JKC8|AP3M1_MOUSE;tr|Q9DBU8|Q9DBU8_MOUSE;tr|H7BWY2|H7BWY2_MOUSE	3402700000	3322100000	2816200000	2980500000	3207500000	2762800000	2974300000	2926600000	3401200000	2489500000	3177900000	3421100000	3409300000	2451900000	3559400000
Q8R2R9	AP-3 complex subunit mu-2 (Adapter-related protein complex 3 subunit mu-2) (Clathrin assembly protein assembly protein complex 3 mu-2 medium chain) (Clathrin coat assembly protein AP47 homolog 2) (Clathrin coat-associated protein AP47 homolog 2) (Golgi adaptor AP-1 47 kDa protein homolog 2) (HA1 47 kDa subunit homolog 2) (Mu3B-adaptin) (m3B) (P47B)	sp|Q8R2R9|AP3M2_MOUSE	32414000000	28664000000	29515000000	27409000000	26531000000	30204000000	26732000000	37642000000	29692000000	26884000000	31582000000	29743000000	36415000000	29050000000	30250000000
Q8BSZ2	AP-3 complex subunit sigma-2 (AP-3 complex subunit sigma-3B) (Adapter-related protein complex 3 subunit sigma-2) (Sigma-3B-adaptin) (Sigma3B-adaptin) (Sigma-adaptin 3b)	sp|Q8BSZ2|AP3S2_MOUSE;tr|Q6PAL3|Q6PAL3_MOUSE;tr|Q8BNE3|Q8BNE3_MOUSE	7858200000	5225900000	7124500000	5976800000	6919500000	8233300000	7605100000	6395100000	8641100000	8248100000	7986000000	7934300000	8678700000	6801100000	6746900000
B1AXJ1	AP-4 complex accessory subunit Tepsin	tr|B1AXJ1|B1AXJ1_MOUSE;tr|B2RPS6|B2RPS6_MOUSE;sp|Q3U3N6|AP4AT_MOUSE;tr|B1AXJ2|B1AXJ2_MOUSE	0	0	42697000	0	0	0	0	0	0	0	0	0	0	0	0
Q80V94	AP-4 complex subunit epsilon-1 (AP-4 adapter complex subunit epsilon) (Adapter-related protein complex 4 subunit epsilon-1) (Epsilon subunit of AP-4) (Epsilon-adaptin)	sp|Q80V94|AP4E1_MOUSE	851660000	656580000	605910000	451440000	555220000	780640000	740320000	816710000	510560000	779670000	591040000	538820000	737980000	464100000	742320000
Q9WVL1	AP-4 complex subunit sigma-1 (AP-4 adapter complex subunit sigma-1) (Adapter-related protein complex 4 subunit sigma-1) (Sigma-1 subunit of AP-4) (Sigma-4-adaptin) (Sigma4-adaptin)	sp|Q9WVL1|AP4S1_MOUSE	0	1207700000	0	0	763790000	0	0	0	1305900000	0	0	0	2059800000	0	0
Q3TAP4	AP-5 complex subunit beta-1 (Adapter-related protein complex 5 beta subunit) (Beta5)	sp|Q3TAP4|AP5B1_MOUSE	0	0	0	0	0	147750000	0	0	0	128890000	0	0	0	0	0
Q3U829	AP-5 complex subunit zeta-1 (Adapter-related protein complex 5 zeta subunit) (Zeta5)	sp|Q3U829|AP5Z1_MOUSE;tr|A0A0G2JFH9|A0A0G2JFH9_MOUSE;tr|Q6ZQC1|Q6ZQC1_MOUSE;tr|Q6PFH7|Q6PFH7_MOUSE;tr|B7ZMR5|B7ZMR5_MOUSE	0	0	720710000	617510000	0	765240000	723460000	902000000	0	676710000	904050000	0	0	655740000	856830000
A0A0R4J030	APC membrane recruitment protein 2	tr|A0A0R4J030|A0A0R4J030_MOUSE;sp|Q8CCJ4|AMER2_MOUSE	13989000000	14441000000	12605000000	12804000000	15937000000	10224000000	13106000000	14226000000	14057000000	13292000000	14136000000	11368000000	11318000000	14242000000	12528000000
Q3UJG0	Apoc2 protein (Apolipoprotein C-II) (Putative uncharacterized protein)	tr|Q3UJG0|Q3UJG0_MOUSE;sp|Q05020|APOC2_MOUSE;tr|D3YXE8|D3YXE8_MOUSE	0	0	0	0	0	0	0	0	0	0	0	0	0	393750000	0
Q6GTX3	Apoe protein (Apolipoprotein E)	tr|Q6GTX3|Q6GTX3_MOUSE;tr|Q4FK40|Q4FK40_MOUSE;tr|Q3UBS0|Q3UBS0_MOUSE;tr|Q3TXU4|Q3TXU4_MOUSE;sp|P08226|APOE_MOUSE;tr|Q3UEE7|Q3UEE7_MOUSE;tr|Q3TX45|Q3TX45_MOUSE;tr|A0A0K0K186|A0A0K0K186_MOUSE;tr|G3UWN5|G3UWN5_MOUSE	48002000000	41470000000	40337000000	60638000000	49583000000	43088000000	43188000000	46373000000	36789000000	48884000000	50302000000	55018000000	47520000000	53023000000	51851000000
E9Q1Y3	Apolipoprotein B-100 (Fragment)	tr|E9Q1Y3|E9Q1Y3_MOUSE;sp|E9Q414|APOB_MOUSE	155400000	0	0	537440000	0	0	0	0	234760000	0	0	348800000	958480000	310210000	390810000
P34928	Apolipoprotein C-I (Apo-CIB) (ApoC-IB) (Apolipoprotein C1) [Cleaved into: Truncated apolipoprotein C-I (Apo-CIB') (ApoC-IB')]	sp|P34928|APOC1_MOUSE	0	0	0	0	0	0	799130000	700510000	0	0	0	1131300000	0	0	1263000000
P51910	Apolipoprotein D (Apo-D) (ApoD)	sp|P51910|APOD_MOUSE	1956400000	1441400000	1536600000	1143400000	1642500000	1836300000	0	1147700000	2037000000	0	961830000	1194900000	1483400000	1173700000	0
A2VDH7	Apolipoprotein L 8 (MCG13357)	tr|A2VDH7|A2VDH7_MOUSE;tr|Q8BZ78|Q8BZ78_MOUSE	0	125270000	0	0	208040000	0	0	0	0	0	0	0	0	0	0
Q78IK4	Apolipoprotein O-like (Protein FAM121A)	sp|Q78IK4|MIC27_MOUSE;tr|Q9CZB4|Q9CZB4_MOUSE;tr|B1AV14|B1AV14_MOUSE	8765700000	7029700000	8618900000	5085900000	8037300000	7768700000	7053000000	5571100000	9626700000	8200200000	6906800000	7599500000	8445900000	6908800000	5395600000
O35841	Apoptosis inhibitor 5 (API-5) (AAC-11)	sp|O35841|API5_MOUSE;tr|Q3UYQ4|Q3UYQ4_MOUSE	17659000000	20677000000	19401000000	16681000000	19181000000	21916000000	19782000000	21277000000	22670000000	20962000000	20790000000	20925000000	21335000000	17117000000	17364000000
Q54AA2	Apoptosis-associated speck-like protein containing CARD (PYD and CARD domain containing) (Putative uncharacterized protein)	tr|Q54AA2|Q54AA2_MOUSE;sp|Q9EPB4|ASC_MOUSE	1089200000	1306200000	311670000	1048800000	1101000000	1117000000	748940000	989280000	1350800000	867880000	1053100000	956940000	846410000	1112300000	1311500000
B1AZF9	Apoptosis-associated tyrosine kinase (Serine/threonine-protein kinase LMTK1)	tr|B1AZF9|B1AZF9_MOUSE;sp|Q80YE4-2|LMTK1_MOUSE;sp|Q80YE4|LMTK1_MOUSE;tr|B1AZF3|B1AZF3_MOUSE;sp|Q80YE4-3|LMTK1_MOUSE;sp|Q80YE4-4|LMTK1_MOUSE	1552600000	2019000000	1691200000	2055800000	1746700000	1510500000	1612000000	1953300000	2100300000	1685000000	1895300000	1672200000	1622200000	1540700000	1859400000
B1AU25	Apoptosis-inducing factor 1, mitochondrial	tr|B1AU25|B1AU25_MOUSE;sp|Q9Z0X1|AIFM1_MOUSE	33301000000	33834000000	35836000000	37951000000	34123000000	37087000000	37467000000	44668000000	30169000000	30634000000	35473000000	28558000000	30737000000	28319000000	34518000000
Q8BUE4	Apoptosis-inducing factor 2 (EC 1.-.-.-) (Apoptosis-inducing factor homologous mitochondrion-associated inducer of death) (Apoptosis-inducing factor-like mitochondrion-associated inducer of death)	sp|Q8BUE4|AIFM2_MOUSE;sp|Q8BUE4-2|AIFM2_MOUSE	681860000	730040000	624230000	374940000	649360000	656730000	810410000	763080000	732310000	651730000	715570000	779410000	784220000	560990000	597230000
Q3TY86	Apoptosis-inducing factor 3 (EC 1.-.-.-) (Apoptosis-inducing factor-like protein)	sp|Q3TY86|AIFM3_MOUSE;sp|Q3TY86-3|AIFM3_MOUSE	6446700000	5771500000	6142100000	6501300000	5432200000	6051600000	6103200000	6376100000	6763100000	6712100000	7367100000	5705100000	7734900000	6521300000	6352700000
Q62415	Apoptosis-stimulating of p53 protein 1 (Protein phosphatase 1 regulatory subunit 13B)	sp|Q62415|ASPP1_MOUSE;tr|Q7TS70|Q7TS70_MOUSE	3158900000	3815900000	2667800000	3871800000	3341200000	3094900000	2588500000	3015100000	2915500000	3448300000	3434400000	3134800000	3109500000	3762000000	3445400000
O88879	Apoptotic protease-activating factor 1 (APAF-1)	sp|O88879|APAF_MOUSE;tr|Q5DU30|Q5DU30_MOUSE;tr|G3XA09|G3XA09_MOUSE;sp|O88879-2|APAF_MOUSE	0	150720000	0	0	271370000	261190000	0	233050000	0	191750000	0	203720000	215920000	0	0
Q9D842	Aprataxin and PNK-like factor (EC 4.2.99.18) (Apurinic-apyrimidinic endonuclease APLF)	sp|Q9D842|APLF_MOUSE;tr|Q8BVD9|Q8BVD9_MOUSE;sp|Q9D842-3|APLF_MOUSE	68905000	88857000	0	0	0	94583000	0	76050000	56062000	0	0	69475000	0	0	0
A0A0R4J0Z3	Aquaporin 4, isoform CRA_a (Aquaporin-4)	tr|A0A0R4J0Z3|A0A0R4J0Z3_MOUSE;sp|P55088|AQP4_MOUSE;sp|P55088-3|AQP4_MOUSE;tr|Q50H70|Q50H70_MOUSE;sp|P55088-2|AQP4_MOUSE;tr|Q8BR89|Q8BR89_MOUSE	54182000000	61109000000	44624000000	35467000000	56315000000	47803000000	38369000000	34221000000	77930000000	42891000000	42271000000	62437000000	56987000000	37074000000	44731000000
A2CF88	Arachidonate 15-lipoxygenase	tr|A2CF88|A2CF88_MOUSE;sp|P39654|LOX15_MOUSE	0	0	0	0	0	148250000	0	0	0	0	0	0	0	0	0
Q400C8	Archaemetzincin-2 (EC 3.4.-.-) (Archeobacterial metalloproteinase-like protein 2)	sp|Q400C8|AMZ2_MOUSE;tr|B1AT59|B1AT59_MOUSE;sp|Q400C8-2|AMZ2_MOUSE;tr|B1AT60|B1AT60_MOUSE	206490000	0	0	289540000	0	0	474100000	454030000	164920000	247530000	502010000	198770000	0	290840000	486310000
Q68FF6	ARF GTPase-activating protein GIT1 (ARF GAP GIT1) (G protein-coupled receptor kinase-interactor 1) (GRK-interacting protein 1)	sp|Q68FF6|GIT1_MOUSE;tr|Q5F258|Q5F258_MOUSE	50643000000	58796000000	51676000000	57268000000	48676000000	43253000000	52711000000	54345000000	51027000000	44659000000	54388000000	43643000000	45308000000	59704000000	61241000000
E9PVA6	ARF GTPase-activating protein GIT2	tr|E9PVA6|E9PVA6_MOUSE;tr|F7BIK4|F7BIK4_MOUSE	1065700000	918220000	1741700000	867310000	1196900000	1687800000	1344600000	1847300000	950900000	1730700000	1286900000	721310000	1114300000	1234500000	1189100000
Q9JLQ2	ARF GTPase-activating protein GIT2 (ARF GAP GIT2) (Cool-interacting tyrosine-phosphorylated protein 2) (CAT-2) (CAT2) (G protein-coupled receptor kinase-interactor 2) (GRK-interacting protein 2)	sp|Q9JLQ2|GIT2_MOUSE	57093000	0	0	0	0	0	0	0	0	0	0	0	0	0	0
Q8K221	Arfaptin-2 (ADP-ribosylation factor-interacting protein 2)	sp|Q8K221|ARFP2_MOUSE	8509800000	8013100000	8027900000	9138800000	9827600000	8976000000	6987200000	8854200000	8267700000	8951200000	7393400000	7317900000	7231100000	8499200000	8725800000
A0A087WNV1	Arf-GAP domain and FG repeat-containing protein 1	tr|A0A087WNV1|A0A087WNV1_MOUSE;sp|Q8K2K6-3|AGFG1_MOUSE;tr|A0A087WSR7|A0A087WSR7_MOUSE;sp|Q8K2K6-1|AGFG1_MOUSE;sp|Q8K2K6|AGFG1_MOUSE;tr|A0A087WR52|A0A087WR52_MOUSE;sp|Q8K2K6-2|AGFG1_MOUSE	10225000000	10210000000	10195000000	10884000000	10509000000	9355000000	8551900000	9848200000	10170000000	10613000000	9511300000	10693000000	9048700000	10758000000	10102000000
Q80WC7	Arf-GAP domain and FG repeat-containing protein 2 (HIV-1 Rev-binding protein-like protein) (Rev/Rex activation domain-binding protein related) (RAB-R)	sp|Q80WC7|AGFG2_MOUSE;tr|Q3U2K8|Q3U2K8_MOUSE;sp|Q80WC7-2|AGFG2_MOUSE;tr|Q3TBU7|Q3TBU7_MOUSE	4233700000	6034300000	6053700000	5106700000	5215800000	4083600000	4295600000	5278300000	5319800000	4295000000	3847500000	4571900000	4729300000	3757800000	4622700000
Q6ZQK5	Arf-GAP with coiled-coil, ANK repeat and PH domain-containing protein 2 (Centaurin-beta-2) (Cnt-b2)	sp|Q6ZQK5|ACAP2_MOUSE;tr|D4AFX6|D4AFX6_MOUSE	8071600000	7866400000	7077400000	9591400000	8333600000	7376600000	8314700000	9278300000	6690000000	8161500000	8765600000	7011300000	6670300000	9509600000	9185900000
E9PY16	ArfGAP with dual PH domains 1	tr|E9PY16|E9PY16_MOUSE;tr|Q6PGM4|Q6PGM4_MOUSE;tr|Q8BVR8|Q8BVR8_MOUSE;tr|B7ZMY4|B7ZMY4_MOUSE;tr|Q8BVS1|Q8BVS1_MOUSE	72509000000	84742000000	65962000000	82123000000	81167000000	81306000000	75489000000	90300000000	71136000000	74685000000	81000000000	63117000000	77798000000	77903000000	79931000000
A0A087WRF2	Arf-GAP with GTPase, ANK repeat and PH domain-containing protein 1	tr|A0A087WRF2|A0A087WRF2_MOUSE;sp|Q8BXK8|AGAP1_MOUSE;tr|E9Q3K3|E9Q3K3_MOUSE;tr|Q3UH88|Q3UH88_MOUSE	24765000000	23863000000	22277000000	17858000000	25755000000	24738000000	20944000000	20851000000	23222000000	23061000000	17936000000	21952000000	22826000000	20528000000	20266000000
F8VQE9	Arf-GAP with GTPase, ANK repeat and PH domain-containing protein 3	tr|F8VQE9|F8VQE9_MOUSE;sp|Q8VHH5|AGAP3_MOUSE;tr|Q8BV81|Q8BV81_MOUSE	28446000000	27861000000	29516000000	25588000000	24735000000	31544000000	32803000000	32396000000	25534000000	33469000000	32362000000	28271000000	28858000000	27056000000	27839000000
E9QP44	Arf-GAP with Rho-GAP domain, ANK repeat and PH domain-containing protein 2	tr|E9QP44|E9QP44_MOUSE;sp|Q8BZ05|ARAP2_MOUSE	1426700000	1468000000	1322700000	1382500000	1319900000	1421100000	1396200000	1417600000	1095800000	1584900000	1405000000	1262300000	1173900000	1404400000	1258900000
H3BL41	Arf-GAP with SH3 domain, ANK repeat and PH domain-containing protein 1	tr|H3BL41|H3BL41_MOUSE;tr|E9QMJ1|E9QMJ1_MOUSE	27490000000	26166000000	27496000000	31451000000	27742000000	24480000000	26866000000	28397000000	26610000000	27911000000	26752000000	28406000000	25332000000	31764000000	30140000000
D3YX85	Arf-GAP with SH3 domain, ANK repeat and PH domain-containing protein 2	tr|D3YX85|D3YX85_MOUSE;sp|Q7SIG6|ASAP2_MOUSE;tr|Q3UH05|Q3UH05_MOUSE;tr|Q6A074|Q6A074_MOUSE;sp|Q7SIG6-2|ASAP2_MOUSE;tr|Q3TS63|Q3TS63_MOUSE	2914300000	1285200000	1386600000	1961300000	1164100000	970990000	722290000	1570600000	1409000000	1826100000	691940000	1597600000	1849700000	894450000	1312500000
Q8R1Q7	Arginase (EC 3.5.3.1)	tr|Q8R1Q7|Q8R1Q7_MOUSE;sp|O08691|ARGI2_MOUSE	0	0	0	0	0	0	0	0	17525000	0	0	0	0	0	0
Q3UL36	Arginine and glutamate-rich protein 1	sp|Q3UL36|ARGL1_MOUSE;sp|Q3UL36-2|ARGL1_MOUSE	0	243850000	345310000	0	281670000	298380000	336760000	330200000	0	358220000	0	464960000	357010000	391360000	324320000
Q3UUQ5	Arginine vasopressin (Putative uncharacterized protein)	tr|Q3UUQ5|Q3UUQ5_MOUSE;sp|P35455|NEU2_MOUSE	2135600000	0	2410800000	1844800000	2311300000	430970000	3551500000	0	0	1568500000	758930000	0	0	1595000000	0
S4R2L4	Arginine/serine-rich coiled-coil protein 2	tr|S4R2L4|S4R2L4_MOUSE;tr|B7ZNU2|B7ZNU2_MOUSE;sp|A2RTL5|RSRC2_MOUSE;tr|S4R265|S4R265_MOUSE;tr|S4R1M5|S4R1M5_MOUSE	0	215440000	0	0	0	0	0	0	226560000	0	0	274330000	224210000	0	0
A2AJT4	Arginine/serine-rich protein PNISR (Serine/arginine-rich-splicing regulatory protein 130) (SRrp130) (Splicing factor, arginine/serine-rich 130) (Splicing factor, arginine/serine-rich 18)	sp|A2AJT4|PNISR_MOUSE;tr|A2AJT5|A2AJT5_MOUSE	0	0	0	0	0	0	0	0	162490000	211550000	155400000	134730000	144860000	212130000	208800000
Q80TZ9	Arginine-glutamic acid dipeptide repeats protein (Atrophin-2)	sp|Q80TZ9|RERE_MOUSE;tr|A2A7T3|A2A7T3_MOUSE;tr|B7ZND6|B7ZND6_MOUSE	0	0	0	0	0	0	0	70864000	0	0	68131000	0	0	0	0
Q9D0I9	Arginine--tRNA ligase, cytoplasmic (EC 6.1.1.19) (Arginyl-tRNA synthetase) (ArgRS)	sp|Q9D0I9|SYRC_MOUSE;tr|Q3TVC5|Q3TVC5_MOUSE;tr|Q3UAZ3|Q3UAZ3_MOUSE	30876000000	29732000000	27846000000	30453000000	25943000000	25825000000	29281000000	29253000000	34173000000	29459000000	34575000000	31148000000	36215000000	29097000000	31154000000
Q9Z2A5	Arginyl-tRNA--protein transferase 1 (Arginyltransferase 1) (R-transferase 1) (EC 2.3.2.8) (Arginine-tRNA--protein transferase 1)	sp|Q9Z2A5|ATE1_MOUSE;tr|Q4FCQ7|Q4FCQ7_MOUSE;tr|Q8BP95|Q8BP95_MOUSE	2185000000	1975300000	2215100000	1805800000	2088000000	1952800000	1899100000	1950500000	2228800000	1956400000	1581900000	1862800000	2456800000	1813500000	1391300000
Q80YP1	Arginyl-tRNA--protein transferase 1 (Arginyltransferase 1) (R-transferase 1) (EC 2.3.2.8) (Arginine-tRNA--protein transferase 1)	tr|Q80YP1|Q80YP1_MOUSE;sp|Q9Z2A5-2|ATE1_MOUSE;tr|Q4FCQ6|Q4FCQ6_MOUSE;tr|J3QNU1|J3QNU1_MOUSE	0	0	35144000	0	0	0	0	0	0	0	0	0	0	0	0
B2RWX1	Arhgap21 protein	tr|B2RWX1|B2RWX1_MOUSE;tr|G3UWM5|G3UWM5_MOUSE	0	0	0	186810000	0	0	0	0	0	0	0	0	0	0	0
Q3TK92	Ariadne homolog 2 (Drosophila), isoform CRA_a (Putative uncharacterized protein)	tr|Q3TK92|Q3TK92_MOUSE;sp|Q9Z1K6|ARI2_MOUSE;tr|A0A0A6YXB0|A0A0A6YXB0_MOUSE	986260000	825750000	828030000	702790000	646000000	752970000	938610000	876950000	963350000	860620000	862260000	1349000000	1126500000	776700000	1194300000
B2RXT8	Arid4a protein	tr|B2RXT8|B2RXT8_MOUSE;tr|F8VPQ2|F8VPQ2_MOUSE;tr|B2RY61|B2RY61_MOUSE;tr|E9Q9V1|E9Q9V1_MOUSE	0	0	71203000	87936000	0	81262000	85886000	120180000	0	0	95327000	0	0	89217000	92833000
Q8K287	Armadillo repeat containing 5	tr|Q8K287|Q8K287_MOUSE;sp|Q5EBP3|ARMC5_MOUSE	0	0	0	0	0	0	42677000	0	31299000	0	0	0	0	0	0
G3X920	Armadillo repeat containing 8, isoform CRA_b (Armadillo repeat-containing protein 8)	tr|G3X920|G3X920_MOUSE;sp|Q9DBR3|ARMC8_MOUSE	5845900000	6957400000	6070700000	6328100000	6174400000	7188300000	7361300000	6751000000	6811000000	7217500000	7382700000	7188800000	6715900000	6772100000	8021700000
Q9D7A8	Armadillo repeat-containing protein 1	sp|Q9D7A8|ARMC1_MOUSE	14876000000	18408000000	20428000000	20759000000	16012000000	18454000000	16925000000	18079000000	19221000000	19968000000	18926000000	15808000000	16946000000	18882000000	18858000000
Q9D0L7	Armadillo repeat-containing protein 10	sp|Q9D0L7|ARM10_MOUSE;sp|Q9D0L7-2|ARM10_MOUSE;tr|D3Z5T2|D3Z5T2_MOUSE	6131400000	7028800000	6765800000	7181700000	6498500000	6182200000	6184900000	5429900000	8583300000	6722300000	6923800000	9942700000	10379000000	6566200000	7614000000
Q8BNU0	Armadillo repeat-containing protein 6	sp|Q8BNU0|ARMC6_MOUSE;sp|Q8BNU0-2|ARMC6_MOUSE	21820000000	18321000000	16436000000	16112000000	16567000000	18891000000	17374000000	18737000000	16395000000	18666000000	18842000000	16814000000	16862000000	17955000000	19160000000
Q3UJZ3	Armadillo repeat-containing protein 7	sp|Q3UJZ3|ARMC7_MOUSE	0	127310000	0	0	0	0	0	0	0	0	0	0	0	0	0
Q9CX83	Armadillo repeat-containing X-linked protein 1	sp|Q9CX83|ARMX1_MOUSE	0	168910000	0	0	1036900000	0	0	233240000	0	0	0	0	0	0	0
Q8BHS6	Armadillo repeat-containing X-linked protein 3	sp|Q8BHS6|ARMX3_MOUSE	1744500000	1873500000	1817700000	2036100000	1604900000	2068500000	2186700000	2307300000	1956300000	1901800000	2146700000	1586700000	1867200000	1712000000	2169400000
E9PWM3	Armadillo repeat-containing, X-linked 4	tr|E9PWM3|E9PWM3_MOUSE;tr|Q8K2R3|Q8K2R3_MOUSE	1503800000	1178800000	1348500000	1002600000	1301200000	1311000000	1177900000	1088600000	1233400000	1494000000	998780000	1188100000	927670000	1024700000	1115400000
Q80ZP8	Armet protein (Mesencephalic astrocyte-derived neurotrophic factor)	tr|Q80ZP8|Q80ZP8_MOUSE;tr|Q3TMX5|Q3TMX5_MOUSE;tr|A8C1V1|A8C1V1_MOUSE;sp|Q9CXI5|MANF_MOUSE;tr|F6USD5|F6USD5_MOUSE;tr|F6T4L3|F6T4L3_MOUSE	9557900000	13494000000	9221000000	6915900000	8667200000	8175600000	8066600000	7516200000	10163000000	9007200000	9227600000	7041900000	8370200000	8128100000	9023500000
Q5SW83	ARP2 actin-related protein 2 homolog (Yeast) (Putative uncharacterized protein)	tr|Q5SW83|Q5SW83_MOUSE;sp|P61161|ARP2_MOUSE;tr|Q8BMA4|Q8BMA4_MOUSE	59756000000	79658000000	59988000000	91860000000	64978000000	66509000000	71887000000	103620000000	57850000000	68697000000	99106000000	63313000000	72809000000	76641000000	93313000000
Q9D0A3	Arpin (Arp2/3 inhibition protein)	sp|Q9D0A3|ARPIN_MOUSE	3100700000	3772500000	3277100000	4478600000	4320200000	2387700000	2911700000	3172400000	2914400000	3516300000	3700300000	3219900000	2760700000	3765800000	3334000000
A2AIS9	Arrestin domain-containing protein 1 (Fragment)	tr|A2AIS9|A2AIS9_MOUSE;sp|Q99KN1-2|ARRD1_MOUSE;sp|Q99KN1|ARRD1_MOUSE;tr|D6RDR8|D6RDR8_MOUSE;tr|F7ANZ2|F7ANZ2_MOUSE	0	0	0	0	0	223730000	135350000	0	0	0	0	0	0	0	0
Q91WU5	Arsenite methyltransferase (EC 2.1.1.137) (Methylarsonite methyltransferase) (S-adenosyl-L-methionine:arsenic(III) methyltransferase)	sp|Q91WU5|AS3MT_MOUSE	8178900000	9651000000	6806600000	8000000000	7087100000	8151400000	6067600000	5657100000	7268000000	6611200000	6753700000	5617500000	7454800000	5167200000	5559500000
Q546L3	Arylamine N-acetyltransferase 1 (EC 2.3.1.5) (N-acetyltransferase 1 (Arylamine N-acetyltransferase))	tr|Q546L3|Q546L3_MOUSE;sp|P50294|ARY1_MOUSE;tr|Q9ER94|Q9ER94_MOUSE	219060000	168380000	179230000	129070000	0	204580000	249360000	220970000	0	198150000	189070000	0	0	150920000	186730000
Q78ZC4	Arylamine N-acetyltransferase 2 (EC 2.3.1.5) (N-acetyltransferase 2 (Arylamine N-acetyltransferase), isoform CRA_a)	tr|Q78ZC4|Q78ZC4_MOUSE;sp|P50295|ARY2_MOUSE;tr|Q921E5|Q921E5_MOUSE	205130000	140210000	221140000	0	195300000	261650000	196780000	224210000	263370000	252680000	234300000	0	149950000	182430000	224170000
P50428	Arylsulfatase A (ASA) (EC 3.1.6.8) (Cerebroside-sulfatase)	sp|P50428|ARSA_MOUSE	3231400000	4146700000	2684700000	3021100000	3272900000	3157400000	3207400000	3521000000	3755500000	3544700000	4071300000	2829500000	3302900000	3661200000	3818400000
A0A0R4J138	Arylsulfatase B	tr|A0A0R4J138|A0A0R4J138_MOUSE;sp|P50429|ARSB_MOUSE;tr|B2RWQ7|B2RWQ7_MOUSE;sp|P50429-2|ARSB_MOUSE	14610000000	17831000000	13517000000	19074000000	19155000000	13924000000	13070000000	16465000000	16724000000	14626000000	16385000000	15531000000	14573000000	14265000000	17628000000
Q3TYD4	Arylsulfatase G (ASG) (EC 3.1.6.-)	sp|Q3TYD4|ARSG_MOUSE;sp|Q3TYD4-2|ARSG_MOUSE	388210000	549000000	469730000	466250000	376020000	416370000	0	374600000	330970000	428770000	349430000	325240000	462270000	460100000	617690000
B7ZN55	Asah2 protein	tr|B7ZN55|B7ZN55_MOUSE;tr|B9EHG7|B9EHG7_MOUSE;sp|Q9JHE3|ASAH2_MOUSE	320620000	357140000	255430000	0	0	296710000	338550000	0	376060000	366530000	0	338090000	477060000	0	297040000
F6U9B9	Asc-type amino acid transporter 1 (Fragment)	tr|F6U9B9|F6U9B9_MOUSE	2221600000	2832200000	1763400000	1015800000	1284300000	3063900000	1546300000	935500000	0	901050000	939900000	658910000	1438700000	1317800000	1188100000
Q922M7	Ashwin	sp|Q922M7|ASHWN_MOUSE	4147700000	3542000000	4422200000	3338500000	4725500000	3585700000	3588300000	3622500000	4362100000	3764500000	3499100000	3684700000	3602300000	3233200000	3489000000
C6EQJ2	ASL1/Anapc10 fusion protein	tr|C6EQJ2|C6EQJ2_MOUSE;sp|Q8K2H6|APC10_MOUSE	42072000	0	0	0	0	0	0	0	0	0	0	0	0	0	0
Q61024	Asparagine synthetase [glutamine-hydrolyzing] (EC 6.3.5.4) (Glutamine-dependent asparagine synthetase)	sp|Q61024|ASNS_MOUSE;tr|Q3TV20|Q3TV20_MOUSE;tr|Q3TIA9|Q3TIA9_MOUSE	10539000000	11183000000	8665400000	13946000000	9304500000	10815000000	9991100000	15452000000	11452000000	11497000000	13858000000	10728000000	11824000000	10670000000	14580000000
Q8BP47	Asparagine--tRNA ligase, cytoplasmic (EC 6.1.1.22) (Asparaginyl-tRNA synthetase) (AsnRS)	sp|Q8BP47|SYNC_MOUSE	31578000000	36731000000	31627000000	27005000000	30307000000	26947000000	30583000000	37389000000	32046000000	27073000000	32195000000	27162000000	30487000000	31851000000	30863000000
P05201	Aspartate aminotransferase, cytoplasmic (cAspAT) (EC 2.6.1.1) (EC 2.6.1.3) (Cysteine aminotransferase, cytoplasmic) (Cysteine transaminase, cytoplasmic) (cCAT) (Glutamate oxaloacetate transaminase 1) (Transaminase A)	sp|P05201|AATC_MOUSE	464440000000	472430000000	476960000000	558400000000	438630000000	491980000000	492510000000	546860000000	514510000000	526440000000	540680000000	524130000000	557330000000	506600000000	524350000000
P05202	Aspartate aminotransferase, mitochondrial (mAspAT) (EC 2.6.1.1) (EC 2.6.1.7) (Fatty acid-binding protein) (FABP-1) (Glutamate oxaloacetate transaminase 2) (Kynurenine aminotransferase 4) (Kynurenine aminotransferase IV) (Kynurenine--oxoglutarate transaminase 4) (Kynurenine--oxoglutarate transaminase IV) (Plasma membrane-associated fatty acid-binding protein) (FABPpm) (Transaminase A)	sp|P05202|AATM_MOUSE	777090000000	727210000000	751950000000	927020000000	897780000000	676180000000	749520000000	872240000000	721410000000	737840000000	883160000000	792670000000	801080000000	793520000000	897520000000
Q2TA57	Aspartate beta-hydroxylase domain-containing protein 1 (EC 1.14.11.-)	sp|Q2TA57|ASPH1_MOUSE	0	0	0	536860000	0	0	0	402940000	352570000	0	699330000	462010000	512580000	582900000	570290000
Q80VP9	Aspartate beta-hydroxylase domain-containing protein 2 (EC 1.14.11.-)	sp|Q80VP9|ASPH2_MOUSE	4064100000	5329500000	3028200000	5168200000	3898100000	3172900000	3870000000	4693100000	4089800000	3605100000	4593700000	3852600000	3663700000	4739700000	4435700000
Q8BIP0	Aspartate--tRNA ligase, mitochondrial (EC 6.1.1.12) (Aspartyl-tRNA synthetase) (AspRS)	sp|Q8BIP0|SYDM_MOUSE;tr|Q811F8|Q811F8_MOUSE	5547900000	5510600000	5557200000	4874600000	5456000000	4717800000	5132500000	4492500000	6011000000	5698900000	5556800000	7012200000	7365700000	5145300000	5536500000
Q8R3P0	Aspartoacylase (EC 3.5.1.15) (Aminoacylase-2) (ACY-2)	sp|Q8R3P0|ACY2_MOUSE;tr|V9GXG0|V9GXG0_MOUSE;tr|B0QZP3|B0QZP3_MOUSE	38020000000	43732000000	35956000000	22359000000	37610000000	34969000000	33257000000	31994000000	32934000000	25322000000	23968000000	26203000000	32912000000	25523000000	28380000000
Q3TVK3	Aspartyl aminopeptidase (Putative uncharacterized protein)	tr|Q3TVK3|Q3TVK3_MOUSE;tr|Q8CAJ7|Q8CAJ7_MOUSE;tr|Q3U3I6|Q3U3I6_MOUSE;sp|Q9Z2W0|DNPEP_MOUSE;tr|Q8BPW9|Q8BPW9_MOUSE	24044000000	22213000000	25635000000	15754000000	23558000000	29719000000	27510000000	26714000000	24317000000	30218000000	28547000000	30112000000	25229000000	30686000000	27175000000
A2AL79	Aspartyl/asparaginyl beta-hydroxylase	tr|A2AL79|A2AL79_MOUSE;tr|Q6P8S1|Q6P8S1_MOUSE;tr|A2AL71|A2AL71_MOUSE	4614600000	1988700000	3969800000	0	0	1239900000	4079900000	0	0	0	0	0	0	0	3298100000
A2RSS6	Aspartylglucosaminidase (Aspartylglucosaminidase, isoform CRA_b)	tr|A2RSS6|A2RSS6_MOUSE;sp|Q64191|ASPG_MOUSE;tr|B7ZNK6|B7ZNK6_MOUSE	289640000	273760000	226880000	375140000	473310000	393150000	329500000	310440000	398780000	358290000	402120000	469210000	405150000	362920000	297720000
Q62048	Astrocytic phosphoprotein PEA-15 (15 kDa phosphoprotein enriched in astrocytes)	sp|Q62048|PEA15_MOUSE;sp|Q62048-2|PEA15_MOUSE;tr|D3Z375|D3Z375_MOUSE	53905000000	69214000000	63916000000	80293000000	54541000000	68237000000	65645000000	86788000000	65107000000	72885000000	80416000000	66068000000	85466000000	71165000000	75735000000
Q80Z10	Astrotactin-2	sp|Q80Z10|ASTN2_MOUSE;tr|E9Q8T4|E9Q8T4_MOUSE;tr|Q8BRX1|Q8BRX1_MOUSE;tr|Q9QY74|Q9QY74_MOUSE	2359000000	2863200000	2954400000	2329300000	2044100000	2809300000	2617800000	3614200000	2778300000	3128500000	3466400000	3001600000	2687800000	3133000000	3511700000
Q546X9	Ataxin 3 (Machado-Joseph disease (Spinocerebellar ataxia 3, olivopontocerebellar ataxia 3, autosomal dominant, ataxin 3) homolog (Human))	tr|Q546X9|Q546X9_MOUSE;sp|Q9CVD2|ATX3_MOUSE;tr|E9Q717|E9Q717_MOUSE;tr|F6T5L3|F6T5L3_MOUSE;tr|Q810M8|Q810M8_MOUSE;tr|Q5M8S1|Q5M8S1_MOUSE	783690000	668950000	650690000	616500000	744930000	811220000	853200000	575050000	484270000	564680000	566430000	476450000	874820000	660070000	631300000
P54254	Ataxin-1 (Spinocerebellar ataxia type 1 protein homolog)	sp|P54254|ATX1_MOUSE;tr|J3QPR1|J3QPR1_MOUSE	398270000	539240000	459360000	898670000	426560000	427530000	457960000	691650000	508240000	684330000	682360000	437040000	412520000	700980000	521410000
P0C7T6	Ataxin-1-like (Brother of ataxin-1)	sp|P0C7T6|ATX1L_MOUSE	0	0	0	0	0	189750000	0	0	0	0	0	0	0	0	0
E9QM77	Ataxin-2	tr|E9QM77|E9QM77_MOUSE;sp|O70305|ATX2_MOUSE;sp|O70305-2|ATX2_MOUSE;sp|O70305-3|ATX2_MOUSE;tr|Q3UX07|Q3UX07_MOUSE	14012000000	11686000000	8725800000	9983300000	11258000000	12698000000	8987500000	10181000000	13809000000	8826000000	10022000000	12139000000	12072000000	8115100000	10303000000
F6RCN9	Ataxin-7-like protein 3 (Fragment)	tr|F6RCN9|F6RCN9_MOUSE;sp|A2AWT3|AT7L3_MOUSE;tr|Z4YN62|Z4YN62_MOUSE;sp|A2AWT3-2|AT7L3_MOUSE	140730000	0	0	0	155580000	0	0	0	0	0	0	0	0	0	0
D3YXK1	Atherin (Sterile alpha motif domain-containing protein 1) (SAM domain-containing protein 1)	sp|D3YXK1|SAMD1_MOUSE	0	0	0	0	0	0	0	21486000	0	0	0	0	0	0	0
Q6PAL7	AT-hook DNA-binding motif-containing protein 1	sp|Q6PAL7|AHDC1_MOUSE	579800000	1247900000	634360000	703110000	688180000	583020000	685270000	499330000	519420000	648780000	689640000	460760000	830520000	480570000	0
Q8BH66	Atlastin-1 (EC 3.6.5.-) (Spastic paraplegia 3A homolog)	sp|Q8BH66|ATLA1_MOUSE;tr|Q6PGE9|Q6PGE9_MOUSE	81340000000	95329000000	78508000000	83342000000	73576000000	65852000000	77160000000	86413000000	84036000000	71186000000	74901000000	92731000000	94094000000	79396000000	72924000000
Q6PA06	Atlastin-2 (EC 3.6.5.-) (ADP-ribosylation factor-like protein 6-interacting protein 2) (ARL-6-interacting protein 2) (Aip-2)	sp|Q6PA06|ATLA2_MOUSE;sp|Q6PA06-2|ATLA2_MOUSE;tr|E9QND8|E9QND8_MOUSE	23233000000	27032000000	24588000000	17776000000	23445000000	23290000000	22323000000	20267000000	21608000000	19381000000	19595000000	22582000000	22589000000	21704000000	18676000000
Q91YH5	Atlastin-3 (EC 3.6.5.-)	sp|Q91YH5|ATLA3_MOUSE;tr|E9PYT3|E9PYT3_MOUSE;sp|Q91YH5-2|ATLA3_MOUSE	6318900000	10948000000	7992200000	10629000000	5979100000	8552400000	10094000000	14285000000	6470400000	10207000000	11615000000	5648800000	9065400000	8643100000	9088200000
H3BLL2	ATP synthase mitochondrial F1 complex assembly factor 1 (MCG1262, isoform CRA_b)	tr|H3BLL2|H3BLL2_MOUSE;sp|Q811I0|ATPF1_MOUSE;tr|H3BK16|H3BK16_MOUSE;tr|V9GX21|V9GX21_MOUSE;tr|H3BJP9|H3BJP9_MOUSE	6349200000	8356800000	6855400000	6774500000	6063500000	6186600000	6420300000	7687300000	12438000000	8721100000	9904600000	8858100000	10435000000	7060800000	8551000000
Q91YY4	ATP synthase mitochondrial F1 complex assembly factor 2	sp|Q91YY4|ATPF2_MOUSE;tr|A0A0R4J1C5|A0A0R4J1C5_MOUSE	1118600000	750490000	1128400000	670420000	882640000	904170000	996030000	930380000	587420000	525120000	566970000	602900000	941540000	651480000	955130000
Q7JCZ0	ATP synthase protein 8	tr|Q7JCZ0|Q7JCZ0_MOUSE;tr|A3R404|A3R404_MOUSE;sp|P03930|ATP8_MOUSE;tr|A0A075DCI0|A0A075DCI0_MOUSE	29377000000	26521000000	45831000000	30370000000	24036000000	42134000000	48999000000	41907000000	29005000000	46011000000	37902000000	28950000000	29999000000	41020000000	43168000000
Q7JCY9	ATP synthase subunit a	tr|Q7JCY9|Q7JCY9_MOUSE;tr|Q3V2U3|Q3V2U3_MOUSE;tr|Q3V257|Q3V257_MOUSE;tr|Q3TKD9|Q3TKD9_MOUSE;sp|P00848|ATP6_MOUSE;tr|A0A075DCB0|A0A075DCB0_MOUSE	2492100000	4391600000	1340100000	5400700000	2281300000	3356800000	3056700000	8632700000	2061500000	2418500000	6537800000	1582800000	1247500000	2774000000	4415600000
D3Z6F5	ATP synthase subunit alpha	tr|D3Z6F5|D3Z6F5_MOUSE	0	0	0	0	0	0	0	0	0	0	205050000	0	0	0	0
Q03265	ATP synthase subunit alpha, mitochondrial	sp|Q03265|ATPA_MOUSE	1179300000000	1101100000000	1244100000000	1275400000000	1286700000000	1196600000000	1282300000000	1266900000000	1023600000000	1283500000000	1361200000000	1211900000000	1043300000000	1166900000000	1033700000000
P56480	ATP synthase subunit beta, mitochondrial (EC 3.6.3.14)	sp|P56480|ATPB_MOUSE	1372000000000	1350800000000	1656200000000	1658400000000	1430600000000	1438500000000	1581800000000	1695500000000	1423400000000	1526700000000	1548400000000	1450400000000	1348700000000	1412200000000	1406800000000
G3X9L6	ATP synthase subunit d, mitochondrial	tr|G3X9L6|G3X9L6_MOUSE;sp|Q9DCX2|ATP5H_MOUSE;tr|B1ASE2|B1ASE2_MOUSE	96911000000	110850000000	104930000000	186580000000	118020000000	93684000000	107320000000	151770000000	83238000000	109460000000	140130000000	85481000000	80681000000	122750000000	119100000000
P56135	ATP synthase subunit f, mitochondrial	sp|P56135|ATPK_MOUSE;tr|F8WHP8|F8WHP8_MOUSE	62028000000	58028000000	67666000000	130390000000	58679000000	73059000000	73298000000	107330000000	51822000000	68712000000	78686000000	64205000000	83537000000	65614000000	89793000000
Q9CPQ8	ATP synthase subunit g, mitochondrial (ATPase subunit g)	sp|Q9CPQ8|ATP5L_MOUSE;tr|Q9D037|Q9D037_MOUSE;tr|Q9CQY3|Q9CQY3_MOUSE	64403000000	101100000000	88548000000	123400000000	84563000000	72255000000	88512000000	92036000000	75123000000	82014000000	95580000000	92792000000	76214000000	86685000000	83082000000
Q8C2Q8	ATP synthase subunit gamma	tr|Q8C2Q8|Q8C2Q8_MOUSE;tr|Q9D9D7|Q9D9D7_MOUSE;tr|Q3UD06|Q3UD06_MOUSE;sp|Q91VR2|ATPG_MOUSE;tr|Q9ERA8|Q9ERA8_MOUSE;tr|A2AKV3|A2AKV3_MOUSE;tr|A2AKV2|A2AKV2_MOUSE;tr|A2AKV1|A2AKV1_MOUSE	115680000000	126510000000	155770000000	166730000000	153620000000	148200000000	149780000000	175940000000	117490000000	159510000000	175860000000	153460000000	141640000000	135410000000	148490000000
A2AKU9	ATP synthase subunit gamma	tr|A2AKU9|A2AKU9_MOUSE	0	0	0	0	0	0	0	0	0	1011200000	1245700000	0	0	698010000	727300000
Q9DB20	ATP synthase subunit O, mitochondrial (Oligomycin sensitivity conferral protein) (OSCP)	sp|Q9DB20|ATPO_MOUSE;tr|Q3THG0|Q3THG0_MOUSE;tr|Q3TF25|Q3TF25_MOUSE	527090000000	464550000000	548300000000	549420000000	542460000000	482080000000	501500000000	538800000000	472460000000	495480000000	510380000000	491830000000	520330000000	476940000000	531690000000
Q9CRA7	ATP synthase subunit s, mitochondrial (ATP synthase-coupling factor B) (Mitochondrial ATP synthase regulatory component factor B)	sp|Q9CRA7|ATP5S_MOUSE	4213100000	4739800000	2608800000	3630900000	6848300000	5092400000	3100000000	5633400000	2793400000	2277900000	2623800000	3699900000	3835100000	2631300000	3132200000
Q5EBI8	ATP synthase, H+ transporting, mitochondrial F1F0 complex, subunit e	tr|Q5EBI8|Q5EBI8_MOUSE;sp|Q06185|ATP5I_MOUSE;tr|Q8BTB6|Q8BTB6_MOUSE	29101000000	23660000000	49882000000	46045000000	41341000000	49306000000	46871000000	53500000000	30344000000	44222000000	65125000000	37999000000	33313000000	41278000000	41776000000
P97450	ATP synthase-coupling factor 6, mitochondrial (ATPase subunit F6)	sp|P97450|ATP5J_MOUSE;tr|E9QAD6|E9QAD6_MOUSE	33709000000	39446000000	36325000000	22447000000	40129000000	32528000000	34601000000	33303000000	36644000000	29747000000	27790000000	28928000000	28732000000	27531000000	30047000000
O54984	ATPase Asna1 (EC 3.6.-.-) (Arsenical pump-driving ATPase) (Arsenite-stimulated ATPase)	sp|O54984|ASNA_MOUSE;tr|Q8VEI6|Q8VEI6_MOUSE;tr|Q8C1Q1|Q8C1Q1_MOUSE	30801000000	29827000000	27054000000	23601000000	27374000000	26833000000	27890000000	24456000000	35841000000	32351000000	28053000000	34003000000	36131000000	27161000000	30866000000
Q9D5T0	ATPase family AAA domain-containing protein 1 (EC 3.6.1.3) (Thorase)	sp|Q9D5T0|ATAD1_MOUSE;tr|Q9D9C1|Q9D9C1_MOUSE	18927000000	27332000000	26611000000	24366000000	25949000000	21763000000	24944000000	24098000000	18103000000	25095000000	24655000000	21650000000	20602000000	21674000000	25884000000
[truncated: 9,322 more rows]
