# Supplementary material for: Combining mass spectrometry and machine learning to discover bioactive peptides
Source: Nat Commun. 2022 Oct 20;13:6235. doi: 10.1038/s41467-022-34031-z (PMC9584923; doi:10.1038/s41467-022-34031-z)
Supplement: Supplementary file 7 — Dataset 4 [file 41467_2022_34031_MOESM7_ESM.xlsx]

## Sheet: Islets n=4
Islets
Sample	prot_acc	prot_desc	pep_exp_z	pep_score	pep_seq	pep_var_mod		Sample	prot_acc	prot_desc	pep_exp_z	pep_score	pep_seq	pep_var_mod		Sample	prot_acc	prot_desc	pep_exp_z	pep_score	pep_seq	pep_var_mod		Sample	prot_acc	prot_desc	pep_exp_z	pep_score	pep_seq	pep_var_mod
I1	O35417	Proenkephalin-B OS=Mus musculus GN=Pdyn PE=2 SV=1	2	26.75	YGGFLRKYPK			I2	P01325	Insulin-1 OS=Mus musculus GN=Ins1 PE=1 SV=1	3	181.76	EVEDPQVEQLELGGSPGDLQTLALEVARQK			I3	O08852	Polycystin-1 OS=Mus musculus GN=Pkd1 PE=1 SV=2	1	26.8	FTSFDQVAQLGSVAR			I4	P01325	Insulin-1 OS=Mus musculus GN=Ins1 PE=1 SV=1	3	27.46	VEDPQVEQLELGGSPGDLQTLALEVARQKRGIVDQCCTSICSLYQL	Amidated (C-term)
I1	O88569	Heterogeneous nuclear ribonucleoproteins A2/B1 OS=Mus musculus GN=Hnrnpa2b1 PE=1 SV=2	4	53.7	SGNFGGSRNMGGPYGGGNYGPGGSGGSGGYGGRSRY	Oxidation (M)		I2	P01325	Insulin-1 OS=Mus musculus GN=Ins1 PE=1 SV=1	4	53.22	EVEDPQVEQLELGGSPGDLQTLALEVARQK			I3	P01325	Insulin-1 OS=Mus musculus GN=Ins1 PE=1 SV=1	4	29.46	EVEDPQVEQLELGGSPGDLQTLALEVARQKRGIVDQCCTSICSLYQLE			I4	P01325	Insulin-1 OS=Mus musculus GN=Ins1 PE=1 SV=1	3	26.67	HLVEALYLVCGERGFFYTPKSRREVEDPQVEQLELGGSPGDLQTL	Acetyl (N-term); Half Cystein (C)
I1	P01325	Insulin-1 OS=Mus musculus GN=Ins1 PE=1 SV=1	3	28.97	EVEDPQVEQLELGGSPGDLQTLALEVARQKRGIVDQCCTSICSL	3 Half Cystein (C)		I2	P01325	Insulin-1 OS=Mus musculus GN=Ins1 PE=1 SV=1	2	157.88	EVEDPQVEQLELGGSPGDLQTLALEVARQ			I3	P01325	Insulin-1 OS=Mus musculus GN=Ins1 PE=1 SV=1	3	205.63	EVEDPQVEQLELGGSPGDLQTLALEVARQK			I4	P01325	Insulin-1 OS=Mus musculus GN=Ins1 PE=1 SV=1	3	199.92	EVEDPQVEQLELGGSPGDLQTLALEVARQK
I1	P01325	Insulin-1 OS=Mus musculus GN=Ins1 PE=1 SV=1	3	28.34	EVEDPQVEQLELGGSPGDLQTLALEVARQKRGIVDQCCTSICSL	Amidated (C-term); 3 Half Cystein (C)		I2	P01325	Insulin-1 OS=Mus musculus GN=Ins1 PE=1 SV=1	4	136.18	EVEDPQVEQLELGGSPGDLQTLALEVARQ			I3	P01325	Insulin-1 OS=Mus musculus GN=Ins1 PE=1 SV=1	2	189.68	EVEDPQVEQLELGGSPGDLQTLALEVARQ			I4	P01325	Insulin-1 OS=Mus musculus GN=Ins1 PE=1 SV=1	2	40.06	EVEDPQVEQLELGGSPGDLQTLALEVARQK	Amidated (C-term)
I1	P01325	Insulin-1 OS=Mus musculus GN=Ins1 PE=1 SV=1	4	52.92	EVEDPQVEQLELGGSPGDLQTLALEVARQKR			I2	P01325	Insulin-1 OS=Mus musculus GN=Ins1 PE=1 SV=1	3	124.52	EVEDPQVEQLELGGSPGDLQTLALEVARQ			I3	P01325	Insulin-1 OS=Mus musculus GN=Ins1 PE=1 SV=1	3	139.73	EVEDPQVEQLELGGSPGDLQTLALEVARQ			I4	P01325	Insulin-1 OS=Mus musculus GN=Ins1 PE=1 SV=1	2	180.41	EVEDPQVEQLELGGSPGDLQTLALEVARQ
I1	P01325	Insulin-1 OS=Mus musculus GN=Ins1 PE=1 SV=1	4	30.23	EVEDPQVEQLELGGSPGDLQTLALEVARQKR			I2	P01325	Insulin-1 OS=Mus musculus GN=Ins1 PE=1 SV=1	3	60.67	EVEDPQVEQLELGGSPGDLQTLALEVARQ			I3	P01325	Insulin-1 OS=Mus musculus GN=Ins1 PE=1 SV=1	4	117.93	EVEDPQVEQLELGGSPGDLQTLALEVARQ			I4	P01325	Insulin-1 OS=Mus musculus GN=Ins1 PE=1 SV=1	3	136.5	EVEDPQVEQLELGGSPGDLQTLALEVARQ
I1	P01325	Insulin-1 OS=Mus musculus GN=Ins1 PE=1 SV=1	3	196.82	EVEDPQVEQLELGGSPGDLQTLALEVARQK			I2	P01325	Insulin-1 OS=Mus musculus GN=Ins1 PE=1 SV=1	3	49.01	EVEDPQVEQLELGGSPGDLQTLALEVARQ			I3	P01325	Insulin-1 OS=Mus musculus GN=Ins1 PE=1 SV=1	3	104.25	EVEDPQVEQLELGGSPGDLQTLALEVARQ			I4	P01325	Insulin-1 OS=Mus musculus GN=Ins1 PE=1 SV=1	3	130.61	EVEDPQVEQLELGGSPGDLQTLALEVARQ
I1	P01325	Insulin-1 OS=Mus musculus GN=Ins1 PE=1 SV=1	2	198.31	EVEDPQVEQLELGGSPGDLQTLALEVARQ			I2	P01325	Insulin-1 OS=Mus musculus GN=Ins1 PE=1 SV=1	3	41.29	EVEDPQVEQLELGGSPGDLQTLALEVARQ			I3	P01325	Insulin-1 OS=Mus musculus GN=Ins1 PE=1 SV=1	3	88.55	EVEDPQVEQLELGGSPGDLQTLALEVARQ			I4	P01325	Insulin-1 OS=Mus musculus GN=Ins1 PE=1 SV=1	4	129.11	EVEDPQVEQLELGGSPGDLQTLALEVARQ
I1	P01325	Insulin-1 OS=Mus musculus GN=Ins1 PE=1 SV=1	3	141.32	EVEDPQVEQLELGGSPGDLQTLALEVARQ			I2	P01325	Insulin-1 OS=Mus musculus GN=Ins1 PE=1 SV=1	2	136.38	VEDPQVEQLELGGSPGDLQTLALEVARQ			I3	P01325	Insulin-1 OS=Mus musculus GN=Ins1 PE=1 SV=1	3	79.76	EVEDPQVEQLELGGSPGDLQTLALEVARQ			I4	P01325	Insulin-1 OS=Mus musculus GN=Ins1 PE=1 SV=1	2	124.28	EVEDPQVEQLELGGSPGDLQTLALEVARQ
I1	P01325	Insulin-1 OS=Mus musculus GN=Ins1 PE=1 SV=1	4	107.75	EVEDPQVEQLELGGSPGDLQTLALEVARQ			I2	P01325	Insulin-1 OS=Mus musculus GN=Ins1 PE=1 SV=1	3	90.79	VEDPQVEQLELGGSPGDLQTLALEVARQ			I3	P01325	Insulin-1 OS=Mus musculus GN=Ins1 PE=1 SV=1	3	74.35	EVEDPQVEQLELGGSPGDLQTLALEVARQ			I4	P01325	Insulin-1 OS=Mus musculus GN=Ins1 PE=1 SV=1	2	113.45	EVEDPQVEQLELGGSPGDLQTLALEVARQ
I1	P01325	Insulin-1 OS=Mus musculus GN=Ins1 PE=1 SV=1	3	95.35	VEDPQVEQLELGGSPGDLQTLALEVARQK			I2	P01325	Insulin-1 OS=Mus musculus GN=Ins1 PE=1 SV=1	2	113.14	PQVEQLELGGSPGDLQTLALEVARQ			I3	P01325	Insulin-1 OS=Mus musculus GN=Ins1 PE=1 SV=1	3	31.72	EVEDPQVEQLELGGSPGDLQTLALEVARQ			I4	P01325	Insulin-1 OS=Mus musculus GN=Ins1 PE=1 SV=1	2	110.52	EVEDPQVEQLELGGSPGDLQTLALEVARQ
I1	P01325	Insulin-1 OS=Mus musculus GN=Ins1 PE=1 SV=1	3	63.41	EVEDPQVEQLELGGSPGDLQTLALEVARQ			I2	P01325	Insulin-1 OS=Mus musculus GN=Ins1 PE=1 SV=1	3	92.43	PQVEQLELGGSPGDLQTLALEVARQ			I3	P01325	Insulin-1 OS=Mus musculus GN=Ins1 PE=1 SV=1	3	62	EVEDPQVEQLELGGSPGDLQTLALEVA			I4	P01325	Insulin-1 OS=Mus musculus GN=Ins1 PE=1 SV=1	2	105.72	EVEDPQVEQLELGGSPGDLQTLALEVARQ
I1	P01325	Insulin-1 OS=Mus musculus GN=Ins1 PE=1 SV=1	3	51.1	EVEDPQVEQLELGGSPGDLQTLALEVARQ			I2	P01325	Insulin-1 OS=Mus musculus GN=Ins1 PE=1 SV=1	2	76.8	EVEDPQVEQLELGGSPGDLQTLAL			I3	P01325	Insulin-1 OS=Mus musculus GN=Ins1 PE=1 SV=1	2	47.65	EVEDPQVEQLELGGSPGDLQTLALEVA			I4	P01325	Insulin-1 OS=Mus musculus GN=Ins1 PE=1 SV=1	2	84.17	EVEDPQVEQLELGGSPGDLQTLALEVARQ
I1	P01325	Insulin-1 OS=Mus musculus GN=Ins1 PE=1 SV=1	3	42.64	EVEDPQVEQLELGGSPGDLQTLALEVARQ			I2	P01325	Insulin-1 OS=Mus musculus GN=Ins1 PE=1 SV=1	3	43.16	EVEDPQVEQLELGGSPGDLQTLAL			I3	P01325	Insulin-1 OS=Mus musculus GN=Ins1 PE=1 SV=1	3	43.49	EVEDPQVEQLELGGSPGDLQTLALEV	Amidated (C-term)		I4	P01325	Insulin-1 OS=Mus musculus GN=Ins1 PE=1 SV=1	3	60.91	EVEDPQVEQLELGGSPGDLQTLALEVARQ
I1	P01325	Insulin-1 OS=Mus musculus GN=Ins1 PE=1 SV=1	3	39.02	EVEDPQVEQLELGGSPGDLQTLALEVARQ			I2	P01325	Insulin-1 OS=Mus musculus GN=Ins1 PE=1 SV=1	2	75.09	EVEDPQVEQLELGGSPGDLQTLA			I3	P01325	Insulin-1 OS=Mus musculus GN=Ins1 PE=1 SV=1	2	218.53	PQVEQLELGGSPGDLQTLALEVARQ			I4	P01325	Insulin-1 OS=Mus musculus GN=Ins1 PE=1 SV=1	3	59.73	EVEDPQVEQLELGGSPGDLQTLALEVARQ
I1	P01325	Insulin-1 OS=Mus musculus GN=Ins1 PE=1 SV=1	3	20.45	EVEDPQVEQLELGGSPGDLQTLALEVARQ			I2	P01325	Insulin-1 OS=Mus musculus GN=Ins1 PE=1 SV=1	2	66.68	EVEDPQVEQLELGGSPGDLQTLA			I3	P01325	Insulin-1 OS=Mus musculus GN=Ins1 PE=1 SV=1	3	152.43	PQVEQLELGGSPGDLQTLALEVARQ			I4	P01325	Insulin-1 OS=Mus musculus GN=Ins1 PE=1 SV=1	2	26.46	EVEDPQVEQLELGGSPGDLQTLALEVARQ
I1	P01325	Insulin-1 OS=Mus musculus GN=Ins1 PE=1 SV=1	2	170.59	VEDPQVEQLELGGSPGDLQTLALEVARQ			I2	P01325	Insulin-1 OS=Mus musculus GN=Ins1 PE=1 SV=1	2	63.55	VEDPQVEQLELGGSPGDLQTLAL			I3	P01325	Insulin-1 OS=Mus musculus GN=Ins1 PE=1 SV=1	2	75.09	EVEDPQVEQLELGGSPGDLQTLAL			I4	P01325	Insulin-1 OS=Mus musculus GN=Ins1 PE=1 SV=1	3	35.04	EVEDPQVEQLELGGSPGDLQTLALEVA
I1	P01325	Insulin-1 OS=Mus musculus GN=Ins1 PE=1 SV=1	3	154.61	VEDPQVEQLELGGSPGDLQTLALEVARQ			I2	P01325	Insulin-1 OS=Mus musculus GN=Ins1 PE=1 SV=1	2	59.64	EVEDPQVEQLELGGSPGDLQTLA			I3	P01325	Insulin-1 OS=Mus musculus GN=Ins1 PE=1 SV=1	3	42.75	EVEDPQVEQLELGGSPGDLQTLAL			I4	P01325	Insulin-1 OS=Mus musculus GN=Ins1 PE=1 SV=1	2	34.43	EVEDPQVEQLELGGSPGDLQTLALEVA
I1	P01325	Insulin-1 OS=Mus musculus GN=Ins1 PE=1 SV=1	3	60.22	PQVEQLELGGSPGDLQTLALEVARQK			I2	P01325	Insulin-1 OS=Mus musculus GN=Ins1 PE=1 SV=1	2	51.15	EVEDPQVEQLELGGSPGDLQTLA			I3	P01325	Insulin-1 OS=Mus musculus GN=Ins1 PE=1 SV=1	2	133.13	VEQLELGGSPGDLQTLALEVARQ			I4	P01325	Insulin-1 OS=Mus musculus GN=Ins1 PE=1 SV=1	2	24.03	EVEDPQVEQLELGGSPGDLQTLALEVA	Amidated (C-term)
I1	P01325	Insulin-1 OS=Mus musculus GN=Ins1 PE=1 SV=1	3	128.06	PQVEQLELGGSPGDLQTLALEVARQ			I2	P01325	Insulin-1 OS=Mus musculus GN=Ins1 PE=1 SV=1	2	44.36	EVEDPQVEQLELGGSPGDLQTLA			I3	P01325	Insulin-1 OS=Mus musculus GN=Ins1 PE=1 SV=1	2	62.51	VEDPQVEQLELGGSPGDLQTLAL			I4	P01325	Insulin-1 OS=Mus musculus GN=Ins1 PE=1 SV=1	2	44.83	VEDPQVEQLELGGSPGDLQTLALEVA	Amidated (C-term)
I1	P01325	Insulin-1 OS=Mus musculus GN=Ins1 PE=1 SV=1	2	101.14	PQVEQLELGGSPGDLQTLALEVARQ			I2	P01325	Insulin-1 OS=Mus musculus GN=Ins1 PE=1 SV=1	3	43.96	EVEDPQVEQLELGGSPGDLQTLA			I3	P01325	Insulin-1 OS=Mus musculus GN=Ins1 PE=1 SV=1	3	60.98	VEQLELGGSPGDLQTLALEVARQ			I4	P01325	Insulin-1 OS=Mus musculus GN=Ins1 PE=1 SV=1	2	214.07	PQVEQLELGGSPGDLQTLALEVARQ
I1	P01325	Insulin-1 OS=Mus musculus GN=Ins1 PE=1 SV=1	2	76.55	EVEDPQVEQLELGGSPGDLQTLAL			I2	P01325	Insulin-1 OS=Mus musculus GN=Ins1 PE=1 SV=1	3	39.62	EVEDPQVEQLELGGSPGDLQTLA			I3	P01325	Insulin-1 OS=Mus musculus GN=Ins1 PE=1 SV=1	2	59.08	EVEDPQVEQLELGGSPGDLQTLA			I4	P01325	Insulin-1 OS=Mus musculus GN=Ins1 PE=1 SV=1	3	127.98	PQVEQLELGGSPGDLQTLALEVARQ
I1	P01325	Insulin-1 OS=Mus musculus GN=Ins1 PE=1 SV=1	3	34.65	EVEDPQVEQLELGGSPGDLQTLAL			I2	P01325	Insulin-1 OS=Mus musculus GN=Ins1 PE=1 SV=1	3	38.25	EVEDPQVEQLELGGSPGDLQTLA			I3	P01325	Insulin-1 OS=Mus musculus GN=Ins1 PE=1 SV=1	3	52.46	EVEDPQVEQLELGGSPGDLQTLA			I4	P01325	Insulin-1 OS=Mus musculus GN=Ins1 PE=1 SV=1	2	41.54	VEDPQVEQLELGGSPGDLQTLALEV	Amidated (C-term)
I1	P01325	Insulin-1 OS=Mus musculus GN=Ins1 PE=1 SV=1	3	78.53	VEQLELGGSPGDLQTLALEVARQ			I2	P01325	Insulin-1 OS=Mus musculus GN=Ins1 PE=1 SV=1	3	37.75	EVEDPQVEQLELGGSPGDLQTLA			I3	P01325	Insulin-1 OS=Mus musculus GN=Ins1 PE=1 SV=1	2	50.31	EVEDPQVEQLELGGSPGDLQTLA			I4	P01325	Insulin-1 OS=Mus musculus GN=Ins1 PE=1 SV=1	2	76.17	EVEDPQVEQLELGGSPGDLQTLAL
I1	P01325	Insulin-1 OS=Mus musculus GN=Ins1 PE=1 SV=1	2	73.73	EVEDPQVEQLELGGSPGDLQTLA			I2	P01325	Insulin-1 OS=Mus musculus GN=Ins1 PE=1 SV=1	3	34.26	EVEDPQVEQLELGGSPGDLQTLA			I3	P01325	Insulin-1 OS=Mus musculus GN=Ins1 PE=1 SV=1	2	46.89	EVEDPQVEQLELGGSPGDLQTLA			I4	P01325	Insulin-1 OS=Mus musculus GN=Ins1 PE=1 SV=1	2	71.45	DPQVEQLELGGSPGDLQTLALEVA	Amidated (C-term)
I1	P01325	Insulin-1 OS=Mus musculus GN=Ins1 PE=1 SV=1	2	66.71	VEDPQVEQLELGGSPGDLQTLAL			I2	P01325	Insulin-1 OS=Mus musculus GN=Ins1 PE=1 SV=1	3	32.52	EVEDPQVEQLELGGSPGDLQTLA			I3	P01325	Insulin-1 OS=Mus musculus GN=Ins1 PE=1 SV=1	2	39.22	EVEDPQVEQLELGGSPGDLQTLA			I4	P01325	Insulin-1 OS=Mus musculus GN=Ins1 PE=1 SV=1	2	70.18	EVEDPQVEQLELGGSPGDLQTLAL
I1	P01325	Insulin-1 OS=Mus musculus GN=Ins1 PE=1 SV=1	2	53.37	EVEDPQVEQLELGGSPGDLQTLA			I2	P01325	Insulin-1 OS=Mus musculus GN=Ins1 PE=1 SV=1	2	30.55	EVEDPQVEQLELGGSPGDLQTLA			I3	P01325	Insulin-1 OS=Mus musculus GN=Ins1 PE=1 SV=1	3	39.05	VEDPQVEQLELGGSPGDLQTLAL			I4	P01325	Insulin-1 OS=Mus musculus GN=Ins1 PE=1 SV=1	2	54.61	EVEDPQVEQLELGGSPGDLQTLAL
I1	P01325	Insulin-1 OS=Mus musculus GN=Ins1 PE=1 SV=1	2	46.24	EVEDPQVEQLELGGSPGDLQTLA			I2	P01325	Insulin-1 OS=Mus musculus GN=Ins1 PE=1 SV=1	3	30.18	EVEDPQVEQLELGGSPGDLQTLA			I3	P01325	Insulin-1 OS=Mus musculus GN=Ins1 PE=1 SV=1	2	36.82	EVEDPQVEQLELGGSPGDLQTLA			I4	P01325	Insulin-1 OS=Mus musculus GN=Ins1 PE=1 SV=1	3	35.55	EVEDPQVEQLELGGSPGDLQTLAL
I1	P01325	Insulin-1 OS=Mus musculus GN=Ins1 PE=1 SV=1	3	41.79	VEDPQVEQLELGGSPGDLQTLAL			I2	P01325	Insulin-1 OS=Mus musculus GN=Ins1 PE=1 SV=1	3	28.16	EVEDPQVEQLELGGSPGDLQTLA			I3	P01325	Insulin-1 OS=Mus musculus GN=Ins1 PE=1 SV=1	2	35.35	EVEDPQVEQLELGGSPGDLQTLA			I4	P01325	Insulin-1 OS=Mus musculus GN=Ins1 PE=1 SV=1	2	34.8	EVEDPQVEQLELGGSPGDLQTLAL
I1	P01325	Insulin-1 OS=Mus musculus GN=Ins1 PE=1 SV=1	2	41.22	EVEDPQVEQLELGGSPGDLQTLA			I2	P01325	Insulin-1 OS=Mus musculus GN=Ins1 PE=1 SV=1	3	28.13	EVEDPQVEQLELGGSPGDLQTLA			I3	P01325	Insulin-1 OS=Mus musculus GN=Ins1 PE=1 SV=1	2	35.14	EVEDPQVEQLELGGSPGDLQTLA			I4	P01325	Insulin-1 OS=Mus musculus GN=Ins1 PE=1 SV=1	3	24.92	EVEDPQVEQLELGGSPGDLQTLAL
I1	P01325	Insulin-1 OS=Mus musculus GN=Ins1 PE=1 SV=1	2	40.58	EVEDPQVEQLELGGSPGDLQTLA			I2	P01325	Insulin-1 OS=Mus musculus GN=Ins1 PE=1 SV=1	2	26.61	EVEDPQVEQLELGGSPGDLQTLA			I3	P01325	Insulin-1 OS=Mus musculus GN=Ins1 PE=1 SV=1	2	32.39	EVEDPQVEQLELGGSPGDLQTLA			I4	P01325	Insulin-1 OS=Mus musculus GN=Ins1 PE=1 SV=1	2	159.01	VEQLELGGSPGDLQTLALEVARQ
I1	P01325	Insulin-1 OS=Mus musculus GN=Ins1 PE=1 SV=1	2	39.18	EVEDPQVEQLELGGSPGDLQTLA			I2	P01325	Insulin-1 OS=Mus musculus GN=Ins1 PE=1 SV=1	2	26.59	EVEDPQVEQLELGGSPGDLQTLA			I3	P01325	Insulin-1 OS=Mus musculus GN=Ins1 PE=1 SV=1	2	32.32	EVEDPQVEQLELGGSPGDLQTLA			I4	P01325	Insulin-1 OS=Mus musculus GN=Ins1 PE=1 SV=1	2	66.3	VEDPQVEQLELGGSPGDLQTLAL
I1	P01325	Insulin-1 OS=Mus musculus GN=Ins1 PE=1 SV=1	3	38.7	EVEDPQVEQLELGGSPGDLQTLA			I2	P01325	Insulin-1 OS=Mus musculus GN=Ins1 PE=1 SV=1	3	25.78	EVEDPQVEQLELGGSPGDLQTLA			I3	P01325	Insulin-1 OS=Mus musculus GN=Ins1 PE=1 SV=1	2	29.12	EVEDPQVEQLELGGSPGDLQTLA			I4	P01325	Insulin-1 OS=Mus musculus GN=Ins1 PE=1 SV=1	2	62.89	EVEDPQVEQLELGGSPGDLQTLA
I1	P01325	Insulin-1 OS=Mus musculus GN=Ins1 PE=1 SV=1	3	35.13	EVEDPQVEQLELGGSPGDLQTLA			I2	P01325	Insulin-1 OS=Mus musculus GN=Ins1 PE=1 SV=1	3	24.35	EVEDPQVEQLELGGSPGDLQTLA			I3	P01325	Insulin-1 OS=Mus musculus GN=Ins1 PE=1 SV=1	3	26.73	EVEDPQVEQLELGGSPGDLQTLA			I4	P01325	Insulin-1 OS=Mus musculus GN=Ins1 PE=1 SV=1	2	53.53	EVEDPQVEQLELGGSPGDLQTLA
I1	P01325	Insulin-1 OS=Mus musculus GN=Ins1 PE=1 SV=1	3	34.16	EVEDPQVEQLELGGSPGDLQTLA			I2	P01325	Insulin-1 OS=Mus musculus GN=Ins1 PE=1 SV=1	2	24.05	EVEDPQVEQLELGGSPGDLQTLA			I3	P01325	Insulin-1 OS=Mus musculus GN=Ins1 PE=1 SV=1	2	26.3	EVEDPQVEQLELGGSPGDLQTLA			I4	P01325	Insulin-1 OS=Mus musculus GN=Ins1 PE=1 SV=1	3	51.81	VEDPQVEQLELGGSPGDLQTLAL
I1	P01325	Insulin-1 OS=Mus musculus GN=Ins1 PE=1 SV=1	3	32.84	EVEDPQVEQLELGGSPGDLQTLA			I2	P01325	Insulin-1 OS=Mus musculus GN=Ins1 PE=1 SV=1	2	23.56	EVEDPQVEQLELGGSPGDLQTLA			I3	P01325	Insulin-1 OS=Mus musculus GN=Ins1 PE=1 SV=1	3	25.14	EVEDPQVEQLELGGSPGDLQTLA			I4	P01325	Insulin-1 OS=Mus musculus GN=Ins1 PE=1 SV=1	2	50.2	PQVEQLELGGSPGDLQTLALEVA
I1	P01325	Insulin-1 OS=Mus musculus GN=Ins1 PE=1 SV=1	3	32.31	EVEDPQVEQLELGGSPGDLQTLA			I2	P01325	Insulin-1 OS=Mus musculus GN=Ins1 PE=1 SV=1	3	23.15	EVEDPQVEQLELGGSPGDLQTLA			I3	P01325	Insulin-1 OS=Mus musculus GN=Ins1 PE=1 SV=1	3	24.56	EVEDPQVEQLELGGSPGDLQTLA			I4	P01325	Insulin-1 OS=Mus musculus GN=Ins1 PE=1 SV=1	2	49.49	EVEDPQVEQLELGGSPGDLQTLA
I1	P01325	Insulin-1 OS=Mus musculus GN=Ins1 PE=1 SV=1	2	31.48	EVEDPQVEQLELGGSPGDLQTLA	Amidated (C-term)		I2	P01325	Insulin-1 OS=Mus musculus GN=Ins1 PE=1 SV=1	3	23.1	EVEDPQVEQLELGGSPGDLQTLA			I3	P01325	Insulin-1 OS=Mus musculus GN=Ins1 PE=1 SV=1	3	23.57	EVEDPQVEQLELGGSPGDLQTLA			I4	P01325	Insulin-1 OS=Mus musculus GN=Ins1 PE=1 SV=1	2	45.16	EVEDPQVEQLELGGSPGDLQTLA
I1	P01325	Insulin-1 OS=Mus musculus GN=Ins1 PE=1 SV=1	2	31.18	EVEDPQVEQLELGGSPGDLQTLA			I2	P01325	Insulin-1 OS=Mus musculus GN=Ins1 PE=1 SV=1	3	22.02	EVEDPQVEQLELGGSPGDLQTLA			I3	P01325	Insulin-1 OS=Mus musculus GN=Ins1 PE=1 SV=1	2	23.4	EVEDPQVEQLELGGSPGDLQTLA			I4	P01325	Insulin-1 OS=Mus musculus GN=Ins1 PE=1 SV=1	3	42.4	EVEDPQVEQLELGGSPGDLQTLA
I1	P01325	Insulin-1 OS=Mus musculus GN=Ins1 PE=1 SV=1	3	29.76	EVEDPQVEQLELGGSPGDLQTLA			I2	P01325	Insulin-1 OS=Mus musculus GN=Ins1 PE=1 SV=1	3	21.6	EVEDPQVEQLELGGSPGDLQTLA			I3	P01325	Insulin-1 OS=Mus musculus GN=Ins1 PE=1 SV=1	3	23.2	EVEDPQVEQLELGGSPGDLQTLA			I4	P01325	Insulin-1 OS=Mus musculus GN=Ins1 PE=1 SV=1	2	42.35	EVEDPQVEQLELGGSPGDLQTLA
I1	P01325	Insulin-1 OS=Mus musculus GN=Ins1 PE=1 SV=1	3	29.6	EVEDPQVEQLELGGSPGDLQTLA			I2	P01325	Insulin-1 OS=Mus musculus GN=Ins1 PE=1 SV=1	2	21.51	EVEDPQVEQLELGGSPGDLQTLA			I3	P01325	Insulin-1 OS=Mus musculus GN=Ins1 PE=1 SV=1	2	22.53	EVEDPQVEQLELGGSPGDLQTLA			I4	P01325	Insulin-1 OS=Mus musculus GN=Ins1 PE=1 SV=1	2	40.48	DPQVEQLELGGSPGDLQTLALEV
I1	P01325	Insulin-1 OS=Mus musculus GN=Ins1 PE=1 SV=1	2	28.72	EVEDPQVEQLELGGSPGDLQTLA			I2	P01325	Insulin-1 OS=Mus musculus GN=Ins1 PE=1 SV=1	3	20.72	EVEDPQVEQLELGGSPGDLQTLA			I3	P01325	Insulin-1 OS=Mus musculus GN=Ins1 PE=1 SV=1	2	21.87	EVEDPQVEQLELGGSPGDLQTLA			I4	P01325	Insulin-1 OS=Mus musculus GN=Ins1 PE=1 SV=1	2	39.12	EVEDPQVEQLELGGSPGDLQTLA
I1	P01325	Insulin-1 OS=Mus musculus GN=Ins1 PE=1 SV=1	3	28.27	EVEDPQVEQLELGGSPGDLQTLA			I2	P01325	Insulin-1 OS=Mus musculus GN=Ins1 PE=1 SV=1	2	94.09	EVEDPQVEQLELGGSPGDLQTL			I3	P01325	Insulin-1 OS=Mus musculus GN=Ins1 PE=1 SV=1	2	21.74	EVEDPQVEQLELGGSPGDLQTLA			I4	P01325	Insulin-1 OS=Mus musculus GN=Ins1 PE=1 SV=1	2	37.25	EVEDPQVEQLELGGSPGDLQTLA
I1	P01325	Insulin-1 OS=Mus musculus GN=Ins1 PE=1 SV=1	3	27.87	EVEDPQVEQLELGGSPGDLQTLA			I2	P01325	Insulin-1 OS=Mus musculus GN=Ins1 PE=1 SV=1	2	87.97	EVEDPQVEQLELGGSPGDLQTL			I3	P01325	Insulin-1 OS=Mus musculus GN=Ins1 PE=1 SV=1	2	21.06	EVEDPQVEQLELGGSPGDLQTLA			I4	P01325	Insulin-1 OS=Mus musculus GN=Ins1 PE=1 SV=1	3	34.04	EVEDPQVEQLELGGSPGDLQTLA
I1	P01325	Insulin-1 OS=Mus musculus GN=Ins1 PE=1 SV=1	2	26.81	EVEDPQVEQLELGGSPGDLQTLA			I2	P01325	Insulin-1 OS=Mus musculus GN=Ins1 PE=1 SV=1	2	78.87	VEDPQVEQLELGGSPGDLQTLA			I3	P01325	Insulin-1 OS=Mus musculus GN=Ins1 PE=1 SV=1	3	20.83	EVEDPQVEQLELGGSPGDLQTLA			I4	P01325	Insulin-1 OS=Mus musculus GN=Ins1 PE=1 SV=1	2	33.34	VEDPQVEQLELGGSPGDLQTLAL
I1	P01325	Insulin-1 OS=Mus musculus GN=Ins1 PE=1 SV=1	3	26.1	EVEDPQVEQLELGGSPGDLQTLA			I2	P01325	Insulin-1 OS=Mus musculus GN=Ins1 PE=1 SV=1	2	70.95	EVEDPQVEQLELGGSPGDLQTL			I3	P01325	Insulin-1 OS=Mus musculus GN=Ins1 PE=1 SV=1	3	20.07	EVEDPQVEQLELGGSPGDLQTLA			I4	P01325	Insulin-1 OS=Mus musculus GN=Ins1 PE=1 SV=1	2	32.53	EVEDPQVEQLELGGSPGDLQTLA
I1	P01325	Insulin-1 OS=Mus musculus GN=Ins1 PE=1 SV=1	2	25.65	EVEDPQVEQLELGGSPGDLQTLA			I2	P01325	Insulin-1 OS=Mus musculus GN=Ins1 PE=1 SV=1	2	67.78	EVEDPQVEQLELGGSPGDLQTL			I3	P01325	Insulin-1 OS=Mus musculus GN=Ins1 PE=1 SV=1	2	75.32	EVEDPQVEQLELGGSPGDLQTL			I4	P01325	Insulin-1 OS=Mus musculus GN=Ins1 PE=1 SV=1	3	30.87	EVEDPQVEQLELGGSPGDLQTLA
I1	P01325	Insulin-1 OS=Mus musculus GN=Ins1 PE=1 SV=1	3	25.37	EVEDPQVEQLELGGSPGDLQTLA			I2	P01325	Insulin-1 OS=Mus musculus GN=Ins1 PE=1 SV=1	2	67.65	VEDPQVEQLELGGSPGDLQTLA			I3	P01325	Insulin-1 OS=Mus musculus GN=Ins1 PE=1 SV=1	2	73.52	VEDPQVEQLELGGSPGDLQTLA			I4	P01325	Insulin-1 OS=Mus musculus GN=Ins1 PE=1 SV=1	3	30.74	EVEDPQVEQLELGGSPGDLQTLA
I1	P01325	Insulin-1 OS=Mus musculus GN=Ins1 PE=1 SV=1	2	24.23	EVEDPQVEQLELGGSPGDLQTLA			I2	P01325	Insulin-1 OS=Mus musculus GN=Ins1 PE=1 SV=1	2	67.23	EVEDPQVEQLELGGSPGDLQTL			I3	P01325	Insulin-1 OS=Mus musculus GN=Ins1 PE=1 SV=1	2	72.55	EVEDPQVEQLELGGSPGDLQTL			I4	P01325	Insulin-1 OS=Mus musculus GN=Ins1 PE=1 SV=1	3	27.59	EVEDPQVEQLELGGSPGDLQTLA
I1	P01325	Insulin-1 OS=Mus musculus GN=Ins1 PE=1 SV=1	2	23.04	EVEDPQVEQLELGGSPGDLQTLA			I2	P01325	Insulin-1 OS=Mus musculus GN=Ins1 PE=1 SV=1	2	66.26	EVEDPQVEQLELGGSPGDLQTL			I3	P01325	Insulin-1 OS=Mus musculus GN=Ins1 PE=1 SV=1	2	65.39	VEDPQVEQLELGGSPGDLQTLA			I4	P01325	Insulin-1 OS=Mus musculus GN=Ins1 PE=1 SV=1	3	27.23	EVEDPQVEQLELGGSPGDLQTLA
I1	P01325	Insulin-1 OS=Mus musculus GN=Ins1 PE=1 SV=1	2	22.91	EVEDPQVEQLELGGSPGDLQTLA			I2	P01325	Insulin-1 OS=Mus musculus GN=Ins1 PE=1 SV=1	2	60.7	EVEDPQVEQLELGGSPGDLQTL			I3	P01325	Insulin-1 OS=Mus musculus GN=Ins1 PE=1 SV=1	2	65.11	EVEDPQVEQLELGGSPGDLQTL			I4	P01325	Insulin-1 OS=Mus musculus GN=Ins1 PE=1 SV=1	2	25.61	EVEDPQVEQLELGGSPGDLQTLA
I1	P01325	Insulin-1 OS=Mus musculus GN=Ins1 PE=1 SV=1	2	22.86	EVEDPQVEQLELGGSPGDLQTLA			I2	P01325	Insulin-1 OS=Mus musculus GN=Ins1 PE=1 SV=1	2	58.01	EVEDPQVEQLELGGSPGDLQTL			I3	P01325	Insulin-1 OS=Mus musculus GN=Ins1 PE=1 SV=1	2	62.99	EVEDPQVEQLELGGSPGDLQTL			I4	P01325	Insulin-1 OS=Mus musculus GN=Ins1 PE=1 SV=1	2	25.2	EVEDPQVEQLELGGSPGDLQTLA
I1	P01325	Insulin-1 OS=Mus musculus GN=Ins1 PE=1 SV=1	3	21.2	EVEDPQVEQLELGGSPGDLQTLA			I2	P01325	Insulin-1 OS=Mus musculus GN=Ins1 PE=1 SV=1	2	57.18	VEDPQVEQLELGGSPGDLQTLA			I3	P01325	Insulin-1 OS=Mus musculus GN=Ins1 PE=1 SV=1	2	62.92	VEDPQVEQLELGGSPGDLQTLA			I4	P01325	Insulin-1 OS=Mus musculus GN=Ins1 PE=1 SV=1	2	24.07	EVEDPQVEQLELGGSPGDLQTLA
I1	P01325	Insulin-1 OS=Mus musculus GN=Ins1 PE=1 SV=1	3	20.34	EVEDPQVEQLELGGSPGDLQTLA			I2	P01325	Insulin-1 OS=Mus musculus GN=Ins1 PE=1 SV=1	2	57.18	EVEDPQVEQLELGGSPGDLQTL			I3	P01325	Insulin-1 OS=Mus musculus GN=Ins1 PE=1 SV=1	2	60.09	EVEDPQVEQLELGGSPGDLQTL			I4	P01325	Insulin-1 OS=Mus musculus GN=Ins1 PE=1 SV=1	2	23.48	EVEDPQVEQLELGGSPGDLQTLA
I1	P01325	Insulin-1 OS=Mus musculus GN=Ins1 PE=1 SV=1	2	85.52	EVEDPQVEQLELGGSPGDLQTL			I2	P01325	Insulin-1 OS=Mus musculus GN=Ins1 PE=1 SV=1	2	56.61	EVEDPQVEQLELGGSPGDLQTL			I3	P01325	Insulin-1 OS=Mus musculus GN=Ins1 PE=1 SV=1	2	59.38	EVEDPQVEQLELGGSPGDLQTL			I4	P01325	Insulin-1 OS=Mus musculus GN=Ins1 PE=1 SV=1	2	20.12	EVEDPQVEQLELGGSPGDLQTLA
I1	P01325	Insulin-1 OS=Mus musculus GN=Ins1 PE=1 SV=1	2	79.79	EVEDPQVEQLELGGSPGDLQTL			I2	P01325	Insulin-1 OS=Mus musculus GN=Ins1 PE=1 SV=1	3	54.14	EVEDPQVEQLELGGSPGDLQTL			I3	P01325	Insulin-1 OS=Mus musculus GN=Ins1 PE=1 SV=1	2	57.26	EVEDPQVEQLELGGSPGDLQTL			I4	P01325	Insulin-1 OS=Mus musculus GN=Ins1 PE=1 SV=1	2	97.62	EVEDPQVEQLELGGSPGDLQTL
I1	P01325	Insulin-1 OS=Mus musculus GN=Ins1 PE=1 SV=1	2	77.34	EVEDPQVEQLELGGSPGDLQTL			I2	P01325	Insulin-1 OS=Mus musculus GN=Ins1 PE=1 SV=1	2	53.89	EVEDPQVEQLELGGSPGDLQTL			I3	P01325	Insulin-1 OS=Mus musculus GN=Ins1 PE=1 SV=1	2	57.21	EDPQVEQLELGGSPGDLQTLAL			I4	P01325	Insulin-1 OS=Mus musculus GN=Ins1 PE=1 SV=1	2	78.93	EVEDPQVEQLELGGSPGDLQTL
I1	P01325	Insulin-1 OS=Mus musculus GN=Ins1 PE=1 SV=1	2	74.01	EVEDPQVEQLELGGSPGDLQTL			I2	P01325	Insulin-1 OS=Mus musculus GN=Ins1 PE=1 SV=1	2	51.73	EDPQVEQLELGGSPGDLQTLAL			I3	P01325	Insulin-1 OS=Mus musculus GN=Ins1 PE=1 SV=1	2	56.6	VEDPQVEQLELGGSPGDLQTLA			I4	P01325	Insulin-1 OS=Mus musculus GN=Ins1 PE=1 SV=1	2	75.68	VEDPQVEQLELGGSPGDLQTLA
I1	P01325	Insulin-1 OS=Mus musculus GN=Ins1 PE=1 SV=1	2	68.14	EVEDPQVEQLELGGSPGDLQTL			I2	P01325	Insulin-1 OS=Mus musculus GN=Ins1 PE=1 SV=1	3	51.42	EVEDPQVEQLELGGSPGDLQTL			I3	P01325	Insulin-1 OS=Mus musculus GN=Ins1 PE=1 SV=1	2	55.7	VEDPQVEQLELGGSPGDLQTLA			I4	P01325	Insulin-1 OS=Mus musculus GN=Ins1 PE=1 SV=1	2	71.14	EVEDPQVEQLELGGSPGDLQTL
I1	P01325	Insulin-1 OS=Mus musculus GN=Ins1 PE=1 SV=1	2	67.95	VEDPQVEQLELGGSPGDLQTLA			I2	P01325	Insulin-1 OS=Mus musculus GN=Ins1 PE=1 SV=1	3	50.23	EVEDPQVEQLELGGSPGDLQTL			I3	P01325	Insulin-1 OS=Mus musculus GN=Ins1 PE=1 SV=1	2	54.8	EVEDPQVEQLELGGSPGDLQTL			I4	P01325	Insulin-1 OS=Mus musculus GN=Ins1 PE=1 SV=1	2	70.66	EVEDPQVEQLELGGSPGDLQTL
I1	P01325	Insulin-1 OS=Mus musculus GN=Ins1 PE=1 SV=1	2	62.85	VEDPQVEQLELGGSPGDLQTLA			I2	P01325	Insulin-1 OS=Mus musculus GN=Ins1 PE=1 SV=1	2	49.62	EVEDPQVEQLELGGSPGDLQTL			I3	P01325	Insulin-1 OS=Mus musculus GN=Ins1 PE=1 SV=1	3	53.69	VEDPQVEQLELGGSPGDLQTLA			I4	P01325	Insulin-1 OS=Mus musculus GN=Ins1 PE=1 SV=1	2	70.64	EVEDPQVEQLELGGSPGDLQTL
I1	P01325	Insulin-1 OS=Mus musculus GN=Ins1 PE=1 SV=1	3	62.51	EVEDPQVEQLELGGSPGDLQTL			I2	P01325	Insulin-1 OS=Mus musculus GN=Ins1 PE=1 SV=1	2	48.55	VEDPQVEQLELGGSPGDLQTLA			I3	P01325	Insulin-1 OS=Mus musculus GN=Ins1 PE=1 SV=1	2	53.27	EVEDPQVEQLELGGSPGDLQTL			I4	P01325	Insulin-1 OS=Mus musculus GN=Ins1 PE=1 SV=1	2	69.96	EVEDPQVEQLELGGSPGDLQTL
I1	P01325	Insulin-1 OS=Mus musculus GN=Ins1 PE=1 SV=1	2	62.22	EVEDPQVEQLELGGSPGDLQTL			I2	P01325	Insulin-1 OS=Mus musculus GN=Ins1 PE=1 SV=1	3	48.44	EVEDPQVEQLELGGSPGDLQTL			I3	P01325	Insulin-1 OS=Mus musculus GN=Ins1 PE=1 SV=1	2	52.92	EVEDPQVEQLELGGSPGDLQTL			I4	P01325	Insulin-1 OS=Mus musculus GN=Ins1 PE=1 SV=1	2	69.92	EVEDPQVEQLELGGSPGDLQTL
I1	P01325	Insulin-1 OS=Mus musculus GN=Ins1 PE=1 SV=1	2	58.12	EVEDPQVEQLELGGSPGDLQTL			I2	P01325	Insulin-1 OS=Mus musculus GN=Ins1 PE=1 SV=1	3	47.92	EVEDPQVEQLELGGSPGDLQTL			I3	P01325	Insulin-1 OS=Mus musculus GN=Ins1 PE=1 SV=1	3	52.54	EVEDPQVEQLELGGSPGDLQTL			I4	P01325	Insulin-1 OS=Mus musculus GN=Ins1 PE=1 SV=1	2	67.89	VEDPQVEQLELGGSPGDLQTLA
I1	P01325	Insulin-1 OS=Mus musculus GN=Ins1 PE=1 SV=1	2	56.67	EVEDPQVEQLELGGSPGDLQTL			I2	P01325	Insulin-1 OS=Mus musculus GN=Ins1 PE=1 SV=1	3	47.39	EVEDPQVEQLELGGSPGDLQTL			I3	P01325	Insulin-1 OS=Mus musculus GN=Ins1 PE=1 SV=1	3	51.69	EVEDPQVEQLELGGSPGDLQTL			I4	P01325	Insulin-1 OS=Mus musculus GN=Ins1 PE=1 SV=1	2	66.16	EVEDPQVEQLELGGSPGDLQTL
I1	P01325	Insulin-1 OS=Mus musculus GN=Ins1 PE=1 SV=1	2	54.53	EVEDPQVEQLELGGSPGDLQTL			I2	P01325	Insulin-1 OS=Mus musculus GN=Ins1 PE=1 SV=1	3	46.87	EVEDPQVEQLELGGSPGDLQTL			I3	P01325	Insulin-1 OS=Mus musculus GN=Ins1 PE=1 SV=1	2	50.12	EVEDPQVEQLELGGSPGDLQTL			I4	P01325	Insulin-1 OS=Mus musculus GN=Ins1 PE=1 SV=1	2	58.68	EVEDPQVEQLELGGSPGDLQTL
I1	P01325	Insulin-1 OS=Mus musculus GN=Ins1 PE=1 SV=1	2	54.11	EVEDPQVEQLELGGSPGDLQTL			I2	P01325	Insulin-1 OS=Mus musculus GN=Ins1 PE=1 SV=1	2	45.21	EVEDPQVEQLELGGSPGDLQTL			I3	P01325	Insulin-1 OS=Mus musculus GN=Ins1 PE=1 SV=1	2	50.02	EVEDPQVEQLELGGSPGDLQTL			I4	P01325	Insulin-1 OS=Mus musculus GN=Ins1 PE=1 SV=1	2	57.46	VEDPQVEQLELGGSPGDLQTLA
I1	P01325	Insulin-1 OS=Mus musculus GN=Ins1 PE=1 SV=1	2	48.45	EVEDPQVEQLELGGSPGDLQTL			I2	P01325	Insulin-1 OS=Mus musculus GN=Ins1 PE=1 SV=1	2	44.86	EVEDPQVEQLELGGSPGDLQTL			I3	P01325	Insulin-1 OS=Mus musculus GN=Ins1 PE=1 SV=1	3	49.3	EVEDPQVEQLELGGSPGDLQTL			I4	P01325	Insulin-1 OS=Mus musculus GN=Ins1 PE=1 SV=1	2	56.8	VEDPQVEQLELGGSPGDLQTLA
I1	P01325	Insulin-1 OS=Mus musculus GN=Ins1 PE=1 SV=1	3	47.97	EVEDPQVEQLELGGSPGDLQTL			I2	P01325	Insulin-1 OS=Mus musculus GN=Ins1 PE=1 SV=1	3	42.14	EVEDPQVEQLELGGSPGDLQTL			I3	P01325	Insulin-1 OS=Mus musculus GN=Ins1 PE=1 SV=1	2	48.76	EVEDPQVEQLELGGSPGDLQTL			I4	P01325	Insulin-1 OS=Mus musculus GN=Ins1 PE=1 SV=1	2	54.54	EVEDPQVEQLELGGSPGDLQTL
I1	P01325	Insulin-1 OS=Mus musculus GN=Ins1 PE=1 SV=1	3	46.91	EVEDPQVEQLELGGSPGDLQTL			I2	P01325	Insulin-1 OS=Mus musculus GN=Ins1 PE=1 SV=1	3	41.58	EVEDPQVEQLELGGSPGDLQTL			I3	P01325	Insulin-1 OS=Mus musculus GN=Ins1 PE=1 SV=1	2	48.21	EVEDPQVEQLELGGSPGDLQTL			I4	P01325	Insulin-1 OS=Mus musculus GN=Ins1 PE=1 SV=1	2	48.53	EVEDPQVEQLELGGSPGDLQTL
I1	P01325	Insulin-1 OS=Mus musculus GN=Ins1 PE=1 SV=1	2	46.26	VEDPQVEQLELGGSPGDLQTLA			I2	P01325	Insulin-1 OS=Mus musculus GN=Ins1 PE=1 SV=1	2	41.58	EVEDPQVEQLELGGSPGDLQTL			I3	P01325	Insulin-1 OS=Mus musculus GN=Ins1 PE=1 SV=1	3	47.13	EVEDPQVEQLELGGSPGDLQTL			I4	P01325	Insulin-1 OS=Mus musculus GN=Ins1 PE=1 SV=1	3	48.35	EVEDPQVEQLELGGSPGDLQTL
I1	P01325	Insulin-1 OS=Mus musculus GN=Ins1 PE=1 SV=1	3	45.37	EVEDPQVEQLELGGSPGDLQTL			I2	P01325	Insulin-1 OS=Mus musculus GN=Ins1 PE=1 SV=1	3	40.67	EVEDPQVEQLELGGSPGDLQTL			I3	P01325	Insulin-1 OS=Mus musculus GN=Ins1 PE=1 SV=1	3	46.16	EVEDPQVEQLELGGSPGDLQTL			I4	P01325	Insulin-1 OS=Mus musculus GN=Ins1 PE=1 SV=1	2	46.28	EVEDPQVEQLELGGSPGDLQTL
I1	P01325	Insulin-1 OS=Mus musculus GN=Ins1 PE=1 SV=1	3	44.01	EVEDPQVEQLELGGSPGDLQTL			I2	P01325	Insulin-1 OS=Mus musculus GN=Ins1 PE=1 SV=1	3	40.4	EVEDPQVEQLELGGSPGDLQTL			I3	P01325	Insulin-1 OS=Mus musculus GN=Ins1 PE=1 SV=1	3	45.67	EVEDPQVEQLELGGSPGDLQTL			I4	P01325	Insulin-1 OS=Mus musculus GN=Ins1 PE=1 SV=1	3	45.4	EVEDPQVEQLELGGSPGDLQTL
I1	P01325	Insulin-1 OS=Mus musculus GN=Ins1 PE=1 SV=1	3	43.69	EVEDPQVEQLELGGSPGDLQTL			I2	P01325	Insulin-1 OS=Mus musculus GN=Ins1 PE=1 SV=1	3	39.72	EVEDPQVEQLELGGSPGDLQTL			I3	P01325	Insulin-1 OS=Mus musculus GN=Ins1 PE=1 SV=1	3	43.73	VEDPQVEQLELGGSPGDLQTLA			I4	P01325	Insulin-1 OS=Mus musculus GN=Ins1 PE=1 SV=1	3	45.07	EVEDPQVEQLELGGSPGDLQTL
I1	P01325	Insulin-1 OS=Mus musculus GN=Ins1 PE=1 SV=1	3	43.68	EVEDPQVEQLELGGSPGDLQTL			I2	P01325	Insulin-1 OS=Mus musculus GN=Ins1 PE=1 SV=1	2	38.88	VEDPQVEQLELGGSPGDLQTLA			I3	P01325	Insulin-1 OS=Mus musculus GN=Ins1 PE=1 SV=1	3	43.13	EVEDPQVEQLELGGSPGDLQTL			I4	P01325	Insulin-1 OS=Mus musculus GN=Ins1 PE=1 SV=1	2	44.1	EVEDPQVEQLELGGSPGDLQTL
I1	P01325	Insulin-1 OS=Mus musculus GN=Ins1 PE=1 SV=1	2	43.57	EVEDPQVEQLELGGSPGDLQTL			I2	P01325	Insulin-1 OS=Mus musculus GN=Ins1 PE=1 SV=1	3	38.23	EVEDPQVEQLELGGSPGDLQTL			I3	P01325	Insulin-1 OS=Mus musculus GN=Ins1 PE=1 SV=1	3	42.92	EVEDPQVEQLELGGSPGDLQTL			I4	P01325	Insulin-1 OS=Mus musculus GN=Ins1 PE=1 SV=1	2	42.86	VEDPQVEQLELGGSPGDLQTLA
I1	P01325	Insulin-1 OS=Mus musculus GN=Ins1 PE=1 SV=1	3	43.52	EVEDPQVEQLELGGSPGDLQTL			I2	P01325	Insulin-1 OS=Mus musculus GN=Ins1 PE=1 SV=1	2	37.53	VEDPQVEQLELGGSPGDLQTLA			I3	P01325	Insulin-1 OS=Mus musculus GN=Ins1 PE=1 SV=1	3	42.3	VEDPQVEQLELGGSPGDLQTLA			I4	P01325	Insulin-1 OS=Mus musculus GN=Ins1 PE=1 SV=1	3	42.35	EVEDPQVEQLELGGSPGDLQTL
I1	P01325	Insulin-1 OS=Mus musculus GN=Ins1 PE=1 SV=1	3	42.18	EVEDPQVEQLELGGSPGDLQTL			I2	P01325	Insulin-1 OS=Mus musculus GN=Ins1 PE=1 SV=1	2	35.51	EVEDPQVEQLELGGSPGDLQTL			I3	P01325	Insulin-1 OS=Mus musculus GN=Ins1 PE=1 SV=1	3	41.94	EVEDPQVEQLELGGSPGDLQTL			I4	P01325	Insulin-1 OS=Mus musculus GN=Ins1 PE=1 SV=1	2	42.33	EVEDPQVEQLELGGSPGDLQTL
I1	P01325	Insulin-1 OS=Mus musculus GN=Ins1 PE=1 SV=1	3	41.7	VEDPQVEQLELGGSPGDLQTLA			I2	P01325	Insulin-1 OS=Mus musculus GN=Ins1 PE=1 SV=1	3	35.3	EVEDPQVEQLELGGSPGDLQTL			I3	P01325	Insulin-1 OS=Mus musculus GN=Ins1 PE=1 SV=1	3	38.82	VEDPQVEQLELGGSPGDLQTLA			I4	P01325	Insulin-1 OS=Mus musculus GN=Ins1 PE=1 SV=1	2	41.56	EVEDPQVEQLELGGSPGDLQTL
I1	P01325	Insulin-1 OS=Mus musculus GN=Ins1 PE=1 SV=1	2	41.39	EVEDPQVEQLELGGSPGDLQTL			I2	P01325	Insulin-1 OS=Mus musculus GN=Ins1 PE=1 SV=1	3	34.25	VEDPQVEQLELGGSPGDLQTLA			I3	P01325	Insulin-1 OS=Mus musculus GN=Ins1 PE=1 SV=1	2	37.08	VEDPQVEQLELGGSPGDLQTLA			I4	P01325	Insulin-1 OS=Mus musculus GN=Ins1 PE=1 SV=1	2	38.18	EVEDPQVEQLELGGSPGDLQTL
I1	P01325	Insulin-1 OS=Mus musculus GN=Ins1 PE=1 SV=1	2	41.31	EVEDPQVEQLELGGSPGDLQTL			I2	P01325	Insulin-1 OS=Mus musculus GN=Ins1 PE=1 SV=1	3	33.97	VEDPQVEQLELGGSPGDLQTLA			I3	P01325	Insulin-1 OS=Mus musculus GN=Ins1 PE=1 SV=1	2	35.82	VEDPQVEQLELGGSPGDLQTLA			I4	P01325	Insulin-1 OS=Mus musculus GN=Ins1 PE=1 SV=1	3	37.74	EVEDPQVEQLELGGSPGDLQTL
I1	P01325	Insulin-1 OS=Mus musculus GN=Ins1 PE=1 SV=1	2	39.06	EVEDPQVEQLELGGSPGDLQTL			I2	P01325	Insulin-1 OS=Mus musculus GN=Ins1 PE=1 SV=1	2	33.51	EVEDPQVEQLELGGSPGDLQTL			I3	P01325	Insulin-1 OS=Mus musculus GN=Ins1 PE=1 SV=1	2	35.04	EVEDPQVEQLELGGSPGDLQTL			I4	P01325	Insulin-1 OS=Mus musculus GN=Ins1 PE=1 SV=1	2	37.7	EVEDPQVEQLELGGSPGDLQTL
I1	P01325	Insulin-1 OS=Mus musculus GN=Ins1 PE=1 SV=1	3	34.95	VEDPQVEQLELGGSPGDLQTLA			I2	P01325	Insulin-1 OS=Mus musculus GN=Ins1 PE=1 SV=1	3	31.73	VEDPQVEQLELGGSPGDLQTLA			I3	P01325	Insulin-1 OS=Mus musculus GN=Ins1 PE=1 SV=1	2	32.12	EVEDPQVEQLELGGSPGDLQTL			I4	P01325	Insulin-1 OS=Mus musculus GN=Ins1 PE=1 SV=1	2	35	EVEDPQVEQLELGGSPGDLQTL
I1	P01325	Insulin-1 OS=Mus musculus GN=Ins1 PE=1 SV=1	2	34.4	EVEDPQVEQLELGGSPGDLQTL			I2	P01325	Insulin-1 OS=Mus musculus GN=Ins1 PE=1 SV=1	2	28.39	EVEDPQVEQLELGGSPGDLQTL			I3	P01325	Insulin-1 OS=Mus musculus GN=Ins1 PE=1 SV=1	3	31.72	EVEDPQVEQLELGGSPGDLQTL			I4	P01325	Insulin-1 OS=Mus musculus GN=Ins1 PE=1 SV=1	2	29.78	EVEDPQVEQLELGGSPGDLQTL
I1	P01325	Insulin-1 OS=Mus musculus GN=Ins1 PE=1 SV=1	3	34	EVEDPQVEQLELGGSPGDLQTL			I2	P01325	Insulin-1 OS=Mus musculus GN=Ins1 PE=1 SV=1	2	28.26	EVEDPQVEQLELGGSPGDLQTL			I3	P01325	Insulin-1 OS=Mus musculus GN=Ins1 PE=1 SV=1	2	30.97	EVEDPQVEQLELGGSPGDLQTL			I4	P01325	Insulin-1 OS=Mus musculus GN=Ins1 PE=1 SV=1	2	29.75	EDPQVEQLELGGSPGDLQTLAL
I1	P01325	Insulin-1 OS=Mus musculus GN=Ins1 PE=1 SV=1	2	33.98	VEDPQVEQLELGGSPGDLQTLA			I2	P01325	Insulin-1 OS=Mus musculus GN=Ins1 PE=1 SV=1	3	26.18	EVEDPQVEQLELGGSPGDLQTL			I3	P01325	Insulin-1 OS=Mus musculus GN=Ins1 PE=1 SV=1	2	30.81	EVEDPQVEQLELGGSPGDLQTL			I4	P01325	Insulin-1 OS=Mus musculus GN=Ins1 PE=1 SV=1	2	27.4	EVEDPQVEQLELGGSPGDLQTL
I1	P01325	Insulin-1 OS=Mus musculus GN=Ins1 PE=1 SV=1	2	33.77	EVEDPQVEQLELGGSPGDLQTL			I2	P01325	Insulin-1 OS=Mus musculus GN=Ins1 PE=1 SV=1	2	26.13	EVEDPQVEQLELGGSPGDLQTL			I3	P01325	Insulin-1 OS=Mus musculus GN=Ins1 PE=1 SV=1	2	30.58	EVEDPQVEQLELGGSPGDLQTL			I4	P01325	Insulin-1 OS=Mus musculus GN=Ins1 PE=1 SV=1	2	26.67	PQVEQLELGGSPGDLQTLALEV	Amidated (C-term)
I1	P01325	Insulin-1 OS=Mus musculus GN=Ins1 PE=1 SV=1	2	32.68	VEDPQVEQLELGGSPGDLQTLA			I2	P01325	Insulin-1 OS=Mus musculus GN=Ins1 PE=1 SV=1	3	25.51	EVEDPQVEQLELGGSPGDLQTL			I3	P01325	Insulin-1 OS=Mus musculus GN=Ins1 PE=1 SV=1	3	28.88	EVEDPQVEQLELGGSPGDLQTL			I4	P01325	Insulin-1 OS=Mus musculus GN=Ins1 PE=1 SV=1	3	25.47	EVEDPQVEQLELGGSPGDLQTL
I1	P01325	Insulin-1 OS=Mus musculus GN=Ins1 PE=1 SV=1	2	31.74	EVEDPQVEQLELGGSPGDLQTL			I2	P01325	Insulin-1 OS=Mus musculus GN=Ins1 PE=1 SV=1	2	25.11	EVEDPQVEQLELGGSPGDLQTL			I3	P01325	Insulin-1 OS=Mus musculus GN=Ins1 PE=1 SV=1	3	28.76	EVEDPQVEQLELGGSPGDLQTL			I4	P01325	Insulin-1 OS=Mus musculus GN=Ins1 PE=1 SV=1	2	24.79	EVEDPQVEQLELGGSPGDLQTL
I1	P01325	Insulin-1 OS=Mus musculus GN=Ins1 PE=1 SV=1	2	30.33	EVEDPQVEQLELGGSPGDLQTL			I2	P01325	Insulin-1 OS=Mus musculus GN=Ins1 PE=1 SV=1	2	24.91	EVEDPQVEQLELGGSPGDLQTL			I3	P01325	Insulin-1 OS=Mus musculus GN=Ins1 PE=1 SV=1	2	27.92	EVEDPQVEQLELGGSPGDLQTL			I4	P01325	Insulin-1 OS=Mus musculus GN=Ins1 PE=1 SV=1	2	23.35	EVEDPQVEQLELGGSPGDLQTL
I1	P01325	Insulin-1 OS=Mus musculus GN=Ins1 PE=1 SV=1	2	29.64	EVEDPQVEQLELGGSPGDLQTL			I2	P01325	Insulin-1 OS=Mus musculus GN=Ins1 PE=1 SV=1	3	24.35	EVEDPQVEQLELGGSPGDLQTL			I3	P01325	Insulin-1 OS=Mus musculus GN=Ins1 PE=1 SV=1	2	27.59	VEDPQVEQLELGGSPGDLQTLA			I4	P01325	Insulin-1 OS=Mus musculus GN=Ins1 PE=1 SV=1	2	21.67	EVEDPQVEQLELGGSPGDLQTL
I1	P01325	Insulin-1 OS=Mus musculus GN=Ins1 PE=1 SV=1	2	29.18	EVEDPQVEQLELGGSPGDLQTL			I2	P01325	Insulin-1 OS=Mus musculus GN=Ins1 PE=1 SV=1	3	24.16	EVEDPQVEQLELGGSPGDLQTL			I3	P01325	Insulin-1 OS=Mus musculus GN=Ins1 PE=1 SV=1	3	27.2	EVEDPQVEQLELGGSPGDLQTL			I4	P01325	Insulin-1 OS=Mus musculus GN=Ins1 PE=1 SV=1	2	109.28	DPQVEQLELGGSPGDLQTLAL
I1	P01325	Insulin-1 OS=Mus musculus GN=Ins1 PE=1 SV=1	3	28.85	EVEDPQVEQLELGGSPGDLQTL			I2	P01325	Insulin-1 OS=Mus musculus GN=Ins1 PE=1 SV=1	2	22.16	EVEDPQVEQLELGGSPGDLQTL			I3	P01325	Insulin-1 OS=Mus musculus GN=Ins1 PE=1 SV=1	2	25.86	EVEDPQVEQLELGGSPGDLQTL			I4	P01325	Insulin-1 OS=Mus musculus GN=Ins1 PE=1 SV=1	2	80.01	EVEDPQVEQLELGGSPGDLQT
I1	P01325	Insulin-1 OS=Mus musculus GN=Ins1 PE=1 SV=1	2	28.82	VEDPQVEQLELGGSPGDLQTLA			I2	P01325	Insulin-1 OS=Mus musculus GN=Ins1 PE=1 SV=1	3	21.37	EVEDPQVEQLELGGSPGDLQTL			I3	P01325	Insulin-1 OS=Mus musculus GN=Ins1 PE=1 SV=1	2	23.55	EVEDPQVEQLELGGSPGDLQTL			I4	P01325	Insulin-1 OS=Mus musculus GN=Ins1 PE=1 SV=1	2	75.01	VEDPQVEQLELGGSPGDLQTL
I1	P01325	Insulin-1 OS=Mus musculus GN=Ins1 PE=1 SV=1	2	27.87	EVEDPQVEQLELGGSPGDLQTL			I2	P01325	Insulin-1 OS=Mus musculus GN=Ins1 PE=1 SV=1	2	20.86	EVEDPQVEQLELGGSPGDLQTL			I3	P01325	Insulin-1 OS=Mus musculus GN=Ins1 PE=1 SV=1	2	23.13	EVEDPQVEQLELGGSPGDLQTL			I4	P01325	Insulin-1 OS=Mus musculus GN=Ins1 PE=1 SV=1	2	72.93	DPQVEQLELGGSPGDLQTLAL
I1	P01325	Insulin-1 OS=Mus musculus GN=Ins1 PE=1 SV=1	2	27.46	EVEDPQVEQLELGGSPGDLQTL			I2	P01325	Insulin-1 OS=Mus musculus GN=Ins1 PE=1 SV=1	2	71.84	EVEDPQVEQLELGGSPGDLQT			I3	P01325	Insulin-1 OS=Mus musculus GN=Ins1 PE=1 SV=1	2	22.68	VEDPQVEQLELGGSPGDLQTLA			I4	P01325	Insulin-1 OS=Mus musculus GN=Ins1 PE=1 SV=1	2	71.8	EVEDPQVEQLELGGSPGDLQT
I1	P01325	Insulin-1 OS=Mus musculus GN=Ins1 PE=1 SV=1	2	25.17	EVEDPQVEQLELGGSPGDLQTL			I2	P01325	Insulin-1 OS=Mus musculus GN=Ins1 PE=1 SV=1	2	69.24	EVEDPQVEQLELGGSPGDLQT			I3	P01325	Insulin-1 OS=Mus musculus GN=Ins1 PE=1 SV=1	2	21.3	EVEDPQVEQLELGGSPGDLQTL			I4	P01325	Insulin-1 OS=Mus musculus GN=Ins1 PE=1 SV=1	2	68.93	EVEDPQVEQLELGGSPGDLQT
I1	P01325	Insulin-1 OS=Mus musculus GN=Ins1 PE=1 SV=1	2	25.13	EVEDPQVEQLELGGSPGDLQTL			I2	P01325	Insulin-1 OS=Mus musculus GN=Ins1 PE=1 SV=1	2	67.54	VEDPQVEQLELGGSPGDLQTL			I3	P01325	Insulin-1 OS=Mus musculus GN=Ins1 PE=1 SV=1	2	21.03	EVEDPQVEQLELGGSPGDLQTL			I4	P01325	Insulin-1 OS=Mus musculus GN=Ins1 PE=1 SV=1	2	55.1	DPQVEQLELGGSPGDLQTLAL
I1	P01325	Insulin-1 OS=Mus musculus GN=Ins1 PE=1 SV=1	2	23.52	EVEDPQVEQLELGGSPGDLQTL			I2	P01325	Insulin-1 OS=Mus musculus GN=Ins1 PE=1 SV=1	2	62.19	DPQVEQLELGGSPGDLQTLAL			I3	P01325	Insulin-1 OS=Mus musculus GN=Ins1 PE=1 SV=1	2	20.2	VEDPQVEQLELGGSPGDLQTLA			I4	P01325	Insulin-1 OS=Mus musculus GN=Ins1 PE=1 SV=1	2	42.92	EDPQVEQLELGGSPGDLQTLA
I1	P01325	Insulin-1 OS=Mus musculus GN=Ins1 PE=1 SV=1	3	21.88	VEDPQVEQLELGGSPGDLQTLA			I2	P01325	Insulin-1 OS=Mus musculus GN=Ins1 PE=1 SV=1	2	57.14	EVEDPQVEQLELGGSPGDLQT			I3	P01325	Insulin-1 OS=Mus musculus GN=Ins1 PE=1 SV=1	2	106.6	DPQVEQLELGGSPGDLQTLAL			I4	P01325	Insulin-1 OS=Mus musculus GN=Ins1 PE=1 SV=1	2	41.81	EDPQVEQLELGGSPGDLQTLA
I1	P01325	Insulin-1 OS=Mus musculus GN=Ins1 PE=1 SV=1	2	21.57	EVEDPQVEQLELGGSPGDLQTL			I2	P01325	Insulin-1 OS=Mus musculus GN=Ins1 PE=1 SV=1	2	54.64	VEDPQVEQLELGGSPGDLQTL			I3	P01325	Insulin-1 OS=Mus musculus GN=Ins1 PE=1 SV=1	2	80.16	VEDPQVEQLELGGSPGDLQTL			I4	P01325	Insulin-1 OS=Mus musculus GN=Ins1 PE=1 SV=1	2	40.01	VEDPQVEQLELGGSPGDLQTL
I1	P01325	Insulin-1 OS=Mus musculus GN=Ins1 PE=1 SV=1	2	21.11	EVEDPQVEQLELGGSPGDLQTL			I2	P01325	Insulin-1 OS=Mus musculus GN=Ins1 PE=1 SV=1	3	47.13	VEDPQVEQLELGGSPGDLQTL			I3	P01325	Insulin-1 OS=Mus musculus GN=Ins1 PE=1 SV=1	2	80.06	EVEDPQVEQLELGGSPGDLQT			I4	P01325	Insulin-1 OS=Mus musculus GN=Ins1 PE=1 SV=1	2	37.03	VEDPQVEQLELGGSPGDLQTL
I1	P01325	Insulin-1 OS=Mus musculus GN=Ins1 PE=1 SV=1	3	20.74	EVEDPQVEQLELGGSPGDLQTL			I2	P01325	Insulin-1 OS=Mus musculus GN=Ins1 PE=1 SV=1	2	47.01	EDPQVEQLELGGSPGDLQTLA			I3	P01325	Insulin-1 OS=Mus musculus GN=Ins1 PE=1 SV=1	2	69.52	EVEDPQVEQLELGGSPGDLQT			I4	P01325	Insulin-1 OS=Mus musculus GN=Ins1 PE=1 SV=1	3	36.95	EVEDPQVEQLELGGSPGDLQT
I1	P01325	Insulin-1 OS=Mus musculus GN=Ins1 PE=1 SV=1	2	20.12	VEDPQVEQLELGGSPGDLQTLA			I2	P01325	Insulin-1 OS=Mus musculus GN=Ins1 PE=1 SV=1	2	45.56	EDPQVEQLELGGSPGDLQTLA			I3	P01325	Insulin-1 OS=Mus musculus GN=Ins1 PE=1 SV=1	3	58.81	VEDPQVEQLELGGSPGDLQTL			I4	P01325	Insulin-1 OS=Mus musculus GN=Ins1 PE=1 SV=1	2	35.76	VEDPQVEQLELGGSPGDLQTL
I1	P01325	Insulin-1 OS=Mus musculus GN=Ins1 PE=1 SV=1	2	109.1	DPQVEQLELGGSPGDLQTLAL			I2	P01325	Insulin-1 OS=Mus musculus GN=Ins1 PE=1 SV=1	2	42.02	VEDPQVEQLELGGSPGDLQTL			I3	P01325	Insulin-1 OS=Mus musculus GN=Ins1 PE=1 SV=1	2	56.32	VEDPQVEQLELGGSPGDLQTL			I4	P01325	Insulin-1 OS=Mus musculus GN=Ins1 PE=1 SV=1	3	32.88	EVEDPQVEQLELGGSPGDLQT
I1	P01325	Insulin-1 OS=Mus musculus GN=Ins1 PE=1 SV=1	2	64.39	VEDPQVEQLELGGSPGDLQTL			I2	P01325	Insulin-1 OS=Mus musculus GN=Ins1 PE=1 SV=1	2	41.51	EVEDPQVEQLELGGSPGDLQT			I3	P01325	Insulin-1 OS=Mus musculus GN=Ins1 PE=1 SV=1	2	53.03	EVEDPQVEQLELGGSPGDLQT			I4	P01325	Insulin-1 OS=Mus musculus GN=Ins1 PE=1 SV=1	3	32.18	VEDPQVEQLELGGSPGDLQTL
I1	P01325	Insulin-1 OS=Mus musculus GN=Ins1 PE=1 SV=1	2	59.03	EVEDPQVEQLELGGSPGDLQT			I2	P01325	Insulin-1 OS=Mus musculus GN=Ins1 PE=1 SV=1	2	40.73	EVEDPQVEQLELGGSPGDLQT			I3	P01325	Insulin-1 OS=Mus musculus GN=Ins1 PE=1 SV=1	2	47.24	EDPQVEQLELGGSPGDLQTLA			I4	P01325	Insulin-1 OS=Mus musculus GN=Ins1 PE=1 SV=1	2	31.98	EVEDPQVEQLELGGSPGDLQT
I1	P01325	Insulin-1 OS=Mus musculus GN=Ins1 PE=1 SV=1	2	55.22	EVEDPQVEQLELGGSPGDLQT			I2	P01325	Insulin-1 OS=Mus musculus GN=Ins1 PE=1 SV=1	2	40.57	EDPQVEQLELGGSPGDLQTLA			I3	P01325	Insulin-1 OS=Mus musculus GN=Ins1 PE=1 SV=1	2	46.82	VEDPQVEQLELGGSPGDLQTL			I4	P01325	Insulin-1 OS=Mus musculus GN=Ins1 PE=1 SV=1	3	31.24	VEDPQVEQLELGGSPGDLQTL
I1	P01325	Insulin-1 OS=Mus musculus GN=Ins1 PE=1 SV=1	2	50.9	EDPQVEQLELGGSPGDLQTLA			I2	P01325	Insulin-1 OS=Mus musculus GN=Ins1 PE=1 SV=1	3	40	VEDPQVEQLELGGSPGDLQTL			I3	P01325	Insulin-1 OS=Mus musculus GN=Ins1 PE=1 SV=1	2	46.58	VEDPQVEQLELGGSPGDLQTL			I4	P01325	Insulin-1 OS=Mus musculus GN=Ins1 PE=1 SV=1	3	31.18	EVEDPQVEQLELGGSPGDLQT
I1	P01325	Insulin-1 OS=Mus musculus GN=Ins1 PE=1 SV=1	2	38.91	EDPQVEQLELGGSPGDLQTLA			I2	P01325	Insulin-1 OS=Mus musculus GN=Ins1 PE=1 SV=1	2	39.99	VEDPQVEQLELGGSPGDLQTL			I3	P01325	Insulin-1 OS=Mus musculus GN=Ins1 PE=1 SV=1	2	41.34	EDPQVEQLELGGSPGDLQTLA			I4	P01325	Insulin-1 OS=Mus musculus GN=Ins1 PE=1 SV=1	2	30.47	EVEDPQVEQLELGGSPGDLQT
I1	P01325	Insulin-1 OS=Mus musculus GN=Ins1 PE=1 SV=1	2	38.88	EVEDPQVEQLELGGSPGDLQT			I2	P01325	Insulin-1 OS=Mus musculus GN=Ins1 PE=1 SV=1	2	37.09	EVEDPQVEQLELGGSPGDLQT			I3	P01325	Insulin-1 OS=Mus musculus GN=Ins1 PE=1 SV=1	2	40.35	VEDPQVEQLELGGSPGDLQTL			I4	P01325	Insulin-1 OS=Mus musculus GN=Ins1 PE=1 SV=1	2	29.63	EVEDPQVEQLELGGSPGDLQT
I1	P01325	Insulin-1 OS=Mus musculus GN=Ins1 PE=1 SV=1	3	37.99	VEDPQVEQLELGGSPGDLQTL			I2	P01325	Insulin-1 OS=Mus musculus GN=Ins1 PE=1 SV=1	3	35.09	EVEDPQVEQLELGGSPGDLQT			I3	P01325	Insulin-1 OS=Mus musculus GN=Ins1 PE=1 SV=1	3	32.3	VEDPQVEQLELGGSPGDLQTL			I4	P01325	Insulin-1 OS=Mus musculus GN=Ins1 PE=1 SV=1	2	27.37	EVEDPQVEQLELGGSPGDLQT
I1	P01325	Insulin-1 OS=Mus musculus GN=Ins1 PE=1 SV=1	2	37	VEDPQVEQLELGGSPGDLQTL			I2	P01325	Insulin-1 OS=Mus musculus GN=Ins1 PE=1 SV=1	2	33.04	EVEDPQVEQLELGGSPGDLQT			I3	P01325	Insulin-1 OS=Mus musculus GN=Ins1 PE=1 SV=1	2	31.79	VEDPQVEQLELGGSPGDLQTL			I4	P01325	Insulin-1 OS=Mus musculus GN=Ins1 PE=1 SV=1	2	25.68	EVEDPQVEQLELGGSPGDLQT
I1	P01325	Insulin-1 OS=Mus musculus GN=Ins1 PE=1 SV=1	3	34.23	EVEDPQVEQLELGGSPGDLQT			I2	P01325	Insulin-1 OS=Mus musculus GN=Ins1 PE=1 SV=1	3	31.17	VEDPQVEQLELGGSPGDLQTL			I3	P01325	Insulin-1 OS=Mus musculus GN=Ins1 PE=1 SV=1	2	31.52	EVEDPQVEQLELGGSPGDLQT			I4	P01325	Insulin-1 OS=Mus musculus GN=Ins1 PE=1 SV=1	2	24.53	EVEDPQVEQLELGGSPGDLQT
I1	P01325	Insulin-1 OS=Mus musculus GN=Ins1 PE=1 SV=1	2	30.85	VEDPQVEQLELGGSPGDLQTL			I2	P01325	Insulin-1 OS=Mus musculus GN=Ins1 PE=1 SV=1	2	30.69	EVEDPQVEQLELGGSPGDLQT			I3	P01325	Insulin-1 OS=Mus musculus GN=Ins1 PE=1 SV=1	3	30.51	EVEDPQVEQLELGGSPGDLQT			I4	P01325	Insulin-1 OS=Mus musculus GN=Ins1 PE=1 SV=1	2	23.51	VEDPQVEQLELGGSPGDLQTL
I1	P01325	Insulin-1 OS=Mus musculus GN=Ins1 PE=1 SV=1	3	29.57	VEDPQVEQLELGGSPGDLQTL			I2	P01325	Insulin-1 OS=Mus musculus GN=Ins1 PE=1 SV=1	2	28.88	EVEDPQVEQLELGGSPGDLQT			I3	P01325	Insulin-1 OS=Mus musculus GN=Ins1 PE=1 SV=1	2	29.61	EVEDPQVEQLELGGSPGDLQT			I4	P01325	Insulin-1 OS=Mus musculus GN=Ins1 PE=1 SV=1	2	23.28	EVEDPQVEQLELGGSPGDLQT
I1	P01325	Insulin-1 OS=Mus musculus GN=Ins1 PE=1 SV=1	2	26.31	EDPQVEQLELGGSPGDLQTLA			I2	P01325	Insulin-1 OS=Mus musculus GN=Ins1 PE=1 SV=1	3	28.39	VEDPQVEQLELGGSPGDLQTL			I3	P01325	Insulin-1 OS=Mus musculus GN=Ins1 PE=1 SV=1	2	28.28	EVEDPQVEQLELGGSPGDLQT			I4	P01325	Insulin-1 OS=Mus musculus GN=Ins1 PE=1 SV=1	2	122.52	LELGGSPGDLQTLALEVARQ
I1	P01325	Insulin-1 OS=Mus musculus GN=Ins1 PE=1 SV=1	3	25.75	EVEDPQVEQLELGGSPGDLQT			I2	P01325	Insulin-1 OS=Mus musculus GN=Ins1 PE=1 SV=1	2	27.67	EVEDPQVEQLELGGSPGDLQT			I3	P01325	Insulin-1 OS=Mus musculus GN=Ins1 PE=1 SV=1	3	28.17	EVEDPQVEQLELGGSPGDLQT			I4	P01325	Insulin-1 OS=Mus musculus GN=Ins1 PE=1 SV=1	2	112.13	DPQVEQLELGGSPGDLQTLA
I1	P01325	Insulin-1 OS=Mus musculus GN=Ins1 PE=1 SV=1	3	23.72	VEDPQVEQLELGGSPGDLQTL			I2	P01325	Insulin-1 OS=Mus musculus GN=Ins1 PE=1 SV=1	2	27.59	EVEDPQVEQLELGGSPGDLQT			I3	P01325	Insulin-1 OS=Mus musculus GN=Ins1 PE=1 SV=1	2	27.45	EVEDPQVEQLELGGSPGDLQT			I4	P01325	Insulin-1 OS=Mus musculus GN=Ins1 PE=1 SV=1	2	102.61	PQVEQLELGGSPGDLQTLAL
I1	P01325	Insulin-1 OS=Mus musculus GN=Ins1 PE=1 SV=1	2	23.6	VEDPQVEQLELGGSPGDLQTL			I2	P01325	Insulin-1 OS=Mus musculus GN=Ins1 PE=1 SV=1	2	27.14	EVEDPQVEQLELGGSPGDLQT			I3	P01325	Insulin-1 OS=Mus musculus GN=Ins1 PE=1 SV=1	3	26.56	EVEDPQVEQLELGGSPGDLQT			I4	P01325	Insulin-1 OS=Mus musculus GN=Ins1 PE=1 SV=1	2	87.81	VEDPQVEQLELGGSPGDLQT
I1	P01325	Insulin-1 OS=Mus musculus GN=Ins1 PE=1 SV=1	2	155.52	LELGGSPGDLQTLALEVARQ			I2	P01325	Insulin-1 OS=Mus musculus GN=Ins1 PE=1 SV=1	2	26.55	EVEDPQVEQLELGGSPGDLQT			I3	P01325	Insulin-1 OS=Mus musculus GN=Ins1 PE=1 SV=1	2	26.18	EVEDPQVEQLELGGSPGDLQT			I4	P01325	Insulin-1 OS=Mus musculus GN=Ins1 PE=1 SV=1	2	86.53	DPQVEQLELGGSPGDLQTLA
I1	P01325	Insulin-1 OS=Mus musculus GN=Ins1 PE=1 SV=1	2	108.23	PQVEQLELGGSPGDLQTLAL			I2	P01325	Insulin-1 OS=Mus musculus GN=Ins1 PE=1 SV=1	2	25.56	EVEDPQVEQLELGGSPGDLQT			I3	P01325	Insulin-1 OS=Mus musculus GN=Ins1 PE=1 SV=1	2	25.1	EVEDPQVEQLELGGSPGDLQT			I4	P01325	Insulin-1 OS=Mus musculus GN=Ins1 PE=1 SV=1	2	79.4	EDPQVEQLELGGSPGDLQTL
I1	P01325	Insulin-1 OS=Mus musculus GN=Ins1 PE=1 SV=1	2	94.62	DPQVEQLELGGSPGDLQTLA			I2	P01325	Insulin-1 OS=Mus musculus GN=Ins1 PE=1 SV=1	2	24.08	EVEDPQVEQLELGGSPGDLQT			I3	P01325	Insulin-1 OS=Mus musculus GN=Ins1 PE=1 SV=1	3	24.95	VEDPQVEQLELGGSPGDLQTL			I4	P01325	Insulin-1 OS=Mus musculus GN=Ins1 PE=1 SV=1	2	61.74	VEDPQVEQLELGGSPGDLQT
I1	P01325	Insulin-1 OS=Mus musculus GN=Ins1 PE=1 SV=1	2	77.82	EVEDPQVEQLELGGSPGDLQ			I2	P01325	Insulin-1 OS=Mus musculus GN=Ins1 PE=1 SV=1	2	22.51	VEDPQVEQLELGGSPGDLQTL			I3	P01325	Insulin-1 OS=Mus musculus GN=Ins1 PE=1 SV=1	2	24.27	EDPQVEQLELGGSPGDLQTLA			I4	P01325	Insulin-1 OS=Mus musculus GN=Ins1 PE=1 SV=1	3	50.03	EVEDPQVEQLELGGSPGDLQ
I1	P01325	Insulin-1 OS=Mus musculus GN=Ins1 PE=1 SV=1	2	66.33	VEDPQVEQLELGGSPGDLQT			I2	P01325	Insulin-1 OS=Mus musculus GN=Ins1 PE=1 SV=1	3	21.88	EVEDPQVEQLELGGSPGDLQT			I3	P01325	Insulin-1 OS=Mus musculus GN=Ins1 PE=1 SV=1	3	22.67	VEDPQVEQLELGGSPGDLQTL			I4	P01325	Insulin-1 OS=Mus musculus GN=Ins1 PE=1 SV=1	2	49.43	EVEDPQVEQLELGGSPGDLQ
I1	P01325	Insulin-1 OS=Mus musculus GN=Ins1 PE=1 SV=1	3	58.84	VEDPQVEQLELGGSPGDLQT			I2	P01325	Insulin-1 OS=Mus musculus GN=Ins1 PE=1 SV=1	2	20.15	EDPQVEQLELGGSPGDLQTLA			I3	P01325	Insulin-1 OS=Mus musculus GN=Ins1 PE=1 SV=1	2	22.02	EDPQVEQLELGGSPGDLQTLA			I4	P01325	Insulin-1 OS=Mus musculus GN=Ins1 PE=1 SV=1	2	42.84	VEDPQVEQLELGGSPGDLQT
I1	P01325	Insulin-1 OS=Mus musculus GN=Ins1 PE=1 SV=1	2	50.78	DPQVEQLELGGSPGDLQTLA			I2	P01325	Insulin-1 OS=Mus musculus GN=Ins1 PE=1 SV=1	2	158.12	LELGGSPGDLQTLALEVARQ			I3	P01325	Insulin-1 OS=Mus musculus GN=Ins1 PE=1 SV=1	2	20.84	EVEDPQVEQLELGGSPGDLQT			I4	P01325	Insulin-1 OS=Mus musculus GN=Ins1 PE=1 SV=1	3	31	VEDPQVEQLELGGSPGDLQT
I1	P01325	Insulin-1 OS=Mus musculus GN=Ins1 PE=1 SV=1	2	47.19	EDPQVEQLELGGSPGDLQTL			I2	P01325	Insulin-1 OS=Mus musculus GN=Ins1 PE=1 SV=1	2	104.06	DPQVEQLELGGSPGDLQTLA			I3	P01325	Insulin-1 OS=Mus musculus GN=Ins1 PE=1 SV=1	2	109.25	PQVEQLELGGSPGDLQTLAL			I4	P01325	Insulin-1 OS=Mus musculus GN=Ins1 PE=1 SV=1	2	29.61	EDPQVEQLELGGSPGDLQTL
I1	P01325	Insulin-1 OS=Mus musculus GN=Ins1 PE=1 SV=1	3	45.52	EVEDPQVEQLELGGSPGDLQ			I2	P01325	Insulin-1 OS=Mus musculus GN=Ins1 PE=1 SV=1	2	95.37	PQVEQLELGGSPGDLQTLAL			I3	P01325	Insulin-1 OS=Mus musculus GN=Ins1 PE=1 SV=1	2	109.02	DPQVEQLELGGSPGDLQTLA			I4	P01325	Insulin-1 OS=Mus musculus GN=Ins1 PE=1 SV=1	2	27.48	DPQVEQLELGGSPGDLQTLA
I1	P01325	Insulin-1 OS=Mus musculus GN=Ins1 PE=1 SV=1	2	42.37	EDPQVEQLELGGSPGDLQTL			I2	P01325	Insulin-1 OS=Mus musculus GN=Ins1 PE=1 SV=1	2	90.29	DPQVEQLELGGSPGDLQTLA			I3	P01325	Insulin-1 OS=Mus musculus GN=Ins1 PE=1 SV=1	2	93.71	DPQVEQLELGGSPGDLQTLA			I4	P01325	Insulin-1 OS=Mus musculus GN=Ins1 PE=1 SV=1	2	110.89	DPQVEQLELGGSPGDLQTL
I1	P01325	Insulin-1 OS=Mus musculus GN=Ins1 PE=1 SV=1	2	36.59	DPQVEQLELGGSPGDLQTLA			I2	P01325	Insulin-1 OS=Mus musculus GN=Ins1 PE=1 SV=1	2	84.36	VEDPQVEQLELGGSPGDLQT			I3	P01325	Insulin-1 OS=Mus musculus GN=Ins1 PE=1 SV=1	2	87.79	VEDPQVEQLELGGSPGDLQT			I4	P01325	Insulin-1 OS=Mus musculus GN=Ins1 PE=1 SV=1	2	109.15	ELGGSPGDLQTLALEVARQ
I1	P01325	Insulin-1 OS=Mus musculus GN=Ins1 PE=1 SV=1	3	35.58	EVEDPQVEQLELGGSPGDLQ			I2	P01325	Insulin-1 OS=Mus musculus GN=Ins1 PE=1 SV=1	2	71.85	VEDPQVEQLELGGSPGDLQT			I3	P01325	Insulin-1 OS=Mus musculus GN=Ins1 PE=1 SV=1	2	85.86	EVEDPQVEQLELGGSPGDLQ			I4	P01325	Insulin-1 OS=Mus musculus GN=Ins1 PE=1 SV=1	2	96.25	PQVEQLELGGSPGDLQTLA
I1	P01325	Insulin-1 OS=Mus musculus GN=Ins1 PE=1 SV=1	2	29.78	VEDPQVEQLELGGSPGDLQT			I2	P01325	Insulin-1 OS=Mus musculus GN=Ins1 PE=1 SV=1	2	60.7	DPQVEQLELGGSPGDLQTLA			I3	P01325	Insulin-1 OS=Mus musculus GN=Ins1 PE=1 SV=1	2	83.04	LELGGSPGDLQTLALEVARQ			I4	P01325	Insulin-1 OS=Mus musculus GN=Ins1 PE=1 SV=1	2	90.07	VEDPQVEQLELGGSPGDLQ
I1	P01325	Insulin-1 OS=Mus musculus GN=Ins1 PE=1 SV=1	3	28.3	DPQVEQLELGGSPGDLQTLA			I2	P01325	Insulin-1 OS=Mus musculus GN=Ins1 PE=1 SV=1	2	60.68	EDPQVEQLELGGSPGDLQTL			I3	P01325	Insulin-1 OS=Mus musculus GN=Ins1 PE=1 SV=1	2	64.17	VEDPQVEQLELGGSPGDLQT			I4	P01325	Insulin-1 OS=Mus musculus GN=Ins1 PE=1 SV=1	2	62.07	PQVEQLELGGSPGDLQTLA
I1	P01325	Insulin-1 OS=Mus musculus GN=Ins1 PE=1 SV=1	3	27.1	LELGGSPGDLQTLALEVARQ			I2	P01325	Insulin-1 OS=Mus musculus GN=Ins1 PE=1 SV=1	3	53.16	EVEDPQVEQLELGGSPGDLQ			I3	P01325	Insulin-1 OS=Mus musculus GN=Ins1 PE=1 SV=1	2	49.81	EDPQVEQLELGGSPGDLQTL			I4	P01325	Insulin-1 OS=Mus musculus GN=Ins1 PE=1 SV=1	2	60.06	ELGGSPGDLQTLALEVARQ
I1	P01325	Insulin-1 OS=Mus musculus GN=Ins1 PE=1 SV=1	3	24.04	VEDPQVEQLELGGSPGDLQT			I2	P01325	Insulin-1 OS=Mus musculus GN=Ins1 PE=1 SV=1	3	51.23	VEDPQVEQLELGGSPGDLQT			I3	P01325	Insulin-1 OS=Mus musculus GN=Ins1 PE=1 SV=1	2	47.87	EDPQVEQLELGGSPGDLQTL			I4	P01325	Insulin-1 OS=Mus musculus GN=Ins1 PE=1 SV=1	2	52.93	EDPQVEQLELGGSPGDLQT
I1	P01325	Insulin-1 OS=Mus musculus GN=Ins1 PE=1 SV=1	2	23.24	EVEDPQVEQLELGGSPGDLQ			I2	P01325	Insulin-1 OS=Mus musculus GN=Ins1 PE=1 SV=1	2	48.51	DPQVEQLELGGSPGDLQTLA			I3	P01325	Insulin-1 OS=Mus musculus GN=Ins1 PE=1 SV=1	2	44.58	DPQVEQLELGGSPGDLQTLA			I4	P01325	Insulin-1 OS=Mus musculus GN=Ins1 PE=1 SV=1	2	51.14	EVEDPQVEQLELGGSPGDL
I1	P01325	Insulin-1 OS=Mus musculus GN=Ins1 PE=1 SV=1	2	23.15	DPQVEQLELGGSPGDLQTLA			I2	P01325	Insulin-1 OS=Mus musculus GN=Ins1 PE=1 SV=1	2	42.98	DPQVEQLELGGSPGDLQTLA			I3	P01325	Insulin-1 OS=Mus musculus GN=Ins1 PE=1 SV=1	3	44.16	EVEDPQVEQLELGGSPGDLQ			I4	P01325	Insulin-1 OS=Mus musculus GN=Ins1 PE=1 SV=1	2	49.85	VEDPQVEQLELGGSPGDLQ
I1	P01325	Insulin-1 OS=Mus musculus GN=Ins1 PE=1 SV=1	2	20.58	DPQVEQLELGGSPGDLQTLA			I2	P01325	Insulin-1 OS=Mus musculus GN=Ins1 PE=1 SV=1	2	39.58	VEDPQVEQLELGGSPGDLQT			I3	P01325	Insulin-1 OS=Mus musculus GN=Ins1 PE=1 SV=1	2	42.06	VEDPQVEQLELGGSPGDLQT			I4	P01325	Insulin-1 OS=Mus musculus GN=Ins1 PE=1 SV=1	2	47.44	PQVEQLELGGSPGDLQTLA
I1	P01325	Insulin-1 OS=Mus musculus GN=Ins1 PE=1 SV=1	2	124.71	ELGGSPGDLQTLALEVARQ			I2	P01325	Insulin-1 OS=Mus musculus GN=Ins1 PE=1 SV=1	3	39.25	DPQVEQLELGGSPGDLQTLA			I3	P01325	Insulin-1 OS=Mus musculus GN=Ins1 PE=1 SV=1	3	41.89	VEDPQVEQLELGGSPGDLQT			I4	P01325	Insulin-1 OS=Mus musculus GN=Ins1 PE=1 SV=1	2	42.88	EVEDPQVEQLELGGSPGDL
I1	P01325	Insulin-1 OS=Mus musculus GN=Ins1 PE=1 SV=1	2	124.26	ELGGSPGDLQTLALEVARQ			I2	P01325	Insulin-1 OS=Mus musculus GN=Ins1 PE=1 SV=1	3	30.97	EDPQVEQLELGGSPGDLQTL			I3	P01325	Insulin-1 OS=Mus musculus GN=Ins1 PE=1 SV=1	3	40.06	EVEDPQVEQLELGGSPGDLQ			I4	P01325	Insulin-1 OS=Mus musculus GN=Ins1 PE=1 SV=1	3	40.81	ELGGSPGDLQTLALEVARQ
I1	P01325	Insulin-1 OS=Mus musculus GN=Ins1 PE=1 SV=1	2	100.44	PQVEQLELGGSPGDLQTLA			I2	P01325	Insulin-1 OS=Mus musculus GN=Ins1 PE=1 SV=1	2	28.7	EDPQVEQLELGGSPGDLQTL			I3	P01325	Insulin-1 OS=Mus musculus GN=Ins1 PE=1 SV=1	2	40	EDPQVEQLELGGSPGDLQTL			I4	P01325	Insulin-1 OS=Mus musculus GN=Ins1 PE=1 SV=1	2	28.5	EDPQVEQLELGGSPGDLQT
I1	P01325	Insulin-1 OS=Mus musculus GN=Ins1 PE=1 SV=1	2	86.69	DPQVEQLELGGSPGDLQTL			I2	P01325	Insulin-1 OS=Mus musculus GN=Ins1 PE=1 SV=1	3	25.63	VEDPQVEQLELGGSPGDLQT			I3	P01325	Insulin-1 OS=Mus musculus GN=Ins1 PE=1 SV=1	3	33.06	DPQVEQLELGGSPGDLQTLA			I4	P01325	Insulin-1 OS=Mus musculus GN=Ins1 PE=1 SV=1	3	22.39	ELGGSPGDLQTLALEVARQ
I1	P01325	Insulin-1 OS=Mus musculus GN=Ins1 PE=1 SV=1	2	74.82	VEDPQVEQLELGGSPGDLQ			I2	P01325	Insulin-1 OS=Mus musculus GN=Ins1 PE=1 SV=1	2	130.31	PQVEQLELGGSPGDLQTLA			I3	P01325	Insulin-1 OS=Mus musculus GN=Ins1 PE=1 SV=1	2	28.75	DPQVEQLELGGSPGDLQTLA			I4	P01325	Insulin-1 OS=Mus musculus GN=Ins1 PE=1 SV=1	2	95.2	LGGSPGDLQTLALEVARQ
I1	P01325	Insulin-1 OS=Mus musculus GN=Ins1 PE=1 SV=1	2	64.04	QVEQLELGGSPGDLQTLAL			I2	P01325	Insulin-1 OS=Mus musculus GN=Ins1 PE=1 SV=1	2	114.8	DPQVEQLELGGSPGDLQTL			I3	P01325	Insulin-1 OS=Mus musculus GN=Ins1 PE=1 SV=1	3	24.67	VEDPQVEQLELGGSPGDLQT			I4	P01325	Insulin-1 OS=Mus musculus GN=Ins1 PE=1 SV=1	2	93.47	PQVEQLELGGSPGDLQTL
I1	P01325	Insulin-1 OS=Mus musculus GN=Ins1 PE=1 SV=1	3	63.25	ELGGSPGDLQTLALEVARQ			I2	P01325	Insulin-1 OS=Mus musculus GN=Ins1 PE=1 SV=1	2	88.41	VEDPQVEQLELGGSPGDLQ			I3	P01325	Insulin-1 OS=Mus musculus GN=Ins1 PE=1 SV=1	2	117.21	PQVEQLELGGSPGDLQTLA			I4	P01325	Insulin-1 OS=Mus musculus GN=Ins1 PE=1 SV=1	2	89.53	DPQVEQLELGGSPGDLQT
I1	P01325	Insulin-1 OS=Mus musculus GN=Ins1 PE=1 SV=1	3	44.99	DPQVEQLELGGSPGDLQTL			I2	P01325	Insulin-1 OS=Mus musculus GN=Ins1 PE=1 SV=1	2	88.09	ELGGSPGDLQTLALEVARQ			I3	P01325	Insulin-1 OS=Mus musculus GN=Ins1 PE=1 SV=1	2	95.25	DPQVEQLELGGSPGDLQTL			I4	P01325	Insulin-1 OS=Mus musculus GN=Ins1 PE=1 SV=1	2	70.75	VEDPQVEQLELGGSPGDL
I1	P01325	Insulin-1 OS=Mus musculus GN=Ins1 PE=1 SV=1	3	42.37	PQVEQLELGGSPGDLQTLA			I2	P01325	Insulin-1 OS=Mus musculus GN=Ins1 PE=1 SV=1	2	84.08	ELGGSPGDLQTLALEVARQ			I3	P01325	Insulin-1 OS=Mus musculus GN=Ins1 PE=1 SV=1	2	93.23	PQVEQLELGGSPGDLQTLA			I4	P01325	Insulin-1 OS=Mus musculus GN=Ins1 PE=1 SV=1	2	70.55	PQVEQLELGGSPGDLQTL
I1	P01325	Insulin-1 OS=Mus musculus GN=Ins1 PE=1 SV=1	2	42.07	EVEDPQVEQLELGGSPGDL			I2	P01325	Insulin-1 OS=Mus musculus GN=Ins1 PE=1 SV=1	2	69.69	DPQVEQLELGGSPGDLQTL			I3	P01325	Insulin-1 OS=Mus musculus GN=Ins1 PE=1 SV=1	2	90.1	ELGGSPGDLQTLALEVARQ			I4	P01325	Insulin-1 OS=Mus musculus GN=Ins1 PE=1 SV=1	2	65.53	LGGSPGDLQTLALEVARQ
I1	P01325	Insulin-1 OS=Mus musculus GN=Ins1 PE=1 SV=1	2	39.74	EVEDPQVEQLELGGSPGDL			I2	P01325	Insulin-1 OS=Mus musculus GN=Ins1 PE=1 SV=1	2	54.08	PQVEQLELGGSPGDLQTLA			I3	P01325	Insulin-1 OS=Mus musculus GN=Ins1 PE=1 SV=1	2	78.77	DPQVEQLELGGSPGDLQTL			I4	P01325	Insulin-1 OS=Mus musculus GN=Ins1 PE=1 SV=1	2	55.1	VEQLELGGSPGDLQTLAL
I1	P01325	Insulin-1 OS=Mus musculus GN=Ins1 PE=1 SV=1	2	39.59	PQVEQLELGGSPGDLQTLA			I2	P01325	Insulin-1 OS=Mus musculus GN=Ins1 PE=1 SV=1	2	50.67	QVEQLELGGSPGDLQTLAL			I3	P01325	Insulin-1 OS=Mus musculus GN=Ins1 PE=1 SV=1	2	78.28	VEDPQVEQLELGGSPGDLQ			I4	P01325	Insulin-1 OS=Mus musculus GN=Ins1 PE=1 SV=1	2	52.75	DPQVEQLELGGSPGDLQT
I1	P01325	Insulin-1 OS=Mus musculus GN=Ins1 PE=1 SV=1	2	39.36	PQVEQLELGGSPGDLQTLA			I2	P01325	Insulin-1 OS=Mus musculus GN=Ins1 PE=1 SV=1	2	45.52	DPQVEQLELGGSPGDLQTL			I3	P01325	Insulin-1 OS=Mus musculus GN=Ins1 PE=1 SV=1	2	67.05	ELGGSPGDLQTLALEVARQ			I4	P01325	Insulin-1 OS=Mus musculus GN=Ins1 PE=1 SV=1	2	51.06	DPQVEQLELGGSPGDLQT
I1	P01325	Insulin-1 OS=Mus musculus GN=Ins1 PE=1 SV=1	3	38.05	VEDPQVEQLELGGSPGDLQ			I2	P01325	Insulin-1 OS=Mus musculus GN=Ins1 PE=1 SV=1	3	45.03	DPQVEQLELGGSPGDLQTL			I3	P01325	Insulin-1 OS=Mus musculus GN=Ins1 PE=1 SV=1	2	63.5	DPQVEQLELGGSPGDLQTL			I4	P01325	Insulin-1 OS=Mus musculus GN=Ins1 PE=1 SV=1	2	36.54	PQVEQLELGGSPGDLQTL
I1	P01325	Insulin-1 OS=Mus musculus GN=Ins1 PE=1 SV=1	2	36.52	DPQVEQLELGGSPGDLQTL			I2	P01325	Insulin-1 OS=Mus musculus GN=Ins1 PE=1 SV=1	3	43.64	VEDPQVEQLELGGSPGDLQ			I3	P01325	Insulin-1 OS=Mus musculus GN=Ins1 PE=1 SV=1	3	58.04	ELGGSPGDLQTLALEVARQ			I4	P01325	Insulin-1 OS=Mus musculus GN=Ins1 PE=1 SV=1	3	34.57	LGGSPGDLQTLALEVARQ
I1	P01325	Insulin-1 OS=Mus musculus GN=Ins1 PE=1 SV=1	2	30.72	ELGGSPGDLQTLALEVARQ			I2	P01325	Insulin-1 OS=Mus musculus GN=Ins1 PE=1 SV=1	2	40.92	EDPQVEQLELGGSPGDLQT			I3	P01325	Insulin-1 OS=Mus musculus GN=Ins1 PE=1 SV=1	2	56.82	EVEDPQVEQLELGGSPGDL			I4	P01325	Insulin-1 OS=Mus musculus GN=Ins1 PE=1 SV=1	2	32.21	VEDPQVEQLELGGSPGDL
I1	P01325	Insulin-1 OS=Mus musculus GN=Ins1 PE=1 SV=1	3	29.55	VEDPQVEQLELGGSPGDLQ			I2	P01325	Insulin-1 OS=Mus musculus GN=Ins1 PE=1 SV=1	3	38.29	ELGGSPGDLQTLALEVARQ			I3	P01325	Insulin-1 OS=Mus musculus GN=Ins1 PE=1 SV=1	2	55.69	PQVEQLELGGSPGDLQTLA			I4	P01325	Insulin-1 OS=Mus musculus GN=Ins1 PE=1 SV=1	2	28.52	EDPQVEQLELGGSPGDLQ
I1	P01325	Insulin-1 OS=Mus musculus GN=Ins1 PE=1 SV=1	2	26.27	VEDPQVEQLELGGSPGDLQ			I2	P01325	Insulin-1 OS=Mus musculus GN=Ins1 PE=1 SV=1	3	38.12	VEDPQVEQLELGGSPGDLQ			I3	P01325	Insulin-1 OS=Mus musculus GN=Ins1 PE=1 SV=1	2	55.43	QVEQLELGGSPGDLQTLAL			I4	P01325	Insulin-1 OS=Mus musculus GN=Ins1 PE=1 SV=1	2	28.03	VEDPQVEQLELGGSPGDL
I1	P01325	Insulin-1 OS=Mus musculus GN=Ins1 PE=1 SV=1	3	20.92	DPQVEQLELGGSPGDLQTL			I2	P01325	Insulin-1 OS=Mus musculus GN=Ins1 PE=1 SV=1	2	35.12	EVEDPQVEQLELGGSPGDL			I3	P01325	Insulin-1 OS=Mus musculus GN=Ins1 PE=1 SV=1	2	52.66	DPQVEQLELGGSPGDLQTL			I4	P01325	Insulin-1 OS=Mus musculus GN=Ins1 PE=1 SV=1	2	25.64	QVEQLELGGSPGDLQTLA
I1	P01325	Insulin-1 OS=Mus musculus GN=Ins1 PE=1 SV=1	2	115.65	LGGSPGDLQTLALEVARQ			I2	P01325	Insulin-1 OS=Mus musculus GN=Ins1 PE=1 SV=1	2	31.15	PQVEQLELGGSPGDLQTLA			I3	P01325	Insulin-1 OS=Mus musculus GN=Ins1 PE=1 SV=1	3	52.22	PQVEQLELGGSPGDLQTLA			I4	P01325	Insulin-1 OS=Mus musculus GN=Ins1 PE=1 SV=1	2	98.11	PQVEQLELGGSPGDLQT
I1	P01325	Insulin-1 OS=Mus musculus GN=Ins1 PE=1 SV=1	2	99.44	PQVEQLELGGSPGDLQTL			I2	P01325	Insulin-1 OS=Mus musculus GN=Ins1 PE=1 SV=1	2	30.97	VEDPQVEQLELGGSPGDLQ			I3	P01325	Insulin-1 OS=Mus musculus GN=Ins1 PE=1 SV=1	3	48.89	DPQVEQLELGGSPGDLQTL			I4	P01325	Insulin-1 OS=Mus musculus GN=Ins1 PE=1 SV=1	2	91.73	GGSPGDLQTLALEVARQ
I1	P01325	Insulin-1 OS=Mus musculus GN=Ins1 PE=1 SV=1	2	86.64	DPQVEQLELGGSPGDLQT			I2	P01325	Insulin-1 OS=Mus musculus GN=Ins1 PE=1 SV=1	2	30.49	PQVEQLELGGSPGDLQTLA			I3	P01325	Insulin-1 OS=Mus musculus GN=Ins1 PE=1 SV=1	2	48.61	EDPQVEQLELGGSPGDLQT			I4	P01325	Insulin-1 OS=Mus musculus GN=Ins1 PE=1 SV=1	2	55.72	PQVEQLELGGSPGDLQT
I1	P01325	Insulin-1 OS=Mus musculus GN=Ins1 PE=1 SV=1	2	61.63	VEDPQVEQLELGGSPGDL			I2	P01325	Insulin-1 OS=Mus musculus GN=Ins1 PE=1 SV=1	2	25.3	EVEDPQVEQLELGGSPGDL			I3	P01325	Insulin-1 OS=Mus musculus GN=Ins1 PE=1 SV=1	3	41.53	VEDPQVEQLELGGSPGDLQ			I4	P01325	Insulin-1 OS=Mus musculus GN=Ins1 PE=1 SV=1	2	31.16	QVEQLELGGSPGDLQTL	Gln->pyro-Glu (N-term Q)
I1	P01325	Insulin-1 OS=Mus musculus GN=Ins1 PE=1 SV=1	2	54.33	VEQLELGGSPGDLQTLAL			I2	P01325	Insulin-1 OS=Mus musculus GN=Ins1 PE=1 SV=1	2	23.25	EVEDPQVEQLELGGSPGDL			I3	P01325	Insulin-1 OS=Mus musculus GN=Ins1 PE=1 SV=1	2	41.45	VEDPQVEQLELGGSPGDLQ			I4	P01325	Insulin-1 OS=Mus musculus GN=Ins1 PE=1 SV=1	2	80.8	PQVEQLELGGSPGDLQ
I1	P01325	Insulin-1 OS=Mus musculus GN=Ins1 PE=1 SV=1	3	36.02	LGGSPGDLQTLALEVARQ			I2	P01325	Insulin-1 OS=Mus musculus GN=Ins1 PE=1 SV=1	2	21.54	EVEDPQVEQLELGGSPGDL			I3	P01325	Insulin-1 OS=Mus musculus GN=Ins1 PE=1 SV=1	3	36.45	DPQVEQLELGGSPGDLQTL			I4	P01325	Insulin-1 OS=Mus musculus GN=Ins1 PE=1 SV=1	3	47.75	GSPGDLQTLALEVARQ
I1	P01325	Insulin-1 OS=Mus musculus GN=Ins1 PE=1 SV=1	2	34.74	PQVEQLELGGSPGDLQTL			I2	P01325	Insulin-1 OS=Mus musculus GN=Ins1 PE=1 SV=1	3	21.06	DPQVEQLELGGSPGDLQTL			I3	P01325	Insulin-1 OS=Mus musculus GN=Ins1 PE=1 SV=1	2	35.5	EVEDPQVEQLELGGSPGDL			I4	P01325	Insulin-1 OS=Mus musculus GN=Ins1 PE=1 SV=1	2	46.08	QVEQLELGGSPGDLQT	Gln->pyro-Glu (N-term Q)
I1	P01325	Insulin-1 OS=Mus musculus GN=Ins1 PE=1 SV=1	2	34.47	DPQVEQLELGGSPGDLQT			I2	P01325	Insulin-1 OS=Mus musculus GN=Ins1 PE=1 SV=1	2	106.08	DPQVEQLELGGSPGDLQT			I3	P01325	Insulin-1 OS=Mus musculus GN=Ins1 PE=1 SV=1	3	33.35	ELGGSPGDLQTLALEVARQ			I4	P01325	Insulin-1 OS=Mus musculus GN=Ins1 PE=1 SV=1	2	36.52	QVEQLELGGSPGDLQT
I1	P01325	Insulin-1 OS=Mus musculus GN=Ins1 PE=1 SV=1	2	32.38	EVEDPQVEQLELGGSPGD			I2	P01325	Insulin-1 OS=Mus musculus GN=Ins1 PE=1 SV=1	2	82.37	PQVEQLELGGSPGDLQTL			I3	P01325	Insulin-1 OS=Mus musculus GN=Ins1 PE=1 SV=1	2	23.52	EVEDPQVEQLELGGSPGDL			I4	P01325	Insulin-1 OS=Mus musculus GN=Ins1 PE=1 SV=1	2	33.5	PQVEQLELGGSPGDLQ
I1	P01325	Insulin-1 OS=Mus musculus GN=Ins1 PE=1 SV=1	2	20.63	QVEQLELGGSPGDLQTLA			I2	P01325	Insulin-1 OS=Mus musculus GN=Ins1 PE=1 SV=1	2	77.88	VEDPQVEQLELGGSPGDL			I3	P01325	Insulin-1 OS=Mus musculus GN=Ins1 PE=1 SV=1	2	20.88	EDPQVEQLELGGSPGDLQT			I4	P01325	Insulin-1 OS=Mus musculus GN=Ins1 PE=1 SV=1	2	25.31	VEQLELGGSPGDLQTL
I1	P01325	Insulin-1 OS=Mus musculus GN=Ins1 PE=1 SV=1	2	104	GGSPGDLQTLALEVARQ			I2	P01325	Insulin-1 OS=Mus musculus GN=Ins1 PE=1 SV=1	2	65.52	LGGSPGDLQTLALEVARQ			I3	P01325	Insulin-1 OS=Mus musculus GN=Ins1 PE=1 SV=1	2	78.99	LGGSPGDLQTLALEVARQ			I4	P01325	Insulin-1 OS=Mus musculus GN=Ins1 PE=1 SV=1	2	20.54	QVEQLELGGSPGDLQT	Gln->pyro-Glu (N-term Q)
I1	P01325	Insulin-1 OS=Mus musculus GN=Ins1 PE=1 SV=1	2	83.87	GGSPGDLQTLALEVARQ			I2	P01325	Insulin-1 OS=Mus musculus GN=Ins1 PE=1 SV=1	2	57.51	LGGSPGDLQTLALEVARQ			I3	P01325	Insulin-1 OS=Mus musculus GN=Ins1 PE=1 SV=1	2	74.8	PQVEQLELGGSPGDLQTL			I4	P01325	Insulin-1 OS=Mus musculus GN=Ins1 PE=1 SV=1	2	101.2	SPGDLQTLALEVARQ
I1	P01325	Insulin-1 OS=Mus musculus GN=Ins1 PE=1 SV=1	2	79.33	PQVEQLELGGSPGDLQT			I2	P01325	Insulin-1 OS=Mus musculus GN=Ins1 PE=1 SV=1	2	42.43	PQVEQLELGGSPGDLQTL			I3	P01325	Insulin-1 OS=Mus musculus GN=Ins1 PE=1 SV=1	2	72.58	DPQVEQLELGGSPGDLQT			I4	P01325	Insulin-1 OS=Mus musculus GN=Ins1 PE=1 SV=1	2	59.07	PQVEQLELGGSPGDL
I1	P01325	Insulin-1 OS=Mus musculus GN=Ins1 PE=1 SV=1	2	41.4	EQLELGGSPGDLQTLAL			I2	P01325	Insulin-1 OS=Mus musculus GN=Ins1 PE=1 SV=1	2	42.12	PQVEQLELGGSPGDLQTL			I3	P01325	Insulin-1 OS=Mus musculus GN=Ins1 PE=1 SV=1	2	63.02	VEDPQVEQLELGGSPGDL			I4	P01325	Insulin-1 OS=Mus musculus GN=Ins1 PE=1 SV=1	2	36.01	QVEQLELGGSPGDLQ	Gln->pyro-Glu (N-term Q)
I1	P01325	Insulin-1 OS=Mus musculus GN=Ins1 PE=1 SV=1	2	40.16	EVEDPQVEQLELGGSPG			I2	P01325	Insulin-1 OS=Mus musculus GN=Ins1 PE=1 SV=1	2	40.7	DPQVEQLELGGSPGDLQT			I3	P01325	Insulin-1 OS=Mus musculus GN=Ins1 PE=1 SV=1	2	47.46	LGGSPGDLQTLALEVARQ			I4	P01325	Insulin-1 OS=Mus musculus GN=Ins1 PE=1 SV=1	2	33.26	LELGGSPGDLQTLAL
I1	P01325	Insulin-1 OS=Mus musculus GN=Ins1 PE=1 SV=1	3	36.7	GGSPGDLQTLALEVARQ			I2	P01325	Insulin-1 OS=Mus musculus GN=Ins1 PE=1 SV=1	2	34.76	DPQVEQLELGGSPGDLQT			I3	P01325	Insulin-1 OS=Mus musculus GN=Ins1 PE=1 SV=1	2	39.15	PQVEQLELGGSPGDLQTL			I4	P01325	Insulin-1 OS=Mus musculus GN=Ins1 PE=1 SV=1	2	61.8	PGDLQTLALEVARQ
I1	P01325	Insulin-1 OS=Mus musculus GN=Ins1 PE=1 SV=1	3	36.34	PQVEQLELGGSPGDLQT			I2	P01325	Insulin-1 OS=Mus musculus GN=Ins1 PE=1 SV=1	2	34.22	EDPQVEQLELGGSPGDLQ			I3	P01325	Insulin-1 OS=Mus musculus GN=Ins1 PE=1 SV=1	2	37.88	DPQVEQLELGGSPGDLQT			I4	P01325	Insulin-1 OS=Mus musculus GN=Ins1 PE=1 SV=1	2	49.69	GDLQTLALEVARQ
I1	P01325	Insulin-1 OS=Mus musculus GN=Ins1 PE=1 SV=1	2	32.93	DPQVEQLELGGSPGDLQ			I2	P01325	Insulin-1 OS=Mus musculus GN=Ins1 PE=1 SV=1	3	33.71	DPQVEQLELGGSPGDLQT			I3	P01325	Insulin-1 OS=Mus musculus GN=Ins1 PE=1 SV=1	3	35.02	LGGSPGDLQTLALEVARQ			I4	P01325	Insulin-1 OS=Mus musculus GN=Ins1 PE=1 SV=1	2	21.56	EVEDPQVEQLELG
I1	P01325	Insulin-1 OS=Mus musculus GN=Ins1 PE=1 SV=1	2	31.3	EQLELGGSPGDLQTLAL			I2	P01325	Insulin-1 OS=Mus musculus GN=Ins1 PE=1 SV=1	3	30.59	DPQVEQLELGGSPGDLQT			I3	P01325	Insulin-1 OS=Mus musculus GN=Ins1 PE=1 SV=1	2	34.11	DPQVEQLELGGSPGDLQT			I4	P01325	Insulin-1 OS=Mus musculus GN=Ins1 PE=1 SV=1	2	73.54	DLQTLALEVARQ
I1	P01325	Insulin-1 OS=Mus musculus GN=Ins1 PE=1 SV=1	2	26.83	DPQVEQLELGGSPGDLQ			I2	P01325	Insulin-1 OS=Mus musculus GN=Ins1 PE=1 SV=1	2	26.68	VEDPQVEQLELGGSPGDL			I3	P01325	Insulin-1 OS=Mus musculus GN=Ins1 PE=1 SV=1	2	31.41	VEDPQVEQLELGGSPGDL			I4	P01325	Insulin-1 OS=Mus musculus GN=Ins1 PE=1 SV=1	2	32.98	LELGGSPGDLQT
I1	P01325	Insulin-1 OS=Mus musculus GN=Ins1 PE=1 SV=1	2	25.73	EQLELGGSPGDLQTLAL			I2	P01325	Insulin-1 OS=Mus musculus GN=Ins1 PE=1 SV=1	2	25.01	QVEQLELGGSPGDLQTLA			I3	P01325	Insulin-1 OS=Mus musculus GN=Ins1 PE=1 SV=1	3	30.95	PQVEQLELGGSPGDLQTL			I4	P01325	Insulin-1 OS=Mus musculus GN=Ins1 PE=1 SV=1	2	28.49	GGSPGDLQTLAL
I1	P01325	Insulin-1 OS=Mus musculus GN=Ins1 PE=1 SV=1	2	100.65	GSPGDLQTLALEVARQ			I2	P01325	Insulin-1 OS=Mus musculus GN=Ins1 PE=1 SV=1	2	24.01	EDPQVEQLELGGSPGDLQ			I3	P01325	Insulin-1 OS=Mus musculus GN=Ins1 PE=1 SV=1	2	26.56	VEDPQVEQLELGGSPGDL			I4	P01325	Insulin-1 OS=Mus musculus GN=Ins1 PE=1 SV=1	2	45.38	LQTLALEVARQ
I1	P01325	Insulin-1 OS=Mus musculus GN=Ins1 PE=1 SV=1	2	67.67	GSPGDLQTLALEVARQ			I2	P01325	Insulin-1 OS=Mus musculus GN=Ins1 PE=1 SV=1	2	21.85	QVEQLELGGSPGDLQTLA			I3	P01325	Insulin-1 OS=Mus musculus GN=Ins1 PE=1 SV=1	2	92.48	PQVEQLELGGSPGDLQT			I4	P01325	Insulin-1 OS=Mus musculus GN=Ins1 PE=1 SV=1	2	35.67	LQTLALEVARQ
I1	P01325	Insulin-1 OS=Mus musculus GN=Ins1 PE=1 SV=1	2	33.47	DPQVEQLELGGSPGDL			I2	P01325	Insulin-1 OS=Mus musculus GN=Ins1 PE=1 SV=1	2	101.65	PQVEQLELGGSPGDLQT			I3	P01325	Insulin-1 OS=Mus musculus GN=Ins1 PE=1 SV=1	2	61.83	GGSPGDLQTLALEVARQ			I4	P01325	Insulin-1 OS=Mus musculus GN=Ins1 PE=1 SV=1	2	40.85	QTLALEVARQ
I1	P01325	Insulin-1 OS=Mus musculus GN=Ins1 PE=1 SV=1	2	29.01	VEQLELGGSPGDLQTL			I2	P01325	Insulin-1 OS=Mus musculus GN=Ins1 PE=1 SV=1	2	59.01	DPQVEQLELGGSPGDLQ			I3	P01325	Insulin-1 OS=Mus musculus GN=Ins1 PE=1 SV=1	2	53.03	PQVEQLELGGSPGDLQT			I4	P01325	Insulin-1 OS=Mus musculus GN=Ins1 PE=1 SV=1	2	29.3	LGGSPGDLQT
I1	P01325	Insulin-1 OS=Mus musculus GN=Ins1 PE=1 SV=1	2	27.32	PQVEQLELGGSPGDLQ			I2	P01325	Insulin-1 OS=Mus musculus GN=Ins1 PE=1 SV=1	2	54.3	PQVEQLELGGSPGDLQT			I3	P01325	Insulin-1 OS=Mus musculus GN=Ins1 PE=1 SV=1	2	51.76	DPQVEQLELGGSPGDLQ			I4	P01325	Insulin-1 OS=Mus musculus GN=Ins1 PE=1 SV=1	2	58.47	TLALEVARQ
I1	P01325	Insulin-1 OS=Mus musculus GN=Ins1 PE=1 SV=1	2	20.84	QVEQLELGGSPGDLQT			I2	P01325	Insulin-1 OS=Mus musculus GN=Ins1 PE=1 SV=1	2	52.56	PQVEQLELGGSPGDLQT			I3	P01325	Insulin-1 OS=Mus musculus GN=Ins1 PE=1 SV=1	2	48.01	DPQVEQLELGGSPGDLQ			I4	P01325	Insulin-1 OS=Mus musculus GN=Ins1 PE=1 SV=1	2	37	EVEDPQVEQ
I1	P01325	Insulin-1 OS=Mus musculus GN=Ins1 PE=1 SV=1	2	20.82	PQVEQLELGGSPGDLQ	Amidated (C-term)		I2	P01325	Insulin-1 OS=Mus musculus GN=Ins1 PE=1 SV=1	3	46.86	GGSPGDLQTLALEVARQ			I3	P01325	Insulin-1 OS=Mus musculus GN=Ins1 PE=1 SV=1	2	46.54	QVEQLELGGSPGDLQTL	Gln->pyro-Glu (N-term Q)		I4	P01325	Insulin-1 OS=Mus musculus GN=Ins1 PE=1 SV=1	2	56.01	LALEVARQ
I1	P01325	Insulin-1 OS=Mus musculus GN=Ins1 PE=1 SV=1	2	20.48	PQVEQLELGGSPGDLQ			I2	P01325	Insulin-1 OS=Mus musculus GN=Ins1 PE=1 SV=1	2	46.14	GGSPGDLQTLALEVARQ			I3	P01325	Insulin-1 OS=Mus musculus GN=Ins1 PE=1 SV=1	2	39.44	QVEQLELGGSPGDLQTL	Gln->pyro-Glu (N-term Q)		I4	P01325	Insulin-1 OS=Mus musculus GN=Ins1 PE=1 SV=1	2	33.77	LALEVARQ
I1	P01325	Insulin-1 OS=Mus musculus GN=Ins1 PE=1 SV=1	2	99.15	SPGDLQTLALEVARQ			I2	P01325	Insulin-1 OS=Mus musculus GN=Ins1 PE=1 SV=1	2	41.1	EQLELGGSPGDLQTLAL			I3	P01325	Insulin-1 OS=Mus musculus GN=Ins1 PE=1 SV=1	3	31.32	GGSPGDLQTLALEVARQ			I4	P01326	Insulin-2 OS=Mus musculus GN=Ins2 PE=1 SV=1	4	27.39	FVKQHLCGSHLVEALYLVCGERGFFYTPMSRREVEDPQVAQLELGGGPGAGDLQTLA	Amidated (C-term)
I1	P01325	Insulin-1 OS=Mus musculus GN=Ins1 PE=1 SV=1	2	76.02	SPGDLQTLALEVARQ			I2	P01325	Insulin-1 OS=Mus musculus GN=Ins1 PE=1 SV=1	2	35.74	VEQLELGGSPGDLQTLA			I3	P01325	Insulin-1 OS=Mus musculus GN=Ins1 PE=1 SV=1	2	30.91	VEQLELGGSPGDLQTLA			I4	P01326	Insulin-2 OS=Mus musculus GN=Ins2 PE=1 SV=1	4	58.07	EVEDPQVAQLELGGGPGAGDLQTLALEVAQQKRGIVDQCCTSICSLYQLE	Amidated (C-term); 3 Half Cystein (C)
I1	P01325	Insulin-1 OS=Mus musculus GN=Ins1 PE=1 SV=1	2	54.34	LELGGSPGDLQTLAL			I2	P01325	Insulin-1 OS=Mus musculus GN=Ins1 PE=1 SV=1	2	34.66	DPQVEQLELGGSPGDLQ			I3	P01325	Insulin-1 OS=Mus musculus GN=Ins1 PE=1 SV=1	2	28.55	EQLELGGSPGDLQTLAL			I4	P01326	Insulin-2 OS=Mus musculus GN=Ins2 PE=1 SV=1	4	53.21	EVEDPQVAQLELGGGPGAGDLQTLALEVAQQKRGIVDQCCTSICSLYQLE	Amidated (C-term); 3 Half Cystein (C)
I1	P01325	Insulin-1 OS=Mus musculus GN=Ins1 PE=1 SV=1	2	45.13	VEQLELGGSPGDLQT			I2	P01325	Insulin-1 OS=Mus musculus GN=Ins1 PE=1 SV=1	3	31.72	PQVEQLELGGSPGDLQT			I3	P01325	Insulin-1 OS=Mus musculus GN=Ins1 PE=1 SV=1	2	59.96	PQVEQLELGGSPGDLQ			I4	P01326	Insulin-2 OS=Mus musculus GN=Ins2 PE=1 SV=1	4	45.13	EVEDPQVAQLELGGGPGAGDLQTLALEVAQQKRGIVDQCCTSICSLYQLE	Amidated (C-term); Half Cystein (C)
I1	P01325	Insulin-1 OS=Mus musculus GN=Ins1 PE=1 SV=1	2	42.81	PQVEQLELGGSPGDL			I2	P01325	Insulin-1 OS=Mus musculus GN=Ins1 PE=1 SV=1	2	21.8	EQLELGGSPGDLQTLAL			I3	P01325	Insulin-1 OS=Mus musculus GN=Ins1 PE=1 SV=1	2	57.28	GSPGDLQTLALEVARQ			I4	P01326	Insulin-2 OS=Mus musculus GN=Ins2 PE=1 SV=1	3	57.5	EALYLVCGERGFFYTPMSRREVEDPQVAQLELGGGPGAGDLQTL	Oxidation (M)
I1	P01325	Insulin-1 OS=Mus musculus GN=Ins1 PE=1 SV=1	2	20.85	VEQLELGGSPGDLQT			I2	P01325	Insulin-1 OS=Mus musculus GN=Ins1 PE=1 SV=1	2	21.27	QVEQLELGGSPGDLQTL	Gln->pyro-Glu (N-term Q)		I3	P01325	Insulin-1 OS=Mus musculus GN=Ins1 PE=1 SV=1	2	35.81	QVEQLELGGSPGDLQT	Gln->pyro-Glu (N-term Q)		I4	P01326	Insulin-2 OS=Mus musculus GN=Ins2 PE=1 SV=1	3	51.11	EALYLVCGERGFFYTPMSRREVEDPQVAQLELGGGPGAGDLQTL	Oxidation (M)
I1	P01325	Insulin-1 OS=Mus musculus GN=Ins1 PE=1 SV=1	2	33.1	PGDLQTLALEVARQ			I2	P01325	Insulin-1 OS=Mus musculus GN=Ins1 PE=1 SV=1	2	83.84	PQVEQLELGGSPGDLQ			I3	P01325	Insulin-1 OS=Mus musculus GN=Ins1 PE=1 SV=1	2	32.64	VEQLELGGSPGDLQTL			I4	P01326	Insulin-2 OS=Mus musculus GN=Ins2 PE=1 SV=1	3	47.94	EALYLVCGERGFFYTPMSRREVEDPQVAQLELGGGPGAGDLQTL	Oxidation (M)
I1	P01325	Insulin-1 OS=Mus musculus GN=Ins1 PE=1 SV=1	2	27.92	VEQLELGGSPGDLQ			I2	P01325	Insulin-1 OS=Mus musculus GN=Ins1 PE=1 SV=1	2	48.61	PQVEQLELGGSPGDLQ			I3	P01325	Insulin-1 OS=Mus musculus GN=Ins1 PE=1 SV=1	2	32.36	QLELGGSPGDLQTLAL			I4	P01326	Insulin-2 OS=Mus musculus GN=Ins2 PE=1 SV=1	3	45.19	EALYLVCGERGFFYTPMSRREVEDPQVAQLELGGGPGAGDLQTL	Oxidation (M)
I1	P01325	Insulin-1 OS=Mus musculus GN=Ins1 PE=1 SV=1	2	35.82	PQVEQLELGGSPG			I2	P01325	Insulin-1 OS=Mus musculus GN=Ins1 PE=1 SV=1	2	45.17	QVEQLELGGSPGDLQT	Gln->pyro-Glu (N-term Q)		I3	P01325	Insulin-1 OS=Mus musculus GN=Ins1 PE=1 SV=1	2	31.07	DPQVEQLELGGSPGDL			I4	P01326	Insulin-2 OS=Mus musculus GN=Ins2 PE=1 SV=1	3	44.74	EALYLVCGERGFFYTPMSRREVEDPQVAQLELGGGPGAGDLQTL	Oxidation (M)
I1	P01325	Insulin-1 OS=Mus musculus GN=Ins1 PE=1 SV=1	2	33.04	LGGSPGDLQTLAL			I2	P01325	Insulin-1 OS=Mus musculus GN=Ins1 PE=1 SV=1	2	36.97	GSPGDLQTLALEVARQ			I3	P01325	Insulin-1 OS=Mus musculus GN=Ins1 PE=1 SV=1	3	28.36	GSPGDLQTLALEVARQ			I4	P01326	Insulin-2 OS=Mus musculus GN=Ins2 PE=1 SV=1	3	42.75	EALYLVCGERGFFYTPMSRREVEDPQVAQLELGGGPGAGDLQTL	Oxidation (M)
I1	P01325	Insulin-1 OS=Mus musculus GN=Ins1 PE=1 SV=1	2	28.78	GDLQTLALEVARQ			I2	P01325	Insulin-1 OS=Mus musculus GN=Ins1 PE=1 SV=1	2	23.9	QVEQLELGGSPGDLQT	Gln->pyro-Glu (N-term Q)		I3	P01325	Insulin-1 OS=Mus musculus GN=Ins1 PE=1 SV=1	2	88.4	PQVEQLELGGSPGDL			I4	P01326	Insulin-2 OS=Mus musculus GN=Ins2 PE=1 SV=1	3	40.82	EALYLVCGERGFFYTPMSRREVEDPQVAQLELGGGPGAGDLQTL	Oxidation (M)
I1	P01325	Insulin-1 OS=Mus musculus GN=Ins1 PE=1 SV=1	2	24.34	QLELGGSPGDLQT	Gln->pyro-Glu (N-term Q)		I2	P01325	Insulin-1 OS=Mus musculus GN=Ins1 PE=1 SV=1	2	80.23	PQVEQLELGGSPGDL			I3	P01325	Insulin-1 OS=Mus musculus GN=Ins1 PE=1 SV=1	2	61.39	VEQLELGGSPGDLQT			I4	P01326	Insulin-2 OS=Mus musculus GN=Ins2 PE=1 SV=1	3	23.87	ALYLVCGERGFFYTPMSRREVEDPQVAQLELGGGPGAGDLQTL	Oxidation (M); Half Cystein (C)
I1	P01325	Insulin-1 OS=Mus musculus GN=Ins1 PE=1 SV=1	2	23.34	EVEDPQVEQLELG			I2	P01325	Insulin-1 OS=Mus musculus GN=Ins1 PE=1 SV=1	2	78.27	SPGDLQTLALEVARQ			I3	P01325	Insulin-1 OS=Mus musculus GN=Ins1 PE=1 SV=1	2	31.63	LELGGSPGDLQTLAL			I4	P01326	Insulin-2 OS=Mus musculus GN=Ins2 PE=1 SV=1	4	36.23	VCGERGFFYTPMSRREVEDPQVAQLELGGGPGAGDLQ	Acetyl (N-term); Oxidation (M)
I1	P01325	Insulin-1 OS=Mus musculus GN=Ins1 PE=1 SV=1	2	76.19	DLQTLALEVARQ			I2	P01325	Insulin-1 OS=Mus musculus GN=Ins1 PE=1 SV=1	2	40.72	LELGGSPGDLQTLAL			I3	P01325	Insulin-1 OS=Mus musculus GN=Ins1 PE=1 SV=1	2	26.27	PQVEQLELGGSPGDL			I4	P01326	Insulin-2 OS=Mus musculus GN=Ins2 PE=1 SV=1	2	88.46	EVEDPQVAQLELGGGPGAGDLQTLALEVAQQ
I1	P01325	Insulin-1 OS=Mus musculus GN=Ins1 PE=1 SV=1	2	63.58	DLQTLALEVARQ			I2	P01325	Insulin-1 OS=Mus musculus GN=Ins1 PE=1 SV=1	2	33.29	QVEQLELGGSPGDLQ	Gln->pyro-Glu (N-term Q)		I3	P01325	Insulin-1 OS=Mus musculus GN=Ins1 PE=1 SV=1	2	25.59	VEQLELGGSPGDLQT			I4	P01326	Insulin-2 OS=Mus musculus GN=Ins2 PE=1 SV=1	2	83.75	EVEDPQVAQLELGGGPGAGDLQTLALEVAQQ
I1	P01325	Insulin-1 OS=Mus musculus GN=Ins1 PE=1 SV=1	2	40.14	EVEDPQVEQLEL			I2	P01325	Insulin-1 OS=Mus musculus GN=Ins1 PE=1 SV=1	2	32.62	VEQLELGGSPGDLQT			I3	P01325	Insulin-1 OS=Mus musculus GN=Ins1 PE=1 SV=1	2	22.76	SPGDLQTLALEVARQ			I4	P01326	Insulin-2 OS=Mus musculus GN=Ins2 PE=1 SV=1	2	71.89	EVEDPQVAQLELGGGPGAGDLQTLALEVAQQ
I1	P01325	Insulin-1 OS=Mus musculus GN=Ins1 PE=1 SV=1	2	26.53	VEDPQVEQLELG			I2	P01325	Insulin-1 OS=Mus musculus GN=Ins1 PE=1 SV=1	2	29.59	VEQLELGGSPGDLQT			I3	P01325	Insulin-1 OS=Mus musculus GN=Ins1 PE=1 SV=1	2	22.48	LELGGSPGDLQTLAL			I4	P01326	Insulin-2 OS=Mus musculus GN=Ins2 PE=1 SV=1	2	68.36	EVEDPQVAQLELGGGPGAGDLQTLALEVAQQ
I1	P01325	Insulin-1 OS=Mus musculus GN=Ins1 PE=1 SV=1	2	49.99	LQTLALEVARQ			I2	P01325	Insulin-1 OS=Mus musculus GN=Ins1 PE=1 SV=1	2	21.83	QVEQLELGGSPGDLQ			I3	P01325	Insulin-1 OS=Mus musculus GN=Ins1 PE=1 SV=1	2	28.69	VEQLELGGSPGDLQ			I4	P01326	Insulin-2 OS=Mus musculus GN=Ins2 PE=1 SV=1	2	60.76	EVEDPQVAQLELGGGPGAGDLQTLALEVAQQ
I1	P01325	Insulin-1 OS=Mus musculus GN=Ins1 PE=1 SV=1	2	27.08	LQTLALEVARQ			I2	P01325	Insulin-1 OS=Mus musculus GN=Ins1 PE=1 SV=1	2	68.46	VEQLELGGSPGDLQ			I3	P01325	Insulin-1 OS=Mus musculus GN=Ins1 PE=1 SV=1	2	26.67	QVEQLELGGSPGDL			I4	P01326	Insulin-2 OS=Mus musculus GN=Ins2 PE=1 SV=1	3	57.09	EVEDPQVAQLELGGGPGAGDLQTLALEVAQQ
I1	P01325	Insulin-1 OS=Mus musculus GN=Ins1 PE=1 SV=1	2	46.98	QTLALEVARQ			I2	P01325	Insulin-1 OS=Mus musculus GN=Ins1 PE=1 SV=1	2	37.49	QVEQLELGGSPGDL			I3	P01325	Insulin-1 OS=Mus musculus GN=Ins1 PE=1 SV=1	2	25.26	ELGGSPGDLQTLAL			I4	P01326	Insulin-2 OS=Mus musculus GN=Ins2 PE=1 SV=1	3	56.85	EVEDPQVAQLELGGGPGAGDLQTLALEVAQQ
I1	P01325	Insulin-1 OS=Mus musculus GN=Ins1 PE=1 SV=1	2	25.42	SPGDLQTLAL			I2	P01325	Insulin-1 OS=Mus musculus GN=Ins1 PE=1 SV=1	2	22.49	PGDLQTLALEVARQ			I3	P01325	Insulin-1 OS=Mus musculus GN=Ins1 PE=1 SV=1	2	21.73	QVEQLELGGSPGDL	Gln->pyro-Glu (N-term Q)		I4	P01326	Insulin-2 OS=Mus musculus GN=Ins2 PE=1 SV=1	3	55.61	EVEDPQVAQLELGGGPGAGDLQTLALEVAQQ
I1	P01325	Insulin-1 OS=Mus musculus GN=Ins1 PE=1 SV=1	2	24.9	QTLALEVARQ			I2	P01325	Insulin-1 OS=Mus musculus GN=Ins1 PE=1 SV=1	2	25.9	QLELGGSPGDLQT	Gln->pyro-Glu (N-term Q)		I3	P01325	Insulin-1 OS=Mus musculus GN=Ins1 PE=1 SV=1	2	41.64	GDLQTLALEVARQ			I4	P01326	Insulin-2 OS=Mus musculus GN=Ins2 PE=1 SV=1	4	50.56	EVEDPQVAQLELGGGPGAGDLQTLALEVAQQ
I1	P01325	Insulin-1 OS=Mus musculus GN=Ins1 PE=1 SV=1	2	45.93	TLALEVARQ			I2	P01325	Insulin-1 OS=Mus musculus GN=Ins1 PE=1 SV=1	2	21.52	QLELGGSPGDLQT	Gln->pyro-Glu (N-term Q)		I3	P01325	Insulin-1 OS=Mus musculus GN=Ins1 PE=1 SV=1	2	22.63	QLELGGSPGDLQT	Gln->pyro-Glu (N-term Q)		I4	P01326	Insulin-2 OS=Mus musculus GN=Ins2 PE=1 SV=1	4	50.5	EVEDPQVAQLELGGGPGAGDLQTLALEVAQQ
I1	P01325	Insulin-1 OS=Mus musculus GN=Ins1 PE=1 SV=1	2	33.09	EVEDPQVEQ			I2	P01325	Insulin-1 OS=Mus musculus GN=Ins1 PE=1 SV=1	2	21.13	VEQLELGGSPGDL			I3	P01325	Insulin-1 OS=Mus musculus GN=Ins1 PE=1 SV=1	2	38.33	LELGGSPGDLQT			I4	P01326	Insulin-2 OS=Mus musculus GN=Ins2 PE=1 SV=1	3	49.84	EVEDPQVAQLELGGGPGAGDLQTLALEVAQQ
I1	P01325	Insulin-1 OS=Mus musculus GN=Ins1 PE=1 SV=1	2	51.59	LALEVARQ			I2	P01325	Insulin-1 OS=Mus musculus GN=Ins1 PE=1 SV=1	2	40.37	LELGGSPGDLQT			I3	P01325	Insulin-1 OS=Mus musculus GN=Ins1 PE=1 SV=1	2	27.71	GGSPGDLQTLAL			I4	P01326	Insulin-2 OS=Mus musculus GN=Ins2 PE=1 SV=1	3	49.28	EVEDPQVAQLELGGGPGAGDLQTLALEVAQQ
I1	P01325	Insulin-1 OS=Mus musculus GN=Ins1 PE=1 SV=1	2	46.43	LALEVARQ			I2	P01325	Insulin-1 OS=Mus musculus GN=Ins1 PE=1 SV=1	2	23.04	ELGGSPGDLQTL			I3	P01325	Insulin-1 OS=Mus musculus GN=Ins1 PE=1 SV=1	2	61.48	LQTLALEVARQ			I4	P01326	Insulin-2 OS=Mus musculus GN=Ins2 PE=1 SV=1	2	27.8	EVEDPQVAQLELGGGPGAGDLQTLALEVAQQ
I1	P01325	Insulin-1 OS=Mus musculus GN=Ins1 PE=1 SV=1	2	22.07	LALEVARQ			I2	P01325	Insulin-1 OS=Mus musculus GN=Ins1 PE=1 SV=1	2	57.28	LQTLALEVARQ			I3	P01325	Insulin-1 OS=Mus musculus GN=Ins1 PE=1 SV=1	2	49.18	LQTLALEVARQ			I4	P01326	Insulin-2 OS=Mus musculus GN=Ins2 PE=1 SV=1	3	46.83	EVEDPQVAQLELGGGPGAGDLQTLALEVAQ
I1	P01325	Insulin-1 OS=Mus musculus GN=Ins1 PE=1 SV=1	2	40.1	ALEVARQ			I2	P01325	Insulin-1 OS=Mus musculus GN=Ins1 PE=1 SV=1	2	34.97	LQTLALEVARQ			I3	P01325	Insulin-1 OS=Mus musculus GN=Ins1 PE=1 SV=1	2	26.68	ELGGSPGDLQT			I4	P01326	Insulin-2 OS=Mus musculus GN=Ins2 PE=1 SV=1	2	46.77	EVEDPQVAQLELGGGPGAGDLQTLALEVAQ
I1	P01325	Insulin-1 OS=Mus musculus GN=Ins1 PE=1 SV=1	2	37.33	ALEVARQ			I2	P01325	Insulin-1 OS=Mus musculus GN=Ins1 PE=1 SV=1	2	23.12	LQTLALEVARQ			I3	P01325	Insulin-1 OS=Mus musculus GN=Ins1 PE=1 SV=1	2	41.75	QTLALEVARQ			I4	P01326	Insulin-2 OS=Mus musculus GN=Ins2 PE=1 SV=1	2	36.05	EVEDPQVAQLELGGGPGAGDLQTLALEVAQ	Amidated (C-term)
I1	P01326	Insulin-2 OS=Mus musculus GN=Ins2 PE=1 SV=1	5	23.66	HPTQAFVKQHLCGSHLVEALYLVCGERGFFYTPMSRREVEDPQVAQLELGGGPGAGDLQTLA	Acetyl (N-term); Oxidation (M); Half Cystein (C)		I2	P01325	Insulin-1 OS=Mus musculus GN=Ins1 PE=1 SV=1	2	24.62	QTLALEVARQ			I3	P01325	Insulin-1 OS=Mus musculus GN=Ins1 PE=1 SV=1	2	20.59	LGGSPGDLQT			I4	P01326	Insulin-2 OS=Mus musculus GN=Ins2 PE=1 SV=1	3	34.06	VEDPQVAQLELGGGPGAGDLQTLALEVAQQ
I1	P01326	Insulin-2 OS=Mus musculus GN=Ins2 PE=1 SV=1	5	22.32	HPTQAFVKQHLCGSHLVEALYLVCGERGFFYTPMSRREVEDPQVAQLELGGGPGAGDLQTLA	Acetyl (N-term); Oxidation (M)		I2	P01325	Insulin-1 OS=Mus musculus GN=Ins1 PE=1 SV=1	2	23.51	LGGSPGDLQT			I3	P01325	Insulin-1 OS=Mus musculus GN=Ins1 PE=1 SV=1	2	64.76	TLALEVARQ			I4	P01326	Insulin-2 OS=Mus musculus GN=Ins2 PE=1 SV=1	2	63.37	EVEDPQVAQLELGGGPGAGDLQTLALEVA	Amidated (C-term)
I1	P01326	Insulin-2 OS=Mus musculus GN=Ins2 PE=1 SV=1	4	39.16	QHLCGSHLVEALYLVCGERGFFYTPMSRREVEDPQVAQLELGGGPGAGDLQTL			I2	P01325	Insulin-1 OS=Mus musculus GN=Ins1 PE=1 SV=1	2	23.51	QTLALEVARQ			I3	P01325	Insulin-1 OS=Mus musculus GN=Ins1 PE=1 SV=1	2	40.93	EVEDPQVEQ			I4	P01326	Insulin-2 OS=Mus musculus GN=Ins2 PE=1 SV=1	3	56.25	EVEDPQVAQLELGGGPGAGDLQTLALEVA	Amidated (C-term)
I1	P01326	Insulin-2 OS=Mus musculus GN=Ins2 PE=1 SV=1	3	29.5	EVEDPQVAQLELGGGPGAGDLQTLALEVAQQKRGIVDQCCTSICS	Amidated (C-term); 2 Half Cystein (C)		I2	P01325	Insulin-1 OS=Mus musculus GN=Ins1 PE=1 SV=1	2	49.83	TLALEVARQ			I3	P01325	Insulin-1 OS=Mus musculus GN=Ins1 PE=1 SV=1	2	27.57	EVEDPQVEQ			I4	P01326	Insulin-2 OS=Mus musculus GN=Ins2 PE=1 SV=1	2	53.94	EVEDPQVAQLELGGGPGAGDLQTLALEVA
I1	P01326	Insulin-2 OS=Mus musculus GN=Ins2 PE=1 SV=1	4	21.19	EALYLVCGERGFFYTPMSRREVEDPQVAQLELGGGPGAGDLQTLA	Oxidation (M)		I2	P01325	Insulin-1 OS=Mus musculus GN=Ins1 PE=1 SV=1	2	63.65	LALEVARQ			I3	P01325	Insulin-1 OS=Mus musculus GN=Ins1 PE=1 SV=1	2	61.01	LALEVARQ			I4	P01326	Insulin-2 OS=Mus musculus GN=Ins2 PE=1 SV=1	2	37.62	EVEDPQVAQLELGGGPGAGDLQTLALEVA	Amidated (C-term)
I1	P01326	Insulin-2 OS=Mus musculus GN=Ins2 PE=1 SV=1	3	20.79	EALYLVCGERGFFYTPMSRREVEDPQVAQLELGGGPGAGDLQTLA	Oxidation (M)		I2	P01325	Insulin-1 OS=Mus musculus GN=Ins1 PE=1 SV=1	2	61.91	LALEVARQ			I3	P01325	Insulin-1 OS=Mus musculus GN=Ins1 PE=1 SV=1	2	59.33	LALEVARQ			I4	P01326	Insulin-2 OS=Mus musculus GN=Ins2 PE=1 SV=1	3	35.46	EVEDPQVAQLELGGGPGAGDLQTLALEVA	Amidated (C-term)
I1	P01326	Insulin-2 OS=Mus musculus GN=Ins2 PE=1 SV=1	3	44.25	EALYLVCGERGFFYTPMSRREVEDPQVAQLELGGGPGAGDLQTL	Oxidation (M)		I2	P01325	Insulin-1 OS=Mus musculus GN=Ins1 PE=1 SV=1	2	42.07	LALEVARQ			I3	P01325	Insulin-1 OS=Mus musculus GN=Ins1 PE=1 SV=1	2	40.4	ALEVARQ			I4	P01326	Insulin-2 OS=Mus musculus GN=Ins2 PE=1 SV=1	2	31.47	EVEDPQVAQLELGGGPGAGDLQTLALEVA	Amidated (C-term)
I1	P01326	Insulin-2 OS=Mus musculus GN=Ins2 PE=1 SV=1	3	43.26	EALYLVCGERGFFYTPMSRREVEDPQVAQLELGGGPGAGDLQTL	Oxidation (M)		I2	P01325	Insulin-1 OS=Mus musculus GN=Ins1 PE=1 SV=1	2	38.2	LALEVARQ			I3	P01325	Insulin-1 OS=Mus musculus GN=Ins1 PE=1 SV=1	2	39.3	ALEVARQ			I4	P01326	Insulin-2 OS=Mus musculus GN=Ins2 PE=1 SV=1	2	79.26	EVEDPQVAQLELGGGPGAGDLQTLALEV	Amidated (C-term)
I1	P01326	Insulin-2 OS=Mus musculus GN=Ins2 PE=1 SV=1	3	40.51	EALYLVCGERGFFYTPMSRREVEDPQVAQLELGGGPGAGDLQTL	Oxidation (M)		I2	P01325	Insulin-1 OS=Mus musculus GN=Ins1 PE=1 SV=1	2	35.05	ALEVARQ			I3	P01326	Insulin-2 OS=Mus musculus GN=Ins2 PE=1 SV=1	4	28.34	ESHPTQAFVKQHLCGSHLVEALYLVCGERGFFYTPMSRREVEDPQVAQLELGGGPGAGDLQTL	Oxidation (M); 2 Half Cystein (C)		I4	P01326	Insulin-2 OS=Mus musculus GN=Ins2 PE=1 SV=1	3	52.91	EVEDPQVAQLELGGGPGAGDLQTLALEV	Amidated (C-term)
I1	P01326	Insulin-2 OS=Mus musculus GN=Ins2 PE=1 SV=1	3	39.92	EALYLVCGERGFFYTPMSRREVEDPQVAQLELGGGPGAGDLQTL	Oxidation (M)		I2	P01325	Insulin-1 OS=Mus musculus GN=Ins1 PE=1 SV=1	2	27.8	ALEVARQ			I3	P01326	Insulin-2 OS=Mus musculus GN=Ins2 PE=1 SV=1	4	25.12	QHLCGSHLVEALYLVCGERGFFYTPMSRREVEDPQVAQLELGGGPGAGDLQTL			I4	P01326	Insulin-2 OS=Mus musculus GN=Ins2 PE=1 SV=1	3	49.88	EVEDPQVAQLELGGGPGAGDLQTLALEV
I1	P01326	Insulin-2 OS=Mus musculus GN=Ins2 PE=1 SV=1	3	38.56	EALYLVCGERGFFYTPMSRREVEDPQVAQLELGGGPGAGDLQTL	Oxidation (M)		I2	P01325	Insulin-1 OS=Mus musculus GN=Ins1 PE=1 SV=1	2	22.37	ALEVARQ			I3	P01326	Insulin-2 OS=Mus musculus GN=Ins2 PE=1 SV=1	3	29.73	VEALYLVCGERGFFYTPMSRREVEDPQVAQLELGGGPGAGDLQTLA	Oxidation (M); Half Cystein (C)		I4	P01326	Insulin-2 OS=Mus musculus GN=Ins2 PE=1 SV=1	3	48.07	EVEDPQVAQLELGGGPGAGDLQTLALEV	Amidated (C-term)
I1	P01326	Insulin-2 OS=Mus musculus GN=Ins2 PE=1 SV=1	3	33.4	EALYLVCGERGFFYTPMSRREVEDPQVAQLELGGGPGAGDLQTL	Oxidation (M)		I2	P01325	Insulin-1 OS=Mus musculus GN=Ins1 PE=1 SV=1	2	20.91	ALEVARQ			I3	P01326	Insulin-2 OS=Mus musculus GN=Ins2 PE=1 SV=1	3	20.25	EVEDPQVAQLELGGGPGAGDLQTLALEVAQQKRGIVDQCCTSICS	Amidated (C-term); Half Cystein (C)		I4	P01326	Insulin-2 OS=Mus musculus GN=Ins2 PE=1 SV=1	3	33.14	DPQVAQLELGGGPGAGDLQTLALEVAQQ
I1	P01326	Insulin-2 OS=Mus musculus GN=Ins2 PE=1 SV=1	3	26.04	EALYLVCGERGFFYTPMSRREVEDPQVAQLELGGGPGAGDLQTL	Oxidation (M)		I2	P01326	Insulin-2 OS=Mus musculus GN=Ins2 PE=1 SV=1	4	33.23	QHLCGSHLVEALYLVCGERGFFYTPMSRREVEDPQVAQLELGGGPGAGDLQTL			I3	P01326	Insulin-2 OS=Mus musculus GN=Ins2 PE=1 SV=1	3	41.01	EALYLVCGERGFFYTPMSRREVEDPQVAQLELGGGPGAGDLQTL	Oxidation (M)		I4	P01326	Insulin-2 OS=Mus musculus GN=Ins2 PE=1 SV=1	2	21.52	EVEDPQVAQLELGGGPGAGDLQTLALEV
I1	P01326	Insulin-2 OS=Mus musculus GN=Ins2 PE=1 SV=1	3	24.98	EALYLVCGERGFFYTPMSRREVEDPQVAQLELGGGPGAGDLQTL	Oxidation (M)		I2	P01326	Insulin-2 OS=Mus musculus GN=Ins2 PE=1 SV=1	3	38.61	EALYLVCGERGFFYTPMSRREVEDPQVAQLELGGGPGAGDLQTL	Oxidation (M)		I3	P01326	Insulin-2 OS=Mus musculus GN=Ins2 PE=1 SV=1	3	37.34	EALYLVCGERGFFYTPMSRREVEDPQVAQLELGGGPGAGDLQTL	Oxidation (M)		I4	P01326	Insulin-2 OS=Mus musculus GN=Ins2 PE=1 SV=1	2	20.09	EVEDPQVAQLELGGGPGAGDLQTLALEV	Amidated (C-term)
I1	P01326	Insulin-2 OS=Mus musculus GN=Ins2 PE=1 SV=1	2	94.45	EVEDPQVAQLELGGGPGAGDLQTLALEVAQQ			I2	P01326	Insulin-2 OS=Mus musculus GN=Ins2 PE=1 SV=1	3	32.09	EALYLVCGERGFFYTPMSRREVEDPQVAQLELGGGPGAGDLQTL	Oxidation (M)		I3	P01326	Insulin-2 OS=Mus musculus GN=Ins2 PE=1 SV=1	3	33.53	EALYLVCGERGFFYTPMSRREVEDPQVAQLELGGGPGAGDLQTL	Oxidation (M)		I4	P01326	Insulin-2 OS=Mus musculus GN=Ins2 PE=1 SV=1	2	136.95	PQVAQLELGGGPGAGDLQTLALEVAQQ
I1	P01326	Insulin-2 OS=Mus musculus GN=Ins2 PE=1 SV=1	3	57.78	EVEDPQVAQLELGGGPGAGDLQTLALEVAQQ			I2	P01326	Insulin-2 OS=Mus musculus GN=Ins2 PE=1 SV=1	3	31.33	EALYLVCGERGFFYTPMSRREVEDPQVAQLELGGGPGAGDLQTL	Oxidation (M)		I3	P01326	Insulin-2 OS=Mus musculus GN=Ins2 PE=1 SV=1	3	31.51	EALYLVCGERGFFYTPMSRREVEDPQVAQLELGGGPGAGDLQTL	Oxidation (M)		I4	P01326	Insulin-2 OS=Mus musculus GN=Ins2 PE=1 SV=1	3	122.93	PQVAQLELGGGPGAGDLQTLALEVAQQ
I1	P01326	Insulin-2 OS=Mus musculus GN=Ins2 PE=1 SV=1	4	55.77	EVEDPQVAQLELGGGPGAGDLQTLALEVAQQ			I2	P01326	Insulin-2 OS=Mus musculus GN=Ins2 PE=1 SV=1	3	23.9	EALYLVCGERGFFYTPMSRREVEDPQVAQLELGGGPGAGDLQTL	Oxidation (M)		I3	P01326	Insulin-2 OS=Mus musculus GN=Ins2 PE=1 SV=1	3	27.53	EALYLVCGERGFFYTPMSRREVEDPQVAQLELGGGPGAGDLQTL	Oxidation (M)		I4	P01326	Insulin-2 OS=Mus musculus GN=Ins2 PE=1 SV=1	3	112.97	PQVAQLELGGGPGAGDLQTLALEVAQQ
I1	P01326	Insulin-2 OS=Mus musculus GN=Ins2 PE=1 SV=1	2	64.48	PQVAQLELGGGPGAGDLQTLALEVAQQ			I2	P01326	Insulin-2 OS=Mus musculus GN=Ins2 PE=1 SV=1	3	23.07	EALYLVCGERGFFYTPMSRREVEDPQVAQLELGGGPGAGDLQTL	Oxidation (M)		I3	P01326	Insulin-2 OS=Mus musculus GN=Ins2 PE=1 SV=1	3	26.59	EALYLVCGERGFFYTPMSRREVEDPQVAQLELGGGPGAGDLQTL	Oxidation (M)		I4	P01326	Insulin-2 OS=Mus musculus GN=Ins2 PE=1 SV=1	2	106.22	PQVAQLELGGGPGAGDLQTLALEVAQQ
I1	P01326	Insulin-2 OS=Mus musculus GN=Ins2 PE=1 SV=1	3	38.54	PQVAQLELGGGPGAGDLQTLALEVAQQ			I2	P01326	Insulin-2 OS=Mus musculus GN=Ins2 PE=1 SV=1	3	22.26	EALYLVCGERGFFYTPMSRREVEDPQVAQLELGGGPGAGDLQTL	Oxidation (M)		I3	P01326	Insulin-2 OS=Mus musculus GN=Ins2 PE=1 SV=1	2	97.24	EVEDPQVAQLELGGGPGAGDLQTLALEVAQQ			I4	P01326	Insulin-2 OS=Mus musculus GN=Ins2 PE=1 SV=1	2	100.42	DPQVAQLELGGGPGAGDLQTLALEVA	Amidated (C-term)
I1	P01326	Insulin-2 OS=Mus musculus GN=Ins2 PE=1 SV=1	2	32.56	EVEDPQVAQLELGGGPGAGDLQTLALE	Amidated (C-term)		I2	P01326	Insulin-2 OS=Mus musculus GN=Ins2 PE=1 SV=1	3	25.53	GFFYTPMSRREVEDPQVAQLELGGGPGAGDLQ	Acetyl (N-term)		I3	P01326	Insulin-2 OS=Mus musculus GN=Ins2 PE=1 SV=1	4	56.37	EVEDPQVAQLELGGGPGAGDLQTLALEVAQQ			I4	P01326	Insulin-2 OS=Mus musculus GN=Ins2 PE=1 SV=1	2	96.89	EVEDPQVAQLELGGGPGAGDLQTLAL
I1	P01326	Insulin-2 OS=Mus musculus GN=Ins2 PE=1 SV=1	3	51.23	EVEDPQVAQLELGGGPGAGDLQTLAL			I2	P01326	Insulin-2 OS=Mus musculus GN=Ins2 PE=1 SV=1	2	77.96	EVEDPQVAQLELGGGPGAGDLQTLALEVAQQ			I3	P01326	Insulin-2 OS=Mus musculus GN=Ins2 PE=1 SV=1	3	51.38	EVEDPQVAQLELGGGPGAGDLQTLALEVAQQ			I4	P01326	Insulin-2 OS=Mus musculus GN=Ins2 PE=1 SV=1	2	88.5	EVEDPQVAQLELGGGPGAGDLQTLAL
I1	P01326	Insulin-2 OS=Mus musculus GN=Ins2 PE=1 SV=1	4	23.49	EVEDPQVAQLELGGGPGAGDLQTLAL			I2	P01326	Insulin-2 OS=Mus musculus GN=Ins2 PE=1 SV=1	3	55.38	EVEDPQVAQLELGGGPGAGDLQTLALEVAQQ			I3	P01326	Insulin-2 OS=Mus musculus GN=Ins2 PE=1 SV=1	3	50.01	EVEDPQVAQLELGGGPGAGDLQTLALEVAQQ			I4	P01326	Insulin-2 OS=Mus musculus GN=Ins2 PE=1 SV=1	2	71.67	EVEDPQVAQLELGGGPGAGDLQTLAL
I1	P01326	Insulin-2 OS=Mus musculus GN=Ins2 PE=1 SV=1	2	21	EVEDPQVAQLELGGGPGAGDLQTLAL			I2	P01326	Insulin-2 OS=Mus musculus GN=Ins2 PE=1 SV=1	3	41.13	EVEDPQVAQLELGGGPGAGDLQTLALEVAQQ			I3	P01326	Insulin-2 OS=Mus musculus GN=Ins2 PE=1 SV=1	3	49.34	EVEDPQVAQLELGGGPGAGDLQTLALEVAQQ			I4	P01326	Insulin-2 OS=Mus musculus GN=Ins2 PE=1 SV=1	2	66.75	EVEDPQVAQLELGGGPGAGDLQTLAL
I1	P01326	Insulin-2 OS=Mus musculus GN=Ins2 PE=1 SV=1	2	85.67	EVEDPQVAQLELGGGPGAGDLQTLA			I2	P01326	Insulin-2 OS=Mus musculus GN=Ins2 PE=1 SV=1	3	28.45	EVEDPQVAQLELGGGPGAGDLQTLALEVAQQ			I3	P01326	Insulin-2 OS=Mus musculus GN=Ins2 PE=1 SV=1	3	48.2	EVEDPQVAQLELGGGPGAGDLQTLALEVAQQ			I4	P01326	Insulin-2 OS=Mus musculus GN=Ins2 PE=1 SV=1	2	65.39	EVEDPQVAQLELGGGPGAGDLQTLAL
I1	P01326	Insulin-2 OS=Mus musculus GN=Ins2 PE=1 SV=1	2	85.01	EVEDPQVAQLELGGGPGAGDLQTLA			I2	P01326	Insulin-2 OS=Mus musculus GN=Ins2 PE=1 SV=1	3	24.16	EVEDPQVAQLELGGGPGAGDLQTLALEVAQQ			I3	P01326	Insulin-2 OS=Mus musculus GN=Ins2 PE=1 SV=1	3	46.56	EVEDPQVAQLELGGGPGAGDLQTLALEVAQQ			I4	P01326	Insulin-2 OS=Mus musculus GN=Ins2 PE=1 SV=1	3	45.98	EVEDPQVAQLELGGGPGAGDLQTLAL
I1	P01326	Insulin-2 OS=Mus musculus GN=Ins2 PE=1 SV=1	2	84.16	EVEDPQVAQLELGGGPGAGDLQTLA			I2	P01326	Insulin-2 OS=Mus musculus GN=Ins2 PE=1 SV=1	3	22.38	EVEDPQVAQLELGGGPGAGDLQTLALEVAQQ			I3	P01326	Insulin-2 OS=Mus musculus GN=Ins2 PE=1 SV=1	3	38.83	EVEDPQVAQLELGGGPGAGDLQTLALEVAQQ			I4	P01326	Insulin-2 OS=Mus musculus GN=Ins2 PE=1 SV=1	3	35.04	EVEDPQVAQLELGGGPGAGDLQTLAL
I1	P01326	Insulin-2 OS=Mus musculus GN=Ins2 PE=1 SV=1	2	84.04	EVEDPQVAQLELGGGPGAGDLQTLA			I2	P01326	Insulin-2 OS=Mus musculus GN=Ins2 PE=1 SV=1	2	40.63	PQVAQLELGGGPGAGDLQTLALEVAQQ			I3	P01326	Insulin-2 OS=Mus musculus GN=Ins2 PE=1 SV=1	3	33.07	EVEDPQVAQLELGGGPGAGDLQTLALEVAQQ	Amidated (C-term)		I4	P01326	Insulin-2 OS=Mus musculus GN=Ins2 PE=1 SV=1	3	33.33	EVEDPQVAQLELGGGPGAGDLQTLAL
I1	P01326	Insulin-2 OS=Mus musculus GN=Ins2 PE=1 SV=1	2	83.72	EVEDPQVAQLELGGGPGAGDLQTLA			I2	P01326	Insulin-2 OS=Mus musculus GN=Ins2 PE=1 SV=1	2	82.67	EVEDPQVAQLELGGGPGAGDLQTLAL			I3	P01326	Insulin-2 OS=Mus musculus GN=Ins2 PE=1 SV=1	3	39.99	EVEDPQVAQLELGGGPGAGDLQTLALEVA			I4	P01326	Insulin-2 OS=Mus musculus GN=Ins2 PE=1 SV=1	3	28.37	EVEDPQVAQLELGGGPGAGDLQTLAL
I1	P01326	Insulin-2 OS=Mus musculus GN=Ins2 PE=1 SV=1	2	82.91	EVEDPQVAQLELGGGPGAGDLQTLA			I2	P01326	Insulin-2 OS=Mus musculus GN=Ins2 PE=1 SV=1	3	57.66	EVEDPQVAQLELGGGPGAGDLQTLAL			I3	P01326	Insulin-2 OS=Mus musculus GN=Ins2 PE=1 SV=1	3	48.99	EVEDPQVAQLELGGGPGAGDLQTLALEV	Amidated (C-term)		I4	P01326	Insulin-2 OS=Mus musculus GN=Ins2 PE=1 SV=1	2	26.65	EVEDPQVAQLELGGGPGAGDLQTLAL
I1	P01326	Insulin-2 OS=Mus musculus GN=Ins2 PE=1 SV=1	2	81.12	EVEDPQVAQLELGGGPGAGDLQTLA			I2	P01326	Insulin-2 OS=Mus musculus GN=Ins2 PE=1 SV=1	2	95.36	EVEDPQVAQLELGGGPGAGDLQTLA			I3	P01326	Insulin-2 OS=Mus musculus GN=Ins2 PE=1 SV=1	2	66.73	PQVAQLELGGGPGAGDLQTLALEVAQQ			I4	P01326	Insulin-2 OS=Mus musculus GN=Ins2 PE=1 SV=1	2	22.44	EVEDPQVAQLELGGGPGAGDLQTLAL
I1	P01326	Insulin-2 OS=Mus musculus GN=Ins2 PE=1 SV=1	2	72.79	EVEDPQVAQLELGGGPGAGDLQTLA			I2	P01326	Insulin-2 OS=Mus musculus GN=Ins2 PE=1 SV=1	2	95.22	EVEDPQVAQLELGGGPGAGDLQTLA			I3	P01326	Insulin-2 OS=Mus musculus GN=Ins2 PE=1 SV=1	3	37.27	PQVAQLELGGGPGAGDLQTLALEVAQQ			I4	P01326	Insulin-2 OS=Mus musculus GN=Ins2 PE=1 SV=1	2	101.64	EVEDPQVAQLELGGGPGAGDLQTLA
I1	P01326	Insulin-2 OS=Mus musculus GN=Ins2 PE=1 SV=1	2	72.24	EVEDPQVAQLELGGGPGAGDLQTLA			I2	P01326	Insulin-2 OS=Mus musculus GN=Ins2 PE=1 SV=1	2	93.16	EVEDPQVAQLELGGGPGAGDLQTLA			I3	P01326	Insulin-2 OS=Mus musculus GN=Ins2 PE=1 SV=1	2	32.9	EVEDPQVAQLELGGGPGAGDLQTLALE			I4	P01326	Insulin-2 OS=Mus musculus GN=Ins2 PE=1 SV=1	2	95.18	EVEDPQVAQLELGGGPGAGDLQTLA
I1	P01326	Insulin-2 OS=Mus musculus GN=Ins2 PE=1 SV=1	2	71.39	EVEDPQVAQLELGGGPGAGDLQTLA			I2	P01326	Insulin-2 OS=Mus musculus GN=Ins2 PE=1 SV=1	2	90.27	EVEDPQVAQLELGGGPGAGDLQTLA			I3	P01326	Insulin-2 OS=Mus musculus GN=Ins2 PE=1 SV=1	3	20.31	REVEDPQVAQLELGGGPGAGDLQTLAL			I4	P01326	Insulin-2 OS=Mus musculus GN=Ins2 PE=1 SV=1	2	93.05	EVEDPQVAQLELGGGPGAGDLQTLA
I1	P01326	Insulin-2 OS=Mus musculus GN=Ins2 PE=1 SV=1	2	70.92	VEDPQVAQLELGGGPGAGDLQTLAL			I2	P01326	Insulin-2 OS=Mus musculus GN=Ins2 PE=1 SV=1	2	85.43	EVEDPQVAQLELGGGPGAGDLQTLA			I3	P01326	Insulin-2 OS=Mus musculus GN=Ins2 PE=1 SV=1	2	68.38	EVEDPQVAQLELGGGPGAGDLQTLAL			I4	P01326	Insulin-2 OS=Mus musculus GN=Ins2 PE=1 SV=1	2	92.1	EVEDPQVAQLELGGGPGAGDLQTLA
I1	P01326	Insulin-2 OS=Mus musculus GN=Ins2 PE=1 SV=1	2	68.09	EVEDPQVAQLELGGGPGAGDLQTLA			I2	P01326	Insulin-2 OS=Mus musculus GN=Ins2 PE=1 SV=1	2	84	EVEDPQVAQLELGGGPGAGDLQTLA			I3	P01326	Insulin-2 OS=Mus musculus GN=Ins2 PE=1 SV=1	3	54.81	EVEDPQVAQLELGGGPGAGDLQTLAL			I4	P01326	Insulin-2 OS=Mus musculus GN=Ins2 PE=1 SV=1	2	89.63	EVEDPQVAQLELGGGPGAGDLQTLA
I1	P01326	Insulin-2 OS=Mus musculus GN=Ins2 PE=1 SV=1	2	66.26	EVEDPQVAQLELGGGPGAGDLQTLA			I2	P01326	Insulin-2 OS=Mus musculus GN=Ins2 PE=1 SV=1	2	82.94	EVEDPQVAQLELGGGPGAGDLQTLA			I3	P01326	Insulin-2 OS=Mus musculus GN=Ins2 PE=1 SV=1	2	44.03	REVEDPQVAQLELGGGPGAGDLQTLA	Acetyl (N-term)		I4	P01326	Insulin-2 OS=Mus musculus GN=Ins2 PE=1 SV=1	2	87.91	VAQLELGGGPGAGDLQTLALEVAQQ
I1	P01326	Insulin-2 OS=Mus musculus GN=Ins2 PE=1 SV=1	2	62.13	EVEDPQVAQLELGGGPGAGDLQTLA			I2	P01326	Insulin-2 OS=Mus musculus GN=Ins2 PE=1 SV=1	2	80.91	EVEDPQVAQLELGGGPGAGDLQTLA			I3	P01326	Insulin-2 OS=Mus musculus GN=Ins2 PE=1 SV=1	2	28.98	EVEDPQVAQLELGGGPGAGDLQTLAL			I4	P01326	Insulin-2 OS=Mus musculus GN=Ins2 PE=1 SV=1	2	81.44	EVEDPQVAQLELGGGPGAGDLQTLA
I1	P01326	Insulin-2 OS=Mus musculus GN=Ins2 PE=1 SV=1	2	62.12	EVEDPQVAQLELGGGPGAGDLQTLA			I2	P01326	Insulin-2 OS=Mus musculus GN=Ins2 PE=1 SV=1	2	75.77	EVEDPQVAQLELGGGPGAGDLQTLA			I3	P01326	Insulin-2 OS=Mus musculus GN=Ins2 PE=1 SV=1	2	24.94	EVEDPQVAQLELGGGPGAGDLQTLAL			I4	P01326	Insulin-2 OS=Mus musculus GN=Ins2 PE=1 SV=1	2	78.19	EVEDPQVAQLELGGGPGAGDLQTLA
I1	P01326	Insulin-2 OS=Mus musculus GN=Ins2 PE=1 SV=1	2	61.19	EVEDPQVAQLELGGGPGAGDLQTLA			I2	P01326	Insulin-2 OS=Mus musculus GN=Ins2 PE=1 SV=1	2	73.97	VEDPQVAQLELGGGPGAGDLQTLAL			I3	P01326	Insulin-2 OS=Mus musculus GN=Ins2 PE=1 SV=1	2	95.04	EVEDPQVAQLELGGGPGAGDLQTLA			I4	P01326	Insulin-2 OS=Mus musculus GN=Ins2 PE=1 SV=1	3	77.63	VAQLELGGGPGAGDLQTLALEVAQQ
I1	P01326	Insulin-2 OS=Mus musculus GN=Ins2 PE=1 SV=1	2	60.26	EVEDPQVAQLELGGGPGAGDLQTLA			I2	P01326	Insulin-2 OS=Mus musculus GN=Ins2 PE=1 SV=1	2	73.01	EVEDPQVAQLELGGGPGAGDLQTLA			I3	P01326	Insulin-2 OS=Mus musculus GN=Ins2 PE=1 SV=1	2	86.64	EVEDPQVAQLELGGGPGAGDLQTLA			I4	P01326	Insulin-2 OS=Mus musculus GN=Ins2 PE=1 SV=1	2	76.34	EVEDPQVAQLELGGGPGAGDLQTLA
I1	P01326	Insulin-2 OS=Mus musculus GN=Ins2 PE=1 SV=1	2	56.39	EVEDPQVAQLELGGGPGAGDLQTLA			I2	P01326	Insulin-2 OS=Mus musculus GN=Ins2 PE=1 SV=1	2	72.2	EVEDPQVAQLELGGGPGAGDLQTLA			I3	P01326	Insulin-2 OS=Mus musculus GN=Ins2 PE=1 SV=1	2	84.79	EVEDPQVAQLELGGGPGAGDLQTLA			I4	P01326	Insulin-2 OS=Mus musculus GN=Ins2 PE=1 SV=1	2	74.85	EVEDPQVAQLELGGGPGAGDLQTLA
I1	P01326	Insulin-2 OS=Mus musculus GN=Ins2 PE=1 SV=1	2	55.32	EVEDPQVAQLELGGGPGAGDLQTLA			I2	P01326	Insulin-2 OS=Mus musculus GN=Ins2 PE=1 SV=1	2	72.01	EVEDPQVAQLELGGGPGAGDLQTLA			I3	P01326	Insulin-2 OS=Mus musculus GN=Ins2 PE=1 SV=1	2	83.24	EVEDPQVAQLELGGGPGAGDLQTLA			I4	P01326	Insulin-2 OS=Mus musculus GN=Ins2 PE=1 SV=1	2	73.03	EVEDPQVAQLELGGGPGAGDLQTLA
I1	P01326	Insulin-2 OS=Mus musculus GN=Ins2 PE=1 SV=1	3	54.03	EVEDPQVAQLELGGGPGAGDLQTLA			I2	P01326	Insulin-2 OS=Mus musculus GN=Ins2 PE=1 SV=1	2	69.71	EVEDPQVAQLELGGGPGAGDLQTLA			I3	P01326	Insulin-2 OS=Mus musculus GN=Ins2 PE=1 SV=1	2	81.19	EVEDPQVAQLELGGGPGAGDLQTLA			I4	P01326	Insulin-2 OS=Mus musculus GN=Ins2 PE=1 SV=1	2	70.45	EVEDPQVAQLELGGGPGAGDLQTLA
I1	P01326	Insulin-2 OS=Mus musculus GN=Ins2 PE=1 SV=1	2	53.68	EVEDPQVAQLELGGGPGAGDLQTLA			I2	P01326	Insulin-2 OS=Mus musculus GN=Ins2 PE=1 SV=1	2	57.85	EVEDPQVAQLELGGGPGAGDLQTLA			I3	P01326	Insulin-2 OS=Mus musculus GN=Ins2 PE=1 SV=1	2	78.65	EVEDPQVAQLELGGGPGAGDLQTLA			I4	P01326	Insulin-2 OS=Mus musculus GN=Ins2 PE=1 SV=1	2	69.04	EVEDPQVAQLELGGGPGAGDLQTLA
I1	P01326	Insulin-2 OS=Mus musculus GN=Ins2 PE=1 SV=1	2	53.22	EVEDPQVAQLELGGGPGAGDLQTLA			I2	P01326	Insulin-2 OS=Mus musculus GN=Ins2 PE=1 SV=1	2	56.6	EVEDPQVAQLELGGGPGAGDLQTLA			I3	P01326	Insulin-2 OS=Mus musculus GN=Ins2 PE=1 SV=1	2	75.6	EVEDPQVAQLELGGGPGAGDLQTLA			I4	P01326	Insulin-2 OS=Mus musculus GN=Ins2 PE=1 SV=1	2	67.82	EVEDPQVAQLELGGGPGAGDLQTLA
I1	P01326	Insulin-2 OS=Mus musculus GN=Ins2 PE=1 SV=1	2	52.25	EVEDPQVAQLELGGGPGAGDLQTLA			I2	P01326	Insulin-2 OS=Mus musculus GN=Ins2 PE=1 SV=1	3	53.64	VEDPQVAQLELGGGPGAGDLQTLAL			I3	P01326	Insulin-2 OS=Mus musculus GN=Ins2 PE=1 SV=1	2	75.44	EVEDPQVAQLELGGGPGAGDLQTLA			I4	P01326	Insulin-2 OS=Mus musculus GN=Ins2 PE=1 SV=1	2	65.07	EVEDPQVAQLELGGGPGAGDLQTLA
I1	P01326	Insulin-2 OS=Mus musculus GN=Ins2 PE=1 SV=1	3	52.12	EVEDPQVAQLELGGGPGAGDLQTLA			I2	P01326	Insulin-2 OS=Mus musculus GN=Ins2 PE=1 SV=1	3	50.23	EVEDPQVAQLELGGGPGAGDLQTLA			I3	P01326	Insulin-2 OS=Mus musculus GN=Ins2 PE=1 SV=1	2	74.38	EVEDPQVAQLELGGGPGAGDLQTLA			I4	P01326	Insulin-2 OS=Mus musculus GN=Ins2 PE=1 SV=1	2	59.33	EVEDPQVAQLELGGGPGAGDLQTLA
I1	P01326	Insulin-2 OS=Mus musculus GN=Ins2 PE=1 SV=1	2	51.66	EVEDPQVAQLELGGGPGAGDLQTLA			I2	P01326	Insulin-2 OS=Mus musculus GN=Ins2 PE=1 SV=1	3	49.37	EVEDPQVAQLELGGGPGAGDLQTLA			I3	P01326	Insulin-2 OS=Mus musculus GN=Ins2 PE=1 SV=1	2	70.58	EVEDPQVAQLELGGGPGAGDLQTLA			I4	P01326	Insulin-2 OS=Mus musculus GN=Ins2 PE=1 SV=1	2	58.85	EVEDPQVAQLELGGGPGAGDLQTLA
I1	P01326	Insulin-2 OS=Mus musculus GN=Ins2 PE=1 SV=1	2	51.09	EVEDPQVAQLELGGGPGAGDLQTLA			I2	P01326	Insulin-2 OS=Mus musculus GN=Ins2 PE=1 SV=1	3	48.89	EVEDPQVAQLELGGGPGAGDLQTLA			I3	P01326	Insulin-2 OS=Mus musculus GN=Ins2 PE=1 SV=1	2	70.51	EVEDPQVAQLELGGGPGAGDLQTLA			I4	P01326	Insulin-2 OS=Mus musculus GN=Ins2 PE=1 SV=1	2	56.72	EVEDPQVAQLELGGGPGAGDLQTLA
I1	P01326	Insulin-2 OS=Mus musculus GN=Ins2 PE=1 SV=1	2	51.08	EVEDPQVAQLELGGGPGAGDLQTLA			I2	P01326	Insulin-2 OS=Mus musculus GN=Ins2 PE=1 SV=1	3	46.16	EVEDPQVAQLELGGGPGAGDLQTLA			I3	P01326	Insulin-2 OS=Mus musculus GN=Ins2 PE=1 SV=1	2	70.44	EVEDPQVAQLELGGGPGAGDLQTLA			I4	P01326	Insulin-2 OS=Mus musculus GN=Ins2 PE=1 SV=1	2	56.55	VEDPQVAQLELGGGPGAGDLQTLAL
I1	P01326	Insulin-2 OS=Mus musculus GN=Ins2 PE=1 SV=1	2	49.96	EVEDPQVAQLELGGGPGAGDLQTLA			I2	P01326	Insulin-2 OS=Mus musculus GN=Ins2 PE=1 SV=1	2	44.69	EVEDPQVAQLELGGGPGAGDLQTLA			I3	P01326	Insulin-2 OS=Mus musculus GN=Ins2 PE=1 SV=1	2	70.19	VEDPQVAQLELGGGPGAGDLQTLAL			I4	P01326	Insulin-2 OS=Mus musculus GN=Ins2 PE=1 SV=1	2	51.82	EVEDPQVAQLELGGGPGAGDLQTLA
I1	P01326	Insulin-2 OS=Mus musculus GN=Ins2 PE=1 SV=1	2	49.96	EVEDPQVAQLELGGGPGAGDLQTLA			I2	P01326	Insulin-2 OS=Mus musculus GN=Ins2 PE=1 SV=1	2	44.63	EVEDPQVAQLELGGGPGAGDLQTLA			I3	P01326	Insulin-2 OS=Mus musculus GN=Ins2 PE=1 SV=1	2	68.69	EVEDPQVAQLELGGGPGAGDLQTLA			I4	P01326	Insulin-2 OS=Mus musculus GN=Ins2 PE=1 SV=1	2	49.52	EVEDPQVAQLELGGGPGAGDLQTLA
I1	P01326	Insulin-2 OS=Mus musculus GN=Ins2 PE=1 SV=1	3	46.44	VEDPQVAQLELGGGPGAGDLQTLAL			I2	P01326	Insulin-2 OS=Mus musculus GN=Ins2 PE=1 SV=1	2	43.48	EVEDPQVAQLELGGGPGAGDLQTLA			I3	P01326	Insulin-2 OS=Mus musculus GN=Ins2 PE=1 SV=1	2	68.48	EVEDPQVAQLELGGGPGAGDLQTLA			I4	P01326	Insulin-2 OS=Mus musculus GN=Ins2 PE=1 SV=1	2	48.03	EVEDPQVAQLELGGGPGAGDLQTLA
I1	P01326	Insulin-2 OS=Mus musculus GN=Ins2 PE=1 SV=1	3	44.66	EVEDPQVAQLELGGGPGAGDLQTLA			I2	P01326	Insulin-2 OS=Mus musculus GN=Ins2 PE=1 SV=1	3	42.47	EVEDPQVAQLELGGGPGAGDLQTLA			I3	P01326	Insulin-2 OS=Mus musculus GN=Ins2 PE=1 SV=1	2	63.67	EVEDPQVAQLELGGGPGAGDLQTLA			I4	P01326	Insulin-2 OS=Mus musculus GN=Ins2 PE=1 SV=1	2	47.81	EVEDPQVAQLELGGGPGAGDLQTLA
I1	P01326	Insulin-2 OS=Mus musculus GN=Ins2 PE=1 SV=1	2	44.33	EVEDPQVAQLELGGGPGAGDLQTLA			I2	P01326	Insulin-2 OS=Mus musculus GN=Ins2 PE=1 SV=1	2	42.34	EVEDPQVAQLELGGGPGAGDLQTLA			I3	P01326	Insulin-2 OS=Mus musculus GN=Ins2 PE=1 SV=1	2	60.71	EVEDPQVAQLELGGGPGAGDLQTLA			I4	P01326	Insulin-2 OS=Mus musculus GN=Ins2 PE=1 SV=1	2	46.32	EVEDPQVAQLELGGGPGAGDLQTLA
I1	P01326	Insulin-2 OS=Mus musculus GN=Ins2 PE=1 SV=1	2	41.59	EVEDPQVAQLELGGGPGAGDLQTLA			I2	P01326	Insulin-2 OS=Mus musculus GN=Ins2 PE=1 SV=1	2	42.31	EVEDPQVAQLELGGGPGAGDLQTLA			I3	P01326	Insulin-2 OS=Mus musculus GN=Ins2 PE=1 SV=1	2	58.54	REVEDPQVAQLELGGGPGAGDLQTL	Acetyl (N-term)		I4	P01326	Insulin-2 OS=Mus musculus GN=Ins2 PE=1 SV=1	2	46.26	EVEDPQVAQLELGGGPGAGDLQTLA
I1	P01326	Insulin-2 OS=Mus musculus GN=Ins2 PE=1 SV=1	2	41.57	EVEDPQVAQLELGGGPGAGDLQTLA			I2	P01326	Insulin-2 OS=Mus musculus GN=Ins2 PE=1 SV=1	3	41.72	EVEDPQVAQLELGGGPGAGDLQTLA			I3	P01326	Insulin-2 OS=Mus musculus GN=Ins2 PE=1 SV=1	2	54.53	EVEDPQVAQLELGGGPGAGDLQTLA			I4	P01326	Insulin-2 OS=Mus musculus GN=Ins2 PE=1 SV=1	3	42.85	VEDPQVAQLELGGGPGAGDLQTLAL
I1	P01326	Insulin-2 OS=Mus musculus GN=Ins2 PE=1 SV=1	2	41.12	EVEDPQVAQLELGGGPGAGDLQTLA			I2	P01326	Insulin-2 OS=Mus musculus GN=Ins2 PE=1 SV=1	3	41.27	EVEDPQVAQLELGGGPGAGDLQTLA			I3	P01326	Insulin-2 OS=Mus musculus GN=Ins2 PE=1 SV=1	2	52.34	EVEDPQVAQLELGGGPGAGDLQTLA			I4	P01326	Insulin-2 OS=Mus musculus GN=Ins2 PE=1 SV=1	2	42.19	EVEDPQVAQLELGGGPGAGDLQTLA
I1	P01326	Insulin-2 OS=Mus musculus GN=Ins2 PE=1 SV=1	3	40.47	EVEDPQVAQLELGGGPGAGDLQTLA			I2	P01326	Insulin-2 OS=Mus musculus GN=Ins2 PE=1 SV=1	3	40.85	EVEDPQVAQLELGGGPGAGDLQTLA			I3	P01326	Insulin-2 OS=Mus musculus GN=Ins2 PE=1 SV=1	3	51.52	VEDPQVAQLELGGGPGAGDLQTLAL			I4	P01326	Insulin-2 OS=Mus musculus GN=Ins2 PE=1 SV=1	2	40.37	EVEDPQVAQLELGGGPGAGDLQTLA
I1	P01326	Insulin-2 OS=Mus musculus GN=Ins2 PE=1 SV=1	3	40.13	EVEDPQVAQLELGGGPGAGDLQTLA			I2	P01326	Insulin-2 OS=Mus musculus GN=Ins2 PE=1 SV=1	3	40.29	EVEDPQVAQLELGGGPGAGDLQTLA			I3	P01326	Insulin-2 OS=Mus musculus GN=Ins2 PE=1 SV=1	2	47.7	REVEDPQVAQLELGGGPGAGDLQTL	Acetyl (N-term)		I4	P01326	Insulin-2 OS=Mus musculus GN=Ins2 PE=1 SV=1	2	37.27	EVEDPQVAQLELGGGPGAGDLQTLA
I1	P01326	Insulin-2 OS=Mus musculus GN=Ins2 PE=1 SV=1	3	39.9	EVEDPQVAQLELGGGPGAGDLQTLA			I2	P01326	Insulin-2 OS=Mus musculus GN=Ins2 PE=1 SV=1	3	39.46	EVEDPQVAQLELGGGPGAGDLQTLA			I3	P01326	Insulin-2 OS=Mus musculus GN=Ins2 PE=1 SV=1	3	47.1	EVEDPQVAQLELGGGPGAGDLQTLA			I4	P01326	Insulin-2 OS=Mus musculus GN=Ins2 PE=1 SV=1	2	35.56	EVEDPQVAQLELGGGPGAGDLQTLA
I1	P01326	Insulin-2 OS=Mus musculus GN=Ins2 PE=1 SV=1	2	38.5	EVEDPQVAQLELGGGPGAGDLQTLA			I2	P01326	Insulin-2 OS=Mus musculus GN=Ins2 PE=1 SV=1	2	38.7	EVEDPQVAQLELGGGPGAGDLQTLA			I3	P01326	Insulin-2 OS=Mus musculus GN=Ins2 PE=1 SV=1	2	45.31	EVEDPQVAQLELGGGPGAGDLQTLA			I4	P01326	Insulin-2 OS=Mus musculus GN=Ins2 PE=1 SV=1	2	35.53	EVEDPQVAQLELGGGPGAGDLQTLA
I1	P01326	Insulin-2 OS=Mus musculus GN=Ins2 PE=1 SV=1	3	38.25	EVEDPQVAQLELGGGPGAGDLQTLA			I2	P01326	Insulin-2 OS=Mus musculus GN=Ins2 PE=1 SV=1	3	37.18	EVEDPQVAQLELGGGPGAGDLQTLA			I3	P01326	Insulin-2 OS=Mus musculus GN=Ins2 PE=1 SV=1	3	43.56	EVEDPQVAQLELGGGPGAGDLQTLA			I4	P01326	Insulin-2 OS=Mus musculus GN=Ins2 PE=1 SV=1	2	30.75	EVEDPQVAQLELGGGPGAGDLQTLA
I1	P01326	Insulin-2 OS=Mus musculus GN=Ins2 PE=1 SV=1	3	37.98	EVEDPQVAQLELGGGPGAGDLQTLA			I2	P01326	Insulin-2 OS=Mus musculus GN=Ins2 PE=1 SV=1	3	37.12	EVEDPQVAQLELGGGPGAGDLQTLA			I3	P01326	Insulin-2 OS=Mus musculus GN=Ins2 PE=1 SV=1	3	42.63	EVEDPQVAQLELGGGPGAGDLQTLA			I4	P01326	Insulin-2 OS=Mus musculus GN=Ins2 PE=1 SV=1	2	27.03	EVEDPQVAQLELGGGPGAGDLQTLA
I1	P01326	Insulin-2 OS=Mus musculus GN=Ins2 PE=1 SV=1	3	36.98	EVEDPQVAQLELGGGPGAGDLQTLA			I2	P01326	Insulin-2 OS=Mus musculus GN=Ins2 PE=1 SV=1	3	36.78	EVEDPQVAQLELGGGPGAGDLQTLA			I3	P01326	Insulin-2 OS=Mus musculus GN=Ins2 PE=1 SV=1	2	41.6	EVEDPQVAQLELGGGPGAGDLQTLA			I4	P01326	Insulin-2 OS=Mus musculus GN=Ins2 PE=1 SV=1	2	26.7	EVEDPQVAQLELGGGPGAGDLQTLA
I1	P01326	Insulin-2 OS=Mus musculus GN=Ins2 PE=1 SV=1	3	35.89	EVEDPQVAQLELGGGPGAGDLQTLA			I2	P01326	Insulin-2 OS=Mus musculus GN=Ins2 PE=1 SV=1	2	36.63	EVEDPQVAQLELGGGPGAGDLQTLA			I3	P01326	Insulin-2 OS=Mus musculus GN=Ins2 PE=1 SV=1	2	41.09	EVEDPQVAQLELGGGPGAGDLQTLA			I4	P01326	Insulin-2 OS=Mus musculus GN=Ins2 PE=1 SV=1	2	21.96	EVEDPQVAQLELGGGPGAGDLQTLA
I1	P01326	Insulin-2 OS=Mus musculus GN=Ins2 PE=1 SV=1	3	35.38	EVEDPQVAQLELGGGPGAGDLQTLA			I2	P01326	Insulin-2 OS=Mus musculus GN=Ins2 PE=1 SV=1	3	36.14	EVEDPQVAQLELGGGPGAGDLQTLA			I3	P01326	Insulin-2 OS=Mus musculus GN=Ins2 PE=1 SV=1	3	40.95	EVEDPQVAQLELGGGPGAGDLQTLA			I4	P01326	Insulin-2 OS=Mus musculus GN=Ins2 PE=1 SV=1	2	20.63	EVEDPQVAQLELGGGPGAGDLQTLA
I1	P01326	Insulin-2 OS=Mus musculus GN=Ins2 PE=1 SV=1	2	35.13	EVEDPQVAQLELGGGPGAGDLQTLA			I2	P01326	Insulin-2 OS=Mus musculus GN=Ins2 PE=1 SV=1	3	35.96	EVEDPQVAQLELGGGPGAGDLQTLA			I3	P01326	Insulin-2 OS=Mus musculus GN=Ins2 PE=1 SV=1	3	40.89	EVEDPQVAQLELGGGPGAGDLQTLA			I4	P01326	Insulin-2 OS=Mus musculus GN=Ins2 PE=1 SV=1	2	91.23	EVEDPQVAQLELGGGPGAGDLQTL
I1	P01326	Insulin-2 OS=Mus musculus GN=Ins2 PE=1 SV=1	2	33.91	EVEDPQVAQLELGGGPGAGDLQTLA			I2	P01326	Insulin-2 OS=Mus musculus GN=Ins2 PE=1 SV=1	3	35.44	EVEDPQVAQLELGGGPGAGDLQTLA			I3	P01326	Insulin-2 OS=Mus musculus GN=Ins2 PE=1 SV=1	3	40.49	EVEDPQVAQLELGGGPGAGDLQTLA			I4	P01326	Insulin-2 OS=Mus musculus GN=Ins2 PE=1 SV=1	2	88.41	EVEDPQVAQLELGGGPGAGDLQTL
I1	P01326	Insulin-2 OS=Mus musculus GN=Ins2 PE=1 SV=1	3	33.38	EVEDPQVAQLELGGGPGAGDLQTLA			I2	P01326	Insulin-2 OS=Mus musculus GN=Ins2 PE=1 SV=1	2	34.14	EVEDPQVAQLELGGGPGAGDLQTLA			I3	P01326	Insulin-2 OS=Mus musculus GN=Ins2 PE=1 SV=1	2	39.75	EVEDPQVAQLELGGGPGAGDLQTLA			I4	P01326	Insulin-2 OS=Mus musculus GN=Ins2 PE=1 SV=1	2	86.79	EVEDPQVAQLELGGGPGAGDLQTL
I1	P01326	Insulin-2 OS=Mus musculus GN=Ins2 PE=1 SV=1	3	33.33	EVEDPQVAQLELGGGPGAGDLQTLA			I2	P01326	Insulin-2 OS=Mus musculus GN=Ins2 PE=1 SV=1	3	33.71	EVEDPQVAQLELGGGPGAGDLQTLA			I3	P01326	Insulin-2 OS=Mus musculus GN=Ins2 PE=1 SV=1	3	39.46	EVEDPQVAQLELGGGPGAGDLQTLA			I4	P01326	Insulin-2 OS=Mus musculus GN=Ins2 PE=1 SV=1	2	86.67	EVEDPQVAQLELGGGPGAGDLQTL
I1	P01326	Insulin-2 OS=Mus musculus GN=Ins2 PE=1 SV=1	3	33.29	EVEDPQVAQLELGGGPGAGDLQTLA			I2	P01326	Insulin-2 OS=Mus musculus GN=Ins2 PE=1 SV=1	3	33.19	EVEDPQVAQLELGGGPGAGDLQTLA			I3	P01326	Insulin-2 OS=Mus musculus GN=Ins2 PE=1 SV=1	2	38.89	EVEDPQVAQLELGGGPGAGDLQTLA			I4	P01326	Insulin-2 OS=Mus musculus GN=Ins2 PE=1 SV=1	2	83.98	EVEDPQVAQLELGGGPGAGDLQTL
I1	P01326	Insulin-2 OS=Mus musculus GN=Ins2 PE=1 SV=1	2	33.07	EVEDPQVAQLELGGGPGAGDLQTLA			I2	P01326	Insulin-2 OS=Mus musculus GN=Ins2 PE=1 SV=1	3	32.99	EVEDPQVAQLELGGGPGAGDLQTLA			I3	P01326	Insulin-2 OS=Mus musculus GN=Ins2 PE=1 SV=1	3	38.44	EVEDPQVAQLELGGGPGAGDLQTLA			I4	P01326	Insulin-2 OS=Mus musculus GN=Ins2 PE=1 SV=1	2	83.03	EVEDPQVAQLELGGGPGAGDLQTL
I1	P01326	Insulin-2 OS=Mus musculus GN=Ins2 PE=1 SV=1	2	32.15	EVEDPQVAQLELGGGPGAGDLQTLA			I2	P01326	Insulin-2 OS=Mus musculus GN=Ins2 PE=1 SV=1	3	32.7	EVEDPQVAQLELGGGPGAGDLQTLA			I3	P01326	Insulin-2 OS=Mus musculus GN=Ins2 PE=1 SV=1	2	37.48	EVEDPQVAQLELGGGPGAGDLQTLA			I4	P01326	Insulin-2 OS=Mus musculus GN=Ins2 PE=1 SV=1	2	80.18	EVEDPQVAQLELGGGPGAGDLQTL
I1	P01326	Insulin-2 OS=Mus musculus GN=Ins2 PE=1 SV=1	3	31.97	EVEDPQVAQLELGGGPGAGDLQTLA			I2	P01326	Insulin-2 OS=Mus musculus GN=Ins2 PE=1 SV=1	2	31.44	EVEDPQVAQLELGGGPGAGDLQTLA			I3	P01326	Insulin-2 OS=Mus musculus GN=Ins2 PE=1 SV=1	3	36.94	EVEDPQVAQLELGGGPGAGDLQTLA			I4	P01326	Insulin-2 OS=Mus musculus GN=Ins2 PE=1 SV=1	2	77.86	EVEDPQVAQLELGGGPGAGDLQTL
I1	P01326	Insulin-2 OS=Mus musculus GN=Ins2 PE=1 SV=1	3	31.79	EVEDPQVAQLELGGGPGAGDLQTLA			I2	P01326	Insulin-2 OS=Mus musculus GN=Ins2 PE=1 SV=1	3	29.74	EVEDPQVAQLELGGGPGAGDLQTLA			I3	P01326	Insulin-2 OS=Mus musculus GN=Ins2 PE=1 SV=1	3	36.8	EVEDPQVAQLELGGGPGAGDLQTLA			I4	P01326	Insulin-2 OS=Mus musculus GN=Ins2 PE=1 SV=1	2	76.93	EVEDPQVAQLELGGGPGAGDLQTL
I1	P01326	Insulin-2 OS=Mus musculus GN=Ins2 PE=1 SV=1	2	31.63	EVEDPQVAQLELGGGPGAGDLQTLA			I2	P01326	Insulin-2 OS=Mus musculus GN=Ins2 PE=1 SV=1	2	29.69	EVEDPQVAQLELGGGPGAGDLQTLA			I3	P01326	Insulin-2 OS=Mus musculus GN=Ins2 PE=1 SV=1	3	36.79	EVEDPQVAQLELGGGPGAGDLQTLA			I4	P01326	Insulin-2 OS=Mus musculus GN=Ins2 PE=1 SV=1	2	75.53	EVEDPQVAQLELGGGPGAGDLQTL
I1	P01326	Insulin-2 OS=Mus musculus GN=Ins2 PE=1 SV=1	2	30.69	EVEDPQVAQLELGGGPGAGDLQTLA			I2	P01326	Insulin-2 OS=Mus musculus GN=Ins2 PE=1 SV=1	3	29.52	EVEDPQVAQLELGGGPGAGDLQTLA			I3	P01326	Insulin-2 OS=Mus musculus GN=Ins2 PE=1 SV=1	3	36.38	EVEDPQVAQLELGGGPGAGDLQTLA			I4	P01326	Insulin-2 OS=Mus musculus GN=Ins2 PE=1 SV=1	2	74.56	EVEDPQVAQLELGGGPGAGDLQTL
I1	P01326	Insulin-2 OS=Mus musculus GN=Ins2 PE=1 SV=1	2	30.59	EVEDPQVAQLELGGGPGAGDLQTLA			I2	P01326	Insulin-2 OS=Mus musculus GN=Ins2 PE=1 SV=1	2	28.17	EVEDPQVAQLELGGGPGAGDLQTLA			I3	P01326	Insulin-2 OS=Mus musculus GN=Ins2 PE=1 SV=1	3	36.25	EVEDPQVAQLELGGGPGAGDLQTLA			I4	P01326	Insulin-2 OS=Mus musculus GN=Ins2 PE=1 SV=1	2	72.8	EVEDPQVAQLELGGGPGAGDLQTL
I1	P01326	Insulin-2 OS=Mus musculus GN=Ins2 PE=1 SV=1	3	30.05	EVEDPQVAQLELGGGPGAGDLQTLA			I2	P01326	Insulin-2 OS=Mus musculus GN=Ins2 PE=1 SV=1	2	27.91	EVEDPQVAQLELGGGPGAGDLQTLA			I3	P01326	Insulin-2 OS=Mus musculus GN=Ins2 PE=1 SV=1	3	35.92	EVEDPQVAQLELGGGPGAGDLQTLA			I4	P01326	Insulin-2 OS=Mus musculus GN=Ins2 PE=1 SV=1	2	71.84	VEDPQVAQLELGGGPGAGDLQTLA
I1	P01326	Insulin-2 OS=Mus musculus GN=Ins2 PE=1 SV=1	3	29.97	EVEDPQVAQLELGGGPGAGDLQTLA			I2	P01326	Insulin-2 OS=Mus musculus GN=Ins2 PE=1 SV=1	2	27.83	EVEDPQVAQLELGGGPGAGDLQTLA			I3	P01326	Insulin-2 OS=Mus musculus GN=Ins2 PE=1 SV=1	3	35.35	EVEDPQVAQLELGGGPGAGDLQTLA			I4	P01326	Insulin-2 OS=Mus musculus GN=Ins2 PE=1 SV=1	2	71.83	EVEDPQVAQLELGGGPGAGDLQTL
I1	P01326	Insulin-2 OS=Mus musculus GN=Ins2 PE=1 SV=1	2	29.94	EVEDPQVAQLELGGGPGAGDLQTLA			I2	P01326	Insulin-2 OS=Mus musculus GN=Ins2 PE=1 SV=1	3	27.29	EVEDPQVAQLELGGGPGAGDLQTLA			I3	P01326	Insulin-2 OS=Mus musculus GN=Ins2 PE=1 SV=1	2	34.65	EVEDPQVAQLELGGGPGAGDLQTLA			I4	P01326	Insulin-2 OS=Mus musculus GN=Ins2 PE=1 SV=1	2	71.75	EVEDPQVAQLELGGGPGAGDLQTL
I1	P01326	Insulin-2 OS=Mus musculus GN=Ins2 PE=1 SV=1	3	29.05	EVEDPQVAQLELGGGPGAGDLQTLA			I2	P01326	Insulin-2 OS=Mus musculus GN=Ins2 PE=1 SV=1	3	27.26	EVEDPQVAQLELGGGPGAGDLQTLA			I3	P01326	Insulin-2 OS=Mus musculus GN=Ins2 PE=1 SV=1	2	34.23	EVEDPQVAQLELGGGPGAGDLQTLA			I4	P01326	Insulin-2 OS=Mus musculus GN=Ins2 PE=1 SV=1	2	71.69	VEDPQVAQLELGGGPGAGDLQTLA
I1	P01326	Insulin-2 OS=Mus musculus GN=Ins2 PE=1 SV=1	3	29.04	EVEDPQVAQLELGGGPGAGDLQTLA			I2	P01326	Insulin-2 OS=Mus musculus GN=Ins2 PE=1 SV=1	2	26.9	EVEDPQVAQLELGGGPGAGDLQTLA			I3	P01326	Insulin-2 OS=Mus musculus GN=Ins2 PE=1 SV=1	2	33.97	EVEDPQVAQLELGGGPGAGDLQTLA			I4	P01326	Insulin-2 OS=Mus musculus GN=Ins2 PE=1 SV=1	2	71.61	EVEDPQVAQLELGGGPGAGDLQTL
I1	P01326	Insulin-2 OS=Mus musculus GN=Ins2 PE=1 SV=1	3	25.31	EVEDPQVAQLELGGGPGAGDLQTLA			I2	P01326	Insulin-2 OS=Mus musculus GN=Ins2 PE=1 SV=1	2	25.6	EVEDPQVAQLELGGGPGAGDLQTLA			I3	P01326	Insulin-2 OS=Mus musculus GN=Ins2 PE=1 SV=1	3	33.7	EVEDPQVAQLELGGGPGAGDLQTLA			I4	P01326	Insulin-2 OS=Mus musculus GN=Ins2 PE=1 SV=1	2	71.06	EVEDPQVAQLELGGGPGAGDLQTL
I1	P01326	Insulin-2 OS=Mus musculus GN=Ins2 PE=1 SV=1	2	24.94	EVEDPQVAQLELGGGPGAGDLQTLA			I2	P01326	Insulin-2 OS=Mus musculus GN=Ins2 PE=1 SV=1	3	25.3	EVEDPQVAQLELGGGPGAGDLQTLA			I3	P01326	Insulin-2 OS=Mus musculus GN=Ins2 PE=1 SV=1	2	32.14	EVEDPQVAQLELGGGPGAGDLQTLA			I4	P01326	Insulin-2 OS=Mus musculus GN=Ins2 PE=1 SV=1	2	65.03	EVEDPQVAQLELGGGPGAGDLQTL
I1	P01326	Insulin-2 OS=Mus musculus GN=Ins2 PE=1 SV=1	3	24.84	EVEDPQVAQLELGGGPGAGDLQTLA			I2	P01326	Insulin-2 OS=Mus musculus GN=Ins2 PE=1 SV=1	3	25.15	EVEDPQVAQLELGGGPGAGDLQTLA			I3	P01326	Insulin-2 OS=Mus musculus GN=Ins2 PE=1 SV=1	2	31.05	EVEDPQVAQLELGGGPGAGDLQTLA			I4	P01326	Insulin-2 OS=Mus musculus GN=Ins2 PE=1 SV=1	2	62.65	EVEDPQVAQLELGGGPGAGDLQTL
I1	P01326	Insulin-2 OS=Mus musculus GN=Ins2 PE=1 SV=1	3	24.65	EVEDPQVAQLELGGGPGAGDLQTLA			I2	P01326	Insulin-2 OS=Mus musculus GN=Ins2 PE=1 SV=1	2	24.98	EVEDPQVAQLELGGGPGAGDLQTLA			I3	P01326	Insulin-2 OS=Mus musculus GN=Ins2 PE=1 SV=1	3	30.22	EVEDPQVAQLELGGGPGAGDLQTLA			I4	P01326	Insulin-2 OS=Mus musculus GN=Ins2 PE=1 SV=1	2	60.08	EVEDPQVAQLELGGGPGAGDLQTL
I1	P01326	Insulin-2 OS=Mus musculus GN=Ins2 PE=1 SV=1	3	23.92	EVEDPQVAQLELGGGPGAGDLQTLA			I2	P01326	Insulin-2 OS=Mus musculus GN=Ins2 PE=1 SV=1	2	24.18	EVEDPQVAQLELGGGPGAGDLQTLA			I3	P01326	Insulin-2 OS=Mus musculus GN=Ins2 PE=1 SV=1	2	29.34	EVEDPQVAQLELGGGPGAGDLQTLA			I4	P01326	Insulin-2 OS=Mus musculus GN=Ins2 PE=1 SV=1	2	58.69	VEDPQVAQLELGGGPGAGDLQTLA
I1	P01326	Insulin-2 OS=Mus musculus GN=Ins2 PE=1 SV=1	3	23.54	EVEDPQVAQLELGGGPGAGDLQTLA			I2	P01326	Insulin-2 OS=Mus musculus GN=Ins2 PE=1 SV=1	2	23.65	EVEDPQVAQLELGGGPGAGDLQTLA			I3	P01326	Insulin-2 OS=Mus musculus GN=Ins2 PE=1 SV=1	3	28.61	EVEDPQVAQLELGGGPGAGDLQTLA			I4	P01326	Insulin-2 OS=Mus musculus GN=Ins2 PE=1 SV=1	2	56.82	EVEDPQVAQLELGGGPGAGDLQTL
I1	P01326	Insulin-2 OS=Mus musculus GN=Ins2 PE=1 SV=1	3	23.34	SRREVEDPQVAQLELGGGPGAGDLQ	Amidated (C-term)		I2	P01326	Insulin-2 OS=Mus musculus GN=Ins2 PE=1 SV=1	3	23.17	EVEDPQVAQLELGGGPGAGDLQTLA			I3	P01326	Insulin-2 OS=Mus musculus GN=Ins2 PE=1 SV=1	2	28.08	EVEDPQVAQLELGGGPGAGDLQTLA			I4	P01326	Insulin-2 OS=Mus musculus GN=Ins2 PE=1 SV=1	2	53.2	EVEDPQVAQLELGGGPGAGDLQTL
I1	P01326	Insulin-2 OS=Mus musculus GN=Ins2 PE=1 SV=1	3	23.31	EVEDPQVAQLELGGGPGAGDLQTLA			I2	P01326	Insulin-2 OS=Mus musculus GN=Ins2 PE=1 SV=1	2	22.54	EVEDPQVAQLELGGGPGAGDLQTLA			I3	P01326	Insulin-2 OS=Mus musculus GN=Ins2 PE=1 SV=1	3	26.92	EVEDPQVAQLELGGGPGAGDLQTLA			I4	P01326	Insulin-2 OS=Mus musculus GN=Ins2 PE=1 SV=1	2	51.23	EVEDPQVAQLELGGGPGAGDLQTL
I1	P01326	Insulin-2 OS=Mus musculus GN=Ins2 PE=1 SV=1	3	22.93	EVEDPQVAQLELGGGPGAGDLQTLA			I2	P01326	Insulin-2 OS=Mus musculus GN=Ins2 PE=1 SV=1	3	21.5	EVEDPQVAQLELGGGPGAGDLQTLA			I3	P01326	Insulin-2 OS=Mus musculus GN=Ins2 PE=1 SV=1	2	26.91	EVEDPQVAQLELGGGPGAGDLQTLA			I4	P01326	Insulin-2 OS=Mus musculus GN=Ins2 PE=1 SV=1	2	50.97	EVEDPQVAQLELGGGPGAGDLQTL
I1	P01326	Insulin-2 OS=Mus musculus GN=Ins2 PE=1 SV=1	2	22.18	EVEDPQVAQLELGGGPGAGDLQTLA			I2	P01326	Insulin-2 OS=Mus musculus GN=Ins2 PE=1 SV=1	2	21.32	EVEDPQVAQLELGGGPGAGDLQTLA			I3	P01326	Insulin-2 OS=Mus musculus GN=Ins2 PE=1 SV=1	3	26.35	EVEDPQVAQLELGGGPGAGDLQTLA			I4	P01326	Insulin-2 OS=Mus musculus GN=Ins2 PE=1 SV=1	2	50.87	EDPQVAQLELGGGPGAGDLQTLAL
I1	P01326	Insulin-2 OS=Mus musculus GN=Ins2 PE=1 SV=1	3	22.09	EVEDPQVAQLELGGGPGAGDLQTLA			I2	P01326	Insulin-2 OS=Mus musculus GN=Ins2 PE=1 SV=1	2	21.02	EVEDPQVAQLELGGGPGAGDLQTLA			I3	P01326	Insulin-2 OS=Mus musculus GN=Ins2 PE=1 SV=1	3	26.28	EVEDPQVAQLELGGGPGAGDLQTLA			I4	P01326	Insulin-2 OS=Mus musculus GN=Ins2 PE=1 SV=1	2	50.64	EVEDPQVAQLELGGGPGAGDLQTL
I1	P01326	Insulin-2 OS=Mus musculus GN=Ins2 PE=1 SV=1	3	22.07	EVEDPQVAQLELGGGPGAGDLQTLA			I2	P01326	Insulin-2 OS=Mus musculus GN=Ins2 PE=1 SV=1	3	20.36	EVEDPQVAQLELGGGPGAGDLQTLA			I3	P01326	Insulin-2 OS=Mus musculus GN=Ins2 PE=1 SV=1	3	26.14	EVEDPQVAQLELGGGPGAGDLQTLA			I4	P01326	Insulin-2 OS=Mus musculus GN=Ins2 PE=1 SV=1	2	48.66	EVEDPQVAQLELGGGPGAGDLQTL
I1	P01326	Insulin-2 OS=Mus musculus GN=Ins2 PE=1 SV=1	3	21.71	EVEDPQVAQLELGGGPGAGDLQTLA			I2	P01326	Insulin-2 OS=Mus musculus GN=Ins2 PE=1 SV=1	2	88.88	EVEDPQVAQLELGGGPGAGDLQTL			I3	P01326	Insulin-2 OS=Mus musculus GN=Ins2 PE=1 SV=1	2	25.72	EVEDPQVAQLELGGGPGAGDLQTLA			I4	P01326	Insulin-2 OS=Mus musculus GN=Ins2 PE=1 SV=1	3	47.97	EVEDPQVAQLELGGGPGAGDLQTL
I1	P01326	Insulin-2 OS=Mus musculus GN=Ins2 PE=1 SV=1	3	21.09	EVEDPQVAQLELGGGPGAGDLQTLA			I2	P01326	Insulin-2 OS=Mus musculus GN=Ins2 PE=1 SV=1	2	86.75	EVEDPQVAQLELGGGPGAGDLQTL			I3	P01326	Insulin-2 OS=Mus musculus GN=Ins2 PE=1 SV=1	3	24.98	EVEDPQVAQLELGGGPGAGDLQTLA			I4	P01326	Insulin-2 OS=Mus musculus GN=Ins2 PE=1 SV=1	3	46.23	EVEDPQVAQLELGGGPGAGDLQTL
I1	P01326	Insulin-2 OS=Mus musculus GN=Ins2 PE=1 SV=1	3	20.39	EVEDPQVAQLELGGGPGAGDLQTLA			I2	P01326	Insulin-2 OS=Mus musculus GN=Ins2 PE=1 SV=1	2	85.79	EVEDPQVAQLELGGGPGAGDLQTL			I3	P01326	Insulin-2 OS=Mus musculus GN=Ins2 PE=1 SV=1	3	24.16	EVEDPQVAQLELGGGPGAGDLQTLA			I4	P01326	Insulin-2 OS=Mus musculus GN=Ins2 PE=1 SV=1	2	45.14	EVEDPQVAQLELGGGPGAGDLQTL
I1	P01326	Insulin-2 OS=Mus musculus GN=Ins2 PE=1 SV=1	3	20.12	EVEDPQVAQLELGGGPGAGDLQTLA			I2	P01326	Insulin-2 OS=Mus musculus GN=Ins2 PE=1 SV=1	2	85.75	EVEDPQVAQLELGGGPGAGDLQTL			I3	P01326	Insulin-2 OS=Mus musculus GN=Ins2 PE=1 SV=1	2	98.23	EVEDPQVAQLELGGGPGAGDLQTL			I4	P01326	Insulin-2 OS=Mus musculus GN=Ins2 PE=1 SV=1	2	43.83	VEDPQVAQLELGGGPGAGDLQTLA
I1	P01326	Insulin-2 OS=Mus musculus GN=Ins2 PE=1 SV=1	2	98.7	EVEDPQVAQLELGGGPGAGDLQTL			I2	P01326	Insulin-2 OS=Mus musculus GN=Ins2 PE=1 SV=1	2	83.12	EVEDPQVAQLELGGGPGAGDLQTL			I3	P01326	Insulin-2 OS=Mus musculus GN=Ins2 PE=1 SV=1	2	91.27	EVEDPQVAQLELGGGPGAGDLQTL			I4	P01326	Insulin-2 OS=Mus musculus GN=Ins2 PE=1 SV=1	2	43.18	EVEDPQVAQLELGGGPGAGDLQTL
I1	P01326	Insulin-2 OS=Mus musculus GN=Ins2 PE=1 SV=1	2	92.04	EVEDPQVAQLELGGGPGAGDLQTL			I2	P01326	Insulin-2 OS=Mus musculus GN=Ins2 PE=1 SV=1	2	83.01	EVEDPQVAQLELGGGPGAGDLQTL			I3	P01326	Insulin-2 OS=Mus musculus GN=Ins2 PE=1 SV=1	2	87.21	EVEDPQVAQLELGGGPGAGDLQTL			I4	P01326	Insulin-2 OS=Mus musculus GN=Ins2 PE=1 SV=1	3	42.63	EVEDPQVAQLELGGGPGAGDLQTL
I1	P01326	Insulin-2 OS=Mus musculus GN=Ins2 PE=1 SV=1	2	86.99	EVEDPQVAQLELGGGPGAGDLQTL			I2	P01326	Insulin-2 OS=Mus musculus GN=Ins2 PE=1 SV=1	2	80.66	VEDPQVAQLELGGGPGAGDLQTLA			I3	P01326	Insulin-2 OS=Mus musculus GN=Ins2 PE=1 SV=1	2	84.05	EVEDPQVAQLELGGGPGAGDLQTL			I4	P01326	Insulin-2 OS=Mus musculus GN=Ins2 PE=1 SV=1	3	42.62	VEDPQVAQLELGGGPGAGDLQTLA
I1	P01326	Insulin-2 OS=Mus musculus GN=Ins2 PE=1 SV=1	2	86.59	EVEDPQVAQLELGGGPGAGDLQTL			I2	P01326	Insulin-2 OS=Mus musculus GN=Ins2 PE=1 SV=1	2	79.65	EVEDPQVAQLELGGGPGAGDLQTL			I3	P01326	Insulin-2 OS=Mus musculus GN=Ins2 PE=1 SV=1	2	83.78	EVEDPQVAQLELGGGPGAGDLQTL			I4	P01326	Insulin-2 OS=Mus musculus GN=Ins2 PE=1 SV=1	3	42.04	EVEDPQVAQLELGGGPGAGDLQTL
I1	P01326	Insulin-2 OS=Mus musculus GN=Ins2 PE=1 SV=1	2	85.27	VEDPQVAQLELGGGPGAGDLQTLA			I2	P01326	Insulin-2 OS=Mus musculus GN=Ins2 PE=1 SV=1	2	79.49	EVEDPQVAQLELGGGPGAGDLQTL			I3	P01326	Insulin-2 OS=Mus musculus GN=Ins2 PE=1 SV=1	2	83.08	EVEDPQVAQLELGGGPGAGDLQTL			I4	P01326	Insulin-2 OS=Mus musculus GN=Ins2 PE=1 SV=1	3	41.12	EVEDPQVAQLELGGGPGAGDLQTL
I1	P01326	Insulin-2 OS=Mus musculus GN=Ins2 PE=1 SV=1	2	82.93	EVEDPQVAQLELGGGPGAGDLQTL			I2	P01326	Insulin-2 OS=Mus musculus GN=Ins2 PE=1 SV=1	2	78.27	EVEDPQVAQLELGGGPGAGDLQTL			I3	P01326	Insulin-2 OS=Mus musculus GN=Ins2 PE=1 SV=1	2	78.06	EVEDPQVAQLELGGGPGAGDLQTL			I4	P01326	Insulin-2 OS=Mus musculus GN=Ins2 PE=1 SV=1	3	40.8	EVEDPQVAQLELGGGPGAGDLQTL
I1	P01326	Insulin-2 OS=Mus musculus GN=Ins2 PE=1 SV=1	2	79.84	EVEDPQVAQLELGGGPGAGDLQTL			I2	P01326	Insulin-2 OS=Mus musculus GN=Ins2 PE=1 SV=1	2	76.16	EVEDPQVAQLELGGGPGAGDLQTL			I3	P01326	Insulin-2 OS=Mus musculus GN=Ins2 PE=1 SV=1	2	77.96	EVEDPQVAQLELGGGPGAGDLQTL			I4	P01326	Insulin-2 OS=Mus musculus GN=Ins2 PE=1 SV=1	3	40.51	EVEDPQVAQLELGGGPGAGDLQTL
I1	P01326	Insulin-2 OS=Mus musculus GN=Ins2 PE=1 SV=1	2	79.69	EVEDPQVAQLELGGGPGAGDLQTL			I2	P01326	Insulin-2 OS=Mus musculus GN=Ins2 PE=1 SV=1	2	75.45	EVEDPQVAQLELGGGPGAGDLQTL			I3	P01326	Insulin-2 OS=Mus musculus GN=Ins2 PE=1 SV=1	2	74.78	EVEDPQVAQLELGGGPGAGDLQTL			I4	P01326	Insulin-2 OS=Mus musculus GN=Ins2 PE=1 SV=1	3	40.1	VEDPQVAQLELGGGPGAGDLQTLA
I1	P01326	Insulin-2 OS=Mus musculus GN=Ins2 PE=1 SV=1	2	76.84	EVEDPQVAQLELGGGPGAGDLQTL			I2	P01326	Insulin-2 OS=Mus musculus GN=Ins2 PE=1 SV=1	2	74.44	EVEDPQVAQLELGGGPGAGDLQTL			I3	P01326	Insulin-2 OS=Mus musculus GN=Ins2 PE=1 SV=1	2	73.98	EVEDPQVAQLELGGGPGAGDLQTL			I4	P01326	Insulin-2 OS=Mus musculus GN=Ins2 PE=1 SV=1	2	39.07	EVEDPQVAQLELGGGPGAGDLQTL
I1	P01326	Insulin-2 OS=Mus musculus GN=Ins2 PE=1 SV=1	2	74.38	EVEDPQVAQLELGGGPGAGDLQTL			I2	P01326	Insulin-2 OS=Mus musculus GN=Ins2 PE=1 SV=1	2	72.9	EVEDPQVAQLELGGGPGAGDLQTL			I3	P01326	Insulin-2 OS=Mus musculus GN=Ins2 PE=1 SV=1	2	71.12	EDPQVAQLELGGGPGAGDLQTLAL			I4	P01326	Insulin-2 OS=Mus musculus GN=Ins2 PE=1 SV=1	3	38.66	VEDPQVAQLELGGGPGAGDLQTLA
I1	P01326	Insulin-2 OS=Mus musculus GN=Ins2 PE=1 SV=1	2	72.27	EVEDPQVAQLELGGGPGAGDLQTL			I2	P01326	Insulin-2 OS=Mus musculus GN=Ins2 PE=1 SV=1	2	70.3	EVEDPQVAQLELGGGPGAGDLQTL			I3	P01326	Insulin-2 OS=Mus musculus GN=Ins2 PE=1 SV=1	2	69.67	EVEDPQVAQLELGGGPGAGDLQTL			I4	P01326	Insulin-2 OS=Mus musculus GN=Ins2 PE=1 SV=1	3	36.47	EVEDPQVAQLELGGGPGAGDLQTL
I1	P01326	Insulin-2 OS=Mus musculus GN=Ins2 PE=1 SV=1	2	71.72	EVEDPQVAQLELGGGPGAGDLQTL			I2	P01326	Insulin-2 OS=Mus musculus GN=Ins2 PE=1 SV=1	2	65.55	VEDPQVAQLELGGGPGAGDLQTLA			I3	P01326	Insulin-2 OS=Mus musculus GN=Ins2 PE=1 SV=1	2	69.32	EVEDPQVAQLELGGGPGAGDLQTL			I4	P01326	Insulin-2 OS=Mus musculus GN=Ins2 PE=1 SV=1	3	36.23	EVEDPQVAQLELGGGPGAGDLQTL
I1	P01326	Insulin-2 OS=Mus musculus GN=Ins2 PE=1 SV=1	2	66.49	EDPQVAQLELGGGPGAGDLQTLAL			I2	P01326	Insulin-2 OS=Mus musculus GN=Ins2 PE=1 SV=1	2	65.46	EVEDPQVAQLELGGGPGAGDLQTL			I3	P01326	Insulin-2 OS=Mus musculus GN=Ins2 PE=1 SV=1	2	69.14	EVEDPQVAQLELGGGPGAGDLQTL			I4	P01326	Insulin-2 OS=Mus musculus GN=Ins2 PE=1 SV=1	3	35.43	EVEDPQVAQLELGGGPGAGDLQTL
I1	P01326	Insulin-2 OS=Mus musculus GN=Ins2 PE=1 SV=1	2	65.64	EVEDPQVAQLELGGGPGAGDLQTL			I2	P01326	Insulin-2 OS=Mus musculus GN=Ins2 PE=1 SV=1	2	61.43	EVEDPQVAQLELGGGPGAGDLQTL			I3	P01326	Insulin-2 OS=Mus musculus GN=Ins2 PE=1 SV=1	2	68.85	EVEDPQVAQLELGGGPGAGDLQTL			I4	P01326	Insulin-2 OS=Mus musculus GN=Ins2 PE=1 SV=1	3	35.26	EVEDPQVAQLELGGGPGAGDLQTL
I1	P01326	Insulin-2 OS=Mus musculus GN=Ins2 PE=1 SV=1	2	65.6	EVEDPQVAQLELGGGPGAGDLQTL			I2	P01326	Insulin-2 OS=Mus musculus GN=Ins2 PE=1 SV=1	2	59.97	EVEDPQVAQLELGGGPGAGDLQTL			I3	P01326	Insulin-2 OS=Mus musculus GN=Ins2 PE=1 SV=1	2	68.78	EVEDPQVAQLELGGGPGAGDLQTL			I4	P01326	Insulin-2 OS=Mus musculus GN=Ins2 PE=1 SV=1	3	31.04	EVEDPQVAQLELGGGPGAGDLQTL
I1	P01326	Insulin-2 OS=Mus musculus GN=Ins2 PE=1 SV=1	2	65.59	EVEDPQVAQLELGGGPGAGDLQTL			I2	P01326	Insulin-2 OS=Mus musculus GN=Ins2 PE=1 SV=1	2	55.3	EVEDPQVAQLELGGGPGAGDLQTL			I3	P01326	Insulin-2 OS=Mus musculus GN=Ins2 PE=1 SV=1	2	67.46	EVEDPQVAQLELGGGPGAGDLQTL			I4	P01326	Insulin-2 OS=Mus musculus GN=Ins2 PE=1 SV=1	3	30.99	EVEDPQVAQLELGGGPGAGDLQTL
I1	P01326	Insulin-2 OS=Mus musculus GN=Ins2 PE=1 SV=1	2	65.39	VEDPQVAQLELGGGPGAGDLQTLA			I2	P01326	Insulin-2 OS=Mus musculus GN=Ins2 PE=1 SV=1	2	50.44	EVEDPQVAQLELGGGPGAGDLQTL			I3	P01326	Insulin-2 OS=Mus musculus GN=Ins2 PE=1 SV=1	2	67.03	EVEDPQVAQLELGGGPGAGDLQTL			I4	P01326	Insulin-2 OS=Mus musculus GN=Ins2 PE=1 SV=1	2	30.44	EVEDPQVAQLELGGGPGAGDLQTL
I1	P01326	Insulin-2 OS=Mus musculus GN=Ins2 PE=1 SV=1	2	64.28	EVEDPQVAQLELGGGPGAGDLQTL			I2	P01326	Insulin-2 OS=Mus musculus GN=Ins2 PE=1 SV=1	2	49.19	EVEDPQVAQLELGGGPGAGDLQTL			I3	P01326	Insulin-2 OS=Mus musculus GN=Ins2 PE=1 SV=1	2	66.8	EVEDPQVAQLELGGGPGAGDLQTL			I4	P01326	Insulin-2 OS=Mus musculus GN=Ins2 PE=1 SV=1	3	30.32	EVEDPQVAQLELGGGPGAGDLQTL
I1	P01326	Insulin-2 OS=Mus musculus GN=Ins2 PE=1 SV=1	2	64.19	EVEDPQVAQLELGGGPGAGDLQTL			I2	P01326	Insulin-2 OS=Mus musculus GN=Ins2 PE=1 SV=1	2	48.91	EVEDPQVAQLELGGGPGAGDLQTL			I3	P01326	Insulin-2 OS=Mus musculus GN=Ins2 PE=1 SV=1	2	64.55	VEDPQVAQLELGGGPGAGDLQTLA			I4	P01326	Insulin-2 OS=Mus musculus GN=Ins2 PE=1 SV=1	2	30.17	EVEDPQVAQLELGGGPGAGDLQTL
I1	P01326	Insulin-2 OS=Mus musculus GN=Ins2 PE=1 SV=1	2	62.81	EVEDPQVAQLELGGGPGAGDLQTL			I2	P01326	Insulin-2 OS=Mus musculus GN=Ins2 PE=1 SV=1	3	47.37	EVEDPQVAQLELGGGPGAGDLQTL			I3	P01326	Insulin-2 OS=Mus musculus GN=Ins2 PE=1 SV=1	2	63.97	VEDPQVAQLELGGGPGAGDLQTLA			I4	P01326	Insulin-2 OS=Mus musculus GN=Ins2 PE=1 SV=1	2	29.78	EVEDPQVAQLELGGGPGAGDLQTL
I1	P01326	Insulin-2 OS=Mus musculus GN=Ins2 PE=1 SV=1	2	61.44	EVEDPQVAQLELGGGPGAGDLQTL			I2	P01326	Insulin-2 OS=Mus musculus GN=Ins2 PE=1 SV=1	2	46.87	EVEDPQVAQLELGGGPGAGDLQTL			I3	P01326	Insulin-2 OS=Mus musculus GN=Ins2 PE=1 SV=1	2	58.64	EVEDPQVAQLELGGGPGAGDLQTL			I4	P01326	Insulin-2 OS=Mus musculus GN=Ins2 PE=1 SV=1	3	28.38	EVEDPQVAQLELGGGPGAGDLQTL
I1	P01326	Insulin-2 OS=Mus musculus GN=Ins2 PE=1 SV=1	2	59.65	EVEDPQVAQLELGGGPGAGDLQTL			I2	P01326	Insulin-2 OS=Mus musculus GN=Ins2 PE=1 SV=1	3	46.86	EVEDPQVAQLELGGGPGAGDLQTL			I3	P01326	Insulin-2 OS=Mus musculus GN=Ins2 PE=1 SV=1	2	56.75	VEDPQVAQLELGGGPGAGDLQTLA			I4	P01326	Insulin-2 OS=Mus musculus GN=Ins2 PE=1 SV=1	3	27.72	EVEDPQVAQLELGGGPGAGDLQTL
I1	P01326	Insulin-2 OS=Mus musculus GN=Ins2 PE=1 SV=1	2	57.93	EVEDPQVAQLELGGGPGAGDLQTL			I2	P01326	Insulin-2 OS=Mus musculus GN=Ins2 PE=1 SV=1	3	46.07	VEDPQVAQLELGGGPGAGDLQTLA			I3	P01326	Insulin-2 OS=Mus musculus GN=Ins2 PE=1 SV=1	2	54.3	VEDPQVAQLELGGGPGAGDLQTLA			I4	P01326	Insulin-2 OS=Mus musculus GN=Ins2 PE=1 SV=1	3	27.64	EVEDPQVAQLELGGGPGAGDLQTL
I1	P01326	Insulin-2 OS=Mus musculus GN=Ins2 PE=1 SV=1	2	55.65	EVEDPQVAQLELGGGPGAGDLQTL			I2	P01326	Insulin-2 OS=Mus musculus GN=Ins2 PE=1 SV=1	2	45.97	EVEDPQVAQLELGGGPGAGDLQTL			I3	P01326	Insulin-2 OS=Mus musculus GN=Ins2 PE=1 SV=1	3	51.61	EVEDPQVAQLELGGGPGAGDLQTL			I4	P01326	Insulin-2 OS=Mus musculus GN=Ins2 PE=1 SV=1	2	26.97	EVEDPQVAQLELGGGPGAGDLQTL
I1	P01326	Insulin-2 OS=Mus musculus GN=Ins2 PE=1 SV=1	2	54.31	EVEDPQVAQLELGGGPGAGDLQTL			I2	P01326	Insulin-2 OS=Mus musculus GN=Ins2 PE=1 SV=1	2	45.83	EVEDPQVAQLELGGGPGAGDLQTL			I3	P01326	Insulin-2 OS=Mus musculus GN=Ins2 PE=1 SV=1	3	51.38	VEDPQVAQLELGGGPGAGDLQTLA			I4	P01326	Insulin-2 OS=Mus musculus GN=Ins2 PE=1 SV=1	3	25.29	EVEDPQVAQLELGGGPGAGDLQTL
I1	P01326	Insulin-2 OS=Mus musculus GN=Ins2 PE=1 SV=1	2	51.81	EVEDPQVAQLELGGGPGAGDLQTL			I2	P01326	Insulin-2 OS=Mus musculus GN=Ins2 PE=1 SV=1	3	45.39	VEDPQVAQLELGGGPGAGDLQTLA			I3	P01326	Insulin-2 OS=Mus musculus GN=Ins2 PE=1 SV=1	2	50.29	EVEDPQVAQLELGGGPGAGDLQTL			I4	P01326	Insulin-2 OS=Mus musculus GN=Ins2 PE=1 SV=1	2	24.87	EVEDPQVAQLELGGGPGAGDLQTL
I1	P01326	Insulin-2 OS=Mus musculus GN=Ins2 PE=1 SV=1	2	51.8	EVEDPQVAQLELGGGPGAGDLQTL			I2	P01326	Insulin-2 OS=Mus musculus GN=Ins2 PE=1 SV=1	3	44.92	EVEDPQVAQLELGGGPGAGDLQTL			I3	P01326	Insulin-2 OS=Mus musculus GN=Ins2 PE=1 SV=1	3	48.94	EDPQVAQLELGGGPGAGDLQTLAL			I4	P01326	Insulin-2 OS=Mus musculus GN=Ins2 PE=1 SV=1	3	24.27	EVEDPQVAQLELGGGPGAGDLQTL
I1	P01326	Insulin-2 OS=Mus musculus GN=Ins2 PE=1 SV=1	2	51.33	EVEDPQVAQLELGGGPGAGDLQTL			I2	P01326	Insulin-2 OS=Mus musculus GN=Ins2 PE=1 SV=1	3	44.12	EVEDPQVAQLELGGGPGAGDLQTL			I3	P01326	Insulin-2 OS=Mus musculus GN=Ins2 PE=1 SV=1	3	48.53	EVEDPQVAQLELGGGPGAGDLQTL			I4	P01326	Insulin-2 OS=Mus musculus GN=Ins2 PE=1 SV=1	3	23.75	EVEDPQVAQLELGGGPGAGDLQTL
I1	P01326	Insulin-2 OS=Mus musculus GN=Ins2 PE=1 SV=1	2	51.16	VEDPQVAQLELGGGPGAGDLQTLA			I2	P01326	Insulin-2 OS=Mus musculus GN=Ins2 PE=1 SV=1	2	43.83	EVEDPQVAQLELGGGPGAGDLQTL			I3	P01326	Insulin-2 OS=Mus musculus GN=Ins2 PE=1 SV=1	2	47.85	EVEDPQVAQLELGGGPGAGDLQTL			I4	P01326	Insulin-2 OS=Mus musculus GN=Ins2 PE=1 SV=1	3	22.93	EVEDPQVAQLELGGGPGAGDLQTL
I1	P01326	Insulin-2 OS=Mus musculus GN=Ins2 PE=1 SV=1	2	50.36	EVEDPQVAQLELGGGPGAGDLQTL			I2	P01326	Insulin-2 OS=Mus musculus GN=Ins2 PE=1 SV=1	3	43.73	EVEDPQVAQLELGGGPGAGDLQTL			I3	P01326	Insulin-2 OS=Mus musculus GN=Ins2 PE=1 SV=1	2	46.76	EVEDPQVAQLELGGGPGAGDLQTL			I4	P01326	Insulin-2 OS=Mus musculus GN=Ins2 PE=1 SV=1	2	22	EVEDPQVAQLELGGGPGAGDLQTL
I1	P01326	Insulin-2 OS=Mus musculus GN=Ins2 PE=1 SV=1	3	47.56	VEDPQVAQLELGGGPGAGDLQTLA			I2	P01326	Insulin-2 OS=Mus musculus GN=Ins2 PE=1 SV=1	3	43.57	EVEDPQVAQLELGGGPGAGDLQTL			I3	P01326	Insulin-2 OS=Mus musculus GN=Ins2 PE=1 SV=1	3	46.32	EVEDPQVAQLELGGGPGAGDLQTL			I4	P01326	Insulin-2 OS=Mus musculus GN=Ins2 PE=1 SV=1	3	20.91	VEDPQVAQLELGGGPGAGDLQTLA
I1	P01326	Insulin-2 OS=Mus musculus GN=Ins2 PE=1 SV=1	2	47.02	EVEDPQVAQLELGGGPGAGDLQTL			I2	P01326	Insulin-2 OS=Mus musculus GN=Ins2 PE=1 SV=1	3	43.54	EVEDPQVAQLELGGGPGAGDLQTL			I3	P01326	Insulin-2 OS=Mus musculus GN=Ins2 PE=1 SV=1	3	45.28	EVEDPQVAQLELGGGPGAGDLQTL			I4	P01326	Insulin-2 OS=Mus musculus GN=Ins2 PE=1 SV=1	3	20.88	EVEDPQVAQLELGGGPGAGDLQTL
I1	P01326	Insulin-2 OS=Mus musculus GN=Ins2 PE=1 SV=1	2	46.59	EVEDPQVAQLELGGGPGAGDLQTL			I2	P01326	Insulin-2 OS=Mus musculus GN=Ins2 PE=1 SV=1	3	42.66	EVEDPQVAQLELGGGPGAGDLQTL			I3	P01326	Insulin-2 OS=Mus musculus GN=Ins2 PE=1 SV=1	2	45.07	EVEDPQVAQLELGGGPGAGDLQTL			I4	P01326	Insulin-2 OS=Mus musculus GN=Ins2 PE=1 SV=1	2	108.49	DPQVAQLELGGGPGAGDLQTLAL
I1	P01326	Insulin-2 OS=Mus musculus GN=Ins2 PE=1 SV=1	2	45.89	EVEDPQVAQLELGGGPGAGDLQTL			I2	P01326	Insulin-2 OS=Mus musculus GN=Ins2 PE=1 SV=1	2	42.55	EVEDPQVAQLELGGGPGAGDLQTL			I3	P01326	Insulin-2 OS=Mus musculus GN=Ins2 PE=1 SV=1	3	44.76	VEDPQVAQLELGGGPGAGDLQTLA			I4	P01326	Insulin-2 OS=Mus musculus GN=Ins2 PE=1 SV=1	2	87.81	EVEDPQVAQLELGGGPGAGDLQT
I1	P01326	Insulin-2 OS=Mus musculus GN=Ins2 PE=1 SV=1	2	45.57	EVEDPQVAQLELGGGPGAGDLQTL			I2	P01326	Insulin-2 OS=Mus musculus GN=Ins2 PE=1 SV=1	3	41.95	EVEDPQVAQLELGGGPGAGDLQTL			I3	P01326	Insulin-2 OS=Mus musculus GN=Ins2 PE=1 SV=1	2	44.24	EVEDPQVAQLELGGGPGAGDLQTL			I4	P01326	Insulin-2 OS=Mus musculus GN=Ins2 PE=1 SV=1	2	84.18	EVEDPQVAQLELGGGPGAGDLQT
I1	P01326	Insulin-2 OS=Mus musculus GN=Ins2 PE=1 SV=1	2	44.94	VEDPQVAQLELGGGPGAGDLQTLA			I2	P01326	Insulin-2 OS=Mus musculus GN=Ins2 PE=1 SV=1	2	40.92	EVEDPQVAQLELGGGPGAGDLQTL			I3	P01326	Insulin-2 OS=Mus musculus GN=Ins2 PE=1 SV=1	2	43.8	EVEDPQVAQLELGGGPGAGDLQTL			I4	P01326	Insulin-2 OS=Mus musculus GN=Ins2 PE=1 SV=1	2	84.1	EVEDPQVAQLELGGGPGAGDLQT
I1	P01326	Insulin-2 OS=Mus musculus GN=Ins2 PE=1 SV=1	2	44.61	EVEDPQVAQLELGGGPGAGDLQTL			I2	P01326	Insulin-2 OS=Mus musculus GN=Ins2 PE=1 SV=1	3	40.33	EVEDPQVAQLELGGGPGAGDLQTL			I3	P01326	Insulin-2 OS=Mus musculus GN=Ins2 PE=1 SV=1	3	43.69	EVEDPQVAQLELGGGPGAGDLQTL			I4	P01326	Insulin-2 OS=Mus musculus GN=Ins2 PE=1 SV=1	2	84.07	EVEDPQVAQLELGGGPGAGDLQT
I1	P01326	Insulin-2 OS=Mus musculus GN=Ins2 PE=1 SV=1	3	43.97	EVEDPQVAQLELGGGPGAGDLQTL			I2	P01326	Insulin-2 OS=Mus musculus GN=Ins2 PE=1 SV=1	3	39.86	EVEDPQVAQLELGGGPGAGDLQTL			I3	P01326	Insulin-2 OS=Mus musculus GN=Ins2 PE=1 SV=1	2	42.9	EVEDPQVAQLELGGGPGAGDLQTL			I4	P01326	Insulin-2 OS=Mus musculus GN=Ins2 PE=1 SV=1	2	83.98	EVEDPQVAQLELGGGPGAGDLQT
I1	P01326	Insulin-2 OS=Mus musculus GN=Ins2 PE=1 SV=1	3	42.73	EVEDPQVAQLELGGGPGAGDLQTL			I2	P01326	Insulin-2 OS=Mus musculus GN=Ins2 PE=1 SV=1	2	39.69	EVEDPQVAQLELGGGPGAGDLQTL			I3	P01326	Insulin-2 OS=Mus musculus GN=Ins2 PE=1 SV=1	3	42.87	EVEDPQVAQLELGGGPGAGDLQTL			I4	P01326	Insulin-2 OS=Mus musculus GN=Ins2 PE=1 SV=1	2	80.76	EVEDPQVAQLELGGGPGAGDLQT
I1	P01326	Insulin-2 OS=Mus musculus GN=Ins2 PE=1 SV=1	2	42.14	EVEDPQVAQLELGGGPGAGDLQTL			I2	P01326	Insulin-2 OS=Mus musculus GN=Ins2 PE=1 SV=1	3	39.4	EVEDPQVAQLELGGGPGAGDLQTL			I3	P01326	Insulin-2 OS=Mus musculus GN=Ins2 PE=1 SV=1	2	42.71	EVEDPQVAQLELGGGPGAGDLQTL			I4	P01326	Insulin-2 OS=Mus musculus GN=Ins2 PE=1 SV=1	2	78.01	EVEDPQVAQLELGGGPGAGDLQT
I1	P01326	Insulin-2 OS=Mus musculus GN=Ins2 PE=1 SV=1	3	42.04	EVEDPQVAQLELGGGPGAGDLQTL			I2	P01326	Insulin-2 OS=Mus musculus GN=Ins2 PE=1 SV=1	2	39.22	VEDPQVAQLELGGGPGAGDLQTLA			I3	P01326	Insulin-2 OS=Mus musculus GN=Ins2 PE=1 SV=1	3	42.49	EVEDPQVAQLELGGGPGAGDLQTL			I4	P01326	Insulin-2 OS=Mus musculus GN=Ins2 PE=1 SV=1	2	76.02	EVEDPQVAQLELGGGPGAGDLQT
I1	P01326	Insulin-2 OS=Mus musculus GN=Ins2 PE=1 SV=1	3	41.84	EVEDPQVAQLELGGGPGAGDLQTL			I2	P01326	Insulin-2 OS=Mus musculus GN=Ins2 PE=1 SV=1	3	38.64	EVEDPQVAQLELGGGPGAGDLQTL			I3	P01326	Insulin-2 OS=Mus musculus GN=Ins2 PE=1 SV=1	2	42.21	EVEDPQVAQLELGGGPGAGDLQTL			I4	P01326	Insulin-2 OS=Mus musculus GN=Ins2 PE=1 SV=1	2	74.04	DPQVAQLELGGGPGAGDLQTLAL
I1	P01326	Insulin-2 OS=Mus musculus GN=Ins2 PE=1 SV=1	3	41.51	EVEDPQVAQLELGGGPGAGDLQTL			I2	P01326	Insulin-2 OS=Mus musculus GN=Ins2 PE=1 SV=1	3	38.4	EVEDPQVAQLELGGGPGAGDLQTL			I3	P01326	Insulin-2 OS=Mus musculus GN=Ins2 PE=1 SV=1	3	42	VEDPQVAQLELGGGPGAGDLQTLA			I4	P01326	Insulin-2 OS=Mus musculus GN=Ins2 PE=1 SV=1	2	71.73	DPQVAQLELGGGPGAGDLQTLAL	Amidated (C-term)
I1	P01326	Insulin-2 OS=Mus musculus GN=Ins2 PE=1 SV=1	3	41.49	EVEDPQVAQLELGGGPGAGDLQTL			I2	P01326	Insulin-2 OS=Mus musculus GN=Ins2 PE=1 SV=1	3	37.56	EVEDPQVAQLELGGGPGAGDLQTL			I3	P01326	Insulin-2 OS=Mus musculus GN=Ins2 PE=1 SV=1	3	40.24	EVEDPQVAQLELGGGPGAGDLQTL			I4	P01326	Insulin-2 OS=Mus musculus GN=Ins2 PE=1 SV=1	2	65.37	VEDPQVAQLELGGGPGAGDLQTL
I1	P01326	Insulin-2 OS=Mus musculus GN=Ins2 PE=1 SV=1	3	41.17	EVEDPQVAQLELGGGPGAGDLQTL			I2	P01326	Insulin-2 OS=Mus musculus GN=Ins2 PE=1 SV=1	3	37.08	EVEDPQVAQLELGGGPGAGDLQTL			I3	P01326	Insulin-2 OS=Mus musculus GN=Ins2 PE=1 SV=1	3	40.16	EVEDPQVAQLELGGGPGAGDLQTL			I4	P01326	Insulin-2 OS=Mus musculus GN=Ins2 PE=1 SV=1	2	62.01	VEDPQVAQLELGGGPGAGDLQTL
I1	P01326	Insulin-2 OS=Mus musculus GN=Ins2 PE=1 SV=1	3	39.81	EVEDPQVAQLELGGGPGAGDLQTL			I2	P01326	Insulin-2 OS=Mus musculus GN=Ins2 PE=1 SV=1	3	36.12	EVEDPQVAQLELGGGPGAGDLQTL			I3	P01326	Insulin-2 OS=Mus musculus GN=Ins2 PE=1 SV=1	3	40.06	EVEDPQVAQLELGGGPGAGDLQTL			I4	P01326	Insulin-2 OS=Mus musculus GN=Ins2 PE=1 SV=1	3	58.44	EVEDPQVAQLELGGGPGAGDLQT
I1	P01326	Insulin-2 OS=Mus musculus GN=Ins2 PE=1 SV=1	3	39.7	VEDPQVAQLELGGGPGAGDLQTLA			I2	P01326	Insulin-2 OS=Mus musculus GN=Ins2 PE=1 SV=1	3	36.08	EVEDPQVAQLELGGGPGAGDLQTL			I3	P01326	Insulin-2 OS=Mus musculus GN=Ins2 PE=1 SV=1	3	39.79	EVEDPQVAQLELGGGPGAGDLQTL			I4	P01326	Insulin-2 OS=Mus musculus GN=Ins2 PE=1 SV=1	2	52.23	EDPQVAQLELGGGPGAGDLQTLA
I1	P01326	Insulin-2 OS=Mus musculus GN=Ins2 PE=1 SV=1	2	39.23	EVEDPQVAQLELGGGPGAGDLQTL			I2	P01326	Insulin-2 OS=Mus musculus GN=Ins2 PE=1 SV=1	3	34.72	EVEDPQVAQLELGGGPGAGDLQTL			I3	P01326	Insulin-2 OS=Mus musculus GN=Ins2 PE=1 SV=1	3	38.77	EVEDPQVAQLELGGGPGAGDLQTL			I4	P01326	Insulin-2 OS=Mus musculus GN=Ins2 PE=1 SV=1	2	48.3	EDPQVAQLELGGGPGAGDLQTLA
I1	P01326	Insulin-2 OS=Mus musculus GN=Ins2 PE=1 SV=1	2	38.85	EVEDPQVAQLELGGGPGAGDLQTL			I2	P01326	Insulin-2 OS=Mus musculus GN=Ins2 PE=1 SV=1	3	34.69	EVEDPQVAQLELGGGPGAGDLQTL			I3	P01326	Insulin-2 OS=Mus musculus GN=Ins2 PE=1 SV=1	2	38.13	EVEDPQVAQLELGGGPGAGDLQTL			I4	P01326	Insulin-2 OS=Mus musculus GN=Ins2 PE=1 SV=1	2	47.91	EVEDPQVAQLELGGGPGAGDLQT
I1	P01326	Insulin-2 OS=Mus musculus GN=Ins2 PE=1 SV=1	3	38.54	EVEDPQVAQLELGGGPGAGDLQTL			I2	P01326	Insulin-2 OS=Mus musculus GN=Ins2 PE=1 SV=1	3	34.64	EVEDPQVAQLELGGGPGAGDLQTL			I3	P01326	Insulin-2 OS=Mus musculus GN=Ins2 PE=1 SV=1	2	37.93	EVEDPQVAQLELGGGPGAGDLQTL			I4	P01326	Insulin-2 OS=Mus musculus GN=Ins2 PE=1 SV=1	3	46.62	EVEDPQVAQLELGGGPGAGDLQT
I1	P01326	Insulin-2 OS=Mus musculus GN=Ins2 PE=1 SV=1	2	38.41	EVEDPQVAQLELGGGPGAGDLQTL			I2	P01326	Insulin-2 OS=Mus musculus GN=Ins2 PE=1 SV=1	3	34.08	VEDPQVAQLELGGGPGAGDLQTLA			I3	P01326	Insulin-2 OS=Mus musculus GN=Ins2 PE=1 SV=1	3	36.83	EVEDPQVAQLELGGGPGAGDLQTL			I4	P01326	Insulin-2 OS=Mus musculus GN=Ins2 PE=1 SV=1	3	46.6	EVEDPQVAQLELGGGPGAGDLQT
I1	P01326	Insulin-2 OS=Mus musculus GN=Ins2 PE=1 SV=1	3	38.28	VEDPQVAQLELGGGPGAGDLQTLA			I2	P01326	Insulin-2 OS=Mus musculus GN=Ins2 PE=1 SV=1	3	33.56	EVEDPQVAQLELGGGPGAGDLQTL			I3	P01326	Insulin-2 OS=Mus musculus GN=Ins2 PE=1 SV=1	3	36.45	EVEDPQVAQLELGGGPGAGDLQTL			I4	P01326	Insulin-2 OS=Mus musculus GN=Ins2 PE=1 SV=1	3	45.19	EVEDPQVAQLELGGGPGAGDLQT
I1	P01326	Insulin-2 OS=Mus musculus GN=Ins2 PE=1 SV=1	3	37.64	EVEDPQVAQLELGGGPGAGDLQTL			I2	P01326	Insulin-2 OS=Mus musculus GN=Ins2 PE=1 SV=1	3	33.42	EVEDPQVAQLELGGGPGAGDLQTL			I3	P01326	Insulin-2 OS=Mus musculus GN=Ins2 PE=1 SV=1	3	35.82	EVEDPQVAQLELGGGPGAGDLQTL			I4	P01326	Insulin-2 OS=Mus musculus GN=Ins2 PE=1 SV=1	3	45.11	EVEDPQVAQLELGGGPGAGDLQT
I1	P01326	Insulin-2 OS=Mus musculus GN=Ins2 PE=1 SV=1	2	37.25	EVEDPQVAQLELGGGPGAGDLQTL			I2	P01326	Insulin-2 OS=Mus musculus GN=Ins2 PE=1 SV=1	3	32.94	EVEDPQVAQLELGGGPGAGDLQTL			I3	P01326	Insulin-2 OS=Mus musculus GN=Ins2 PE=1 SV=1	3	34.01	EVEDPQVAQLELGGGPGAGDLQTL			I4	P01326	Insulin-2 OS=Mus musculus GN=Ins2 PE=1 SV=1	3	44.6	EVEDPQVAQLELGGGPGAGDLQT
I1	P01326	Insulin-2 OS=Mus musculus GN=Ins2 PE=1 SV=1	3	36.91	EVEDPQVAQLELGGGPGAGDLQTL			I2	P01326	Insulin-2 OS=Mus musculus GN=Ins2 PE=1 SV=1	2	32.31	EVEDPQVAQLELGGGPGAGDLQTL			I3	P01326	Insulin-2 OS=Mus musculus GN=Ins2 PE=1 SV=1	3	33.74	EVEDPQVAQLELGGGPGAGDLQTL			I4	P01326	Insulin-2 OS=Mus musculus GN=Ins2 PE=1 SV=1	3	43.7	EVEDPQVAQLELGGGPGAGDLQT
I1	P01326	Insulin-2 OS=Mus musculus GN=Ins2 PE=1 SV=1	3	36.55	VEDPQVAQLELGGGPGAGDLQTLA			I2	P01326	Insulin-2 OS=Mus musculus GN=Ins2 PE=1 SV=1	3	31.82	EVEDPQVAQLELGGGPGAGDLQTL			I3	P01326	Insulin-2 OS=Mus musculus GN=Ins2 PE=1 SV=1	3	33.28	EVEDPQVAQLELGGGPGAGDLQTL			I4	P01326	Insulin-2 OS=Mus musculus GN=Ins2 PE=1 SV=1	3	43.39	EVEDPQVAQLELGGGPGAGDLQT
I1	P01326	Insulin-2 OS=Mus musculus GN=Ins2 PE=1 SV=1	3	36.14	EVEDPQVAQLELGGGPGAGDLQTL			I2	P01326	Insulin-2 OS=Mus musculus GN=Ins2 PE=1 SV=1	2	31.65	EVEDPQVAQLELGGGPGAGDLQTL			I3	P01326	Insulin-2 OS=Mus musculus GN=Ins2 PE=1 SV=1	3	32.97	EVEDPQVAQLELGGGPGAGDLQTL			I4	P01326	Insulin-2 OS=Mus musculus GN=Ins2 PE=1 SV=1	3	40.83	VEDPQVAQLELGGGPGAGDLQTL
I1	P01326	Insulin-2 OS=Mus musculus GN=Ins2 PE=1 SV=1	2	36.09	EVEDPQVAQLELGGGPGAGDLQTL			I2	P01326	Insulin-2 OS=Mus musculus GN=Ins2 PE=1 SV=1	3	29.67	EVEDPQVAQLELGGGPGAGDLQTL			I3	P01326	Insulin-2 OS=Mus musculus GN=Ins2 PE=1 SV=1	3	31.73	EVEDPQVAQLELGGGPGAGDLQTL			I4	P01326	Insulin-2 OS=Mus musculus GN=Ins2 PE=1 SV=1	3	38.93	EVEDPQVAQLELGGGPGAGDLQT
I1	P01326	Insulin-2 OS=Mus musculus GN=Ins2 PE=1 SV=1	3	36.02	EVEDPQVAQLELGGGPGAGDLQTL			I2	P01326	Insulin-2 OS=Mus musculus GN=Ins2 PE=1 SV=1	2	27.69	EVEDPQVAQLELGGGPGAGDLQTL			I3	P01326	Insulin-2 OS=Mus musculus GN=Ins2 PE=1 SV=1	3	31.58	EVEDPQVAQLELGGGPGAGDLQTL			I4	P01326	Insulin-2 OS=Mus musculus GN=Ins2 PE=1 SV=1	3	36.57	EVEDPQVAQLELGGGPGAGDLQT
I1	P01326	Insulin-2 OS=Mus musculus GN=Ins2 PE=1 SV=1	3	35.25	EVEDPQVAQLELGGGPGAGDLQTL			I2	P01326	Insulin-2 OS=Mus musculus GN=Ins2 PE=1 SV=1	2	27.12	EVEDPQVAQLELGGGPGAGDLQTL			I3	P01326	Insulin-2 OS=Mus musculus GN=Ins2 PE=1 SV=1	2	31.04	EVEDPQVAQLELGGGPGAGDLQTL			I4	P01326	Insulin-2 OS=Mus musculus GN=Ins2 PE=1 SV=1	3	35.48	DPQVAQLELGGGPGAGDLQTLAL
I1	P01326	Insulin-2 OS=Mus musculus GN=Ins2 PE=1 SV=1	3	35.22	EVEDPQVAQLELGGGPGAGDLQTL			I2	P01326	Insulin-2 OS=Mus musculus GN=Ins2 PE=1 SV=1	2	26.52	EVEDPQVAQLELGGGPGAGDLQTL			I3	P01326	Insulin-2 OS=Mus musculus GN=Ins2 PE=1 SV=1	3	29.73	EVEDPQVAQLELGGGPGAGDLQTL			I4	P01326	Insulin-2 OS=Mus musculus GN=Ins2 PE=1 SV=1	2	34.26	VEDPQVAQLELGGGPGAGDLQTL
I1	P01326	Insulin-2 OS=Mus musculus GN=Ins2 PE=1 SV=1	3	35.04	EVEDPQVAQLELGGGPGAGDLQTL			I2	P01326	Insulin-2 OS=Mus musculus GN=Ins2 PE=1 SV=1	3	25.51	EVEDPQVAQLELGGGPGAGDLQTL			I3	P01326	Insulin-2 OS=Mus musculus GN=Ins2 PE=1 SV=1	2	29.47	EVEDPQVAQLELGGGPGAGDLQTL			I4	P01326	Insulin-2 OS=Mus musculus GN=Ins2 PE=1 SV=1	2	33.57	EVEDPQVAQLELGGGPGAGDLQT
I1	P01326	Insulin-2 OS=Mus musculus GN=Ins2 PE=1 SV=1	3	34.83	EVEDPQVAQLELGGGPGAGDLQTL			I2	P01326	Insulin-2 OS=Mus musculus GN=Ins2 PE=1 SV=1	2	25.32	EVEDPQVAQLELGGGPGAGDLQTL			I3	P01326	Insulin-2 OS=Mus musculus GN=Ins2 PE=1 SV=1	3	29.11	EVEDPQVAQLELGGGPGAGDLQTL			I4	P01326	Insulin-2 OS=Mus musculus GN=Ins2 PE=1 SV=1	2	30.75	EVEDPQVAQLELGGGPGAGDLQT
I1	P01326	Insulin-2 OS=Mus musculus GN=Ins2 PE=1 SV=1	3	34.81	EVEDPQVAQLELGGGPGAGDLQTL			I2	P01326	Insulin-2 OS=Mus musculus GN=Ins2 PE=1 SV=1	3	25.2	EVEDPQVAQLELGGGPGAGDLQTL			I3	P01326	Insulin-2 OS=Mus musculus GN=Ins2 PE=1 SV=1	3	28.34	EVEDPQVAQLELGGGPGAGDLQTL			I4	P01326	Insulin-2 OS=Mus musculus GN=Ins2 PE=1 SV=1	2	25.89	EVEDPQVAQLELGGGPGAGDLQT
I1	P01326	Insulin-2 OS=Mus musculus GN=Ins2 PE=1 SV=1	3	34.65	EVEDPQVAQLELGGGPGAGDLQTL			I2	P01326	Insulin-2 OS=Mus musculus GN=Ins2 PE=1 SV=1	3	25	EVEDPQVAQLELGGGPGAGDLQTL			I3	P01326	Insulin-2 OS=Mus musculus GN=Ins2 PE=1 SV=1	3	28.26	EVEDPQVAQLELGGGPGAGDLQTL			I4	P01326	Insulin-2 OS=Mus musculus GN=Ins2 PE=1 SV=1	2	25.69	EVEDPQVAQLELGGGPGAGDLQT
I1	P01326	Insulin-2 OS=Mus musculus GN=Ins2 PE=1 SV=1	3	33.24	EVEDPQVAQLELGGGPGAGDLQTL			I2	P01326	Insulin-2 OS=Mus musculus GN=Ins2 PE=1 SV=1	3	24.63	EVEDPQVAQLELGGGPGAGDLQTL			I3	P01326	Insulin-2 OS=Mus musculus GN=Ins2 PE=1 SV=1	2	28.05	EVEDPQVAQLELGGGPGAGDLQTL			I4	P01326	Insulin-2 OS=Mus musculus GN=Ins2 PE=1 SV=1	3	24.08	EDPQVAQLELGGGPGAGDLQTLA
I1	P01326	Insulin-2 OS=Mus musculus GN=Ins2 PE=1 SV=1	3	33.22	EVEDPQVAQLELGGGPGAGDLQTL			I2	P01326	Insulin-2 OS=Mus musculus GN=Ins2 PE=1 SV=1	2	24.03	EVEDPQVAQLELGGGPGAGDLQTL			I3	P01326	Insulin-2 OS=Mus musculus GN=Ins2 PE=1 SV=1	2	27.42	EVEDPQVAQLELGGGPGAGDLQTL			I4	P01326	Insulin-2 OS=Mus musculus GN=Ins2 PE=1 SV=1	2	21.74	EVEDPQVAQLELGGGPGAGDLQT
I1	P01326	Insulin-2 OS=Mus musculus GN=Ins2 PE=1 SV=1	3	31.96	VEDPQVAQLELGGGPGAGDLQTLA			I2	P01326	Insulin-2 OS=Mus musculus GN=Ins2 PE=1 SV=1	2	23.26	EVEDPQVAQLELGGGPGAGDLQTL			I3	P01326	Insulin-2 OS=Mus musculus GN=Ins2 PE=1 SV=1	3	26.55	EVEDPQVAQLELGGGPGAGDLQTL			I4	P01326	Insulin-2 OS=Mus musculus GN=Ins2 PE=1 SV=1	3	20.28	EVEDPQVAQLELGGGPGAGDLQT
I1	P01326	Insulin-2 OS=Mus musculus GN=Ins2 PE=1 SV=1	3	31.59	EVEDPQVAQLELGGGPGAGDLQTL			I2	P01326	Insulin-2 OS=Mus musculus GN=Ins2 PE=1 SV=1	2	21.1	EVEDPQVAQLELGGGPGAGDLQTL			I3	P01326	Insulin-2 OS=Mus musculus GN=Ins2 PE=1 SV=1	2	26.27	EVEDPQVAQLELGGGPGAGDLQTL			I4	P01326	Insulin-2 OS=Mus musculus GN=Ins2 PE=1 SV=1	2	138.27	PQVAQLELGGGPGAGDLQTLAL
I1	P01326	Insulin-2 OS=Mus musculus GN=Ins2 PE=1 SV=1	3	30.45	EVEDPQVAQLELGGGPGAGDLQTL			I2	P01326	Insulin-2 OS=Mus musculus GN=Ins2 PE=1 SV=1	2	20.51	EVEDPQVAQLELGGGPGAGDLQTL			I3	P01326	Insulin-2 OS=Mus musculus GN=Ins2 PE=1 SV=1	3	23.6	EVEDPQVAQLELGGGPGAGDLQTL			I4	P01326	Insulin-2 OS=Mus musculus GN=Ins2 PE=1 SV=1	2	122.13	DPQVAQLELGGGPGAGDLQTLA
I1	P01326	Insulin-2 OS=Mus musculus GN=Ins2 PE=1 SV=1	3	30.03	EVEDPQVAQLELGGGPGAGDLQTL			I2	P01326	Insulin-2 OS=Mus musculus GN=Ins2 PE=1 SV=1	2	90.01	DPQVAQLELGGGPGAGDLQTLAL			I3	P01326	Insulin-2 OS=Mus musculus GN=Ins2 PE=1 SV=1	2	23.04	EVEDPQVAQLELGGGPGAGDLQTL			I4	P01326	Insulin-2 OS=Mus musculus GN=Ins2 PE=1 SV=1	2	102.4	EVEDPQVAQLELGGGPGAGDLQ
I1	P01326	Insulin-2 OS=Mus musculus GN=Ins2 PE=1 SV=1	3	29.6	EVEDPQVAQLELGGGPGAGDLQTL			I2	P01326	Insulin-2 OS=Mus musculus GN=Ins2 PE=1 SV=1	2	87.87	EVEDPQVAQLELGGGPGAGDLQT			I3	P01326	Insulin-2 OS=Mus musculus GN=Ins2 PE=1 SV=1	3	21.55	EVEDPQVAQLELGGGPGAGDLQTL			I4	P01326	Insulin-2 OS=Mus musculus GN=Ins2 PE=1 SV=1	2	91.85	LELGGGPGAGDLQTLALEVAQQ
I1	P01326	Insulin-2 OS=Mus musculus GN=Ins2 PE=1 SV=1	2	29.28	EVEDPQVAQLELGGGPGAGDLQTL			I2	P01326	Insulin-2 OS=Mus musculus GN=Ins2 PE=1 SV=1	2	84.15	EVEDPQVAQLELGGGPGAGDLQT			I3	P01326	Insulin-2 OS=Mus musculus GN=Ins2 PE=1 SV=1	3	20.48	EVEDPQVAQLELGGGPGAGDLQTL			I4	P01326	Insulin-2 OS=Mus musculus GN=Ins2 PE=1 SV=1	2	89.08	EVEDPQVAQLELGGGPGAGDLQ
I1	P01326	Insulin-2 OS=Mus musculus GN=Ins2 PE=1 SV=1	3	28.67	EVEDPQVAQLELGGGPGAGDLQTL			I2	P01326	Insulin-2 OS=Mus musculus GN=Ins2 PE=1 SV=1	2	82.43	VEDPQVAQLELGGGPGAGDLQTL			I3	P01326	Insulin-2 OS=Mus musculus GN=Ins2 PE=1 SV=1	2	96.85	DPQVAQLELGGGPGAGDLQTLAL			I4	P01326	Insulin-2 OS=Mus musculus GN=Ins2 PE=1 SV=1	2	75.47	EVEDPQVAQLELGGGPGAGDLQ
I1	P01326	Insulin-2 OS=Mus musculus GN=Ins2 PE=1 SV=1	3	28.58	EVEDPQVAQLELGGGPGAGDLQTL			I2	P01326	Insulin-2 OS=Mus musculus GN=Ins2 PE=1 SV=1	2	81.34	EVEDPQVAQLELGGGPGAGDLQT			I3	P01326	Insulin-2 OS=Mus musculus GN=Ins2 PE=1 SV=1	2	86.4	EVEDPQVAQLELGGGPGAGDLQT			I4	P01326	Insulin-2 OS=Mus musculus GN=Ins2 PE=1 SV=1	2	75.11	EDPQVAQLELGGGPGAGDLQTL
I1	P01326	Insulin-2 OS=Mus musculus GN=Ins2 PE=1 SV=1	3	28.03	EVEDPQVAQLELGGGPGAGDLQTL			I2	P01326	Insulin-2 OS=Mus musculus GN=Ins2 PE=1 SV=1	2	77.88	EVEDPQVAQLELGGGPGAGDLQT			I3	P01326	Insulin-2 OS=Mus musculus GN=Ins2 PE=1 SV=1	2	82.96	EVEDPQVAQLELGGGPGAGDLQT			I4	P01326	Insulin-2 OS=Mus musculus GN=Ins2 PE=1 SV=1	2	73.9	EVEDPQVAQLELGGGPGAGDLQ
I1	P01326	Insulin-2 OS=Mus musculus GN=Ins2 PE=1 SV=1	3	27.41	EVEDPQVAQLELGGGPGAGDLQTL			I2	P01326	Insulin-2 OS=Mus musculus GN=Ins2 PE=1 SV=1	2	77.85	EVEDPQVAQLELGGGPGAGDLQT			I3	P01326	Insulin-2 OS=Mus musculus GN=Ins2 PE=1 SV=1	2	82.62	VEDPQVAQLELGGGPGAGDLQTL			I4	P01326	Insulin-2 OS=Mus musculus GN=Ins2 PE=1 SV=1	2	73.85	VEDPQVAQLELGGGPGAGDLQT
I1	P01326	Insulin-2 OS=Mus musculus GN=Ins2 PE=1 SV=1	2	26.4	EVEDPQVAQLELGGGPGAGDLQTL			I2	P01326	Insulin-2 OS=Mus musculus GN=Ins2 PE=1 SV=1	2	77.64	EVEDPQVAQLELGGGPGAGDLQT			I3	P01326	Insulin-2 OS=Mus musculus GN=Ins2 PE=1 SV=1	2	78.82	EVEDPQVAQLELGGGPGAGDLQT			I4	P01326	Insulin-2 OS=Mus musculus GN=Ins2 PE=1 SV=1	2	73.82	VEDPQVAQLELGGGPGAGDLQT
I1	P01326	Insulin-2 OS=Mus musculus GN=Ins2 PE=1 SV=1	3	25.89	EVEDPQVAQLELGGGPGAGDLQTL			I2	P01326	Insulin-2 OS=Mus musculus GN=Ins2 PE=1 SV=1	2	67.01	VEDPQVAQLELGGGPGAGDLQTL			I3	P01326	Insulin-2 OS=Mus musculus GN=Ins2 PE=1 SV=1	2	75.07	EVEDPQVAQLELGGGPGAGDLQT			I4	P01326	Insulin-2 OS=Mus musculus GN=Ins2 PE=1 SV=1	2	72.5	LELGGGPGAGDLQTLALEVAQQ
I1	P01326	Insulin-2 OS=Mus musculus GN=Ins2 PE=1 SV=1	3	23.51	EVEDPQVAQLELGGGPGAGDLQTL			I2	P01326	Insulin-2 OS=Mus musculus GN=Ins2 PE=1 SV=1	2	65.82	EVEDPQVAQLELGGGPGAGDLQT			I3	P01326	Insulin-2 OS=Mus musculus GN=Ins2 PE=1 SV=1	2	74.61	EVEDPQVAQLELGGGPGAGDLQT			I4	P01326	Insulin-2 OS=Mus musculus GN=Ins2 PE=1 SV=1	3	70.49	EVEDPQVAQLELGGGPGAGDLQ
I1	P01326	Insulin-2 OS=Mus musculus GN=Ins2 PE=1 SV=1	3	23.23	EVEDPQVAQLELGGGPGAGDLQTL			I2	P01326	Insulin-2 OS=Mus musculus GN=Ins2 PE=1 SV=1	3	59.92	VEDPQVAQLELGGGPGAGDLQTL			I3	P01326	Insulin-2 OS=Mus musculus GN=Ins2 PE=1 SV=1	2	74.42	EVEDPQVAQLELGGGPGAGDLQT			I4	P01326	Insulin-2 OS=Mus musculus GN=Ins2 PE=1 SV=1	2	69.85	EVEDPQVAQLELGGGPGAGDLQ
I1	P01326	Insulin-2 OS=Mus musculus GN=Ins2 PE=1 SV=1	3	22	EVEDPQVAQLELGGGPGAGDLQTL			I2	P01326	Insulin-2 OS=Mus musculus GN=Ins2 PE=1 SV=1	2	58.08	EDPQVAQLELGGGPGAGDLQTLA			I3	P01326	Insulin-2 OS=Mus musculus GN=Ins2 PE=1 SV=1	2	71.57	EDPQVAQLELGGGPGAGDLQTLA			I4	P01326	Insulin-2 OS=Mus musculus GN=Ins2 PE=1 SV=1	2	69.58	EVEDPQVAQLELGGGPGAGDLQ
I1	P01326	Insulin-2 OS=Mus musculus GN=Ins2 PE=1 SV=1	3	21.62	EVEDPQVAQLELGGGPGAGDLQTL			I2	P01326	Insulin-2 OS=Mus musculus GN=Ins2 PE=1 SV=1	2	52.19	EVEDPQVAQLELGGGPGAGDLQT			I3	P01326	Insulin-2 OS=Mus musculus GN=Ins2 PE=1 SV=1	2	71.04	EVEDPQVAQLELGGGPGAGDLQT			I4	P01326	Insulin-2 OS=Mus musculus GN=Ins2 PE=1 SV=1	2	67.79	EVEDPQVAQLELGGGPGAGDLQ
I1	P01326	Insulin-2 OS=Mus musculus GN=Ins2 PE=1 SV=1	3	20.76	EVEDPQVAQLELGGGPGAGDLQTL			I2	P01326	Insulin-2 OS=Mus musculus GN=Ins2 PE=1 SV=1	3	50.21	VEDPQVAQLELGGGPGAGDLQTL			I3	P01326	Insulin-2 OS=Mus musculus GN=Ins2 PE=1 SV=1	3	48.23	EVEDPQVAQLELGGGPGAGDLQT			I4	P01326	Insulin-2 OS=Mus musculus GN=Ins2 PE=1 SV=1	2	65.65	VEDPQVAQLELGGGPGAGDLQT
I1	P01326	Insulin-2 OS=Mus musculus GN=Ins2 PE=1 SV=1	2	104.42	DPQVAQLELGGGPGAGDLQTLAL			I2	P01326	Insulin-2 OS=Mus musculus GN=Ins2 PE=1 SV=1	2	49.08	EVEDPQVAQLELGGGPGAGDLQT			I3	P01326	Insulin-2 OS=Mus musculus GN=Ins2 PE=1 SV=1	3	48.15	EVEDPQVAQLELGGGPGAGDLQT			I4	P01326	Insulin-2 OS=Mus musculus GN=Ins2 PE=1 SV=1	2	59.06	EVEDPQVAQLELGGGPGAGDLQ
I1	P01326	Insulin-2 OS=Mus musculus GN=Ins2 PE=1 SV=1	2	95.92	EVEDPQVAQLELGGGPGAGDLQT			I2	P01326	Insulin-2 OS=Mus musculus GN=Ins2 PE=1 SV=1	3	48.16	EVEDPQVAQLELGGGPGAGDLQT			I3	P01326	Insulin-2 OS=Mus musculus GN=Ins2 PE=1 SV=1	2	47.66	VEDPQVAQLELGGGPGAGDLQTL			I4	P01326	Insulin-2 OS=Mus musculus GN=Ins2 PE=1 SV=1	3	55.01	LELGGGPGAGDLQTLALEVAQQ
I1	P01326	Insulin-2 OS=Mus musculus GN=Ins2 PE=1 SV=1	2	77.48	EVEDPQVAQLELGGGPGAGDLQT			I2	P01326	Insulin-2 OS=Mus musculus GN=Ins2 PE=1 SV=1	3	46.23	EVEDPQVAQLELGGGPGAGDLQT			I3	P01326	Insulin-2 OS=Mus musculus GN=Ins2 PE=1 SV=1	3	46.36	EVEDPQVAQLELGGGPGAGDLQT			I4	P01326	Insulin-2 OS=Mus musculus GN=Ins2 PE=1 SV=1	3	49.66	EVEDPQVAQLELGGGPGAGDLQ
I1	P01326	Insulin-2 OS=Mus musculus GN=Ins2 PE=1 SV=1	2	76.86	VEDPQVAQLELGGGPGAGDLQTL			I2	P01326	Insulin-2 OS=Mus musculus GN=Ins2 PE=1 SV=1	3	45.91	EVEDPQVAQLELGGGPGAGDLQT			I3	P01326	Insulin-2 OS=Mus musculus GN=Ins2 PE=1 SV=1	3	46.24	VEDPQVAQLELGGGPGAGDLQTL			I4	P01326	Insulin-2 OS=Mus musculus GN=Ins2 PE=1 SV=1	2	44.88	EVEDPQVAQLELGGGPGAGDLQ
I1	P01326	Insulin-2 OS=Mus musculus GN=Ins2 PE=1 SV=1	2	74.9	EVEDPQVAQLELGGGPGAGDLQT			I2	P01326	Insulin-2 OS=Mus musculus GN=Ins2 PE=1 SV=1	3	42.91	EVEDPQVAQLELGGGPGAGDLQT			I3	P01326	Insulin-2 OS=Mus musculus GN=Ins2 PE=1 SV=1	3	45.16	EDPQVAQLELGGGPGAGDLQTLA			I4	P01326	Insulin-2 OS=Mus musculus GN=Ins2 PE=1 SV=1	3	42.02	VEDPQVAQLELGGGPGAGDLQT
I1	P01326	Insulin-2 OS=Mus musculus GN=Ins2 PE=1 SV=1	2	65.32	EVEDPQVAQLELGGGPGAGDLQT			I2	P01326	Insulin-2 OS=Mus musculus GN=Ins2 PE=1 SV=1	3	40.21	EVEDPQVAQLELGGGPGAGDLQT			I3	P01326	Insulin-2 OS=Mus musculus GN=Ins2 PE=1 SV=1	3	42.66	EVEDPQVAQLELGGGPGAGDLQT			I4	P01326	Insulin-2 OS=Mus musculus GN=Ins2 PE=1 SV=1	2	37.32	VEDPQVAQLELGGGPGAGDLQT
I1	P01326	Insulin-2 OS=Mus musculus GN=Ins2 PE=1 SV=1	3	59.42	EVEDPQVAQLELGGGPGAGDLQT			I2	P01326	Insulin-2 OS=Mus musculus GN=Ins2 PE=1 SV=1	2	37.61	EVEDPQVAQLELGGGPGAGDLQT			I3	P01326	Insulin-2 OS=Mus musculus GN=Ins2 PE=1 SV=1	3	42.58	EVEDPQVAQLELGGGPGAGDLQT			I4	P01326	Insulin-2 OS=Mus musculus GN=Ins2 PE=1 SV=1	2	37.19	EVEDPQVAQLELGGGPGAGDLQ
I1	P01326	Insulin-2 OS=Mus musculus GN=Ins2 PE=1 SV=1	3	52.71	VEDPQVAQLELGGGPGAGDLQTL			I2	P01326	Insulin-2 OS=Mus musculus GN=Ins2 PE=1 SV=1	3	36.33	EDPQVAQLELGGGPGAGDLQTLA			I3	P01326	Insulin-2 OS=Mus musculus GN=Ins2 PE=1 SV=1	2	42.57	VEDPQVAQLELGGGPGAGDLQTL			I4	P01326	Insulin-2 OS=Mus musculus GN=Ins2 PE=1 SV=1	2	34.19	EVEDPQVAQLELGGGPGAGDLQ
I1	P01326	Insulin-2 OS=Mus musculus GN=Ins2 PE=1 SV=1	3	51.45	EVEDPQVAQLELGGGPGAGDLQT			I2	P01326	Insulin-2 OS=Mus musculus GN=Ins2 PE=1 SV=1	3	34.95	EVEDPQVAQLELGGGPGAGDLQT			I3	P01326	Insulin-2 OS=Mus musculus GN=Ins2 PE=1 SV=1	3	42.13	EVEDPQVAQLELGGGPGAGDLQT			I4	P01326	Insulin-2 OS=Mus musculus GN=Ins2 PE=1 SV=1	2	32.78	EVEDPQVAQLELGGGPGAGDLQ
I1	P01326	Insulin-2 OS=Mus musculus GN=Ins2 PE=1 SV=1	2	49.49	EDPQVAQLELGGGPGAGDLQTLA			I2	P01326	Insulin-2 OS=Mus musculus GN=Ins2 PE=1 SV=1	3	33.19	VEDPQVAQLELGGGPGAGDLQTL			I3	P01326	Insulin-2 OS=Mus musculus GN=Ins2 PE=1 SV=1	2	41.51	VEDPQVAQLELGGGPGAGDLQTL			I4	P01326	Insulin-2 OS=Mus musculus GN=Ins2 PE=1 SV=1	3	30.36	DPQVAQLELGGGPGAGDLQTLA
I1	P01326	Insulin-2 OS=Mus musculus GN=Ins2 PE=1 SV=1	2	45.88	VEDPQVAQLELGGGPGAGDLQTL			I2	P01326	Insulin-2 OS=Mus musculus GN=Ins2 PE=1 SV=1	3	32.77	EDPQVAQLELGGGPGAGDLQTLA			I3	P01326	Insulin-2 OS=Mus musculus GN=Ins2 PE=1 SV=1	2	40.36	EVEDPQVAQLELGGGPGAGDLQT			I4	P01326	Insulin-2 OS=Mus musculus GN=Ins2 PE=1 SV=1	3	29.56	LELGGGPGAGDLQTLALEVAQQ
I1	P01326	Insulin-2 OS=Mus musculus GN=Ins2 PE=1 SV=1	2	43.9	EVEDPQVAQLELGGGPGAGDLQT			I2	P01326	Insulin-2 OS=Mus musculus GN=Ins2 PE=1 SV=1	2	32.45	EDPQVAQLELGGGPGAGDLQTLA			I3	P01326	Insulin-2 OS=Mus musculus GN=Ins2 PE=1 SV=1	2	39.94	EVEDPQVAQLELGGGPGAGDLQT			I4	P01326	Insulin-2 OS=Mus musculus GN=Ins2 PE=1 SV=1	3	25.1	VEDPQVAQLELGGGPGAGDLQT
I1	P01326	Insulin-2 OS=Mus musculus GN=Ins2 PE=1 SV=1	3	40.04	EVEDPQVAQLELGGGPGAGDLQT			I2	P01326	Insulin-2 OS=Mus musculus GN=Ins2 PE=1 SV=1	2	32.29	EVEDPQVAQLELGGGPGAGDLQT			I3	P01326	Insulin-2 OS=Mus musculus GN=Ins2 PE=1 SV=1	2	38.62	VEDPQVAQLELGGGPGAGDLQTL			I4	P01326	Insulin-2 OS=Mus musculus GN=Ins2 PE=1 SV=1	3	24.9	VEDPQVAQLELGGGPGAGDLQT
I1	P01326	Insulin-2 OS=Mus musculus GN=Ins2 PE=1 SV=1	3	39.02	EVEDPQVAQLELGGGPGAGDLQT			I2	P01326	Insulin-2 OS=Mus musculus GN=Ins2 PE=1 SV=1	2	31.81	VEDPQVAQLELGGGPGAGDLQTL			I3	P01326	Insulin-2 OS=Mus musculus GN=Ins2 PE=1 SV=1	3	36.25	EVEDPQVAQLELGGGPGAGDLQT			I4	P01326	Insulin-2 OS=Mus musculus GN=Ins2 PE=1 SV=1	2	161.73	PQVAQLELGGGPGAGDLQTLA
I1	P01326	Insulin-2 OS=Mus musculus GN=Ins2 PE=1 SV=1	2	38.69	VEDPQVAQLELGGGPGAGDLQTL			I2	P01326	Insulin-2 OS=Mus musculus GN=Ins2 PE=1 SV=1	2	31.77	VEDPQVAQLELGGGPGAGDLQTL			I3	P01326	Insulin-2 OS=Mus musculus GN=Ins2 PE=1 SV=1	3	32.69	VEDPQVAQLELGGGPGAGDLQTL			I4	P01326	Insulin-2 OS=Mus musculus GN=Ins2 PE=1 SV=1	2	110.11	DPQVAQLELGGGPGAGDLQTL
I1	P01326	Insulin-2 OS=Mus musculus GN=Ins2 PE=1 SV=1	3	35.36	EVEDPQVAQLELGGGPGAGDLQT			I2	P01326	Insulin-2 OS=Mus musculus GN=Ins2 PE=1 SV=1	2	31.69	EVEDPQVAQLELGGGPGAGDLQT			I3	P01326	Insulin-2 OS=Mus musculus GN=Ins2 PE=1 SV=1	2	30.02	EDPQVAQLELGGGPGAGDLQTLA			I4	P01326	Insulin-2 OS=Mus musculus GN=Ins2 PE=1 SV=1	2	98.81	EVEDPQVAQLELGGGPGAGDL
I1	P01326	Insulin-2 OS=Mus musculus GN=Ins2 PE=1 SV=1	2	31.37	EDPQVAQLELGGGPGAGDLQTLA			I2	P01326	Insulin-2 OS=Mus musculus GN=Ins2 PE=1 SV=1	3	31.13	EVEDPQVAQLELGGGPGAGDLQT			I3	P01326	Insulin-2 OS=Mus musculus GN=Ins2 PE=1 SV=1	3	29.96	EVEDPQVAQLELGGGPGAGDLQT			I4	P01326	Insulin-2 OS=Mus musculus GN=Ins2 PE=1 SV=1	2	95.81	EVEDPQVAQLELGGGPGAGDL
I1	P01326	Insulin-2 OS=Mus musculus GN=Ins2 PE=1 SV=1	2	29.92	VEDPQVAQLELGGGPGAGDLQTL			I2	P01326	Insulin-2 OS=Mus musculus GN=Ins2 PE=1 SV=1	2	31.02	EVEDPQVAQLELGGGPGAGDLQT	Amidated (C-term)		I3	P01326	Insulin-2 OS=Mus musculus GN=Ins2 PE=1 SV=1	3	29.1	EVEDPQVAQLELGGGPGAGDLQT			I4	P01326	Insulin-2 OS=Mus musculus GN=Ins2 PE=1 SV=1	2	89.13	PQVAQLELGGGPGAGDLQTLA
I1	P01326	Insulin-2 OS=Mus musculus GN=Ins2 PE=1 SV=1	3	29.14	VEDPQVAQLELGGGPGAGDLQTL			I2	P01326	Insulin-2 OS=Mus musculus GN=Ins2 PE=1 SV=1	3	26.64	EVEDPQVAQLELGGGPGAGDLQT			I3	P01326	Insulin-2 OS=Mus musculus GN=Ins2 PE=1 SV=1	3	23.29	VEDPQVAQLELGGGPGAGDLQTL			I4	P01326	Insulin-2 OS=Mus musculus GN=Ins2 PE=1 SV=1	2	83.95	EVEDPQVAQLELGGGPGAGDL
I1	P01326	Insulin-2 OS=Mus musculus GN=Ins2 PE=1 SV=1	2	28.88	VEDPQVAQLELGGGPGAGDLQTL			I2	P01326	Insulin-2 OS=Mus musculus GN=Ins2 PE=1 SV=1	2	25.38	EVEDPQVAQLELGGGPGAGDLQT			I3	P01326	Insulin-2 OS=Mus musculus GN=Ins2 PE=1 SV=1	2	22.49	EVEDPQVAQLELGGGPGAGDLQT			I4	P01326	Insulin-2 OS=Mus musculus GN=Ins2 PE=1 SV=1	2	73.2	ELGGGPGAGDLQTLALEVAQQ
I1	P01326	Insulin-2 OS=Mus musculus GN=Ins2 PE=1 SV=1	2	28.8	VEDPQVAQLELGGGPGAGDLQTL			I2	P01326	Insulin-2 OS=Mus musculus GN=Ins2 PE=1 SV=1	2	25.12	VEDPQVAQLELGGGPGAGDLQTL			I3	P01326	Insulin-2 OS=Mus musculus GN=Ins2 PE=1 SV=1	2	22.12	EVEDPQVAQLELGGGPGAGDLQT			I4	P01326	Insulin-2 OS=Mus musculus GN=Ins2 PE=1 SV=1	2	66.07	EVEDPQVAQLELGGGPGAGDL
I1	P01326	Insulin-2 OS=Mus musculus GN=Ins2 PE=1 SV=1	3	28.14	EVEDPQVAQLELGGGPGAGDLQT			I2	P01326	Insulin-2 OS=Mus musculus GN=Ins2 PE=1 SV=1	3	24.15	VEDPQVAQLELGGGPGAGDLQTL			I3	P01326	Insulin-2 OS=Mus musculus GN=Ins2 PE=1 SV=1	3	20.9	EVEDPQVAQLELGGGPGAGDLQT			I4	P01326	Insulin-2 OS=Mus musculus GN=Ins2 PE=1 SV=1	3	57.64	VEDPQVAQLELGGGPGAGDLQ
I1	P01326	Insulin-2 OS=Mus musculus GN=Ins2 PE=1 SV=1	3	28.01	VEDPQVAQLELGGGPGAGDLQTL			I2	P01326	Insulin-2 OS=Mus musculus GN=Ins2 PE=1 SV=1	2	22.72	EVEDPQVAQLELGGGPGAGDLQT	Amidated (C-term)		I3	P01326	Insulin-2 OS=Mus musculus GN=Ins2 PE=1 SV=1	2	141.38	DPQVAQLELGGGPGAGDLQTLA			I4	P01326	Insulin-2 OS=Mus musculus GN=Ins2 PE=1 SV=1	2	56.86	VEDPQVAQLELGGGPGAGDLQ
I1	P01326	Insulin-2 OS=Mus musculus GN=Ins2 PE=1 SV=1	3	26.86	EDPQVAQLELGGGPGAGDLQTLA			I2	P01326	Insulin-2 OS=Mus musculus GN=Ins2 PE=1 SV=1	2	145.24	DPQVAQLELGGGPGAGDLQTLA			I3	P01326	Insulin-2 OS=Mus musculus GN=Ins2 PE=1 SV=1	2	133.81	PQVAQLELGGGPGAGDLQTLAL			I4	P01326	Insulin-2 OS=Mus musculus GN=Ins2 PE=1 SV=1	2	50.81	EDPQVAQLELGGGPGAGDLQT
I1	P01326	Insulin-2 OS=Mus musculus GN=Ins2 PE=1 SV=1	3	26.68	EVEDPQVAQLELGGGPGAGDLQT			I2	P01326	Insulin-2 OS=Mus musculus GN=Ins2 PE=1 SV=1	2	114.32	PQVAQLELGGGPGAGDLQTLAL			I3	P01326	Insulin-2 OS=Mus musculus GN=Ins2 PE=1 SV=1	2	104.46	DPQVAQLELGGGPGAGDLQTLA			I4	P01326	Insulin-2 OS=Mus musculus GN=Ins2 PE=1 SV=1	2	49.79	DPQVAQLELGGGPGAGDLQTL
I1	P01326	Insulin-2 OS=Mus musculus GN=Ins2 PE=1 SV=1	3	24.28	VEDPQVAQLELGGGPGAGDLQTL			I2	P01326	Insulin-2 OS=Mus musculus GN=Ins2 PE=1 SV=1	2	94.12	EVEDPQVAQLELGGGPGAGDLQ			I3	P01326	Insulin-2 OS=Mus musculus GN=Ins2 PE=1 SV=1	2	97.93	EVEDPQVAQLELGGGPGAGDLQ			I4	P01326	Insulin-2 OS=Mus musculus GN=Ins2 PE=1 SV=1	3	49.28	PQVAQLELGGGPGAGDLQTLA
I1	P01326	Insulin-2 OS=Mus musculus GN=Ins2 PE=1 SV=1	3	24.1	VEDPQVAQLELGGGPGAGDLQTL			I2	P01326	Insulin-2 OS=Mus musculus GN=Ins2 PE=1 SV=1	2	89.25	VEDPQVAQLELGGGPGAGDLQT			I3	P01326	Insulin-2 OS=Mus musculus GN=Ins2 PE=1 SV=1	2	94.3	EVEDPQVAQLELGGGPGAGDLQ			I4	P01326	Insulin-2 OS=Mus musculus GN=Ins2 PE=1 SV=1	3	37.26	PQVAQLELGGGPGAGDLQTLA
I1	P01326	Insulin-2 OS=Mus musculus GN=Ins2 PE=1 SV=1	2	23.72	VEDPQVAQLELGGGPGAGDLQTL			I2	P01326	Insulin-2 OS=Mus musculus GN=Ins2 PE=1 SV=1	2	77.47	EVEDPQVAQLELGGGPGAGDLQ			I3	P01326	Insulin-2 OS=Mus musculus GN=Ins2 PE=1 SV=1	2	82.44	PQVAQLELGGGPGAGDLQTLAL			I4	P01326	Insulin-2 OS=Mus musculus GN=Ins2 PE=1 SV=1	2	37.16	EVEDPQVAQLELGGGPGAGDL
I1	P01326	Insulin-2 OS=Mus musculus GN=Ins2 PE=1 SV=1	2	23.41	EVEDPQVAQLELGGGPGAGDLQT			I2	P01326	Insulin-2 OS=Mus musculus GN=Ins2 PE=1 SV=1	2	76.3	DPQVAQLELGGGPGAGDLQTLA			I3	P01326	Insulin-2 OS=Mus musculus GN=Ins2 PE=1 SV=1	2	79.81	VEDPQVAQLELGGGPGAGDLQT			I4	P01326	Insulin-2 OS=Mus musculus GN=Ins2 PE=1 SV=1	2	35.54	EVEDPQVAQLELGGGPGAGDL
I1	P01326	Insulin-2 OS=Mus musculus GN=Ins2 PE=1 SV=1	3	23.07	EDPQVAQLELGGGPGAGDLQTLA			I2	P01326	Insulin-2 OS=Mus musculus GN=Ins2 PE=1 SV=1	2	72.95	EDPQVAQLELGGGPGAGDLQTL			I3	P01326	Insulin-2 OS=Mus musculus GN=Ins2 PE=1 SV=1	2	77.46	EVEDPQVAQLELGGGPGAGDLQ			I4	P01326	Insulin-2 OS=Mus musculus GN=Ins2 PE=1 SV=1	2	34.64	EVEDPQVAQLELGGGPGAGDL
I1	P01326	Insulin-2 OS=Mus musculus GN=Ins2 PE=1 SV=1	3	22.5	EVEDPQVAQLELGGGPGAGDLQT			I2	P01326	Insulin-2 OS=Mus musculus GN=Ins2 PE=1 SV=1	2	71.21	EVEDPQVAQLELGGGPGAGDLQ			I3	P01326	Insulin-2 OS=Mus musculus GN=Ins2 PE=1 SV=1	2	75.16	EVEDPQVAQLELGGGPGAGDLQ			I4	P01326	Insulin-2 OS=Mus musculus GN=Ins2 PE=1 SV=1	3	34.54	DPQVAQLELGGGPGAGDLQTL
I1	P01326	Insulin-2 OS=Mus musculus GN=Ins2 PE=1 SV=1	3	22.19	VEDPQVAQLELGGGPGAGDLQTL			I2	P01326	Insulin-2 OS=Mus musculus GN=Ins2 PE=1 SV=1	2	60.77	EVEDPQVAQLELGGGPGAGDLQ			I3	P01326	Insulin-2 OS=Mus musculus GN=Ins2 PE=1 SV=1	2	74.23	EDPQVAQLELGGGPGAGDLQTL			I4	P01326	Insulin-2 OS=Mus musculus GN=Ins2 PE=1 SV=1	2	34.54	EVEDPQVAQLELGGGPGAGDL
I1	P01326	Insulin-2 OS=Mus musculus GN=Ins2 PE=1 SV=1	3	21.81	VEDPQVAQLELGGGPGAGDLQTL			I2	P01326	Insulin-2 OS=Mus musculus GN=Ins2 PE=1 SV=1	3	59.99	EVEDPQVAQLELGGGPGAGDLQ			I3	P01326	Insulin-2 OS=Mus musculus GN=Ins2 PE=1 SV=1	2	72.02	EVEDPQVAQLELGGGPGAGDLQ			I4	P01326	Insulin-2 OS=Mus musculus GN=Ins2 PE=1 SV=1	3	33.06	EVEDPQVAQLELGGGPGAGDL
I1	P01326	Insulin-2 OS=Mus musculus GN=Ins2 PE=1 SV=1	3	21.57	EVEDPQVAQLELGGGPGAGDLQT			I2	P01326	Insulin-2 OS=Mus musculus GN=Ins2 PE=1 SV=1	2	58.35	EVEDPQVAQLELGGGPGAGDLQ			I3	P01326	Insulin-2 OS=Mus musculus GN=Ins2 PE=1 SV=1	2	68.04	VEDPQVAQLELGGGPGAGDLQT			I4	P01326	Insulin-2 OS=Mus musculus GN=Ins2 PE=1 SV=1	3	32.69	EVEDPQVAQLELGGGPGAGDL
I1	P01326	Insulin-2 OS=Mus musculus GN=Ins2 PE=1 SV=1	2	123.55	DPQVAQLELGGGPGAGDLQTLA			I2	P01326	Insulin-2 OS=Mus musculus GN=Ins2 PE=1 SV=1	2	56.73	VEDPQVAQLELGGGPGAGDLQT			I3	P01326	Insulin-2 OS=Mus musculus GN=Ins2 PE=1 SV=1	2	67.43	EVEDPQVAQLELGGGPGAGDLQ			I4	P01326	Insulin-2 OS=Mus musculus GN=Ins2 PE=1 SV=1	2	31.82	DPQVAQLELGGGPGAGDLQTL
I1	P01326	Insulin-2 OS=Mus musculus GN=Ins2 PE=1 SV=1	2	111.45	EVEDPQVAQLELGGGPGAGDLQ			I2	P01326	Insulin-2 OS=Mus musculus GN=Ins2 PE=1 SV=1	2	54.25	EVEDPQVAQLELGGGPGAGDLQ			I3	P01326	Insulin-2 OS=Mus musculus GN=Ins2 PE=1 SV=1	2	65.88	EVEDPQVAQLELGGGPGAGDLQ			I4	P01326	Insulin-2 OS=Mus musculus GN=Ins2 PE=1 SV=1	3	30.63	EDPQVAQLELGGGPGAGDLQT
I1	P01326	Insulin-2 OS=Mus musculus GN=Ins2 PE=1 SV=1	2	101.28	EVEDPQVAQLELGGGPGAGDLQ			I2	P01326	Insulin-2 OS=Mus musculus GN=Ins2 PE=1 SV=1	2	53.24	EVEDPQVAQLELGGGPGAGDLQ			I3	P01326	Insulin-2 OS=Mus musculus GN=Ins2 PE=1 SV=1	2	62.4	EVEDPQVAQLELGGGPGAGDLQ			I4	P01326	Insulin-2 OS=Mus musculus GN=Ins2 PE=1 SV=1	2	24.12	EDPQVAQLELGGGPGAGDLQT
I1	P01326	Insulin-2 OS=Mus musculus GN=Ins2 PE=1 SV=1	2	99.52	PQVAQLELGGGPGAGDLQTLAL			I2	P01326	Insulin-2 OS=Mus musculus GN=Ins2 PE=1 SV=1	3	49.7	EVEDPQVAQLELGGGPGAGDLQ			I3	P01326	Insulin-2 OS=Mus musculus GN=Ins2 PE=1 SV=1	3	61.83	EVEDPQVAQLELGGGPGAGDLQ			I4	P01326	Insulin-2 OS=Mus musculus GN=Ins2 PE=1 SV=1	2	23.74	VEDPQVAQLELGGGPGAGDLQ
I1	P01326	Insulin-2 OS=Mus musculus GN=Ins2 PE=1 SV=1	2	73.15	EVEDPQVAQLELGGGPGAGDLQ			I2	P01326	Insulin-2 OS=Mus musculus GN=Ins2 PE=1 SV=1	3	49.12	VEDPQVAQLELGGGPGAGDLQT			I3	P01326	Insulin-2 OS=Mus musculus GN=Ins2 PE=1 SV=1	3	56.27	VEDPQVAQLELGGGPGAGDLQT			I4	P01326	Insulin-2 OS=Mus musculus GN=Ins2 PE=1 SV=1	2	23.35	EVEDPQVAQLELGGGPGAGDL
I1	P01326	Insulin-2 OS=Mus musculus GN=Ins2 PE=1 SV=1	2	71.53	EVEDPQVAQLELGGGPGAGDLQ			I2	P01326	Insulin-2 OS=Mus musculus GN=Ins2 PE=1 SV=1	2	48.85	EVEDPQVAQLELGGGPGAGDLQ			I3	P01326	Insulin-2 OS=Mus musculus GN=Ins2 PE=1 SV=1	2	54.69	VEDPQVAQLELGGGPGAGDLQT			I4	P01326	Insulin-2 OS=Mus musculus GN=Ins2 PE=1 SV=1	2	144.85	PQVAQLELGGGPGAGDLQTL
I1	P01326	Insulin-2 OS=Mus musculus GN=Ins2 PE=1 SV=1	2	68.03	VEDPQVAQLELGGGPGAGDLQT			I2	P01326	Insulin-2 OS=Mus musculus GN=Ins2 PE=1 SV=1	3	43.88	VEDPQVAQLELGGGPGAGDLQT			I3	P01326	Insulin-2 OS=Mus musculus GN=Ins2 PE=1 SV=1	2	51.22	EVEDPQVAQLELGGGPGAGDLQ			I4	P01326	Insulin-2 OS=Mus musculus GN=Ins2 PE=1 SV=1	2	109.78	PQVAQLELGGGPGAGDLQTL
I1	P01326	Insulin-2 OS=Mus musculus GN=Ins2 PE=1 SV=1	2	68	VEDPQVAQLELGGGPGAGDLQT			I2	P01326	Insulin-2 OS=Mus musculus GN=Ins2 PE=1 SV=1	3	43.63	VEDPQVAQLELGGGPGAGDLQT			I3	P01326	Insulin-2 OS=Mus musculus GN=Ins2 PE=1 SV=1	3	51.21	EVEDPQVAQLELGGGPGAGDLQ			I4	P01326	Insulin-2 OS=Mus musculus GN=Ins2 PE=1 SV=1	2	84.15	DPQVAQLELGGGPGAGDLQT
I1	P01326	Insulin-2 OS=Mus musculus GN=Ins2 PE=1 SV=1	3	67.39	EVEDPQVAQLELGGGPGAGDLQ			I2	P01326	Insulin-2 OS=Mus musculus GN=Ins2 PE=1 SV=1	2	41.8	VEDPQVAQLELGGGPGAGDLQT			I3	P01326	Insulin-2 OS=Mus musculus GN=Ins2 PE=1 SV=1	3	50.97	EVEDPQVAQLELGGGPGAGDLQ			I4	P01326	Insulin-2 OS=Mus musculus GN=Ins2 PE=1 SV=1	2	80.71	VEDPQVAQLELGGGPGAGDL
I1	P01326	Insulin-2 OS=Mus musculus GN=Ins2 PE=1 SV=1	2	66.33	EVEDPQVAQLELGGGPGAGDLQ			I2	P01326	Insulin-2 OS=Mus musculus GN=Ins2 PE=1 SV=1	2	41.07	EVEDPQVAQLELGGGPGAGDLQ			I3	P01326	Insulin-2 OS=Mus musculus GN=Ins2 PE=1 SV=1	3	49.48	VEDPQVAQLELGGGPGAGDLQT			I4	P01326	Insulin-2 OS=Mus musculus GN=Ins2 PE=1 SV=1	2	74.6	VAQLELGGGPGAGDLQTLAL
I1	P01326	Insulin-2 OS=Mus musculus GN=Ins2 PE=1 SV=1	3	66.08	EVEDPQVAQLELGGGPGAGDLQ			I2	P01326	Insulin-2 OS=Mus musculus GN=Ins2 PE=1 SV=1	3	40.16	EVEDPQVAQLELGGGPGAGDLQ			I3	P01326	Insulin-2 OS=Mus musculus GN=Ins2 PE=1 SV=1	2	47.66	DPQVAQLELGGGPGAGDLQTLA			I4	P01326	Insulin-2 OS=Mus musculus GN=Ins2 PE=1 SV=1	2	58.67	VEDPQVAQLELGGGPGAGDL
I1	P01326	Insulin-2 OS=Mus musculus GN=Ins2 PE=1 SV=1	2	65.28	DPQVAQLELGGGPGAGDLQTLA			I2	P01326	Insulin-2 OS=Mus musculus GN=Ins2 PE=1 SV=1	3	31.61	EDPQVAQLELGGGPGAGDLQTL			I3	P01326	Insulin-2 OS=Mus musculus GN=Ins2 PE=1 SV=1	2	45.99	EVEDPQVAQLELGGGPGAGDLQ			I4	P01326	Insulin-2 OS=Mus musculus GN=Ins2 PE=1 SV=1	2	58.65	DPQVAQLELGGGPGAGDLQT
I1	P01326	Insulin-2 OS=Mus musculus GN=Ins2 PE=1 SV=1	3	57.51	VEDPQVAQLELGGGPGAGDLQT			I2	P01326	Insulin-2 OS=Mus musculus GN=Ins2 PE=1 SV=1	2	31.23	PQVAQLELGGGPGAGDLQTLAL			I3	P01326	Insulin-2 OS=Mus musculus GN=Ins2 PE=1 SV=1	3	42.42	VEDPQVAQLELGGGPGAGDLQT			I4	P01326	Insulin-2 OS=Mus musculus GN=Ins2 PE=1 SV=1	2	53.21	EVEDPQVAQLELGGGPGAGD
I1	P01326	Insulin-2 OS=Mus musculus GN=Ins2 PE=1 SV=1	2	55.82	EVEDPQVAQLELGGGPGAGDLQ			I2	P01326	Insulin-2 OS=Mus musculus GN=Ins2 PE=1 SV=1	2	29.13	VEDPQVAQLELGGGPGAGDLQT			I3	P01326	Insulin-2 OS=Mus musculus GN=Ins2 PE=1 SV=1	3	39.02	VEDPQVAQLELGGGPGAGDLQT			I4	P01326	Insulin-2 OS=Mus musculus GN=Ins2 PE=1 SV=1	2	51.72	EDPQVAQLELGGGPGAGDLQ
I1	P01326	Insulin-2 OS=Mus musculus GN=Ins2 PE=1 SV=1	2	50.69	EDPQVAQLELGGGPGAGDLQTL			I2	P01326	Insulin-2 OS=Mus musculus GN=Ins2 PE=1 SV=1	2	122.18	PQVAQLELGGGPGAGDLQTLA			I3	P01326	Insulin-2 OS=Mus musculus GN=Ins2 PE=1 SV=1	3	36.52	DPQVAQLELGGGPGAGDLQTLA			I4	P01326	Insulin-2 OS=Mus musculus GN=Ins2 PE=1 SV=1	2	50.26	QVAQLELGGGPGAGDLQTLA
I1	P01326	Insulin-2 OS=Mus musculus GN=Ins2 PE=1 SV=1	3	50.24	EVEDPQVAQLELGGGPGAGDLQ			I2	P01326	Insulin-2 OS=Mus musculus GN=Ins2 PE=1 SV=1	2	96.49	DPQVAQLELGGGPGAGDLQTL			I3	P01326	Insulin-2 OS=Mus musculus GN=Ins2 PE=1 SV=1	3	35.3	EDPQVAQLELGGGPGAGDLQTL			I4	P01326	Insulin-2 OS=Mus musculus GN=Ins2 PE=1 SV=1	2	47.58	EDPQVAQLELGGGPGAGDLQ
I1	P01326	Insulin-2 OS=Mus musculus GN=Ins2 PE=1 SV=1	3	48.85	EVEDPQVAQLELGGGPGAGDLQ			I2	P01326	Insulin-2 OS=Mus musculus GN=Ins2 PE=1 SV=1	2	92.21	QVAQLELGGGPGAGDLQTLAL			I3	P01326	Insulin-2 OS=Mus musculus GN=Ins2 PE=1 SV=1	2	31.87	VEDPQVAQLELGGGPGAGDLQT			I4	P01326	Insulin-2 OS=Mus musculus GN=Ins2 PE=1 SV=1	2	39.61	EVEDPQVAQLELGGGPGAGD
I1	P01326	Insulin-2 OS=Mus musculus GN=Ins2 PE=1 SV=1	3	48.77	EVEDPQVAQLELGGGPGAGDLQ			I2	P01326	Insulin-2 OS=Mus musculus GN=Ins2 PE=1 SV=1	2	88.44	EVEDPQVAQLELGGGPGAGDL			I3	P01326	Insulin-2 OS=Mus musculus GN=Ins2 PE=1 SV=1	2	26.84	EDPQVAQLELGGGPGAGDLQTL			I4	P01326	Insulin-2 OS=Mus musculus GN=Ins2 PE=1 SV=1	2	35.58	LELGGGPGAGDLQTLALEVA	Amidated (C-term)
I1	P01326	Insulin-2 OS=Mus musculus GN=Ins2 PE=1 SV=1	3	48.38	EVEDPQVAQLELGGGPGAGDLQ			I2	P01326	Insulin-2 OS=Mus musculus GN=Ins2 PE=1 SV=1	2	87.5	EVEDPQVAQLELGGGPGAGDL			I3	P01326	Insulin-2 OS=Mus musculus GN=Ins2 PE=1 SV=1	2	20.93	LELGGGPGAGDLQTLALEVAQQ			I4	P01326	Insulin-2 OS=Mus musculus GN=Ins2 PE=1 SV=1	2	32.52	VEDPQVAQLELGGGPGAGDL
I1	P01326	Insulin-2 OS=Mus musculus GN=Ins2 PE=1 SV=1	3	42.09	VEDPQVAQLELGGGPGAGDLQT			I2	P01326	Insulin-2 OS=Mus musculus GN=Ins2 PE=1 SV=1	2	81.93	EVEDPQVAQLELGGGPGAGDL			I3	P01326	Insulin-2 OS=Mus musculus GN=Ins2 PE=1 SV=1	2	117.62	PQVAQLELGGGPGAGDLQTLA			I4	P01326	Insulin-2 OS=Mus musculus GN=Ins2 PE=1 SV=1	2	27.02	QVAQLELGGGPGAGDLQTLA	Gln->pyro-Glu (N-term Q)
I1	P01326	Insulin-2 OS=Mus musculus GN=Ins2 PE=1 SV=1	2	41.37	PQVAQLELGGGPGAGDLQTLAL			I2	P01326	Insulin-2 OS=Mus musculus GN=Ins2 PE=1 SV=1	2	77.61	VEDPQVAQLELGGGPGAGDLQ			I3	P01326	Insulin-2 OS=Mus musculus GN=Ins2 PE=1 SV=1	2	107.06	DPQVAQLELGGGPGAGDLQTL			I4	P01326	Insulin-2 OS=Mus musculus GN=Ins2 PE=1 SV=1	2	22.57	PQVAQLELGGGPGAGDLQTL
I1	P01326	Insulin-2 OS=Mus musculus GN=Ins2 PE=1 SV=1	3	40.7	DPQVAQLELGGGPGAGDLQTLA			I2	P01326	Insulin-2 OS=Mus musculus GN=Ins2 PE=1 SV=1	2	68.18	DPQVAQLELGGGPGAGDLQTL			I3	P01326	Insulin-2 OS=Mus musculus GN=Ins2 PE=1 SV=1	2	94.78	VEDPQVAQLELGGGPGAGDLQ			I4	P01326	Insulin-2 OS=Mus musculus GN=Ins2 PE=1 SV=1	3	21.68	PQVAQLELGGGPGAGDLQTL
I1	P01326	Insulin-2 OS=Mus musculus GN=Ins2 PE=1 SV=1	2	37.83	LELGGGPGAGDLQTLALEVAQQ			I2	P01326	Insulin-2 OS=Mus musculus GN=Ins2 PE=1 SV=1	3	67.96	PQVAQLELGGGPGAGDLQTLA			I3	P01326	Insulin-2 OS=Mus musculus GN=Ins2 PE=1 SV=1	2	88.77	EVEDPQVAQLELGGGPGAGDL			I4	P01326	Insulin-2 OS=Mus musculus GN=Ins2 PE=1 SV=1	2	20.33	PQVAQLELGGGPGAGDLQTL
I1	P01326	Insulin-2 OS=Mus musculus GN=Ins2 PE=1 SV=1	2	34.81	EDPQVAQLELGGGPGAGDLQTL			I2	P01326	Insulin-2 OS=Mus musculus GN=Ins2 PE=1 SV=1	2	67.36	PQVAQLELGGGPGAGDLQTLA			I3	P01326	Insulin-2 OS=Mus musculus GN=Ins2 PE=1 SV=1	2	88.1	EVEDPQVAQLELGGGPGAGDL			I4	P01326	Insulin-2 OS=Mus musculus GN=Ins2 PE=1 SV=1	2	136.55	PQVAQLELGGGPGAGDLQT
I1	P01326	Insulin-2 OS=Mus musculus GN=Ins2 PE=1 SV=1	3	29.96	EDPQVAQLELGGGPGAGDLQTL			I2	P01326	Insulin-2 OS=Mus musculus GN=Ins2 PE=1 SV=1	2	64.7	ELGGGPGAGDLQTLALEVAQQ			I3	P01326	Insulin-2 OS=Mus musculus GN=Ins2 PE=1 SV=1	2	87.94	PQVAQLELGGGPGAGDLQTLA			I4	P01326	Insulin-2 OS=Mus musculus GN=Ins2 PE=1 SV=1	2	132.7	PQVAQLELGGGPGAGDLQT
I1	P01326	Insulin-2 OS=Mus musculus GN=Ins2 PE=1 SV=1	2	28.08	PQVAQLELGGGPGAGDLQTLAL			I2	P01326	Insulin-2 OS=Mus musculus GN=Ins2 PE=1 SV=1	2	62.56	EVEDPQVAQLELGGGPGAGDL			I3	P01326	Insulin-2 OS=Mus musculus GN=Ins2 PE=1 SV=1	2	87.52	ELGGGPGAGDLQTLALEVAQQ			I4	P01326	Insulin-2 OS=Mus musculus GN=Ins2 PE=1 SV=1	2	86.59	DPQVAQLELGGGPGAGDLQ
I1	P01326	Insulin-2 OS=Mus musculus GN=Ins2 PE=1 SV=1	3	25.86	VEDPQVAQLELGGGPGAGDLQT			I2	P01326	Insulin-2 OS=Mus musculus GN=Ins2 PE=1 SV=1	2	49.3	EDPQVAQLELGGGPGAGDLQT			I3	P01326	Insulin-2 OS=Mus musculus GN=Ins2 PE=1 SV=1	2	79.92	EVEDPQVAQLELGGGPGAGDL			I4	P01326	Insulin-2 OS=Mus musculus GN=Ins2 PE=1 SV=1	2	76.8	PQVAQLELGGGPGAGDLQT
I1	P01326	Insulin-2 OS=Mus musculus GN=Ins2 PE=1 SV=1	2	24.92	VEDPQVAQLELGGGPGAGDLQT			I2	P01326	Insulin-2 OS=Mus musculus GN=Ins2 PE=1 SV=1	2	48.73	EVEDPQVAQLELGGGPGAGDL			I3	P01326	Insulin-2 OS=Mus musculus GN=Ins2 PE=1 SV=1	2	77.52	EVEDPQVAQLELGGGPGAGDL			I4	P01326	Insulin-2 OS=Mus musculus GN=Ins2 PE=1 SV=1	2	61.37	EDPQVAQLELGGGPGAGDL
I1	P01326	Insulin-2 OS=Mus musculus GN=Ins2 PE=1 SV=1	2	21.13	VEDPQVAQLELGGGPGAGDLQT			I2	P01326	Insulin-2 OS=Mus musculus GN=Ins2 PE=1 SV=1	3	45.88	PQVAQLELGGGPGAGDLQTLA			I3	P01326	Insulin-2 OS=Mus musculus GN=Ins2 PE=1 SV=1	2	72.81	EVEDPQVAQLELGGGPGAGDL			I4	P01326	Insulin-2 OS=Mus musculus GN=Ins2 PE=1 SV=1	2	53.02	VAQLELGGGPGAGDLQTLA
I1	P01326	Insulin-2 OS=Mus musculus GN=Ins2 PE=1 SV=1	2	134.05	PQVAQLELGGGPGAGDLQTLA			I2	P01326	Insulin-2 OS=Mus musculus GN=Ins2 PE=1 SV=1	2	45.83	PQVAQLELGGGPGAGDLQTLA			I3	P01326	Insulin-2 OS=Mus musculus GN=Ins2 PE=1 SV=1	2	71.74	EDPQVAQLELGGGPGAGDLQT			I4	P01326	Insulin-2 OS=Mus musculus GN=Ins2 PE=1 SV=1	2	50.86	DPQVAQLELGGGPGAGDLQ
I1	P01326	Insulin-2 OS=Mus musculus GN=Ins2 PE=1 SV=1	2	129.11	PQVAQLELGGGPGAGDLQTLA			I2	P01326	Insulin-2 OS=Mus musculus GN=Ins2 PE=1 SV=1	3	45.45	VEDPQVAQLELGGGPGAGDLQ			I3	P01326	Insulin-2 OS=Mus musculus GN=Ins2 PE=1 SV=1	2	67	EVEDPQVAQLELGGGPGAGDL			I4	P01326	Insulin-2 OS=Mus musculus GN=Ins2 PE=1 SV=1	2	45.3	GGGPGAGDLQTLALEVAQQ
I1	P01326	Insulin-2 OS=Mus musculus GN=Ins2 PE=1 SV=1	2	117.5	DPQVAQLELGGGPGAGDLQTL			I2	P01326	Insulin-2 OS=Mus musculus GN=Ins2 PE=1 SV=1	2	45.21	DPQVAQLELGGGPGAGDLQTL			I3	P01326	Insulin-2 OS=Mus musculus GN=Ins2 PE=1 SV=1	3	65.29	VEDPQVAQLELGGGPGAGDLQ			I4	P01326	Insulin-2 OS=Mus musculus GN=Ins2 PE=1 SV=1	2	44.54	AQLELGGGPGAGDLQTLAL
I1	P01326	Insulin-2 OS=Mus musculus GN=Ins2 PE=1 SV=1	2	105.46	ELGGGPGAGDLQTLALEVAQQ			I2	P01326	Insulin-2 OS=Mus musculus GN=Ins2 PE=1 SV=1	3	44.8	EVEDPQVAQLELGGGPGAGDL			I3	P01326	Insulin-2 OS=Mus musculus GN=Ins2 PE=1 SV=1	2	64.57	DPQVAQLELGGGPGAGDLQTL			I4	P01326	Insulin-2 OS=Mus musculus GN=Ins2 PE=1 SV=1	2	44.39	EVEDPQVAQLELGGGPGAG
I1	P01326	Insulin-2 OS=Mus musculus GN=Ins2 PE=1 SV=1	2	97.66	VEDPQVAQLELGGGPGAGDLQ			I2	P01326	Insulin-2 OS=Mus musculus GN=Ins2 PE=1 SV=1	2	44.53	EVEDPQVAQLELGGGPGAGDL			I3	P01326	Insulin-2 OS=Mus musculus GN=Ins2 PE=1 SV=1	2	63.9	DPQVAQLELGGGPGAGDLQTL			I4	P01326	Insulin-2 OS=Mus musculus GN=Ins2 PE=1 SV=1	2	42.38	DPQVAQLELGGGPGAGDLQ
I1	P01326	Insulin-2 OS=Mus musculus GN=Ins2 PE=1 SV=1	2	84.26	EVEDPQVAQLELGGGPGAGDL			I2	P01326	Insulin-2 OS=Mus musculus GN=Ins2 PE=1 SV=1	2	43.75	EVEDPQVAQLELGGGPGAGDL			I3	P01326	Insulin-2 OS=Mus musculus GN=Ins2 PE=1 SV=1	3	51.65	PQVAQLELGGGPGAGDLQTLA			I4	P01326	Insulin-2 OS=Mus musculus GN=Ins2 PE=1 SV=1	2	41.33	QVAQLELGGGPGAGDLQTL	Gln->pyro-Glu (N-term Q)
I1	P01326	Insulin-2 OS=Mus musculus GN=Ins2 PE=1 SV=1	2	82.99	EVEDPQVAQLELGGGPGAGDL			I2	P01326	Insulin-2 OS=Mus musculus GN=Ins2 PE=1 SV=1	3	42.34	VEDPQVAQLELGGGPGAGDLQ			I3	P01326	Insulin-2 OS=Mus musculus GN=Ins2 PE=1 SV=1	2	51.19	EVEDPQVAQLELGGGPGAGDL			I4	P01326	Insulin-2 OS=Mus musculus GN=Ins2 PE=1 SV=1	2	33.3	QVAQLELGGGPGAGDLQTL
I1	P01326	Insulin-2 OS=Mus musculus GN=Ins2 PE=1 SV=1	2	82.41	EVEDPQVAQLELGGGPGAGDL			I2	P01326	Insulin-2 OS=Mus musculus GN=Ins2 PE=1 SV=1	3	38.6	DPQVAQLELGGGPGAGDLQTL			I3	P01326	Insulin-2 OS=Mus musculus GN=Ins2 PE=1 SV=1	3	47.69	PQVAQLELGGGPGAGDLQTLA			I4	P01326	Insulin-2 OS=Mus musculus GN=Ins2 PE=1 SV=1	2	30.54	VEDPQVAQLELGGGPGAGD
I1	P01326	Insulin-2 OS=Mus musculus GN=Ins2 PE=1 SV=1	2	70.62	PQVAQLELGGGPGAGDLQTLA			I2	P01326	Insulin-2 OS=Mus musculus GN=Ins2 PE=1 SV=1	2	36.07	EVEDPQVAQLELGGGPGAGDL			I3	P01326	Insulin-2 OS=Mus musculus GN=Ins2 PE=1 SV=1	3	45.04	DPQVAQLELGGGPGAGDLQTL			I4	P01326	Insulin-2 OS=Mus musculus GN=Ins2 PE=1 SV=1	2	27.99	EDPQVAQLELGGGPGAGDL
I1	P01326	Insulin-2 OS=Mus musculus GN=Ins2 PE=1 SV=1	2	68.16	EVEDPQVAQLELGGGPGAGDL			I2	P01326	Insulin-2 OS=Mus musculus GN=Ins2 PE=1 SV=1	3	35.82	EVEDPQVAQLELGGGPGAGDL			I3	P01326	Insulin-2 OS=Mus musculus GN=Ins2 PE=1 SV=1	3	44.85	ELGGGPGAGDLQTLALEVAQQ			I4	P01326	Insulin-2 OS=Mus musculus GN=Ins2 PE=1 SV=1	2	26.43	VEDPQVAQLELGGGPGAGD
I1	P01326	Insulin-2 OS=Mus musculus GN=Ins2 PE=1 SV=1	3	67.82	PQVAQLELGGGPGAGDLQTLA			I2	P01326	Insulin-2 OS=Mus musculus GN=Ins2 PE=1 SV=1	2	35.59	EVEDPQVAQLELGGGPGAGDL			I3	P01326	Insulin-2 OS=Mus musculus GN=Ins2 PE=1 SV=1	2	39.88	QVAQLELGGGPGAGDLQTLAL	Gln->pyro-Glu (N-term Q)		I4	P01326	Insulin-2 OS=Mus musculus GN=Ins2 PE=1 SV=1	3	23.09	GGGPGAGDLQTLALEVAQQ
I1	P01326	Insulin-2 OS=Mus musculus GN=Ins2 PE=1 SV=1	2	66.03	DPQVAQLELGGGPGAGDLQTL			I2	P01326	Insulin-2 OS=Mus musculus GN=Ins2 PE=1 SV=1	2	28.45	VEDPQVAQLELGGGPGAGDLQ			I3	P01326	Insulin-2 OS=Mus musculus GN=Ins2 PE=1 SV=1	2	38.18	EVEDPQVAQLELGGGPGAGDL			I4	P01326	Insulin-2 OS=Mus musculus GN=Ins2 PE=1 SV=1	2	20.04	PQVAQLELGGGPGAGDLQT
I1	P01326	Insulin-2 OS=Mus musculus GN=Ins2 PE=1 SV=1	3	64.51	ELGGGPGAGDLQTLALEVAQQ			I2	P01326	Insulin-2 OS=Mus musculus GN=Ins2 PE=1 SV=1	3	28.43	EVEDPQVAQLELGGGPGAGDL			I3	P01326	Insulin-2 OS=Mus musculus GN=Ins2 PE=1 SV=1	3	37.99	VEDPQVAQLELGGGPGAGDLQ			I4	P01326	Insulin-2 OS=Mus musculus GN=Ins2 PE=1 SV=1	2	110.39	PQVAQLELGGGPGAGDLQ
I1	P01326	Insulin-2 OS=Mus musculus GN=Ins2 PE=1 SV=1	3	64.26	PQVAQLELGGGPGAGDLQTLA			I2	P01326	Insulin-2 OS=Mus musculus GN=Ins2 PE=1 SV=1	2	25.93	EVEDPQVAQLELGGGPGAGDL			I3	P01326	Insulin-2 OS=Mus musculus GN=Ins2 PE=1 SV=1	3	36.18	EVEDPQVAQLELGGGPGAGDL			I4	P01326	Insulin-2 OS=Mus musculus GN=Ins2 PE=1 SV=1	2	103.1	DPQVAQLELGGGPGAGDL
I1	P01326	Insulin-2 OS=Mus musculus GN=Ins2 PE=1 SV=1	3	59.37	VEDPQVAQLELGGGPGAGDLQ			I2	P01326	Insulin-2 OS=Mus musculus GN=Ins2 PE=1 SV=1	2	25.03	EVEDPQVAQLELGGGPGAGDL			I3	P01326	Insulin-2 OS=Mus musculus GN=Ins2 PE=1 SV=1	2	35.3	PQVAQLELGGGPGAGDLQTLA			I4	P01326	Insulin-2 OS=Mus musculus GN=Ins2 PE=1 SV=1	2	93.55	PQVAQLELGGGPGAGDLQ
I1	P01326	Insulin-2 OS=Mus musculus GN=Ins2 PE=1 SV=1	2	59.2	EDPQVAQLELGGGPGAGDLQT			I2	P01326	Insulin-2 OS=Mus musculus GN=Ins2 PE=1 SV=1	2	24.04	EDPQVAQLELGGGPGAGDLQT			I3	P01326	Insulin-2 OS=Mus musculus GN=Ins2 PE=1 SV=1	3	30.99	EVEDPQVAQLELGGGPGAGDL			I4	P01326	Insulin-2 OS=Mus musculus GN=Ins2 PE=1 SV=1	2	53.81	QVAQLELGGGPGAGDLQT
I1	P01326	Insulin-2 OS=Mus musculus GN=Ins2 PE=1 SV=1	3	58.74	PQVAQLELGGGPGAGDLQTLA			I2	P01326	Insulin-2 OS=Mus musculus GN=Ins2 PE=1 SV=1	2	23.15	EVEDPQVAQLELGGGPGAGDL			I3	P01326	Insulin-2 OS=Mus musculus GN=Ins2 PE=1 SV=1	3	30.9	EVEDPQVAQLELGGGPGAGDL			I4	P01326	Insulin-2 OS=Mus musculus GN=Ins2 PE=1 SV=1	2	48.66	VAQLELGGGPGAGDLQTL
I1	P01326	Insulin-2 OS=Mus musculus GN=Ins2 PE=1 SV=1	2	58.54	VEDPQVAQLELGGGPGAGDLQ			I2	P01326	Insulin-2 OS=Mus musculus GN=Ins2 PE=1 SV=1	3	23.05	EDPQVAQLELGGGPGAGDLQT			I3	P01326	Insulin-2 OS=Mus musculus GN=Ins2 PE=1 SV=1	2	25.64	EVEDPQVAQLELGGGPGAGDL			I4	P01326	Insulin-2 OS=Mus musculus GN=Ins2 PE=1 SV=1	2	43.62	EVEDPQVAQLELGGGPGA	Amidated (C-term)
I1	P01326	Insulin-2 OS=Mus musculus GN=Ins2 PE=1 SV=1	3	53.58	DPQVAQLELGGGPGAGDLQTL			I2	P01326	Insulin-2 OS=Mus musculus GN=Ins2 PE=1 SV=1	3	20.79	EDPQVAQLELGGGPGAGDLQT			I3	P01326	Insulin-2 OS=Mus musculus GN=Ins2 PE=1 SV=1	2	24.97	EVEDPQVAQLELGGGPGAGDL			I4	P01326	Insulin-2 OS=Mus musculus GN=Ins2 PE=1 SV=1	2	40.69	DPQVAQLELGGGPGAGDL
I1	P01326	Insulin-2 OS=Mus musculus GN=Ins2 PE=1 SV=1	2	44.95	DPQVAQLELGGGPGAGDLQTL			I2	P01326	Insulin-2 OS=Mus musculus GN=Ins2 PE=1 SV=1	2	20.44	EVEDPQVAQLELGGGPGAGDL			I3	P01326	Insulin-2 OS=Mus musculus GN=Ins2 PE=1 SV=1	3	23.75	EDPQVAQLELGGGPGAGDLQT			I4	P01326	Insulin-2 OS=Mus musculus GN=Ins2 PE=1 SV=1	2	40.05	EVEDPQVAQLELGGGPGA
I1	P01326	Insulin-2 OS=Mus musculus GN=Ins2 PE=1 SV=1	3	41.63	EVEDPQVAQLELGGGPGAGDL			I2	P01326	Insulin-2 OS=Mus musculus GN=Ins2 PE=1 SV=1	3	20.14	EVEDPQVAQLELGGGPGAGDL			I3	P01326	Insulin-2 OS=Mus musculus GN=Ins2 PE=1 SV=1	2	22.85	EVEDPQVAQLELGGGPGAGDL			I4	P01326	Insulin-2 OS=Mus musculus GN=Ins2 PE=1 SV=1	2	37.08	QLELGGGPGAGDLQTLAL
I1	P01326	Insulin-2 OS=Mus musculus GN=Ins2 PE=1 SV=1	3	41.39	DPQVAQLELGGGPGAGDLQTL			I2	P01326	Insulin-2 OS=Mus musculus GN=Ins2 PE=1 SV=1	2	152.1	PQVAQLELGGGPGAGDLQTL			I3	P01326	Insulin-2 OS=Mus musculus GN=Ins2 PE=1 SV=1	2	21.14	EVEDPQVAQLELGGGPGAGDL			I4	P01326	Insulin-2 OS=Mus musculus GN=Ins2 PE=1 SV=1	2	34.12	GGPGAGDLQTLALEVAQQ
I1	P01326	Insulin-2 OS=Mus musculus GN=Ins2 PE=1 SV=1	3	40.2	EVEDPQVAQLELGGGPGAGDL			I2	P01326	Insulin-2 OS=Mus musculus GN=Ins2 PE=1 SV=1	2	85.72	EVEDPQVAQLELGGGPGAGD			I3	P01326	Insulin-2 OS=Mus musculus GN=Ins2 PE=1 SV=1	2	115.09	PQVAQLELGGGPGAGDLQTL			I4	P01326	Insulin-2 OS=Mus musculus GN=Ins2 PE=1 SV=1	2	28.71	DPQVAQLELGGGPGAGDL
I1	P01326	Insulin-2 OS=Mus musculus GN=Ins2 PE=1 SV=1	2	35	PQVAQLELGGGPGAGDLQTLA			I2	P01326	Insulin-2 OS=Mus musculus GN=Ins2 PE=1 SV=1	2	80.44	PQVAQLELGGGPGAGDLQTL			I3	P01326	Insulin-2 OS=Mus musculus GN=Ins2 PE=1 SV=1	2	111.19	VAQLELGGGPGAGDLQTLAL			I4	P01326	Insulin-2 OS=Mus musculus GN=Ins2 PE=1 SV=1	2	27.64	GGPGAGDLQTLALEVAQQ
I1	P01326	Insulin-2 OS=Mus musculus GN=Ins2 PE=1 SV=1	2	32.27	PQVAQLELGGGPGAGDLQTLA			I2	P01326	Insulin-2 OS=Mus musculus GN=Ins2 PE=1 SV=1	2	69.8	VEDPQVAQLELGGGPGAGDL			I3	P01326	Insulin-2 OS=Mus musculus GN=Ins2 PE=1 SV=1	2	101.5	DPQVAQLELGGGPGAGDLQT			I4	P01326	Insulin-2 OS=Mus musculus GN=Ins2 PE=1 SV=1	2	95.36	PQVAQLELGGGPGAGDL
I1	P01326	Insulin-2 OS=Mus musculus GN=Ins2 PE=1 SV=1	2	30.11	EVEDPQVAQLELGGGPGAGDL			I2	P01326	Insulin-2 OS=Mus musculus GN=Ins2 PE=1 SV=1	2	67.51	DPQVAQLELGGGPGAGDLQT			I3	P01326	Insulin-2 OS=Mus musculus GN=Ins2 PE=1 SV=1	2	83.23	PQVAQLELGGGPGAGDLQTL			I4	P01326	Insulin-2 OS=Mus musculus GN=Ins2 PE=1 SV=1	2	76.19	VAQLELGGGPGAGDLQT
I1	P01326	Insulin-2 OS=Mus musculus GN=Ins2 PE=1 SV=1	2	28.81	PQVAQLELGGGPGAGDLQTLA			I2	P01326	Insulin-2 OS=Mus musculus GN=Ins2 PE=1 SV=1	2	62.7	VEDPQVAQLELGGGPGAGDL			I3	P01326	Insulin-2 OS=Mus musculus GN=Ins2 PE=1 SV=1	2	80.81	DPQVAQLELGGGPGAGDLQT			I4	P01326	Insulin-2 OS=Mus musculus GN=Ins2 PE=1 SV=1	2	70.53	PQVAQLELGGGPGAGDL
I1	P01326	Insulin-2 OS=Mus musculus GN=Ins2 PE=1 SV=1	2	26.81	QVAQLELGGGPGAGDLQTLAL	Gln->pyro-Glu (N-term Q)		I2	P01326	Insulin-2 OS=Mus musculus GN=Ins2 PE=1 SV=1	2	58.74	QVAQLELGGGPGAGDLQTLA			I3	P01326	Insulin-2 OS=Mus musculus GN=Ins2 PE=1 SV=1	2	76.98	VEDPQVAQLELGGGPGAGDL			I4	P01326	Insulin-2 OS=Mus musculus GN=Ins2 PE=1 SV=1	2	50.19	LELGGGPGAGDLQTLAL
I1	P01326	Insulin-2 OS=Mus musculus GN=Ins2 PE=1 SV=1	2	24.08	EVEDPQVAQLELGGGPGAGDL			I2	P01326	Insulin-2 OS=Mus musculus GN=Ins2 PE=1 SV=1	2	49.2	QVAQLELGGGPGAGDLQTLA			I3	P01326	Insulin-2 OS=Mus musculus GN=Ins2 PE=1 SV=1	2	56.67	EDPQVAQLELGGGPGAGDLQ			I4	P01326	Insulin-2 OS=Mus musculus GN=Ins2 PE=1 SV=1	1	41.23	VAQLELGGGPGAGDLQT
I1	P01326	Insulin-2 OS=Mus musculus GN=Ins2 PE=1 SV=1	2	23.93	VEDPQVAQLELGGGPGAGDLQ			I2	P01326	Insulin-2 OS=Mus musculus GN=Ins2 PE=1 SV=1	3	49.09	PQVAQLELGGGPGAGDLQTL			I3	P01326	Insulin-2 OS=Mus musculus GN=Ins2 PE=1 SV=1	2	56.25	VEDPQVAQLELGGGPGAGDL			I4	P01326	Insulin-2 OS=Mus musculus GN=Ins2 PE=1 SV=1	2	35.93	QVAQLELGGGPGAGDLQ	Gln->pyro-Glu (N-term Q)
I1	P01326	Insulin-2 OS=Mus musculus GN=Ins2 PE=1 SV=1	2	144.65	PQVAQLELGGGPGAGDLQTL			I2	P01326	Insulin-2 OS=Mus musculus GN=Ins2 PE=1 SV=1	2	47.66	QVAQLELGGGPGAGDLQTLA	Gln->pyro-Glu (N-term Q)		I3	P01326	Insulin-2 OS=Mus musculus GN=Ins2 PE=1 SV=1	2	49.3	EDPQVAQLELGGGPGAGDLQ			I4	P01326	Insulin-2 OS=Mus musculus GN=Ins2 PE=1 SV=1	2	35.56	QVAQLELGGGPGAGDLQ	Gln->pyro-Glu (N-term Q)
I1	P01326	Insulin-2 OS=Mus musculus GN=Ins2 PE=1 SV=1	2	121.88	PQVAQLELGGGPGAGDLQTL			I2	P01326	Insulin-2 OS=Mus musculus GN=Ins2 PE=1 SV=1	2	45.25	EDPQVAQLELGGGPGAGDLQ			I3	P01326	Insulin-2 OS=Mus musculus GN=Ins2 PE=1 SV=1	2	48.52	PQVAQLELGGGPGAGDLQTL			I4	P01326	Insulin-2 OS=Mus musculus GN=Ins2 PE=1 SV=1	2	32.87	QLELGGGPGAGDLQTLA
I1	P01326	Insulin-2 OS=Mus musculus GN=Ins2 PE=1 SV=1	2	109.25	DPQVAQLELGGGPGAGDLQT			I2	P01326	Insulin-2 OS=Mus musculus GN=Ins2 PE=1 SV=1	2	42.99	PQVAQLELGGGPGAGDLQTL			I3	P01326	Insulin-2 OS=Mus musculus GN=Ins2 PE=1 SV=1	2	46.08	VEDPQVAQLELGGGPGAGDL			I4	P01326	Insulin-2 OS=Mus musculus GN=Ins2 PE=1 SV=1	2	26.92	AQLELGGGPGAGDLQTL
I1	P01326	Insulin-2 OS=Mus musculus GN=Ins2 PE=1 SV=1	2	84.87	PQVAQLELGGGPGAGDLQTL			I2	P01326	Insulin-2 OS=Mus musculus GN=Ins2 PE=1 SV=1	2	39.81	VEDPQVAQLELGGGPGAGDL			I3	P01326	Insulin-2 OS=Mus musculus GN=Ins2 PE=1 SV=1	3	44.44	PQVAQLELGGGPGAGDLQTL			I4	P01326	Insulin-2 OS=Mus musculus GN=Ins2 PE=1 SV=1	2	26.25	PQVAQLELGGGPGAGDL
I1	P01326	Insulin-2 OS=Mus musculus GN=Ins2 PE=1 SV=1	2	75.8	PQVAQLELGGGPGAGDLQTL			I2	P01326	Insulin-2 OS=Mus musculus GN=Ins2 PE=1 SV=1	2	38.66	QVAQLELGGGPGAGDLQTLA			I3	P01326	Insulin-2 OS=Mus musculus GN=Ins2 PE=1 SV=1	2	40.89	EVEDPQVAQLELGGGPGAGD			I4	P01326	Insulin-2 OS=Mus musculus GN=Ins2 PE=1 SV=1	2	25.89	GPGAGDLQTLALEVAQQ
I1	P01326	Insulin-2 OS=Mus musculus GN=Ins2 PE=1 SV=1	2	74.75	EVEDPQVAQLELGGGPGAGD			I2	P01326	Insulin-2 OS=Mus musculus GN=Ins2 PE=1 SV=1	3	38.01	DPQVAQLELGGGPGAGDLQT			I3	P01326	Insulin-2 OS=Mus musculus GN=Ins2 PE=1 SV=1	2	40.53	PQVAQLELGGGPGAGDLQTL			I4	P01326	Insulin-2 OS=Mus musculus GN=Ins2 PE=1 SV=1	2	21.23	LELGGGPGAGDLQTLAL
I1	P01326	Insulin-2 OS=Mus musculus GN=Ins2 PE=1 SV=1	2	73.97	VEDPQVAQLELGGGPGAGDL			I2	P01326	Insulin-2 OS=Mus musculus GN=Ins2 PE=1 SV=1	2	36.68	DPQVAQLELGGGPGAGDLQT			I3	P01326	Insulin-2 OS=Mus musculus GN=Ins2 PE=1 SV=1	3	39.59	PQVAQLELGGGPGAGDLQTL			I4	P01326	Insulin-2 OS=Mus musculus GN=Ins2 PE=1 SV=1	2	73.71	LELGGGPGAGDLQTLA
I1	P01326	Insulin-2 OS=Mus musculus GN=Ins2 PE=1 SV=1	2	64.58	VEDPQVAQLELGGGPGAGDL			I2	P01326	Insulin-2 OS=Mus musculus GN=Ins2 PE=1 SV=1	3	35	VEDPQVAQLELGGGPGAGDL			I3	P01326	Insulin-2 OS=Mus musculus GN=Ins2 PE=1 SV=1	2	27.55	QVAQLELGGGPGAGDLQTLA			I4	P01326	Insulin-2 OS=Mus musculus GN=Ins2 PE=1 SV=1	2	72.19	ELGGGPGAGDLQTLAL
I1	P01326	Insulin-2 OS=Mus musculus GN=Ins2 PE=1 SV=1	3	57.09	PQVAQLELGGGPGAGDLQTL			I2	P01326	Insulin-2 OS=Mus musculus GN=Ins2 PE=1 SV=1	2	31.84	PQVAQLELGGGPGAGDLQTL			I3	P01326	Insulin-2 OS=Mus musculus GN=Ins2 PE=1 SV=1	2	27.03	PQVAQLELGGGPGAGDLQTL			I4	P01326	Insulin-2 OS=Mus musculus GN=Ins2 PE=1 SV=1	2	66.57	QVAQLELGGGPGAGDL	Gln->pyro-Glu (N-term Q)
I1	P01326	Insulin-2 OS=Mus musculus GN=Ins2 PE=1 SV=1	2	51.95	VAQLELGGGPGAGDLQTLAL			I2	P01326	Insulin-2 OS=Mus musculus GN=Ins2 PE=1 SV=1	2	31.75	EVEDPQVAQLELGGGPGAGD			I3	P01326	Insulin-2 OS=Mus musculus GN=Ins2 PE=1 SV=1	2	26.53	QVAQLELGGGPGAGDLQTLA	Gln->pyro-Glu (N-term Q)		I4	P01326	Insulin-2 OS=Mus musculus GN=Ins2 PE=1 SV=1	2	65.95	VAQLELGGGPGAGDLQ
I1	P01326	Insulin-2 OS=Mus musculus GN=Ins2 PE=1 SV=1	3	51.74	PQVAQLELGGGPGAGDLQTL			I2	P01326	Insulin-2 OS=Mus musculus GN=Ins2 PE=1 SV=1	3	28.18	DPQVAQLELGGGPGAGDLQT			I3	P01326	Insulin-2 OS=Mus musculus GN=Ins2 PE=1 SV=1	2	23.7	EVEDPQVAQLELGGGPGAGD			I4	P01326	Insulin-2 OS=Mus musculus GN=Ins2 PE=1 SV=1	2	60.14	PGAGDLQTLALEVAQQ
I1	P01326	Insulin-2 OS=Mus musculus GN=Ins2 PE=1 SV=1	2	51.06	DPQVAQLELGGGPGAGDLQT			I2	P01326	Insulin-2 OS=Mus musculus GN=Ins2 PE=1 SV=1	2	27.56	PQVAQLELGGGPGAGDLQTL			I3	P01326	Insulin-2 OS=Mus musculus GN=Ins2 PE=1 SV=1	3	23.64	VEDPQVAQLELGGGPGAGDL			I4	P01326	Insulin-2 OS=Mus musculus GN=Ins2 PE=1 SV=1	2	59.97	VAQLELGGGPGAGDLQ
I1	P01326	Insulin-2 OS=Mus musculus GN=Ins2 PE=1 SV=1	2	51.01	VEDPQVAQLELGGGPGAGDL			I2	P01326	Insulin-2 OS=Mus musculus GN=Ins2 PE=1 SV=1	2	24.62	DPQVAQLELGGGPGAGDLQT			I3	P01326	Insulin-2 OS=Mus musculus GN=Ins2 PE=1 SV=1	2	135.89	PQVAQLELGGGPGAGDLQT			I4	P01326	Insulin-2 OS=Mus musculus GN=Ins2 PE=1 SV=1	2	50.23	QVAQLELGGGPGAGDL
I1	P01326	Insulin-2 OS=Mus musculus GN=Ins2 PE=1 SV=1	2	48.47	QVAQLELGGGPGAGDLQTLA			I2	P01326	Insulin-2 OS=Mus musculus GN=Ins2 PE=1 SV=1	2	21.99	VEDPQVAQLELGGGPGAGDL			I3	P01326	Insulin-2 OS=Mus musculus GN=Ins2 PE=1 SV=1	2	111.98	PQVAQLELGGGPGAGDLQT			I4	P01326	Insulin-2 OS=Mus musculus GN=Ins2 PE=1 SV=1	2	48.62	LELGGGPGAGDLQTLA
I1	P01326	Insulin-2 OS=Mus musculus GN=Ins2 PE=1 SV=1	2	42.15	EDPQVAQLELGGGPGAGDLQ			I2	P01326	Insulin-2 OS=Mus musculus GN=Ins2 PE=1 SV=1	2	135.95	PQVAQLELGGGPGAGDLQT			I3	P01326	Insulin-2 OS=Mus musculus GN=Ins2 PE=1 SV=1	2	82.8	DPQVAQLELGGGPGAGDLQ			I4	P01326	Insulin-2 OS=Mus musculus GN=Ins2 PE=1 SV=1	2	43.3	QVAQLELGGGPGAGDL
I1	P01326	Insulin-2 OS=Mus musculus GN=Ins2 PE=1 SV=1	3	35.61	DPQVAQLELGGGPGAGDLQT			I2	P01326	Insulin-2 OS=Mus musculus GN=Ins2 PE=1 SV=1	2	99.97	PQVAQLELGGGPGAGDLQT			I3	P01326	Insulin-2 OS=Mus musculus GN=Ins2 PE=1 SV=1	3	56.57	PQVAQLELGGGPGAGDLQT			I4	P01326	Insulin-2 OS=Mus musculus GN=Ins2 PE=1 SV=1	1	40.14	VAQLELGGGPGAGDLQ
I1	P01326	Insulin-2 OS=Mus musculus GN=Ins2 PE=1 SV=1	2	34.34	EDPQVAQLELGGGPGAGDLQ			I2	P01326	Insulin-2 OS=Mus musculus GN=Ins2 PE=1 SV=1	2	82.66	EVEDPQVAQLELGGGPGAG			I3	P01326	Insulin-2 OS=Mus musculus GN=Ins2 PE=1 SV=1	2	47.85	DPQVAQLELGGGPGAGDLQ			I4	P01326	Insulin-2 OS=Mus musculus GN=Ins2 PE=1 SV=1	2	39.18	PQVAQLELGGGPGAGD
I1	P01326	Insulin-2 OS=Mus musculus GN=Ins2 PE=1 SV=1	3	27.62	VEDPQVAQLELGGGPGAGDL			I2	P01326	Insulin-2 OS=Mus musculus GN=Ins2 PE=1 SV=1	2	69.67	DPQVAQLELGGGPGAGDLQ			I3	P01326	Insulin-2 OS=Mus musculus GN=Ins2 PE=1 SV=1	2	46.64	EVEDPQVAQLELGGGPGAG			I4	P01326	Insulin-2 OS=Mus musculus GN=Ins2 PE=1 SV=1	3	36.98	PGAGDLQTLALEVAQQ
I1	P01326	Insulin-2 OS=Mus musculus GN=Ins2 PE=1 SV=1	2	26.78	EVEDPQVAQLELGGGPGAGD			I2	P01326	Insulin-2 OS=Mus musculus GN=Ins2 PE=1 SV=1	2	66.85	VEDPQVAQLELGGGPGAGD			I3	P01326	Insulin-2 OS=Mus musculus GN=Ins2 PE=1 SV=1	2	41.59	QVAQLELGGGPGAGDLQTL			I4	P01326	Insulin-2 OS=Mus musculus GN=Ins2 PE=1 SV=1	2	35.16	QLELGGGPGAGDLQTL
I1	P01326	Insulin-2 OS=Mus musculus GN=Ins2 PE=1 SV=1	2	26.43	DPQVAQLELGGGPGAGDLQT			I2	P01326	Insulin-2 OS=Mus musculus GN=Ins2 PE=1 SV=1	2	61.66	QVAQLELGGGPGAGDLQTL			I3	P01326	Insulin-2 OS=Mus musculus GN=Ins2 PE=1 SV=1	2	40.71	DPQVAQLELGGGPGAGDLQ			I4	P01326	Insulin-2 OS=Mus musculus GN=Ins2 PE=1 SV=1	2	33	AQLELGGGPGAGDLQT
I1	P01326	Insulin-2 OS=Mus musculus GN=Ins2 PE=1 SV=1	2	24.08	VEDPQVAQLELGGGPGAGDL			I2	P01326	Insulin-2 OS=Mus musculus GN=Ins2 PE=1 SV=1	2	58.18	EDPQVAQLELGGGPGAGDL			I3	P01326	Insulin-2 OS=Mus musculus GN=Ins2 PE=1 SV=1	2	38.78	VEDPQVAQLELGGGPGAGD			I4	P01326	Insulin-2 OS=Mus musculus GN=Ins2 PE=1 SV=1	2	31.78	PGAGDLQTLALEVAQQ
I1	P01326	Insulin-2 OS=Mus musculus GN=Ins2 PE=1 SV=1	2	23.18	EVEDPQVAQLELGGGPGAGD			I2	P01326	Insulin-2 OS=Mus musculus GN=Ins2 PE=1 SV=1	2	56.67	LELGGGPGAGDLQTLALEV	Amidated (C-term)		I3	P01326	Insulin-2 OS=Mus musculus GN=Ins2 PE=1 SV=1	2	35.8	VAQLELGGGPGAGDLQTLA			I4	P01326	Insulin-2 OS=Mus musculus GN=Ins2 PE=1 SV=1	2	30.49	QLELGGGPGAGDLQTL	Gln->pyro-Glu (N-term Q)
I1	P01326	Insulin-2 OS=Mus musculus GN=Ins2 PE=1 SV=1	2	21.64	QVAQLELGGGPGAGDLQTLA	Gln->pyro-Glu (N-term Q)		I2	P01326	Insulin-2 OS=Mus musculus GN=Ins2 PE=1 SV=1	2	53.61	EDPQVAQLELGGGPGAGDL			I3	P01326	Insulin-2 OS=Mus musculus GN=Ins2 PE=1 SV=1	2	33.87	QVAQLELGGGPGAGDLQTL			I4	P01326	Insulin-2 OS=Mus musculus GN=Ins2 PE=1 SV=1	2	22.82	LELGGGPGAGDLQTLA
I1	P01326	Insulin-2 OS=Mus musculus GN=Ins2 PE=1 SV=1	2	136.12	PQVAQLELGGGPGAGDLQT			I2	P01326	Insulin-2 OS=Mus musculus GN=Ins2 PE=1 SV=1	2	52.41	VAQLELGGGPGAGDLQTLA			I3	P01326	Insulin-2 OS=Mus musculus GN=Ins2 PE=1 SV=1	3	31.05	PQVAQLELGGGPGAGDLQT			I4	P01326	Insulin-2 OS=Mus musculus GN=Ins2 PE=1 SV=1	2	21.63	LELGGGPGAGDLQTLA
I1	P01326	Insulin-2 OS=Mus musculus GN=Ins2 PE=1 SV=1	2	96.07	PQVAQLELGGGPGAGDLQT			I2	P01326	Insulin-2 OS=Mus musculus GN=Ins2 PE=1 SV=1	2	50.2	PQVAQLELGGGPGAGDLQT			I3	P01326	Insulin-2 OS=Mus musculus GN=Ins2 PE=1 SV=1	2	29.65	AQLELGGGPGAGDLQTLAL			I4	P01326	Insulin-2 OS=Mus musculus GN=Ins2 PE=1 SV=1	2	75.24	PQVAQLELGGGPGAG
I1	P01326	Insulin-2 OS=Mus musculus GN=Ins2 PE=1 SV=1	2	76.49	AQLELGGGPGAGDLQTLAL			I2	P01326	Insulin-2 OS=Mus musculus GN=Ins2 PE=1 SV=1	3	47.94	PQVAQLELGGGPGAGDLQT			I3	P01326	Insulin-2 OS=Mus musculus GN=Ins2 PE=1 SV=1	2	27.87	VEDPQVAQLELGGGPGAGD			I4	P01326	Insulin-2 OS=Mus musculus GN=Ins2 PE=1 SV=1	2	34.65	EVEDPQVAQLELGGG
I1	P01326	Insulin-2 OS=Mus musculus GN=Ins2 PE=1 SV=1	2	68.67	EVEDPQVAQLELGGGPGAG			I2	P01326	Insulin-2 OS=Mus musculus GN=Ins2 PE=1 SV=1	2	47.8	PQVAQLELGGGPGAGDLQT			I3	P01326	Insulin-2 OS=Mus musculus GN=Ins2 PE=1 SV=1	2	25.52	PQVAQLELGGGPGAGDLQT			I4	P01326	Insulin-2 OS=Mus musculus GN=Ins2 PE=1 SV=1	2	33.99	QLELGGGPGAGDLQT
I1	P01326	Insulin-2 OS=Mus musculus GN=Ins2 PE=1 SV=1	3	64.2	PQVAQLELGGGPGAGDLQT			I2	P01326	Insulin-2 OS=Mus musculus GN=Ins2 PE=1 SV=1	2	43.65	DPQVAQLELGGGPGAGDLQ			I3	P01326	Insulin-2 OS=Mus musculus GN=Ins2 PE=1 SV=1	2	25.11	EDPQVAQLELGGGPGAGDL			I4	P01326	Insulin-2 OS=Mus musculus GN=Ins2 PE=1 SV=1	2	32.7	QLELGGGPGAGDLQT
I1	P01326	Insulin-2 OS=Mus musculus GN=Ins2 PE=1 SV=1	2	62.64	VEDPQVAQLELGGGPGAGD			I2	P01326	Insulin-2 OS=Mus musculus GN=Ins2 PE=1 SV=1	2	27.2	VEDPQVAQLELGGGPGAGD			I3	P01326	Insulin-2 OS=Mus musculus GN=Ins2 PE=1 SV=1	2	134.88	PQVAQLELGGGPGAGDLQ			I4	P01326	Insulin-2 OS=Mus musculus GN=Ins2 PE=1 SV=1	2	27.09	VEDPQVAQLELGGGP
I1	P01326	Insulin-2 OS=Mus musculus GN=Ins2 PE=1 SV=1	2	56.64	DPQVAQLELGGGPGAGDLQ			I2	P01326	Insulin-2 OS=Mus musculus GN=Ins2 PE=1 SV=1	2	130.74	PQVAQLELGGGPGAGDLQ			I3	P01326	Insulin-2 OS=Mus musculus GN=Ins2 PE=1 SV=1	2	101.32	QLELGGGPGAGDLQTLAL			I4	P01326	Insulin-2 OS=Mus musculus GN=Ins2 PE=1 SV=1	2	23.09	LELGGGPGAGDLQTL
I1	P01326	Insulin-2 OS=Mus musculus GN=Ins2 PE=1 SV=1	2	54.62	DPQVAQLELGGGPGAGDLQ			I2	P01326	Insulin-2 OS=Mus musculus GN=Ins2 PE=1 SV=1	2	97.01	PQVAQLELGGGPGAGDLQ			I3	P01326	Insulin-2 OS=Mus musculus GN=Ins2 PE=1 SV=1	2	92.58	DPQVAQLELGGGPGAGDL			I4	P01326	Insulin-2 OS=Mus musculus GN=Ins2 PE=1 SV=1	2	36.5	QLELGGGPGAGDLQ	Gln->pyro-Glu (N-term Q)
I1	P01326	Insulin-2 OS=Mus musculus GN=Ins2 PE=1 SV=1	2	53.4	PQVAQLELGGGPGAGDLQT			I2	P01326	Insulin-2 OS=Mus musculus GN=Ins2 PE=1 SV=1	2	84.53	QLELGGGPGAGDLQTLAL			I3	P01326	Insulin-2 OS=Mus musculus GN=Ins2 PE=1 SV=1	2	77.52	PQVAQLELGGGPGAGDLQ			I4	P01326	Insulin-2 OS=Mus musculus GN=Ins2 PE=1 SV=1	2	29.46	GGGPGAGDLQTLAL
I1	P01326	Insulin-2 OS=Mus musculus GN=Ins2 PE=1 SV=1	2	51.81	QVAQLELGGGPGAGDLQTL			I2	P01326	Insulin-2 OS=Mus musculus GN=Ins2 PE=1 SV=1	2	67.92	DPQVAQLELGGGPGAGDL			I3	P01326	Insulin-2 OS=Mus musculus GN=Ins2 PE=1 SV=1	2	67.91	QLELGGGPGAGDLQTLAL			I4	P01326	Insulin-2 OS=Mus musculus GN=Ins2 PE=1 SV=1	2	65.71	GGPGAGDLQTLAL
I1	P01326	Insulin-2 OS=Mus musculus GN=Ins2 PE=1 SV=1	2	50.45	AQLELGGGPGAGDLQTLAL			I2	P01326	Insulin-2 OS=Mus musculus GN=Ins2 PE=1 SV=1	2	65.45	QLELGGGPGAGDLQTLAL			I3	P01326	Insulin-2 OS=Mus musculus GN=Ins2 PE=1 SV=1	2	65.89	DPQVAQLELGGGPGAGDL			I4	P01326	Insulin-2 OS=Mus musculus GN=Ins2 PE=1 SV=1	2	52.4	EVEDPQVAQLELG
I1	P01326	Insulin-2 OS=Mus musculus GN=Ins2 PE=1 SV=1	2	45.67	PQVAQLELGGGPGAGDLQT			I2	P01326	Insulin-2 OS=Mus musculus GN=Ins2 PE=1 SV=1	2	41.36	VEDPQVAQLELGGGPGAG			I3	P01326	Insulin-2 OS=Mus musculus GN=Ins2 PE=1 SV=1	2	56.63	QVAQLELGGGPGAGDLQT			I4	P01326	Insulin-2 OS=Mus musculus GN=Ins2 PE=1 SV=1	2	39.91	EVEDPQVAQLELG
I1	P01326	Insulin-2 OS=Mus musculus GN=Ins2 PE=1 SV=1	2	45.39	EVEDPQVAQLELGGGPGAG			I2	P01326	Insulin-2 OS=Mus musculus GN=Ins2 PE=1 SV=1	2	38.55	GGPGAGDLQTLALEVAQQ			I3	P01326	Insulin-2 OS=Mus musculus GN=Ins2 PE=1 SV=1	2	42.92	QVAQLELGGGPGAGDLQT			I4	P01326	Insulin-2 OS=Mus musculus GN=Ins2 PE=1 SV=1	2	37.29	LELGGGPGAGDLQ
I1	P01326	Insulin-2 OS=Mus musculus GN=Ins2 PE=1 SV=1	3	39.71	PQVAQLELGGGPGAGDLQT			I2	P01326	Insulin-2 OS=Mus musculus GN=Ins2 PE=1 SV=1	2	34.68	EVEDPQVAQLELGGGPGA			I3	P01326	Insulin-2 OS=Mus musculus GN=Ins2 PE=1 SV=1	2	41.9	QVAQLELGGGPGAGDLQT	Gln->pyro-Glu (N-term Q)		I4	P01326	Insulin-2 OS=Mus musculus GN=Ins2 PE=1 SV=1	2	27.13	ELGGGPGAGDLQT
I1	P01326	Insulin-2 OS=Mus musculus GN=Ins2 PE=1 SV=1	2	27.59	EDPQVAQLELGGGPGAGDL			I2	P01326	Insulin-2 OS=Mus musculus GN=Ins2 PE=1 SV=1	2	32.45	DPQVAQLELGGGPGAGDL			I3	P01326	Insulin-2 OS=Mus musculus GN=Ins2 PE=1 SV=1	2	41.49	VAQLELGGGPGAGDLQTL			I4	P01326	Insulin-2 OS=Mus musculus GN=Ins2 PE=1 SV=1	2	25.53	ELGGGPGAGDLQT
I1	P01326	Insulin-2 OS=Mus musculus GN=Ins2 PE=1 SV=1	2	112	PQVAQLELGGGPGAGDLQ			I2	P01326	Insulin-2 OS=Mus musculus GN=Ins2 PE=1 SV=1	2	29.79	QVAQLELGGGPGAGDLQT	Gln->pyro-Glu (N-term Q)		I3	P01326	Insulin-2 OS=Mus musculus GN=Ins2 PE=1 SV=1	2	34.48	QLELGGGPGAGDLQTLAL			I4	P01326	Insulin-2 OS=Mus musculus GN=Ins2 PE=1 SV=1	2	33.05	DLQTLALEVAQQ
I1	P01326	Insulin-2 OS=Mus musculus GN=Ins2 PE=1 SV=1	2	104.74	DPQVAQLELGGGPGAGDL			I2	P01326	Insulin-2 OS=Mus musculus GN=Ins2 PE=1 SV=1	2	28.86	QLELGGGPGAGDLQTLAL	Gln->pyro-Glu (N-term Q)		I3	P01326	Insulin-2 OS=Mus musculus GN=Ins2 PE=1 SV=1	2	32.74	QLELGGGPGAGDLQTLAL			I4	P01326	Insulin-2 OS=Mus musculus GN=Ins2 PE=1 SV=1	2	32.53	ELGGGPGAGDLQ
I1	P01326	Insulin-2 OS=Mus musculus GN=Ins2 PE=1 SV=1	2	82.87	VAQLELGGGPGAGDLQTL			I2	P01326	Insulin-2 OS=Mus musculus GN=Ins2 PE=1 SV=1	2	26.54	VEDPQVAQLELGGGPGAG			I3	P01326	Insulin-2 OS=Mus musculus GN=Ins2 PE=1 SV=1	2	31.74	VAQLELGGGPGAGDLQTL			I4	P01326	Insulin-2 OS=Mus musculus GN=Ins2 PE=1 SV=1	1	40.15	GGPGAGDLQTL
I1	P01326	Insulin-2 OS=Mus musculus GN=Ins2 PE=1 SV=1	2	74.78	QVAQLELGGGPGAGDLQT			I2	P01326	Insulin-2 OS=Mus musculus GN=Ins2 PE=1 SV=1	2	25.07	EVEDPQVAQLELGGGPGA	Amidated (C-term)		I3	P01326	Insulin-2 OS=Mus musculus GN=Ins2 PE=1 SV=1	2	31.62	EVEDPQVAQLELGGGPGA			I4	P01326	Insulin-2 OS=Mus musculus GN=Ins2 PE=1 SV=1	1	26.09	GGPGAGDLQTL
I1	P01326	Insulin-2 OS=Mus musculus GN=Ins2 PE=1 SV=1	2	69.73	QLELGGGPGAGDLQTLAL			I2	P01326	Insulin-2 OS=Mus musculus GN=Ins2 PE=1 SV=1	2	23.11	DPQVAQLELGGGPGAGDL			I3	P01326	Insulin-2 OS=Mus musculus GN=Ins2 PE=1 SV=1	2	26.51	EVEDPQVAQLELGGGPGA			I4	P01326	Insulin-2 OS=Mus musculus GN=Ins2 PE=1 SV=1	2	36.21	EVEDPQVAQ
I1	P01326	Insulin-2 OS=Mus musculus GN=Ins2 PE=1 SV=1	2	67.73	GGPGAGDLQTLALEVAQQ			I2	P01326	Insulin-2 OS=Mus musculus GN=Ins2 PE=1 SV=1	2	22.52	DPQVAQLELGGGPGAGDL			I3	P01326	Insulin-2 OS=Mus musculus GN=Ins2 PE=1 SV=1	2	24.35	GGPGAGDLQTLALEVAQQ			I4	P01326	Insulin-2 OS=Mus musculus GN=Ins2 PE=1 SV=1	2	35.15	GPGAGDLQT
I1	P01326	Insulin-2 OS=Mus musculus GN=Ins2 PE=1 SV=1	2	62.21	DPQVAQLELGGGPGAGDL			I2	P01326	Insulin-2 OS=Mus musculus GN=Ins2 PE=1 SV=1	2	134.33	PQVAQLELGGGPGAGDL			I3	P01326	Insulin-2 OS=Mus musculus GN=Ins2 PE=1 SV=1	2	23.9	QVAQLELGGGPGAGDLQT			I4	P01326	Insulin-2 OS=Mus musculus GN=Ins2 PE=1 SV=1	2	33.55	EVEDPQVAQ
I1	P01326	Insulin-2 OS=Mus musculus GN=Ins2 PE=1 SV=1	2	60.43	PQVAQLELGGGPGAGDLQ			I2	P01326	Insulin-2 OS=Mus musculus GN=Ins2 PE=1 SV=1	2	86.21	LELGGGPGAGDLQTLAL			I3	P01326	Insulin-2 OS=Mus musculus GN=Ins2 PE=1 SV=1	2	22.72	DPQVAQLELGGGPGAGDL			I4	P10601	Pancreatic prohormone OS=Mus musculus GN=Ppy PE=2 SV=1	3	23.53	APLEPMYPGDYATPEQMAQYETQL	2 Oxidation (M)
I1	P01326	Insulin-2 OS=Mus musculus GN=Ins2 PE=1 SV=1	2	54.44	VEDPQVAQLELGGGPGAG			I2	P01326	Insulin-2 OS=Mus musculus GN=Ins2 PE=1 SV=1	2	78.84	QLELGGGPGAGDLQTLA			I3	P01326	Insulin-2 OS=Mus musculus GN=Ins2 PE=1 SV=1	2	118.56	PQVAQLELGGGPGAGDL			I4	P10601	Pancreatic prohormone OS=Mus musculus GN=Ppy PE=2 SV=1	3	21.4	RYINTLTRPRY	Amidated (C-term)
I1	P01326	Insulin-2 OS=Mus musculus GN=Ins2 PE=1 SV=1	2	37.02	EVEDPQVAQLELGGGPGA			I2	P01326	Insulin-2 OS=Mus musculus GN=Ins2 PE=1 SV=1	2	77.8	LELGGGPGAGDLQTLAL			I3	P01326	Insulin-2 OS=Mus musculus GN=Ins2 PE=1 SV=1	2	73.82	LELGGGPGAGDLQTLAL			I4	P10601	Pancreatic prohormone OS=Mus musculus GN=Ppy PE=2 SV=1	2	38.28	YINTLTRPRY	Amidated (C-term)
I1	P01326	Insulin-2 OS=Mus musculus GN=Ins2 PE=1 SV=1	2	28.88	QVAQLELGGGPGAGDLQT	Gln->pyro-Glu (N-term Q)		I2	P01326	Insulin-2 OS=Mus musculus GN=Ins2 PE=1 SV=1	2	75.24	VAQLELGGGPGAGDLQT			I3	P01326	Insulin-2 OS=Mus musculus GN=Ins2 PE=1 SV=1	2	68.47	VAQLELGGGPGAGDLQT			I4	P11103	Poly [ADP-ribose] polymerase 1 OS=Mus musculus GN=Parp1 PE=1 SV=3	2	21.11	KKACSTNDLKELLIFNQQQVPSGESAI
I1	P01326	Insulin-2 OS=Mus musculus GN=Ins2 PE=1 SV=1	2	25.77	VAQLELGGGPGAGDLQTL			I2	P01326	Insulin-2 OS=Mus musculus GN=Ins2 PE=1 SV=1	2	61.74	QVAQLELGGGPGAGDLQ			I3	P01326	Insulin-2 OS=Mus musculus GN=Ins2 PE=1 SV=1	2	60.51	PQVAQLELGGGPGAGDL			I4	P12961	Neuroendocrine protein 7B2 OS=Mus musculus GN=Scg5 PE=1 SV=1	2	63.15	LLYEKMKGGQ	Oxidation (M)
I1	P01326	Insulin-2 OS=Mus musculus GN=Ins2 PE=1 SV=1	2	25.02	QLELGGGPGAGDLQTLAL	Gln->pyro-Glu (N-term Q)		I2	P01326	Insulin-2 OS=Mus musculus GN=Ins2 PE=1 SV=1	2	59.95	LELGGGPGAGDLQTLAL			I3	P01326	Insulin-2 OS=Mus musculus GN=Ins2 PE=1 SV=1	2	53.8	LELGGGPGAGDLQTLAL			I4	P12961	Neuroendocrine protein 7B2 OS=Mus musculus GN=Scg5 PE=1 SV=1	2	55.96	LLYEKMKGGQ	Oxidation (M)
I1	P01326	Insulin-2 OS=Mus musculus GN=Ins2 PE=1 SV=1	2	22.83	EVEDPQVAQLELGGGPGA	Amidated (C-term)		I2	P01326	Insulin-2 OS=Mus musculus GN=Ins2 PE=1 SV=1	2	57.77	PQVAQLELGGGPGAGDL			I3	P01326	Insulin-2 OS=Mus musculus GN=Ins2 PE=1 SV=1	2	49.22	LELGGGPGAGDLQTLAL			I4	P12961	Neuroendocrine protein 7B2 OS=Mus musculus GN=Scg5 PE=1 SV=1	2	49.56	LLYEKMKGGQ	Oxidation (M)
I1	P01326	Insulin-2 OS=Mus musculus GN=Ins2 PE=1 SV=1	2	124.91	PQVAQLELGGGPGAGDL			I2	P01326	Insulin-2 OS=Mus musculus GN=Ins2 PE=1 SV=1	2	50.51	EVEDPQVAQLELGGGPG			I3	P01326	Insulin-2 OS=Mus musculus GN=Ins2 PE=1 SV=1	2	40.66	LELGGGPGAGDLQTLAL			I4	P12961	Neuroendocrine protein 7B2 OS=Mus musculus GN=Scg5 PE=1 SV=1	2	42.91	LLYEKMKGGQ	Oxidation (M)
I1	P01326	Insulin-2 OS=Mus musculus GN=Ins2 PE=1 SV=1	2	91.07	LELGGGPGAGDLQTLAL			I2	P01326	Insulin-2 OS=Mus musculus GN=Ins2 PE=1 SV=1	2	36.09	DPQVAQLELGGGPGAGD			I3	P01326	Insulin-2 OS=Mus musculus GN=Ins2 PE=1 SV=1	2	38.9	QVAQLELGGGPGAGDLQ	Gln->pyro-Glu (N-term Q)		I4	P12961	Neuroendocrine protein 7B2 OS=Mus musculus GN=Scg5 PE=1 SV=1	3	22.03	LLYEKMKGGQ	Oxidation (M)
I1	P01326	Insulin-2 OS=Mus musculus GN=Ins2 PE=1 SV=1	2	89.7	LELGGGPGAGDLQTLAL			I2	P01326	Insulin-2 OS=Mus musculus GN=Ins2 PE=1 SV=1	2	27.03	EVEDPQVAQLELGGGPG			I3	P01326	Insulin-2 OS=Mus musculus GN=Ins2 PE=1 SV=1	2	38.67	VAQLELGGGPGAGDLQT			I4	P12968	Islet amyloid polypeptide OS=Mus musculus GN=Iapp PE=2 SV=1	3	25.71	KCNTATCATQRLANFLVRSSNNLGPVLPP	Amidated (C-term); 2 Half Cystein (C)
I1	P01326	Insulin-2 OS=Mus musculus GN=Ins2 PE=1 SV=1	2	83.23	PQVAQLELGGGPGAGDL			I2	P01326	Insulin-2 OS=Mus musculus GN=Ins2 PE=1 SV=1	2	22.04	VAQLELGGGPGAGDLQT			I3	P01326	Insulin-2 OS=Mus musculus GN=Ins2 PE=1 SV=1	2	38.24	LELGGGPGAGDLQTLAL			I4	P12968	Islet amyloid polypeptide OS=Mus musculus GN=Iapp PE=2 SV=1	3	25.09	KCNTATCATQRLANFLVRSSNNLGPVLPP	Amidated (C-term); 2 Half Cystein (C)
I1	P01326	Insulin-2 OS=Mus musculus GN=Ins2 PE=1 SV=1	2	78.91	VAQLELGGGPGAGDLQT			I2	P01326	Insulin-2 OS=Mus musculus GN=Ins2 PE=1 SV=1	2	78.53	VAQLELGGGPGAGDLQ			I3	P01326	Insulin-2 OS=Mus musculus GN=Ins2 PE=1 SV=1	2	28.76	LELGGGPGAGDLQTLAL			I4	P12968	Islet amyloid polypeptide OS=Mus musculus GN=Iapp PE=2 SV=1	3	21.84	KCNTATCATQRLANFLVRSSNNLGPVLPP	Amidated (C-term); 2 Half Cystein (C)
I1	P01326	Insulin-2 OS=Mus musculus GN=Ins2 PE=1 SV=1	2	74.02	LELGGGPGAGDLQTLAL			I2	P01326	Insulin-2 OS=Mus musculus GN=Ins2 PE=1 SV=1	2	72.01	ELGGGPGAGDLQTLAL			I3	P01326	Insulin-2 OS=Mus musculus GN=Ins2 PE=1 SV=1	2	28.55	PQVAQLELGGGPGAGDL			I4	P12968	Islet amyloid polypeptide OS=Mus musculus GN=Iapp PE=2 SV=1	3	21.34	KCNTATCATQRLANFLVRSSNNLGPVLPP	2 Half Cystein (C)
I1	P01326	Insulin-2 OS=Mus musculus GN=Ins2 PE=1 SV=1	2	58.62	EVEDPQVAQLELGGGPG			I2	P01326	Insulin-2 OS=Mus musculus GN=Ins2 PE=1 SV=1	2	58.21	QVAQLELGGGPGAGDL			I3	P01326	Insulin-2 OS=Mus musculus GN=Ins2 PE=1 SV=1	2	26.71	QVAQLELGGGPGAGDLQ	Gln->pyro-Glu (N-term Q)		I4	P12968	Islet amyloid polypeptide OS=Mus musculus GN=Iapp PE=2 SV=1	3	20.11	KCNTATCATQRLANFLVRSSNNLGPVLPP	Amidated (C-term); 2 Half Cystein (C)
I1	P01326	Insulin-2 OS=Mus musculus GN=Ins2 PE=1 SV=1	2	57.15	LELGGGPGAGDLQTLAL			I2	P01326	Insulin-2 OS=Mus musculus GN=Ins2 PE=1 SV=1	2	54.01	AQLELGGGPGAGDLQT			I3	P01326	Insulin-2 OS=Mus musculus GN=Ins2 PE=1 SV=1	2	23.53	QLELGGGPGAGDLQTLA			I4	P12968	Islet amyloid polypeptide OS=Mus musculus GN=Iapp PE=2 SV=1	4	27.03	VRSGSNPQMDKRKCNTATCATQR	Oxidation (M); 2 Half Cystein (C)
I1	P01326	Insulin-2 OS=Mus musculus GN=Ins2 PE=1 SV=1	2	52.6	LELGGGPGAGDLQTLAL			I2	P01326	Insulin-2 OS=Mus musculus GN=Ins2 PE=1 SV=1	2	53.26	LELGGGPGAGDLQTLA			I3	P01326	Insulin-2 OS=Mus musculus GN=Ins2 PE=1 SV=1	2	68.33	ELGGGPGAGDLQTLAL			I4	P12968	Islet amyloid polypeptide OS=Mus musculus GN=Iapp PE=2 SV=1	2	110.63	LVRSSNNLGPVLPPTNVGSNTY	Amidated (C-term)
I1	P01326	Insulin-2 OS=Mus musculus GN=Ins2 PE=1 SV=1	2	52.46	VAQLELGGGPGAGDLQT			I2	P01326	Insulin-2 OS=Mus musculus GN=Ins2 PE=1 SV=1	2	51.5	QVAQLELGGGPGAGDL	Gln->pyro-Glu (N-term Q)		I3	P01326	Insulin-2 OS=Mus musculus GN=Ins2 PE=1 SV=1	2	64.39	QVAQLELGGGPGAGDL			I4	P12968	Islet amyloid polypeptide OS=Mus musculus GN=Iapp PE=2 SV=1	2	104.25	LVRSSNNLGPVLPPTNVGSNTY	Amidated (C-term)
I1	P01326	Insulin-2 OS=Mus musculus GN=Ins2 PE=1 SV=1	2	51.19	GPGAGDLQTLALEVAQQ			I2	P01326	Insulin-2 OS=Mus musculus GN=Ins2 PE=1 SV=1	2	45.84	QVAQLELGGGPGAGDL	Gln->pyro-Glu (N-term Q)		I3	P01326	Insulin-2 OS=Mus musculus GN=Ins2 PE=1 SV=1	2	61.71	VAQLELGGGPGAGDLQ			I4	P12968	Islet amyloid polypeptide OS=Mus musculus GN=Iapp PE=2 SV=1	2	95.24	LVRSSNNLGPVLPPTNVGSNTY	Amidated (C-term)
I1	P01326	Insulin-2 OS=Mus musculus GN=Ins2 PE=1 SV=1	2	42.58	LELGGGPGAGDLQTLAL			I2	P01326	Insulin-2 OS=Mus musculus GN=Ins2 PE=1 SV=1	2	35.46	ELGGGPGAGDLQTLAL			I3	P01326	Insulin-2 OS=Mus musculus GN=Ins2 PE=1 SV=1	2	58.4	VAQLELGGGPGAGDLQ			I4	P12968	Islet amyloid polypeptide OS=Mus musculus GN=Iapp PE=2 SV=1	2	94.69	LVRSSNNLGPVLPPTNVGSNTY	Amidated (C-term)
I1	P01326	Insulin-2 OS=Mus musculus GN=Ins2 PE=1 SV=1	2	41.82	LELGGGPGAGDLQTLAL			I2	P01326	Insulin-2 OS=Mus musculus GN=Ins2 PE=1 SV=1	2	30.93	EVEDPQVAQLELGGGP			I3	P01326	Insulin-2 OS=Mus musculus GN=Ins2 PE=1 SV=1	2	51.27	LELGGGPGAGDLQTLA			I4	P12968	Islet amyloid polypeptide OS=Mus musculus GN=Iapp PE=2 SV=1	2	73.83	LVRSSNNLGPVLPPTNVGSNTY	Amidated (C-term)
I1	P01326	Insulin-2 OS=Mus musculus GN=Ins2 PE=1 SV=1	2	41.62	LELGGGPGAGDLQTLAL			I2	P01326	Insulin-2 OS=Mus musculus GN=Ins2 PE=1 SV=1	2	27.77	VEDPQVAQLELGGGPG			I3	P01326	Insulin-2 OS=Mus musculus GN=Ins2 PE=1 SV=1	2	50.72	QVAQLELGGGPGAGDL	Gln->pyro-Glu (N-term Q)		I4	P12968	Islet amyloid polypeptide OS=Mus musculus GN=Iapp PE=2 SV=1	2	48.41	LVRSSNNLGPVLPPTNVGSNTY	Amidated (C-term)
I1	P01326	Insulin-2 OS=Mus musculus GN=Ins2 PE=1 SV=1	2	33.19	LELGGGPGAGDLQTLAL			I2	P01326	Insulin-2 OS=Mus musculus GN=Ins2 PE=1 SV=1	2	27.55	ELGGGPGAGDLQTLAL			I3	P01326	Insulin-2 OS=Mus musculus GN=Ins2 PE=1 SV=1	2	50.62	QVAQLELGGGPGAGDL			I4	P12968	Islet amyloid polypeptide OS=Mus musculus GN=Iapp PE=2 SV=1	2	38.69	LVRSSNNLGPVLPPTNVGSNTY	Amidated (C-term)
I1	P01326	Insulin-2 OS=Mus musculus GN=Ins2 PE=1 SV=1	2	30.32	QLELGGGPGAGDLQTLA	Gln->pyro-Glu (N-term Q)		I2	P01326	Insulin-2 OS=Mus musculus GN=Ins2 PE=1 SV=1	2	24.94	QVAQLELGGGPGAGDL			I3	P01326	Insulin-2 OS=Mus musculus GN=Ins2 PE=1 SV=1	2	49.11	QVAQLELGGGPGAGDL	Gln->pyro-Glu (N-term Q)		I4	P12968	Islet amyloid polypeptide OS=Mus musculus GN=Iapp PE=2 SV=1	2	36.51	LVRSSNNLGPVLPPTNVGSNTY	Amidated (C-term)
I1	P01326	Insulin-2 OS=Mus musculus GN=Ins2 PE=1 SV=1	2	30.1	PQVAQLELGGGPGAGDL			I2	P01326	Insulin-2 OS=Mus musculus GN=Ins2 PE=1 SV=1	2	20.05	VEDPQVAQLELGGGPG			I3	P01326	Insulin-2 OS=Mus musculus GN=Ins2 PE=1 SV=1	2	48.29	AQLELGGGPGAGDLQT			I4	P12968	Islet amyloid polypeptide OS=Mus musculus GN=Iapp PE=2 SV=1	3	34.26	LVRSSNNLGPVLPPTNVGSNTY	Amidated (C-term)
I1	P01326	Insulin-2 OS=Mus musculus GN=Ins2 PE=1 SV=1	2	25.73	LELGGGPGAGDLQTLAL			I2	P01326	Insulin-2 OS=Mus musculus GN=Ins2 PE=1 SV=1	2	64.9	VAQLELGGGPGAGDL			I3	P01326	Insulin-2 OS=Mus musculus GN=Ins2 PE=1 SV=1	2	48.17	PGAGDLQTLALEVAQQ			I4	P12968	Islet amyloid polypeptide OS=Mus musculus GN=Iapp PE=2 SV=1	3	33.18	LVRSSNNLGPVLPPTNVGSNTY
I1	P01326	Insulin-2 OS=Mus musculus GN=Ins2 PE=1 SV=1	2	21.39	AQLELGGGPGAGDLQTL			I2	P01326	Insulin-2 OS=Mus musculus GN=Ins2 PE=1 SV=1	2	63.44	PQVAQLELGGGPGAG			I3	P01326	Insulin-2 OS=Mus musculus GN=Ins2 PE=1 SV=1	2	46.34	ELGGGPGAGDLQTLAL			I4	P12968	Islet amyloid polypeptide OS=Mus musculus GN=Iapp PE=2 SV=1	2	31.76	LVRSSNNLGPVLPPTNVGSNTY	Amidated (C-term)
I1	P01326	Insulin-2 OS=Mus musculus GN=Ins2 PE=1 SV=1	2	21.19	QVAQLELGGGPGAGDLQ	Gln->pyro-Glu (N-term Q)		I2	P01326	Insulin-2 OS=Mus musculus GN=Ins2 PE=1 SV=1	2	53.61	QLELGGGPGAGDLQT			I3	P01326	Insulin-2 OS=Mus musculus GN=Ins2 PE=1 SV=1	2	45.53	AQLELGGGPGAGDLQT			I4	P12968	Islet amyloid polypeptide OS=Mus musculus GN=Iapp PE=2 SV=1	2	30.66	LVRSSNNLGPVLPPTNVGSNTY
I1	P01326	Insulin-2 OS=Mus musculus GN=Ins2 PE=1 SV=1	2	85.97	PGAGDLQTLALEVAQQ			I2	P01326	Insulin-2 OS=Mus musculus GN=Ins2 PE=1 SV=1	1	50.06	EVEDPQVAQLELGGG	Amidated (C-term)		I3	P01326	Insulin-2 OS=Mus musculus GN=Ins2 PE=1 SV=1	2	45.41	LELGGGPGAGDLQTLA			I4	P12968	Islet amyloid polypeptide OS=Mus musculus GN=Iapp PE=2 SV=1	3	29.84	LVRSSNNLGPVLPPTNVGSNTY	Amidated (C-term)
I1	P01326	Insulin-2 OS=Mus musculus GN=Ins2 PE=1 SV=1	2	72.3	ELGGGPGAGDLQTLAL			I2	P01326	Insulin-2 OS=Mus musculus GN=Ins2 PE=1 SV=1	2	50.02	ELGGGPGAGDLQTLA			I3	P01326	Insulin-2 OS=Mus musculus GN=Ins2 PE=1 SV=1	2	40.17	ELGGGPGAGDLQTLAL			I4	P12968	Islet amyloid polypeptide OS=Mus musculus GN=Iapp PE=2 SV=1	2	25.25	LVRSSNNLGPVLPPTNVGSNTY	Amidated (C-term)
I1	P01326	Insulin-2 OS=Mus musculus GN=Ins2 PE=1 SV=1	2	63.73	LELGGGPGAGDLQTLA			I2	P01326	Insulin-2 OS=Mus musculus GN=Ins2 PE=1 SV=1	2	30.99	LELGGGPGAGDLQTL			I3	P01326	Insulin-2 OS=Mus musculus GN=Ins2 PE=1 SV=1	2	35.68	QVAQLELGGGPGAGDL			I4	P12968	Islet amyloid polypeptide OS=Mus musculus GN=Iapp PE=2 SV=1	2	24.64	LVRSSNNLGPVLPPTNVGSNTY	Amidated (C-term)
I1	P01326	Insulin-2 OS=Mus musculus GN=Ins2 PE=1 SV=1	2	61.17	ELGGGPGAGDLQTLAL			I2	P01326	Insulin-2 OS=Mus musculus GN=Ins2 PE=1 SV=1	2	28.19	QLELGGGPGAGDLQT			I3	P01326	Insulin-2 OS=Mus musculus GN=Ins2 PE=1 SV=1	2	28.07	QLELGGGPGAGDLQTL			I4	P12968	Islet amyloid polypeptide OS=Mus musculus GN=Iapp PE=2 SV=1	2	60.48	VRSSNNLGPVLPPTNVGSNTY	Amidated (C-term)
I1	P01326	Insulin-2 OS=Mus musculus GN=Ins2 PE=1 SV=1	2	51.26	ELGGGPGAGDLQTLAL			I2	P01326	Insulin-2 OS=Mus musculus GN=Ins2 PE=1 SV=1	2	23.99	GAGDLQTLALEVAQQ			I3	P01326	Insulin-2 OS=Mus musculus GN=Ins2 PE=1 SV=1	2	86.14	PQVAQLELGGGPGAG			I4	P12968	Islet amyloid polypeptide OS=Mus musculus GN=Iapp PE=2 SV=1	2	44.95	VRSSNNLGPVLPPTNVGSNTY	Amidated (C-term)
I1	P01326	Insulin-2 OS=Mus musculus GN=Ins2 PE=1 SV=1	2	50.9	VAQLELGGGPGAGDLQ			I2	P01326	Insulin-2 OS=Mus musculus GN=Ins2 PE=1 SV=1	2	21.93	LGGGPGAGDLQTLAL			I3	P01326	Insulin-2 OS=Mus musculus GN=Ins2 PE=1 SV=1	2	63.14	QLELGGGPGAGDLQT			I4	P12968	Islet amyloid polypeptide OS=Mus musculus GN=Iapp PE=2 SV=1	2	42.53	VRSSNNLGPVLPPTNVGSNTY	Amidated (C-term)
I1	P01326	Insulin-2 OS=Mus musculus GN=Ins2 PE=1 SV=1	2	46.28	QVAQLELGGGPGAGDL	Gln->pyro-Glu (N-term Q)		I2	P01326	Insulin-2 OS=Mus musculus GN=Ins2 PE=1 SV=1	2	21.62	VEDPQVAQLELGGGP			I3	P01326	Insulin-2 OS=Mus musculus GN=Ins2 PE=1 SV=1	2	57.12	ELGGGPGAGDLQTLA			I4	P12968	Islet amyloid polypeptide OS=Mus musculus GN=Iapp PE=2 SV=1	2	38.9	VRSSNNLGPVLPPTNVGSNTY	Amidated (C-term)
I1	P01326	Insulin-2 OS=Mus musculus GN=Ins2 PE=1 SV=1	2	44.21	VEDPQVAQLELGGGPG			I2	P01326	Insulin-2 OS=Mus musculus GN=Ins2 PE=1 SV=1	2	49.87	LELGGGPGAGDLQT			I3	P01326	Insulin-2 OS=Mus musculus GN=Ins2 PE=1 SV=1	2	48.46	VAQLELGGGPGAGDL			I4	P12968	Islet amyloid polypeptide OS=Mus musculus GN=Iapp PE=2 SV=1	2	31.5	VRSSNNLGPVLPPTNVGSNTY	Amidated (C-term)
I1	P01326	Insulin-2 OS=Mus musculus GN=Ins2 PE=1 SV=1	2	38.81	QVAQLELGGGPGAGDL	Gln->pyro-Glu (N-term Q)		I2	P01326	Insulin-2 OS=Mus musculus GN=Ins2 PE=1 SV=1	2	45.28	AGDLQTLALEVAQQ			I3	P01326	Insulin-2 OS=Mus musculus GN=Ins2 PE=1 SV=1	2	25.1	ELGGGPGAGDLQTLA			I4	P12968	Islet amyloid polypeptide OS=Mus musculus GN=Iapp PE=2 SV=1	2	29.9	VRSSNNLGPVLPPTNVGSNTY	Amidated (C-term)
I1	P01326	Insulin-2 OS=Mus musculus GN=Ins2 PE=1 SV=1	2	27.74	QVAQLELGGGPGAGDL			I2	P01326	Insulin-2 OS=Mus musculus GN=Ins2 PE=1 SV=1	2	27.1	QLELGGGPGAGDLQ			I3	P01326	Insulin-2 OS=Mus musculus GN=Ins2 PE=1 SV=1	2	21.81	QLELGGGPGAGDLQT			I4	P12968	Islet amyloid polypeptide OS=Mus musculus GN=Iapp PE=2 SV=1	2	38.84	RSSNNLGPVLPPTNVGSNTY	Amidated (C-term)
I1	P01326	Insulin-2 OS=Mus musculus GN=Ins2 PE=1 SV=1	2	26.37	QVAQLELGGGPGAGDL			I2	P01326	Insulin-2 OS=Mus musculus GN=Ins2 PE=1 SV=1	2	23.67	GGGPGAGDLQTLAL			I3	P01326	Insulin-2 OS=Mus musculus GN=Ins2 PE=1 SV=1	2	20.3	VAQLELGGGPGAGDL			I4	P12968	Islet amyloid polypeptide OS=Mus musculus GN=Iapp PE=2 SV=1	2	28.83	SSNNLGPVLPPTNVGSNTY	Amidated (C-term)
I1	P01326	Insulin-2 OS=Mus musculus GN=Ins2 PE=1 SV=1	2	23.83	AQLELGGGPGAGDLQT			I2	P01326	Insulin-2 OS=Mus musculus GN=Ins2 PE=1 SV=1	2	23.41	LGGGPGAGDLQTLA			I3	P01326	Insulin-2 OS=Mus musculus GN=Ins2 PE=1 SV=1	2	42.46	AGDLQTLALEVAQQ			I4	P12968	Islet amyloid polypeptide OS=Mus musculus GN=Iapp PE=2 SV=1	2	62.84	KCNTATCATQRLANFLV	2 Half Cystein (C)
I1	P01326	Insulin-2 OS=Mus musculus GN=Ins2 PE=1 SV=1	2	21.02	VAQLELGGGPGAGDLQ			I2	P01326	Insulin-2 OS=Mus musculus GN=Ins2 PE=1 SV=1	2	21.12	GGGPGAGDLQTLAL			I3	P01326	Insulin-2 OS=Mus musculus GN=Ins2 PE=1 SV=1	2	38.65	QLELGGGPGAGDLQ	Gln->pyro-Glu (N-term Q)		I4	P12968	Islet amyloid polypeptide OS=Mus musculus GN=Iapp PE=2 SV=1	2	60.38	KCNTATCATQRLANFLV	2 Half Cystein (C)
I1	P01326	Insulin-2 OS=Mus musculus GN=Ins2 PE=1 SV=1	2	20.58	QVAQLELGGGPGAGDL			I2	P01326	Insulin-2 OS=Mus musculus GN=Ins2 PE=1 SV=1	2	20.33	ELGGGPGAGDLQTL			I3	P01326	Insulin-2 OS=Mus musculus GN=Ins2 PE=1 SV=1	2	38	QLELGGGPGAGDLQ			I4	P12968	Islet amyloid polypeptide OS=Mus musculus GN=Iapp PE=2 SV=1	2	58.37	KCNTATCATQRLANFLV	2 Half Cystein (C)
I1	P01326	Insulin-2 OS=Mus musculus GN=Ins2 PE=1 SV=1	2	20.54	QLELGGGPGAGDLQTL			I2	P01326	Insulin-2 OS=Mus musculus GN=Ins2 PE=1 SV=1	2	52.63	ELGGGPGAGDLQT			I3	P01326	Insulin-2 OS=Mus musculus GN=Ins2 PE=1 SV=1	2	23.65	GGGPGAGDLQTLAL			I4	P12968	Islet amyloid polypeptide OS=Mus musculus GN=Iapp PE=2 SV=1	2	58.27	KCNTATCATQRLANFLV	2 Half Cystein (C)
I1	P01326	Insulin-2 OS=Mus musculus GN=Ins2 PE=1 SV=1	2	52.92	ELGGGPGAGDLQTLA			I2	P01326	Insulin-2 OS=Mus musculus GN=Ins2 PE=1 SV=1	2	39.84	LELGGGPGAGDLQ			I3	P01326	Insulin-2 OS=Mus musculus GN=Ins2 PE=1 SV=1	2	23.29	QLELGGGPGAGDLQ	Gln->pyro-Glu (N-term Q)		I4	P12968	Islet amyloid polypeptide OS=Mus musculus GN=Iapp PE=2 SV=1	2	58.24	KCNTATCATQRLANFLV	2 Half Cystein (C)
I1	P01326	Insulin-2 OS=Mus musculus GN=Ins2 PE=1 SV=1	2	50.07	LELGGGPGAGDLQTL			I2	P01326	Insulin-2 OS=Mus musculus GN=Ins2 PE=1 SV=1	2	36.7	GGPGAGDLQTLAL			I3	P01326	Insulin-2 OS=Mus musculus GN=Ins2 PE=1 SV=1	2	21.89	LELGGGPGAGDLQT			I4	P12968	Islet amyloid polypeptide OS=Mus musculus GN=Iapp PE=2 SV=1	2	50.65	KCNTATCATQRLANFLV	2 Half Cystein (C)
I1	P01326	Insulin-2 OS=Mus musculus GN=Ins2 PE=1 SV=1	2	46.79	QLELGGGPGAGDLQT			I2	P01326	Insulin-2 OS=Mus musculus GN=Ins2 PE=1 SV=1	2	32.63	EVEDPQVAQLELG			I3	P01326	Insulin-2 OS=Mus musculus GN=Ins2 PE=1 SV=1	2	41.92	LELGGGPGAGDLQ			I4	P12968	Islet amyloid polypeptide OS=Mus musculus GN=Iapp PE=2 SV=1	2	49.26	KCNTATCATQRLANFLV	2 Half Cystein (C)
I1	P01326	Insulin-2 OS=Mus musculus GN=Ins2 PE=1 SV=1	2	37.68	QLELGGGPGAGDLQT	Gln->pyro-Glu (N-term Q)		I2	P01326	Insulin-2 OS=Mus musculus GN=Ins2 PE=1 SV=1	2	29.28	LGGGPGAGDLQTL			I3	P01326	Insulin-2 OS=Mus musculus GN=Ins2 PE=1 SV=1	2	40.9	LELGGGPGAGDLQ			I4	P12968	Islet amyloid polypeptide OS=Mus musculus GN=Iapp PE=2 SV=1	2	49.17	KCNTATCATQRLANFLV	2 Half Cystein (C)
I1	P01326	Insulin-2 OS=Mus musculus GN=Ins2 PE=1 SV=1	2	35.73	GAGDLQTLALEVAQQ			I2	P01326	Insulin-2 OS=Mus musculus GN=Ins2 PE=1 SV=1	1	27.11	LGGGPGAGDLQTL	Acetyl (N-term)		I3	P01326	Insulin-2 OS=Mus musculus GN=Ins2 PE=1 SV=1	2	32.83	EVEDPQVAQLELG			I4	P12968	Islet amyloid polypeptide OS=Mus musculus GN=Iapp PE=2 SV=1	2	48.08	KCNTATCATQRLANFLV	2 Half Cystein (C)
I1	P01326	Insulin-2 OS=Mus musculus GN=Ins2 PE=1 SV=1	2	34.8	LGGGPGAGDLQTLAL			I2	P01326	Insulin-2 OS=Mus musculus GN=Ins2 PE=1 SV=1	2	20.32	EVEDPQVAQLELG			I3	P01326	Insulin-2 OS=Mus musculus GN=Ins2 PE=1 SV=1	2	21.33	ELGGGPGAGDLQT			I4	P12968	Islet amyloid polypeptide OS=Mus musculus GN=Iapp PE=2 SV=1	2	46.19	KCNTATCATQRLANFLV	2 Half Cystein (C)
I1	P01326	Insulin-2 OS=Mus musculus GN=Ins2 PE=1 SV=1	2	34.2	QLELGGGPGAGDLQT	Gln->pyro-Glu (N-term Q)		I2	P01326	Insulin-2 OS=Mus musculus GN=Ins2 PE=1 SV=1	2	41.53	LGGGPGAGDLQT			I3	P01326	Insulin-2 OS=Mus musculus GN=Ins2 PE=1 SV=1	2	35.09	ELGGGPGAGDLQ			I4	P12968	Islet amyloid polypeptide OS=Mus musculus GN=Iapp PE=2 SV=1	3	44.82	KCNTATCATQRLANFLV	2 Half Cystein (C)
I1	P01326	Insulin-2 OS=Mus musculus GN=Ins2 PE=1 SV=1	2	30.5	EVEDPQVAQLELGGG			I2	P01326	Insulin-2 OS=Mus musculus GN=Ins2 PE=1 SV=1	2	38.25	ELGGGPGAGDLQ			I3	P01326	Insulin-2 OS=Mus musculus GN=Ins2 PE=1 SV=1	2	33.84	LGGGPGAGDLQT			I4	P12968	Islet amyloid polypeptide OS=Mus musculus GN=Iapp PE=2 SV=1	2	38.54	KCNTATCATQRLANFLV	2 Half Cystein (C)
I1	P01326	Insulin-2 OS=Mus musculus GN=Ins2 PE=1 SV=1	2	28.98	EVEDPQVAQLELGGG			I2	P01326	Insulin-2 OS=Mus musculus GN=Ins2 PE=1 SV=1	2	37.7	LELGGGPGAGDL			I3	P01326	Insulin-2 OS=Mus musculus GN=Ins2 PE=1 SV=1	1	30.8	LELGGGPGAGDL			I4	P12968	Islet amyloid polypeptide OS=Mus musculus GN=Iapp PE=2 SV=1	2	36.83	KCNTATCATQRLANFLV	2 Half Cystein (C)
I1	P01326	Insulin-2 OS=Mus musculus GN=Ins2 PE=1 SV=1	2	26.23	VAQLELGGGPGAGDL			I2	P01326	Insulin-2 OS=Mus musculus GN=Ins2 PE=1 SV=1	2	48.94	EVEDPQVAQ			I3	P01326	Insulin-2 OS=Mus musculus GN=Ins2 PE=1 SV=1	1	29.79	LELGGGPGAGDL			I4	P12968	Islet amyloid polypeptide OS=Mus musculus GN=Iapp PE=2 SV=1	2	33.69	KCNTATCATQRLANFLV	2 Half Cystein (C)
I1	P01326	Insulin-2 OS=Mus musculus GN=Ins2 PE=1 SV=1	2	47.86	LELGGGPGAGDLQT			I2	P01326	Insulin-2 OS=Mus musculus GN=Ins2 PE=1 SV=1	2	42.37	EVEDPQVAQ			I3	P01326	Insulin-2 OS=Mus musculus GN=Ins2 PE=1 SV=1	2	29.39	GPGAGDLQTLAL			I4	P12968	Islet amyloid polypeptide OS=Mus musculus GN=Iapp PE=2 SV=1	2	32.76	KCNTATCATQRLANFLV	2 Half Cystein (C)
I1	P01326	Insulin-2 OS=Mus musculus GN=Ins2 PE=1 SV=1	2	41.8	GGGPGAGDLQTLAL			I2	P01326	Insulin-2 OS=Mus musculus GN=Ins2 PE=1 SV=1	2	35.52	EVEDPQVAQ			I3	P01326	Insulin-2 OS=Mus musculus GN=Ins2 PE=1 SV=1	2	28.36	DLQTLALEVAQQ			I4	P12968	Islet amyloid polypeptide OS=Mus musculus GN=Iapp PE=2 SV=1	3	31.78	KCNTATCATQRLANFLV	2 Half Cystein (C)
I1	P01326	Insulin-2 OS=Mus musculus GN=Ins2 PE=1 SV=1	2	41.54	AGDLQTLALEVAQQ			I2	P01326	Insulin-2 OS=Mus musculus GN=Ins2 PE=1 SV=1	2	27.98	GPGAGDLQT			I3	P01326	Insulin-2 OS=Mus musculus GN=Ins2 PE=1 SV=1	2	20.27	LQTLALEVAQQ			I4	P12968	Islet amyloid polypeptide OS=Mus musculus GN=Iapp PE=2 SV=1	3	30.29	KCNTATCATQRLANFLV	2 Half Cystein (C)
I1	P01326	Insulin-2 OS=Mus musculus GN=Ins2 PE=1 SV=1	2	36.14	EVEDPQVAQLELGG			I2	P07724	Serum albumin OS=Mus musculus GN=Alb PE=1 SV=3	2	40.28	GFQNAILVR	Amidated (C-term)		I3	P01326	Insulin-2 OS=Mus musculus GN=Ins2 PE=1 SV=1	2	24.48	GGPGAGDLQT			I4	P12968	Islet amyloid polypeptide OS=Mus musculus GN=Iapp PE=2 SV=1	3	28.47	KCNTATCATQRLANFLV	2 Half Cystein (C)
I1	P01326	Insulin-2 OS=Mus musculus GN=Ins2 PE=1 SV=1	2	31.01	QLELGGGPGAGDLQ			I2	P09793	Cytotoxic T-lymphocyte protein 4 OS=Mus musculus GN=Ctla4 PE=1 SV=1	2	24.97	YPFCSGT	Amidated (C-term)		I3	P01326	Insulin-2 OS=Mus musculus GN=Ins2 PE=1 SV=1	2	54.51	EVEDPQVAQ			I4	P12968	Islet amyloid polypeptide OS=Mus musculus GN=Iapp PE=2 SV=1	3	28.09	KCNTATCATQRLANFLV	2 Half Cystein (C)
I1	P01326	Insulin-2 OS=Mus musculus GN=Ins2 PE=1 SV=1	2	26.04	VEDPQVAQLELGGG			I2	P09793	Cytotoxic T-lymphocyte protein 4 OS=Mus musculus GN=Ctla4 PE=1 SV=1	2	24.92	YPFCSGT	Amidated (C-term)		I3	P01326	Insulin-2 OS=Mus musculus GN=Ins2 PE=1 SV=1	2	51.02	EVEDPQVAQ			I4	P12968	Islet amyloid polypeptide OS=Mus musculus GN=Iapp PE=2 SV=1	2	27.34	KCNTATCATQRLANFLV	2 Half Cystein (C)
I1	P01326	Insulin-2 OS=Mus musculus GN=Ins2 PE=1 SV=1	2	23.54	VEDPQVAQLELGGG			I2	P10601	Pancreatic prohormone OS=Mus musculus GN=Ppy PE=2 SV=1	2	20.52	APLEPMYPGDYATPEQMAQ	2 Oxidation (M)		I3	P01326	Insulin-2 OS=Mus musculus GN=Ins2 PE=1 SV=1	2	31.71	EVEDPQVAQ			I4	P12968	Islet amyloid polypeptide OS=Mus musculus GN=Iapp PE=2 SV=1	3	25.46	KCNTATCATQRLANFLV	2 Half Cystein (C)
I1	P01326	Insulin-2 OS=Mus musculus GN=Ins2 PE=1 SV=1	2	68.88	GGPGAGDLQTLAL			I2	P10601	Pancreatic prohormone OS=Mus musculus GN=Ppy PE=2 SV=1	3	28	RYINTLTRPRY	Amidated (C-term)		I3	P01326	Insulin-2 OS=Mus musculus GN=Ins2 PE=1 SV=1	2	24.29	EVEDPQVAQ			I4	P12968	Islet amyloid polypeptide OS=Mus musculus GN=Iapp PE=2 SV=1	3	24.64	KCNTATCATQRLANFLV	2 Half Cystein (C)
I1	P01326	Insulin-2 OS=Mus musculus GN=Ins2 PE=1 SV=1	2	45.05	PQVAQLELGGGPG			I2	P10601	Pancreatic prohormone OS=Mus musculus GN=Ppy PE=2 SV=1	2	34.91	YINTLTRPRY	Amidated (C-term)		I3	P01326	Insulin-2 OS=Mus musculus GN=Ins2 PE=1 SV=1	1	27.5	GPGAGDL			I4	P12968	Islet amyloid polypeptide OS=Mus musculus GN=Iapp PE=2 SV=1	3	24.63	KCNTATCATQRLANFLV	2 Half Cystein (C)
I1	P01326	Insulin-2 OS=Mus musculus GN=Ins2 PE=1 SV=1	2	43.1	EVEDPQVAQLELG			I2	P10601	Pancreatic prohormone OS=Mus musculus GN=Ppy PE=2 SV=1	3	32.23	YINTLTRPRY	Amidated (C-term)		I3	P10601	Pancreatic prohormone OS=Mus musculus GN=Ppy PE=2 SV=1	3	33.67	RYINTLTRPRY	Amidated (C-term)		I4	P12968	Islet amyloid polypeptide OS=Mus musculus GN=Iapp PE=2 SV=1	3	24.56	KCNTATCATQRLANFLV	2 Half Cystein (C)
I1	P01326	Insulin-2 OS=Mus musculus GN=Ins2 PE=1 SV=1	2	37.01	LELGGGPGAGDLQ			I2	P10601	Pancreatic prohormone OS=Mus musculus GN=Ppy PE=2 SV=1	3	31.91	YINTLTRPRY	Amidated (C-term)		I3	P10601	Pancreatic prohormone OS=Mus musculus GN=Ppy PE=2 SV=1	2	35.89	YINTLTRPRY	Amidated (C-term)		I4	P12968	Islet amyloid polypeptide OS=Mus musculus GN=Iapp PE=2 SV=1	2	24.23	KCNTATCATQRLANFLV	2 Half Cystein (C)
I1	P01326	Insulin-2 OS=Mus musculus GN=Ins2 PE=1 SV=1	2	36.29	LELGGGPGAGDLQ			I2	P10601	Pancreatic prohormone OS=Mus musculus GN=Ppy PE=2 SV=1	3	25.8	YINTLTRPRY	Amidated (C-term)		I3	P10601	Pancreatic prohormone OS=Mus musculus GN=Ppy PE=2 SV=1	3	35.28	YINTLTRPRY	Amidated (C-term)		I4	P12968	Islet amyloid polypeptide OS=Mus musculus GN=Iapp PE=2 SV=1	3	20.99	KCNTATCATQRLANFLV	2 Half Cystein (C)
I1	P01326	Insulin-2 OS=Mus musculus GN=Ins2 PE=1 SV=1	2	35.76	PQVAQLELGGGPG			I2	P10601	Pancreatic prohormone OS=Mus musculus GN=Ppy PE=2 SV=1	3	22	YINTLTRPR			I3	P10601	Pancreatic prohormone OS=Mus musculus GN=Ppy PE=2 SV=1	3	32.49	YINTLTRPRY	Amidated (C-term)		I4	P12968	Islet amyloid polypeptide OS=Mus musculus GN=Iapp PE=2 SV=1	3	20.09	KCNTATCATQRLANFLV	2 Half Cystein (C)
I1	P01326	Insulin-2 OS=Mus musculus GN=Ins2 PE=1 SV=1	2	27.77	EVEDPQVAQLELG			I2	P10601	Pancreatic prohormone OS=Mus musculus GN=Ppy PE=2 SV=1	2	20.31	INTLTRPRY	Amidated (C-term)		I3	P10601	Pancreatic prohormone OS=Mus musculus GN=Ppy PE=2 SV=1	3	22.32	YINTLTRPRY	Amidated (C-term)		I4	P12968	Islet amyloid polypeptide OS=Mus musculus GN=Iapp PE=2 SV=1	2	92.88	NAAGDPNRESLDFLLV
I1	P01326	Insulin-2 OS=Mus musculus GN=Ins2 PE=1 SV=1	2	25.77	VEDPQVAQLELGG			I2	P12961	Neuroendocrine protein 7B2 OS=Mus musculus GN=Scg5 PE=1 SV=1	2	64.24	LLYEKMKGGQ	Oxidation (M)		I3	P11679	Keratin, type II cytoskeletal 8 OS=Mus musculus GN=Krt8 PE=1 SV=4	3	21.36	SIRVTQKSYKMST	Acetyl (N-term); Oxidation (M)		I4	P12968	Islet amyloid polypeptide OS=Mus musculus GN=Iapp PE=2 SV=1	2	89.44	NAAGDPNRESLDFLLV
I1	P01326	Insulin-2 OS=Mus musculus GN=Ins2 PE=1 SV=1	2	37.88	LGGGPGAGDLQT			I2	P12961	Neuroendocrine protein 7B2 OS=Mus musculus GN=Scg5 PE=1 SV=1	2	61.97	LLYEKMKGGQ	Oxidation (M)		I3	P12961	Neuroendocrine protein 7B2 OS=Mus musculus GN=Scg5 PE=1 SV=1	2	59.92	LLYEKMKGGQ	Oxidation (M)		I4	P12968	Islet amyloid polypeptide OS=Mus musculus GN=Iapp PE=2 SV=1	2	76.4	NAAGDPNRESLDFLLV
I1	P01326	Insulin-2 OS=Mus musculus GN=Ins2 PE=1 SV=1	2	32.74	VEDPQVAQLELG			I2	P12961	Neuroendocrine protein 7B2 OS=Mus musculus GN=Scg5 PE=1 SV=1	3	51.73	LLYEKMKGGQ	Oxidation (M)		I3	P12961	Neuroendocrine protein 7B2 OS=Mus musculus GN=Scg5 PE=1 SV=1	2	58.5	LLYEKMKGGQ	Oxidation (M)		I4	P12968	Islet amyloid polypeptide OS=Mus musculus GN=Iapp PE=2 SV=1	2	76.3	NAAGDPNRESLDFLLV
I1	P01326	Insulin-2 OS=Mus musculus GN=Ins2 PE=1 SV=1	2	29.51	VEDPQVAQLELG			I2	P12961	Neuroendocrine protein 7B2 OS=Mus musculus GN=Scg5 PE=1 SV=1	2	50.64	LLYEKMKGGQ	Oxidation (M)		I3	P12961	Neuroendocrine protein 7B2 OS=Mus musculus GN=Scg5 PE=1 SV=1	2	54.38	LLYEKMKGGQ	Oxidation (M)		I4	P12968	Islet amyloid polypeptide OS=Mus musculus GN=Iapp PE=2 SV=1	2	71.21	NAAGDPNRESLDFLLV
I1	P01326	Insulin-2 OS=Mus musculus GN=Ins2 PE=1 SV=1	2	23.98	ELGGGPGAGDLQ			I2	P12961	Neuroendocrine protein 7B2 OS=Mus musculus GN=Scg5 PE=1 SV=1	3	42.51	LLYEKMKGGQ	Oxidation (M)		I3	P12961	Neuroendocrine protein 7B2 OS=Mus musculus GN=Scg5 PE=1 SV=1	3	50.03	LLYEKMKGGQ	Oxidation (M)		I4	P12968	Islet amyloid polypeptide OS=Mus musculus GN=Iapp PE=2 SV=1	2	70.39	NAAGDPNRESLDFLLV
I1	P01326	Insulin-2 OS=Mus musculus GN=Ins2 PE=1 SV=1	2	22.25	GPGAGDLQTLAL			I2	P12961	Neuroendocrine protein 7B2 OS=Mus musculus GN=Scg5 PE=1 SV=1	3	28.45	LLYEKMKGGQ			I3	P12961	Neuroendocrine protein 7B2 OS=Mus musculus GN=Scg5 PE=1 SV=1	3	36.68	LLYEKMKGGQ	Oxidation (M)		I4	P12968	Islet amyloid polypeptide OS=Mus musculus GN=Iapp PE=2 SV=1	2	67.89	NAAGDPNRESLDFLLV
I1	P01326	Insulin-2 OS=Mus musculus GN=Ins2 PE=1 SV=1	2	27.47	PQVAQLELGGG			I2	P12961	Neuroendocrine protein 7B2 OS=Mus musculus GN=Scg5 PE=1 SV=1	2	24.29	LLYEKMKGGQ	Oxidation (M)		I3	P12961	Neuroendocrine protein 7B2 OS=Mus musculus GN=Scg5 PE=1 SV=1	3	35.94	LLYEKMKGGQ	Oxidation (M)		I4	P12968	Islet amyloid polypeptide OS=Mus musculus GN=Iapp PE=2 SV=1	2	64.86	NAAGDPNRESLDFLLV
I1	P01326	Insulin-2 OS=Mus musculus GN=Ins2 PE=1 SV=1	2	26.85	VEDPQVAQLEL			I2	P12961	Neuroendocrine protein 7B2 OS=Mus musculus GN=Scg5 PE=1 SV=1	3	22.19	LLYEKMKGGQ	Oxidation (M)		I3	P12961	Neuroendocrine protein 7B2 OS=Mus musculus GN=Scg5 PE=1 SV=1	2	26.98	LLYEKMKGGQ	Oxidation (M)		I4	P12968	Islet amyloid polypeptide OS=Mus musculus GN=Iapp PE=2 SV=1	2	61.14	NAAGDPNRESLDFLLV
I1	P01326	Insulin-2 OS=Mus musculus GN=Ins2 PE=1 SV=1	2	24.03	PGAGDLQTLAL			I2	P12968	Islet amyloid polypeptide OS=Mus musculus GN=Iapp PE=2 SV=1	4	45.41	VRSGSNPQMDKRKCNTATCATQR	Oxidation (M); 2 Half Cystein (C)		I3	P12961	Neuroendocrine protein 7B2 OS=Mus musculus GN=Scg5 PE=1 SV=1	2	24.58	LLYEKMKGGQ			I4	P12968	Islet amyloid polypeptide OS=Mus musculus GN=Iapp PE=2 SV=1	2	57.67	NAAGDPNRESLDFLLV
I1	P01326	Insulin-2 OS=Mus musculus GN=Ins2 PE=1 SV=1	2	22.5	LQTLALEVAQQ			I2	P12968	Islet amyloid polypeptide OS=Mus musculus GN=Iapp PE=2 SV=1	5	24.95	VRSGSNPQMDKRKCNTATCATQR	Oxidation (M); 2 Half Cystein (C)		I3	P12961	Neuroendocrine protein 7B2 OS=Mus musculus GN=Scg5 PE=1 SV=1	3	24.11	LLYEKMKGGQ	Oxidation (M)		I4	P12968	Islet amyloid polypeptide OS=Mus musculus GN=Iapp PE=2 SV=1	2	56.51	NAAGDPNRESLDFLLV
I1	P01326	Insulin-2 OS=Mus musculus GN=Ins2 PE=1 SV=1	2	26.85	GGPGAGDLQT			I2	P12968	Islet amyloid polypeptide OS=Mus musculus GN=Iapp PE=2 SV=1	2	129.87	LVRSSNNLGPVLPPTNVGSNTY	Amidated (C-term)		I3	P12961	Neuroendocrine protein 7B2 OS=Mus musculus GN=Scg5 PE=1 SV=1	2	28.1	SVNPYLQ	Amidated (C-term)		I4	P12968	Islet amyloid polypeptide OS=Mus musculus GN=Iapp PE=2 SV=1	2	53.03	NAAGDPNRESLDFLLV
I1	P01326	Insulin-2 OS=Mus musculus GN=Ins2 PE=1 SV=1	2	22.25	PQVAQLELG			I2	P12968	Islet amyloid polypeptide OS=Mus musculus GN=Iapp PE=2 SV=1	2	127.02	LVRSSNNLGPVLPPTNVGSNTY	Amidated (C-term)		I3	P12968	Islet amyloid polypeptide OS=Mus musculus GN=Iapp PE=2 SV=1	4	41.54	VRSGSNPQMDKRKCNTATCATQR	Oxidation (M); 2 Half Cystein (C)		I4	P12968	Islet amyloid polypeptide OS=Mus musculus GN=Iapp PE=2 SV=1	2	46.92	NAAGDPNRESLDFLLV
I1	P01887	Beta-2-microglobulin OS=Mus musculus GN=B2m PE=1 SV=2	2	42.98	IQKTPQIQVYS			I2	P12968	Islet amyloid polypeptide OS=Mus musculus GN=Iapp PE=2 SV=1	2	114.59	LVRSSNNLGPVLPPTNVGSNTY	Amidated (C-term)		I3	P12968	Islet amyloid polypeptide OS=Mus musculus GN=Iapp PE=2 SV=1	5	29.7	VRSGSNPQMDKRKCNTATCATQR	Oxidation (M); 2 Half Cystein (C)		I4	P12968	Islet amyloid polypeptide OS=Mus musculus GN=Iapp PE=2 SV=1	2	40.34	CNTATCATQRLANFLV	2 Half Cystein (C)
I1	P10601	Pancreatic prohormone OS=Mus musculus GN=Ppy PE=2 SV=1	3	35.38	LEPMYPGDYATPEQMAQYETQLRR	2 Oxidation (M)		I2	P12968	Islet amyloid polypeptide OS=Mus musculus GN=Iapp PE=2 SV=1	2	113.64	LVRSSNNLGPVLPPTNVGSNTY	Amidated (C-term)		I3	P12968	Islet amyloid polypeptide OS=Mus musculus GN=Iapp PE=2 SV=1	2	89.55	LVRSSNNLGPVLPPTNVGSNTY	Amidated (C-term)		I4	P12968	Islet amyloid polypeptide OS=Mus musculus GN=Iapp PE=2 SV=1	2	39.26	CNTATCATQRLANFLV	2 Half Cystein (C)
I1	P10601	Pancreatic prohormone OS=Mus musculus GN=Ppy PE=2 SV=1	2	22.59	APLEPMYPGDYATPEQMAQ	2 Oxidation (M)		I2	P12968	Islet amyloid polypeptide OS=Mus musculus GN=Iapp PE=2 SV=1	2	107.76	LVRSSNNLGPVLPPTNVGSNTY	Amidated (C-term)		I3	P12968	Islet amyloid polypeptide OS=Mus musculus GN=Iapp PE=2 SV=1	2	61.38	LVRSSNNLGPVLPPTNVGSNTY	Amidated (C-term)		I4	P12968	Islet amyloid polypeptide OS=Mus musculus GN=Iapp PE=2 SV=1	2	38.49	KCNTATCATQRLANFL	2 Half Cystein (C)
I1	P10601	Pancreatic prohormone OS=Mus musculus GN=Ppy PE=2 SV=1	3	46.11	RYINTLTRPRY	Amidated (C-term)		I2	P12968	Islet amyloid polypeptide OS=Mus musculus GN=Iapp PE=2 SV=1	2	90.24	LVRSSNNLGPVLPPTNVGSNTY	Amidated (C-term)		I3	P12968	Islet amyloid polypeptide OS=Mus musculus GN=Iapp PE=2 SV=1	2	56.52	LVRSSNNLGPVLPPTNVGSNTY	Amidated (C-term)		I4	P12968	Islet amyloid polypeptide OS=Mus musculus GN=Iapp PE=2 SV=1	3	36.41	KCNTATCATQRLANFL	2 Half Cystein (C)
I1	P10601	Pancreatic prohormone OS=Mus musculus GN=Ppy PE=2 SV=1	3	23.27	RYINTLTRPRY	Amidated (C-term)		I2	P12968	Islet amyloid polypeptide OS=Mus musculus GN=Iapp PE=2 SV=1	3	85.76	LVRSSNNLGPVLPPTNVGSNTY	Amidated (C-term)		I3	P12968	Islet amyloid polypeptide OS=Mus musculus GN=Iapp PE=2 SV=1	2	51.25	LVRSSNNLGPVLPPTNVGSNTY	Amidated (C-term)		I4	P12968	Islet amyloid polypeptide OS=Mus musculus GN=Iapp PE=2 SV=1	3	29.39	NAAGDPNRESLDFLLV
I1	P10601	Pancreatic prohormone OS=Mus musculus GN=Ppy PE=2 SV=1	3	37.45	YINTLTRPRY	Amidated (C-term)		I2	P12968	Islet amyloid polypeptide OS=Mus musculus GN=Iapp PE=2 SV=1	3	66.19	LVRSSNNLGPVLPPTNVGSNTY	Amidated (C-term)		I3	P12968	Islet amyloid polypeptide OS=Mus musculus GN=Iapp PE=2 SV=1	2	50.83	LVRSSNNLGPVLPPTNVGSNTY	Amidated (C-term)		I4	P12968	Islet amyloid polypeptide OS=Mus musculus GN=Iapp PE=2 SV=1	3	28.77	KCNTATCATQRLANFL	2 Half Cystein (C)
I1	P10601	Pancreatic prohormone OS=Mus musculus GN=Ppy PE=2 SV=1	2	31.46	INTLTRPRY	Amidated (C-term)		I2	P12968	Islet amyloid polypeptide OS=Mus musculus GN=Iapp PE=2 SV=1	3	65.13	LVRSSNNLGPVLPPTNVGSNTY	Amidated (C-term)		I3	P12968	Islet amyloid polypeptide OS=Mus musculus GN=Iapp PE=2 SV=1	2	49.83	LVRSSNNLGPVLPPTNVGSNTY	Amidated (C-term)		I4	P12968	Islet amyloid polypeptide OS=Mus musculus GN=Iapp PE=2 SV=1	2	26.71	KCNTATCATQRLANFL	2 Half Cystein (C)
I1	P11679	Keratin, type II cytoskeletal 8 OS=Mus musculus GN=Krt8 PE=1 SV=4	3	29.27	SIRVTQKSYKMST	Acetyl (N-term); Oxidation (M)		I2	P12968	Islet amyloid polypeptide OS=Mus musculus GN=Iapp PE=2 SV=1	3	62.93	LVRSSNNLGPVLPPTNVGSNTY	Amidated (C-term)		I3	P12968	Islet amyloid polypeptide OS=Mus musculus GN=Iapp PE=2 SV=1	2	49.66	LVRSSNNLGPVLPPTNVGSNTY	Amidated (C-term)		I4	P12968	Islet amyloid polypeptide OS=Mus musculus GN=Iapp PE=2 SV=1	2	80.98	NAAGDPNRESLDFLL
I1	P12961	Neuroendocrine protein 7B2 OS=Mus musculus GN=Scg5 PE=1 SV=1	3	35.35	KLLYEKMKGGQ	Acetyl (N-term); Oxidation (M)		I2	P12968	Islet amyloid polypeptide OS=Mus musculus GN=Iapp PE=2 SV=1	3	56.91	LVRSSNNLGPVLPPTNVGSNTY	Amidated (C-term)		I3	P12968	Islet amyloid polypeptide OS=Mus musculus GN=Iapp PE=2 SV=1	2	41.35	LVRSSNNLGPVLPPTNVGSNTY	Amidated (C-term)		I4	P12968	Islet amyloid polypeptide OS=Mus musculus GN=Iapp PE=2 SV=1	2	75.21	NAAGDPNRESLDFLL
I1	P12961	Neuroendocrine protein 7B2 OS=Mus musculus GN=Scg5 PE=1 SV=1	3	32.81	KLLYEKMKGGQ	Acetyl (N-term); Oxidation (M)		I2	P12968	Islet amyloid polypeptide OS=Mus musculus GN=Iapp PE=2 SV=1	3	54.26	LVRSSNNLGPVLPPTNVGSNTY	Amidated (C-term)		I3	P12968	Islet amyloid polypeptide OS=Mus musculus GN=Iapp PE=2 SV=1	3	40.22	LVRSSNNLGPVLPPTNVGSNTY	Amidated (C-term)		I4	P12968	Islet amyloid polypeptide OS=Mus musculus GN=Iapp PE=2 SV=1	2	45.08	AAGDPNRESLDFLLV
I1	P12961	Neuroendocrine protein 7B2 OS=Mus musculus GN=Scg5 PE=1 SV=1	2	68.41	LLYEKMKGGQ	Oxidation (M)		I2	P12968	Islet amyloid polypeptide OS=Mus musculus GN=Iapp PE=2 SV=1	2	39.65	LVRSSNNLGPVLPPTNVGSNTY	Amidated (C-term)		I3	P12968	Islet amyloid polypeptide OS=Mus musculus GN=Iapp PE=2 SV=1	2	31.46	LVRSSNNLGPVLPPTNVGSNTY	Amidated (C-term)		I4	P12968	Islet amyloid polypeptide OS=Mus musculus GN=Iapp PE=2 SV=1	2	42.86	LGPVLPPTNVGSNTY	Amidated (C-term)
I1	P12961	Neuroendocrine protein 7B2 OS=Mus musculus GN=Scg5 PE=1 SV=1	2	59.88	LLYEKMKGGQ	Oxidation (M)		I2	P12968	Islet amyloid polypeptide OS=Mus musculus GN=Iapp PE=2 SV=1	2	38.51	LVRSSNNLGPVLPPTNVGSNTY	Amidated (C-term)		I3	P12968	Islet amyloid polypeptide OS=Mus musculus GN=Iapp PE=2 SV=1	3	28.25	LVRSSNNLGPVLPPTNVGSNTY	Amidated (C-term)		I4	P12968	Islet amyloid polypeptide OS=Mus musculus GN=Iapp PE=2 SV=1	2	41.31	LGPVLPPTNVGSNTY	Amidated (C-term)
I1	P12961	Neuroendocrine protein 7B2 OS=Mus musculus GN=Scg5 PE=1 SV=1	2	45.21	LLYEKMKGGQ	Oxidation (M)		I2	P12968	Islet amyloid polypeptide OS=Mus musculus GN=Iapp PE=2 SV=1	3	34.87	LVRSSNNLGPVLPPTNVGSNTY	Amidated (C-term)		I3	P12968	Islet amyloid polypeptide OS=Mus musculus GN=Iapp PE=2 SV=1	3	27.7	LVRSSNNLGPVLPPTNVGSNTY	Amidated (C-term)		I4	P12968	Islet amyloid polypeptide OS=Mus musculus GN=Iapp PE=2 SV=1	3	38.04	KCNTATCATQRLANF	2 Half Cystein (C)
I1	P12961	Neuroendocrine protein 7B2 OS=Mus musculus GN=Scg5 PE=1 SV=1	3	39.05	LLYEKMKGGQ	Oxidation (M)		I2	P12968	Islet amyloid polypeptide OS=Mus musculus GN=Iapp PE=2 SV=1	2	34.21	LVRSSNNLGPVLPPTNVGSNTY	Amidated (C-term)		I3	P12968	Islet amyloid polypeptide OS=Mus musculus GN=Iapp PE=2 SV=1	2	26.65	LVRSSNNLGPVLPPTNVGSNTY	Amidated (C-term)		I4	P12968	Islet amyloid polypeptide OS=Mus musculus GN=Iapp PE=2 SV=1	2	29.32	LGPVLPPTNVGSNTY	Amidated (C-term)
I1	P12961	Neuroendocrine protein 7B2 OS=Mus musculus GN=Scg5 PE=1 SV=1	3	34.49	LLYEKMKGGQ	Oxidation (M)		I2	P12968	Islet amyloid polypeptide OS=Mus musculus GN=Iapp PE=2 SV=1	2	31.64	LVRSSNNLGPVLPPTNVGSNTY	Amidated (C-term)		I3	P12968	Islet amyloid polypeptide OS=Mus musculus GN=Iapp PE=2 SV=1	2	26.01	LVRSSNNLGPVLPPTNVGSNTY	Amidated (C-term)		I4	P12968	Islet amyloid polypeptide OS=Mus musculus GN=Iapp PE=2 SV=1	2	28.6	LGPVLPPTNVGSNTY	Amidated (C-term)
I1	P12961	Neuroendocrine protein 7B2 OS=Mus musculus GN=Scg5 PE=1 SV=1	2	20.53	LLYEKMKG	Oxidation (M)		I2	P12968	Islet amyloid polypeptide OS=Mus musculus GN=Iapp PE=2 SV=1	3	31.18	LVRSSNNLGPVLPPTNVGSNTY	Amidated (C-term)		I3	P12968	Islet amyloid polypeptide OS=Mus musculus GN=Iapp PE=2 SV=1	3	24.76	LVRSSNNLGPVLPPTNVGSNTY	Amidated (C-term)		I4	P12968	Islet amyloid polypeptide OS=Mus musculus GN=Iapp PE=2 SV=1	2	22.97	LGPVLPPTNVGSNTY	Amidated (C-term)
I1	P12961	Neuroendocrine protein 7B2 OS=Mus musculus GN=Scg5 PE=1 SV=1	2	26.05	SVNPYLQ	Amidated (C-term)		I2	P12968	Islet amyloid polypeptide OS=Mus musculus GN=Iapp PE=2 SV=1	2	30.39	LVRSSNNLGPVLPPTNVGSNTY	Amidated (C-term)		I3	P12968	Islet amyloid polypeptide OS=Mus musculus GN=Iapp PE=2 SV=1	3	22.44	LVRSSNNLGPVLPPTNVGSNTY	Amidated (C-term)		I4	P12968	Islet amyloid polypeptide OS=Mus musculus GN=Iapp PE=2 SV=1	2	22.86	CNTATCATQRLANFL	2 Half Cystein (C)
I1	P12961	Neuroendocrine protein 7B2 OS=Mus musculus GN=Scg5 PE=1 SV=1	2	24.13	SVNPYLQ	Amidated (C-term)		I2	P12968	Islet amyloid polypeptide OS=Mus musculus GN=Iapp PE=2 SV=1	3	22.22	LVRSSNNLGPVLPPTNVGSNTY	Amidated (C-term)		I3	P12968	Islet amyloid polypeptide OS=Mus musculus GN=Iapp PE=2 SV=1	3	21.39	LVRSSNNLGPVLPPTNVGSNTY			I4	P12968	Islet amyloid polypeptide OS=Mus musculus GN=Iapp PE=2 SV=1	2	22.36	NAAGDPNRESLDFLL
I1	P12968	Islet amyloid polypeptide OS=Mus musculus GN=Iapp PE=2 SV=1	4	53.37	VRSGSNPQMDKRKCNTATCATQR	Oxidation (M); 2 Half Cystein (C)		I2	P12968	Islet amyloid polypeptide OS=Mus musculus GN=Iapp PE=2 SV=1	2	20.6	LVRSSNNLGPVLPPTNVGSNTY	Amidated (C-term)		I3	P12968	Islet amyloid polypeptide OS=Mus musculus GN=Iapp PE=2 SV=1	2	35.38	VRSSNNLGPVLPPTNVGSNTY	Amidated (C-term)		I4	P12968	Islet amyloid polypeptide OS=Mus musculus GN=Iapp PE=2 SV=1	2	21.42	AAGDPNRESLDFLLV
I1	P12968	Islet amyloid polypeptide OS=Mus musculus GN=Iapp PE=2 SV=1	4	37.6	VRSGSNPQMDKRKCNTATCATQR	Oxidation (M); 2 Half Cystein (C)		I2	P12968	Islet amyloid polypeptide OS=Mus musculus GN=Iapp PE=2 SV=1	2	20.47	LVRSSNNLGPVLPPTNVGSNTY	Amidated (C-term)		I3	P12968	Islet amyloid polypeptide OS=Mus musculus GN=Iapp PE=2 SV=1	2	34.51	VRSSNNLGPVLPPTNVGSNTY	Amidated (C-term)		I4	P12968	Islet amyloid polypeptide OS=Mus musculus GN=Iapp PE=2 SV=1	2	57.92	GPVLPPTNVGSNTY	Amidated (C-term)
I1	P12968	Islet amyloid polypeptide OS=Mus musculus GN=Iapp PE=2 SV=1	2	113.59	LVRSSNNLGPVLPPTNVGSNTY	Amidated (C-term)		I2	P12968	Islet amyloid polypeptide OS=Mus musculus GN=Iapp PE=2 SV=1	2	51.73	VRSSNNLGPVLPPTNVGSNTY	Amidated (C-term)		I3	P12968	Islet amyloid polypeptide OS=Mus musculus GN=Iapp PE=2 SV=1	2	31.64	VRSSNNLGPVLPPTNVGSNTY	Amidated (C-term)		I4	P12968	Islet amyloid polypeptide OS=Mus musculus GN=Iapp PE=2 SV=1	2	49.84	AGDPNRESLDFLLV
I1	P12968	Islet amyloid polypeptide OS=Mus musculus GN=Iapp PE=2 SV=1	2	107.69	LVRSSNNLGPVLPPTNVGSNTY	Amidated (C-term)		I2	P12968	Islet amyloid polypeptide OS=Mus musculus GN=Iapp PE=2 SV=1	2	48.99	VRSSNNLGPVLPPTNVGSNTY	Amidated (C-term)		I3	P12968	Islet amyloid polypeptide OS=Mus musculus GN=Iapp PE=2 SV=1	2	27.98	VRSSNNLGPVLPPTNVGSNTY			I4	P12968	Islet amyloid polypeptide OS=Mus musculus GN=Iapp PE=2 SV=1	2	49.3	NAAGDPNRESLDFL
I1	P12968	Islet amyloid polypeptide OS=Mus musculus GN=Iapp PE=2 SV=1	2	106.03	LVRSSNNLGPVLPPTNVGSNTY	Amidated (C-term)		I2	P12968	Islet amyloid polypeptide OS=Mus musculus GN=Iapp PE=2 SV=1	2	46.77	VRSSNNLGPVLPPTNVGSNTY	Amidated (C-term)		I3	P12968	Islet amyloid polypeptide OS=Mus musculus GN=Iapp PE=2 SV=1	2	26.15	VRSSNNLGPVLPPTNVGSNTY			I4	P12968	Islet amyloid polypeptide OS=Mus musculus GN=Iapp PE=2 SV=1	2	46.16	GPVLPPTNVGSNTY
I1	P12968	Islet amyloid polypeptide OS=Mus musculus GN=Iapp PE=2 SV=1	2	88.22	LVRSSNNLGPVLPPTNVGSNTY	Amidated (C-term)		I2	P12968	Islet amyloid polypeptide OS=Mus musculus GN=Iapp PE=2 SV=1	2	38.67	VRSSNNLGPVLPPTNVGSNTY	Amidated (C-term)		I3	P12968	Islet amyloid polypeptide OS=Mus musculus GN=Iapp PE=2 SV=1	2	22.81	VRSSNNLGPVLPPTNVGSNTY			I4	P12968	Islet amyloid polypeptide OS=Mus musculus GN=Iapp PE=2 SV=1	2	42.18	GPVLPPTNVGSNTY	Amidated (C-term)
I1	P12968	Islet amyloid polypeptide OS=Mus musculus GN=Iapp PE=2 SV=1	2	87.43	LVRSSNNLGPVLPPTNVGSNTY	Amidated (C-term)		I2	P12968	Islet amyloid polypeptide OS=Mus musculus GN=Iapp PE=2 SV=1	2	37.09	VRSSNNLGPVLPPTNVGSNTY	Amidated (C-term)		I3	P12968	Islet amyloid polypeptide OS=Mus musculus GN=Iapp PE=2 SV=1	2	22.31	VRSSNNLGPVLPPTNVGSNTY			I4	P12968	Islet amyloid polypeptide OS=Mus musculus GN=Iapp PE=2 SV=1	2	39.63	KCNTATCATQRLAN	2 Half Cystein (C)
I1	P12968	Islet amyloid polypeptide OS=Mus musculus GN=Iapp PE=2 SV=1	2	84.77	LVRSSNNLGPVLPPTNVGSNTY	Amidated (C-term)		I2	P12968	Islet amyloid polypeptide OS=Mus musculus GN=Iapp PE=2 SV=1	3	33.28	LVRSSNNLGPVLPPTNVGSNT			I3	P12968	Islet amyloid polypeptide OS=Mus musculus GN=Iapp PE=2 SV=1	2	20.51	VRSSNNLGPVLPPTNVGSNTY			I4	P12968	Islet amyloid polypeptide OS=Mus musculus GN=Iapp PE=2 SV=1	3	39.35	KCNTATCATQRLAN	2 Half Cystein (C)
I1	P12968	Islet amyloid polypeptide OS=Mus musculus GN=Iapp PE=2 SV=1	2	77.11	LVRSSNNLGPVLPPTNVGSNTY	Amidated (C-term)		I2	P12968	Islet amyloid polypeptide OS=Mus musculus GN=Iapp PE=2 SV=1	3	32.72	VRSSNNLGPVLPPTNVGSNTY	Amidated (C-term)		I3	P12968	Islet amyloid polypeptide OS=Mus musculus GN=Iapp PE=2 SV=1	2	35.66	RSSNNLGPVLPPTNVGSNTY	Amidated (C-term)		I4	P12968	Islet amyloid polypeptide OS=Mus musculus GN=Iapp PE=2 SV=1	2	39.32	NAAGDPNRESLDFL
I1	P12968	Islet amyloid polypeptide OS=Mus musculus GN=Iapp PE=2 SV=1	3	74.89	LVRSSNNLGPVLPPTNVGSNTY	Amidated (C-term)		I2	P12968	Islet amyloid polypeptide OS=Mus musculus GN=Iapp PE=2 SV=1	3	25.31	VRSSNNLGPVLPPTNVGSNTY	Amidated (C-term)		I3	P12968	Islet amyloid polypeptide OS=Mus musculus GN=Iapp PE=2 SV=1	2	31.21	SSNNLGPVLPPTNVGSNTY	Amidated (C-term)		I4	P12968	Islet amyloid polypeptide OS=Mus musculus GN=Iapp PE=2 SV=1	3	39.28	KCNTATCATQRLAN	2 Half Cystein (C)
I1	P12968	Islet amyloid polypeptide OS=Mus musculus GN=Iapp PE=2 SV=1	2	70.23	LVRSSNNLGPVLPPTNVGSNTY	Amidated (C-term)		I2	P12968	Islet amyloid polypeptide OS=Mus musculus GN=Iapp PE=2 SV=1	2	24.03	VRSSNNLGPVLPPTNVGSNTY	Amidated (C-term)		I3	P12968	Islet amyloid polypeptide OS=Mus musculus GN=Iapp PE=2 SV=1	2	31.09	SSNNLGPVLPPTNVGSNTY	Amidated (C-term)		I4	P12968	Islet amyloid polypeptide OS=Mus musculus GN=Iapp PE=2 SV=1	2	38.89	AAGDPNRESLDFLL
I1	P12968	Islet amyloid polypeptide OS=Mus musculus GN=Iapp PE=2 SV=1	2	67.19	LVRSSNNLGPVLPPTNVGSNTY	Amidated (C-term)		I2	P12968	Islet amyloid polypeptide OS=Mus musculus GN=Iapp PE=2 SV=1	3	20.85	VRSSNNLGPVLPPTNVGSNTY	Amidated (C-term)		I3	P12968	Islet amyloid polypeptide OS=Mus musculus GN=Iapp PE=2 SV=1	2	25.25	SSNNLGPVLPPTNVGSNTY	Amidated (C-term)		I4	P12968	Islet amyloid polypeptide OS=Mus musculus GN=Iapp PE=2 SV=1	2	38.58	KCNTATCATQRLAN	2 Half Cystein (C)
I1	P12968	Islet amyloid polypeptide OS=Mus musculus GN=Iapp PE=2 SV=1	3	64.86	LVRSSNNLGPVLPPTNVGSNTY	Amidated (C-term)		I2	P12968	Islet amyloid polypeptide OS=Mus musculus GN=Iapp PE=2 SV=1	2	51.61	RSSNNLGPVLPPTNVGSNTY	Amidated (C-term)		I3	P12968	Islet amyloid polypeptide OS=Mus musculus GN=Iapp PE=2 SV=1	2	68	KCNTATCATQRLANFLV	2 Half Cystein (C)		I4	P12968	Islet amyloid polypeptide OS=Mus musculus GN=Iapp PE=2 SV=1	2	38.33	KCNTATCATQRLAN	2 Half Cystein (C)
I1	P12968	Islet amyloid polypeptide OS=Mus musculus GN=Iapp PE=2 SV=1	3	64.32	LVRSSNNLGPVLPPTNVGSNTY	Amidated (C-term)		I2	P12968	Islet amyloid polypeptide OS=Mus musculus GN=Iapp PE=2 SV=1	2	46.75	RSSNNLGPVLPPTNVGSNTY			I3	P12968	Islet amyloid polypeptide OS=Mus musculus GN=Iapp PE=2 SV=1	2	67.65	KCNTATCATQRLANFLV	2 Half Cystein (C)		I4	P12968	Islet amyloid polypeptide OS=Mus musculus GN=Iapp PE=2 SV=1	2	35.97	GPVLPPTNVGSNTY	Amidated (C-term)
I1	P12968	Islet amyloid polypeptide OS=Mus musculus GN=Iapp PE=2 SV=1	3	56.58	LVRSSNNLGPVLPPTNVGSNTY	Amidated (C-term)		I2	P12968	Islet amyloid polypeptide OS=Mus musculus GN=Iapp PE=2 SV=1	2	34.81	RSSNNLGPVLPPTNVGSNTY	Amidated (C-term)		I3	P12968	Islet amyloid polypeptide OS=Mus musculus GN=Iapp PE=2 SV=1	2	66.35	KCNTATCATQRLANFLV	2 Half Cystein (C)		I4	P12968	Islet amyloid polypeptide OS=Mus musculus GN=Iapp PE=2 SV=1	2	33.93	GPVLPPTNVGSNTY	Amidated (C-term)
I1	P12968	Islet amyloid polypeptide OS=Mus musculus GN=Iapp PE=2 SV=1	3	52.09	LVRSSNNLGPVLPPTNVGSNTY	Amidated (C-term)		I2	P12968	Islet amyloid polypeptide OS=Mus musculus GN=Iapp PE=2 SV=1	2	26.48	RSSNNLGPVLPPTNVGSNTY	Amidated (C-term)		I3	P12968	Islet amyloid polypeptide OS=Mus musculus GN=Iapp PE=2 SV=1	2	58.34	KCNTATCATQRLANFLV	2 Half Cystein (C)		I4	P12968	Islet amyloid polypeptide OS=Mus musculus GN=Iapp PE=2 SV=1	2	33.1	AGDPNRESLDFLLV
I1	P12968	Islet amyloid polypeptide OS=Mus musculus GN=Iapp PE=2 SV=1	3	51.63	LVRSSNNLGPVLPPTNVGSNTY	Amidated (C-term)		I2	P12968	Islet amyloid polypeptide OS=Mus musculus GN=Iapp PE=2 SV=1	2	54.28	SSNNLGPVLPPTNVGSNTY	Amidated (C-term)		I3	P12968	Islet amyloid polypeptide OS=Mus musculus GN=Iapp PE=2 SV=1	2	55.86	KCNTATCATQRLANFLV	2 Half Cystein (C)		I4	P12968	Islet amyloid polypeptide OS=Mus musculus GN=Iapp PE=2 SV=1	2	32.66	AGDPNRESLDFLLV
I1	P12968	Islet amyloid polypeptide OS=Mus musculus GN=Iapp PE=2 SV=1	3	48.38	LVRSSNNLGPVLPPTNVGSNTY	Amidated (C-term)		I2	P12968	Islet amyloid polypeptide OS=Mus musculus GN=Iapp PE=2 SV=1	2	48.38	SSNNLGPVLPPTNVGSNTY	Amidated (C-term)		I3	P12968	Islet amyloid polypeptide OS=Mus musculus GN=Iapp PE=2 SV=1	2	40.64	KCNTATCATQRLANFLV	2 Half Cystein (C)		I4	P12968	Islet amyloid polypeptide OS=Mus musculus GN=Iapp PE=2 SV=1	2	30.33	CNTATCATQRLANF	2 Half Cystein (C)
I1	P12968	Islet amyloid polypeptide OS=Mus musculus GN=Iapp PE=2 SV=1	2	44.01	LVRSSNNLGPVLPPTNVGSNTY	Amidated (C-term)		I2	P12968	Islet amyloid polypeptide OS=Mus musculus GN=Iapp PE=2 SV=1	2	47.76	SSNNLGPVLPPTNVGSNTY	Amidated (C-term)		I3	P12968	Islet amyloid polypeptide OS=Mus musculus GN=Iapp PE=2 SV=1	2	40.44	KCNTATCATQRLANFLV	2 Half Cystein (C)		I4	P12968	Islet amyloid polypeptide OS=Mus musculus GN=Iapp PE=2 SV=1	2	29.78	AGDPNRESLDFLLV
I1	P12968	Islet amyloid polypeptide OS=Mus musculus GN=Iapp PE=2 SV=1	2	40.8	LVRSSNNLGPVLPPTNVGSNTY	Amidated (C-term)		I2	P12968	Islet amyloid polypeptide OS=Mus musculus GN=Iapp PE=2 SV=1	2	43.7	SSNNLGPVLPPTNVGSNTY	Amidated (C-term)		I3	P12968	Islet amyloid polypeptide OS=Mus musculus GN=Iapp PE=2 SV=1	2	39.1	KCNTATCATQRLANFLV	2 Half Cystein (C)		I4	P12968	Islet amyloid polypeptide OS=Mus musculus GN=Iapp PE=2 SV=1	2	29.28	GPVLPPTNVGSNTY	Amidated (C-term)
I1	P12968	Islet amyloid polypeptide OS=Mus musculus GN=Iapp PE=2 SV=1	3	39.55	LVRSSNNLGPVLPPTNVGSNTY	Amidated (C-term)		I2	P12968	Islet amyloid polypeptide OS=Mus musculus GN=Iapp PE=2 SV=1	2	42.5	SSNNLGPVLPPTNVGSNTY	Amidated (C-term)		I3	P12968	Islet amyloid polypeptide OS=Mus musculus GN=Iapp PE=2 SV=1	3	35.38	KCNTATCATQRLANFLV	2 Half Cystein (C)		I4	P12968	Islet amyloid polypeptide OS=Mus musculus GN=Iapp PE=2 SV=1	2	28.81	AGDPNRESLDFLLV
I1	P12968	Islet amyloid polypeptide OS=Mus musculus GN=Iapp PE=2 SV=1	2	39.53	LVRSSNNLGPVLPPTNVGSNTY	Amidated (C-term)		I2	P12968	Islet amyloid polypeptide OS=Mus musculus GN=Iapp PE=2 SV=1	2	39.69	SSNNLGPVLPPTNVGSNTY	Amidated (C-term)		I3	P12968	Islet amyloid polypeptide OS=Mus musculus GN=Iapp PE=2 SV=1	2	34.64	KCNTATCATQRLANFLV	2 Half Cystein (C)		I4	P12968	Islet amyloid polypeptide OS=Mus musculus GN=Iapp PE=2 SV=1	3	28.38	KCNTATCATQRLAN	2 Half Cystein (C)
I1	P12968	Islet amyloid polypeptide OS=Mus musculus GN=Iapp PE=2 SV=1	2	38.24	LVRSSNNLGPVLPPTNVGSNTY	Amidated (C-term)		I2	P12968	Islet amyloid polypeptide OS=Mus musculus GN=Iapp PE=2 SV=1	2	38.07	SSNNLGPVLPPTNVGSNTY	Amidated (C-term)		I3	P12968	Islet amyloid polypeptide OS=Mus musculus GN=Iapp PE=2 SV=1	3	33.86	KCNTATCATQRLANFLV	2 Half Cystein (C)		I4	P12968	Islet amyloid polypeptide OS=Mus musculus GN=Iapp PE=2 SV=1	2	25.41	GPVLPPTNVGSNTY	Amidated (C-term)
I1	P12968	Islet amyloid polypeptide OS=Mus musculus GN=Iapp PE=2 SV=1	2	36.85	LVRSSNNLGPVLPPTNVGSNTY	Amidated (C-term)		I2	P12968	Islet amyloid polypeptide OS=Mus musculus GN=Iapp PE=2 SV=1	2	37.98	SSNNLGPVLPPTNVGSNTY	Amidated (C-term)		I3	P12968	Islet amyloid polypeptide OS=Mus musculus GN=Iapp PE=2 SV=1	3	33.3	KCNTATCATQRLANFLV	2 Half Cystein (C)		I4	P12968	Islet amyloid polypeptide OS=Mus musculus GN=Iapp PE=2 SV=1	2	54.12	AGDPNRESLDFLL
I1	P12968	Islet amyloid polypeptide OS=Mus musculus GN=Iapp PE=2 SV=1	2	34.63	LVRSSNNLGPVLPPTNVGSNTY	Amidated (C-term)		I2	P12968	Islet amyloid polypeptide OS=Mus musculus GN=Iapp PE=2 SV=1	2	37.72	SSNNLGPVLPPTNVGSNTY	Amidated (C-term)		I3	P12968	Islet amyloid polypeptide OS=Mus musculus GN=Iapp PE=2 SV=1	3	33	KCNTATCATQRLANFLV	2 Half Cystein (C)		I4	P12968	Islet amyloid polypeptide OS=Mus musculus GN=Iapp PE=2 SV=1	2	50.74	GDPNRESLDFLLV
I1	P12968	Islet amyloid polypeptide OS=Mus musculus GN=Iapp PE=2 SV=1	2	33.39	LVRSSNNLGPVLPPTNVGSNTY			I2	P12968	Islet amyloid polypeptide OS=Mus musculus GN=Iapp PE=2 SV=1	2	36.36	SSNNLGPVLPPTNVGSNTY	Amidated (C-term)		I3	P12968	Islet amyloid polypeptide OS=Mus musculus GN=Iapp PE=2 SV=1	3	32.33	KCNTATCATQRLANFLV	2 Half Cystein (C)		I4	P12968	Islet amyloid polypeptide OS=Mus musculus GN=Iapp PE=2 SV=1	2	45.01	GDPNRESLDFLLV
I1	P12968	Islet amyloid polypeptide OS=Mus musculus GN=Iapp PE=2 SV=1	3	31.87	LVRSSNNLGPVLPPTNVGSNTY	Amidated (C-term)		I2	P12968	Islet amyloid polypeptide OS=Mus musculus GN=Iapp PE=2 SV=1	2	36.28	SSNNLGPVLPPTNVGSNTY	Amidated (C-term)		I3	P12968	Islet amyloid polypeptide OS=Mus musculus GN=Iapp PE=2 SV=1	3	27.62	KCNTATCATQRLANFLV	2 Half Cystein (C)		I4	P12968	Islet amyloid polypeptide OS=Mus musculus GN=Iapp PE=2 SV=1	2	44.28	GDPNRESLDFLLV
I1	P12968	Islet amyloid polypeptide OS=Mus musculus GN=Iapp PE=2 SV=1	3	29.7	LVRSSNNLGPVLPPTNVGSNTY	Amidated (C-term)		I2	P12968	Islet amyloid polypeptide OS=Mus musculus GN=Iapp PE=2 SV=1	2	36.23	SSNNLGPVLPPTNVGSNTY	Amidated (C-term)		I3	P12968	Islet amyloid polypeptide OS=Mus musculus GN=Iapp PE=2 SV=1	3	27.26	KCNTATCATQRLANFLV	2 Half Cystein (C)		I4	P12968	Islet amyloid polypeptide OS=Mus musculus GN=Iapp PE=2 SV=1	2	41.59	GDPNRESLDFLLV
I1	P12968	Islet amyloid polypeptide OS=Mus musculus GN=Iapp PE=2 SV=1	3	28.41	LVRSSNNLGPVLPPTNVGSNTY	Amidated (C-term)		I2	P12968	Islet amyloid polypeptide OS=Mus musculus GN=Iapp PE=2 SV=1	2	33.4	SSNNLGPVLPPTNVGSNTY	Amidated (C-term)		I3	P12968	Islet amyloid polypeptide OS=Mus musculus GN=Iapp PE=2 SV=1	3	26.02	KCNTATCATQRLANFLV	2 Half Cystein (C)		I4	P12968	Islet amyloid polypeptide OS=Mus musculus GN=Iapp PE=2 SV=1	2	41.16	GDPNRESLDFLLV
I1	P12968	Islet amyloid polypeptide OS=Mus musculus GN=Iapp PE=2 SV=1	2	21.69	LVRSSNNLGPVLPPTNVGSNTY	Amidated (C-term)		I2	P12968	Islet amyloid polypeptide OS=Mus musculus GN=Iapp PE=2 SV=1	2	31.89	SSNNLGPVLPPTNVGSNTY	Amidated (C-term)		I3	P12968	Islet amyloid polypeptide OS=Mus musculus GN=Iapp PE=2 SV=1	3	23.45	KCNTATCATQRLANFLV	2 Half Cystein (C)		I4	P12968	Islet amyloid polypeptide OS=Mus musculus GN=Iapp PE=2 SV=1	2	37.55	KCNTATCATQRLA	2 Half Cystein (C)
I1	P12968	Islet amyloid polypeptide OS=Mus musculus GN=Iapp PE=2 SV=1	3	20.5	LVRSSNNLGPVLPPTNVGSNTY	Amidated (C-term)		I2	P12968	Islet amyloid polypeptide OS=Mus musculus GN=Iapp PE=2 SV=1	2	31.85	SSNNLGPVLPPTNVGSNTY	Amidated (C-term)		I3	P12968	Islet amyloid polypeptide OS=Mus musculus GN=Iapp PE=2 SV=1	2	89.78	NAAGDPNRESLDFLLV			I4	P12968	Islet amyloid polypeptide OS=Mus musculus GN=Iapp PE=2 SV=1	2	36.24	NAAGDPNRESLDF
I1	P12968	Islet amyloid polypeptide OS=Mus musculus GN=Iapp PE=2 SV=1	2	20.06	LVRSSNNLGPVLPPTNVGSNTY			I2	P12968	Islet amyloid polypeptide OS=Mus musculus GN=Iapp PE=2 SV=1	2	30.93	SSNNLGPVLPPTNVGSNTY	Amidated (C-term)		I3	P12968	Islet amyloid polypeptide OS=Mus musculus GN=Iapp PE=2 SV=1	2	82.16	NAAGDPNRESLDFLLV			I4	P12968	Islet amyloid polypeptide OS=Mus musculus GN=Iapp PE=2 SV=1	2	34.44	AGDPNRESLDFLL
I1	P12968	Islet amyloid polypeptide OS=Mus musculus GN=Iapp PE=2 SV=1	2	63.32	VRSSNNLGPVLPPTNVGSNTY	Amidated (C-term)		I2	P12968	Islet amyloid polypeptide OS=Mus musculus GN=Iapp PE=2 SV=1	2	28.62	SSNNLGPVLPPTNVGSNTY	Amidated (C-term)		I3	P12968	Islet amyloid polypeptide OS=Mus musculus GN=Iapp PE=2 SV=1	2	80.76	NAAGDPNRESLDFLLV			I4	P12968	Islet amyloid polypeptide OS=Mus musculus GN=Iapp PE=2 SV=1	2	34.19	KCNTATCATQRLA	2 Half Cystein (C)
I1	P12968	Islet amyloid polypeptide OS=Mus musculus GN=Iapp PE=2 SV=1	2	61.79	VRSSNNLGPVLPPTNVGSNTY	Amidated (C-term)		I2	P12968	Islet amyloid polypeptide OS=Mus musculus GN=Iapp PE=2 SV=1	2	26.45	SSNNLGPVLPPTNVGSNTY	Amidated (C-term)		I3	P12968	Islet amyloid polypeptide OS=Mus musculus GN=Iapp PE=2 SV=1	2	77.97	NAAGDPNRESLDFLLV			I4	P12968	Islet amyloid polypeptide OS=Mus musculus GN=Iapp PE=2 SV=1	2	33.76	GDPNRESLDFLLV
I1	P12968	Islet amyloid polypeptide OS=Mus musculus GN=Iapp PE=2 SV=1	2	53.96	VRSSNNLGPVLPPTNVGSNTY	Amidated (C-term)		I2	P12968	Islet amyloid polypeptide OS=Mus musculus GN=Iapp PE=2 SV=1	2	28.36	SNNLGPVLPPTNVGSNTY	Amidated (C-term)		I3	P12968	Islet amyloid polypeptide OS=Mus musculus GN=Iapp PE=2 SV=1	2	77.77	NAAGDPNRESLDFLLV			I4	P12968	Islet amyloid polypeptide OS=Mus musculus GN=Iapp PE=2 SV=1	2	29.02	GDPNRESLDFLLV
I1	P12968	Islet amyloid polypeptide OS=Mus musculus GN=Iapp PE=2 SV=1	2	49.46	VRSSNNLGPVLPPTNVGSNTY	Amidated (C-term)		I2	P12968	Islet amyloid polypeptide OS=Mus musculus GN=Iapp PE=2 SV=1	2	27.69	SNNLGPVLPPTNVGSNTY	Amidated (C-term)		I3	P12968	Islet amyloid polypeptide OS=Mus musculus GN=Iapp PE=2 SV=1	2	77.52	NAAGDPNRESLDFLLV			I4	P12968	Islet amyloid polypeptide OS=Mus musculus GN=Iapp PE=2 SV=1	2	68.71	DPNRESLDFLLV
I1	P12968	Islet amyloid polypeptide OS=Mus musculus GN=Iapp PE=2 SV=1	2	47.35	VRSSNNLGPVLPPTNVGSNTY	Amidated (C-term)		I2	P12968	Islet amyloid polypeptide OS=Mus musculus GN=Iapp PE=2 SV=1	2	25.13	SNNLGPVLPPTNVGSNTY	Amidated (C-term)		I3	P12968	Islet amyloid polypeptide OS=Mus musculus GN=Iapp PE=2 SV=1	2	74.76	NAAGDPNRESLDFLLV			I4	P12968	Islet amyloid polypeptide OS=Mus musculus GN=Iapp PE=2 SV=1	2	68.59	DPNRESLDFLLV
I1	P12968	Islet amyloid polypeptide OS=Mus musculus GN=Iapp PE=2 SV=1	2	41.88	VRSSNNLGPVLPPTNVGSNTY	Amidated (C-term)		I2	P12968	Islet amyloid polypeptide OS=Mus musculus GN=Iapp PE=2 SV=1	2	24.32	SNNLGPVLPPTNVGSNTY	Amidated (C-term)		I3	P12968	Islet amyloid polypeptide OS=Mus musculus GN=Iapp PE=2 SV=1	2	71.55	NAAGDPNRESLDFLLV			I4	P12968	Islet amyloid polypeptide OS=Mus musculus GN=Iapp PE=2 SV=1	2	63.95	TPVRSGSNPQMD	Oxidation (M)
I1	P12968	Islet amyloid polypeptide OS=Mus musculus GN=Iapp PE=2 SV=1	2	38.3	VRSSNNLGPVLPPTNVGSNTY	Amidated (C-term)		I2	P12968	Islet amyloid polypeptide OS=Mus musculus GN=Iapp PE=2 SV=1	2	22.37	SNNLGPVLPPTNVGSNTY	Amidated (C-term)		I3	P12968	Islet amyloid polypeptide OS=Mus musculus GN=Iapp PE=2 SV=1	2	68.31	NAAGDPNRESLDFLLV			I4	P12968	Islet amyloid polypeptide OS=Mus musculus GN=Iapp PE=2 SV=1	2	63.61	TPVRSGSNPQMD	Oxidation (M)
I1	P12968	Islet amyloid polypeptide OS=Mus musculus GN=Iapp PE=2 SV=1	2	37.9	VRSSNNLGPVLPPTNVGSNTY	Amidated (C-term)		I2	P12968	Islet amyloid polypeptide OS=Mus musculus GN=Iapp PE=2 SV=1	2	20.97	SNNLGPVLPPTNVGSNTY	Amidated (C-term)		I3	P12968	Islet amyloid polypeptide OS=Mus musculus GN=Iapp PE=2 SV=1	2	47.53	CNTATCATQRLANFLV	2 Half Cystein (C)		I4	P12968	Islet amyloid polypeptide OS=Mus musculus GN=Iapp PE=2 SV=1	2	52.53	DPNRESLDFLLV
I1	P12968	Islet amyloid polypeptide OS=Mus musculus GN=Iapp PE=2 SV=1	2	37.51	VRSSNNLGPVLPPTNVGSNTY	Amidated (C-term)		I2	P12968	Islet amyloid polypeptide OS=Mus musculus GN=Iapp PE=2 SV=1	2	20.43	SNNLGPVLPPTNVGSNTY	Amidated (C-term)		I3	P12968	Islet amyloid polypeptide OS=Mus musculus GN=Iapp PE=2 SV=1	2	45.5	CNTATCATQRLANFLV	2 Half Cystein (C)		I4	P12968	Islet amyloid polypeptide OS=Mus musculus GN=Iapp PE=2 SV=1	2	39.83	NAAGDPNRESLD
I1	P12968	Islet amyloid polypeptide OS=Mus musculus GN=Iapp PE=2 SV=1	2	35.33	VRSSNNLGPVLPPTNVGSNTY	Amidated (C-term)		I2	P12968	Islet amyloid polypeptide OS=Mus musculus GN=Iapp PE=2 SV=1	2	20.35	SNNLGPVLPPTNVGSNTY	Amidated (C-term)		I3	P12968	Islet amyloid polypeptide OS=Mus musculus GN=Iapp PE=2 SV=1	2	42.79	KCNTATCATQRLANFL	2 Half Cystein (C)		I4	P12968	Islet amyloid polypeptide OS=Mus musculus GN=Iapp PE=2 SV=1	2	38.95	AGDPNRESLDFL
I1	P12968	Islet amyloid polypeptide OS=Mus musculus GN=Iapp PE=2 SV=1	2	34.52	VRSSNNLGPVLPPTNVGSNTY	Amidated (C-term)		I2	P12968	Islet amyloid polypeptide OS=Mus musculus GN=Iapp PE=2 SV=1	2	20.09	SNNLGPVLPPTNVGSNTY	Amidated (C-term)		I3	P12968	Islet amyloid polypeptide OS=Mus musculus GN=Iapp PE=2 SV=1	3	33.93	KCNTATCATQRLANFL	2 Half Cystein (C)		I4	P12968	Islet amyloid polypeptide OS=Mus musculus GN=Iapp PE=2 SV=1	2	37.87	DPNRESLDFLLV
I1	P12968	Islet amyloid polypeptide OS=Mus musculus GN=Iapp PE=2 SV=1	3	32.17	VRSSNNLGPVLPPTNVGSNTY	Amidated (C-term)		I2	P12968	Islet amyloid polypeptide OS=Mus musculus GN=Iapp PE=2 SV=1	2	62.76	KCNTATCATQRLANFLV	2 Half Cystein (C)		I3	P12968	Islet amyloid polypeptide OS=Mus musculus GN=Iapp PE=2 SV=1	2	29.37	KCNTATCATQRLANFL	2 Half Cystein (C)		I4	P12968	Islet amyloid polypeptide OS=Mus musculus GN=Iapp PE=2 SV=1	2	36.73	GDPNRESLDFLL
I1	P12968	Islet amyloid polypeptide OS=Mus musculus GN=Iapp PE=2 SV=1	3	24.06	VRSSNNLGPVLPPTNVGSNTY	Amidated (C-term)		I2	P12968	Islet amyloid polypeptide OS=Mus musculus GN=Iapp PE=2 SV=1	2	60.57	KCNTATCATQRLANFLV	2 Half Cystein (C)		I3	P12968	Islet amyloid polypeptide OS=Mus musculus GN=Iapp PE=2 SV=1	2	23.44	CNTATCATQRLANFLV	2 Half Cystein (C)		I4	P12968	Islet amyloid polypeptide OS=Mus musculus GN=Iapp PE=2 SV=1	2	73.4	TPVRSGSNPQM	Oxidation (M)
I1	P12968	Islet amyloid polypeptide OS=Mus musculus GN=Iapp PE=2 SV=1	3	20.96	LVRSSNNLGPVLPPTNVGSNT			I2	P12968	Islet amyloid polypeptide OS=Mus musculus GN=Iapp PE=2 SV=1	2	60.55	KCNTATCATQRLANFLV	2 Half Cystein (C)		I3	P12968	Islet amyloid polypeptide OS=Mus musculus GN=Iapp PE=2 SV=1	2	78.22	NAAGDPNRESLDFLL			I4	P12968	Islet amyloid polypeptide OS=Mus musculus GN=Iapp PE=2 SV=1	2	66.19	TPVRSGSNPQM	Oxidation (M)
I1	P12968	Islet amyloid polypeptide OS=Mus musculus GN=Iapp PE=2 SV=1	2	28.11	RSSNNLGPVLPPTNVGSNTY	Amidated (C-term)		I2	P12968	Islet amyloid polypeptide OS=Mus musculus GN=Iapp PE=2 SV=1	2	60.15	KCNTATCATQRLANFLV	2 Half Cystein (C)		I3	P12968	Islet amyloid polypeptide OS=Mus musculus GN=Iapp PE=2 SV=1	2	74.89	NAAGDPNRESLDFLL			I4	P12968	Islet amyloid polypeptide OS=Mus musculus GN=Iapp PE=2 SV=1	2	60.8	TPVRSGSNPQM
I1	P12968	Islet amyloid polypeptide OS=Mus musculus GN=Iapp PE=2 SV=1	2	47.45	SSNNLGPVLPPTNVGSNTY	Amidated (C-term)		I2	P12968	Islet amyloid polypeptide OS=Mus musculus GN=Iapp PE=2 SV=1	2	57.88	KCNTATCATQRLANFLV	2 Half Cystein (C)		I3	P12968	Islet amyloid polypeptide OS=Mus musculus GN=Iapp PE=2 SV=1	2	70.19	NAAGDPNRESLDFLL			I4	P12968	Islet amyloid polypeptide OS=Mus musculus GN=Iapp PE=2 SV=1	2	51.53	TPVRSGSNPQM
I1	P12968	Islet amyloid polypeptide OS=Mus musculus GN=Iapp PE=2 SV=1	2	42.76	SSNNLGPVLPPTNVGSNTY	Amidated (C-term)		I2	P12968	Islet amyloid polypeptide OS=Mus musculus GN=Iapp PE=2 SV=1	2	55.66	KCNTATCATQRLANFLV	2 Half Cystein (C)		I3	P12968	Islet amyloid polypeptide OS=Mus musculus GN=Iapp PE=2 SV=1	3	41.1	KCNTATCATQRLANF	2 Half Cystein (C)		I4	P12968	Islet amyloid polypeptide OS=Mus musculus GN=Iapp PE=2 SV=1	2	46.46	LPPTNVGSNTY	Amidated (C-term)
I1	P12968	Islet amyloid polypeptide OS=Mus musculus GN=Iapp PE=2 SV=1	2	41.63	SSNNLGPVLPPTNVGSNTY	Amidated (C-term)		I2	P12968	Islet amyloid polypeptide OS=Mus musculus GN=Iapp PE=2 SV=1	2	53.48	KCNTATCATQRLANFLV	2 Half Cystein (C)		I3	P12968	Islet amyloid polypeptide OS=Mus musculus GN=Iapp PE=2 SV=1	2	39.9	AAGDPNRESLDFLLV			I4	P12968	Islet amyloid polypeptide OS=Mus musculus GN=Iapp PE=2 SV=1	2	44.22	LPPTNVGSNTY	Amidated (C-term)
I1	P12968	Islet amyloid polypeptide OS=Mus musculus GN=Iapp PE=2 SV=1	2	41.58	SSNNLGPVLPPTNVGSNTY	Amidated (C-term)		I2	P12968	Islet amyloid polypeptide OS=Mus musculus GN=Iapp PE=2 SV=1	2	48.35	KCNTATCATQRLANFLV	2 Half Cystein (C)		I3	P12968	Islet amyloid polypeptide OS=Mus musculus GN=Iapp PE=2 SV=1	3	37.97	KCNTATCATQRLANF	2 Half Cystein (C)		I4	P12968	Islet amyloid polypeptide OS=Mus musculus GN=Iapp PE=2 SV=1	2	42.87	LPPTNVGSNTY	Amidated (C-term)
I1	P12968	Islet amyloid polypeptide OS=Mus musculus GN=Iapp PE=2 SV=1	2	41.26	SSNNLGPVLPPTNVGSNTY	Amidated (C-term)		I2	P12968	Islet amyloid polypeptide OS=Mus musculus GN=Iapp PE=2 SV=1	3	44.4	KCNTATCATQRLANFLV	2 Half Cystein (C)		I3	P12968	Islet amyloid polypeptide OS=Mus musculus GN=Iapp PE=2 SV=1	3	37.39	KCNTATCATQRLANF	2 Half Cystein (C)		I4	P12968	Islet amyloid polypeptide OS=Mus musculus GN=Iapp PE=2 SV=1	2	42.04	LPPTNVGSNTY	Amidated (C-term)
I1	P12968	Islet amyloid polypeptide OS=Mus musculus GN=Iapp PE=2 SV=1	2	38.6	SSNNLGPVLPPTNVGSNTY	Amidated (C-term)		I2	P12968	Islet amyloid polypeptide OS=Mus musculus GN=Iapp PE=2 SV=1	3	43.26	KCNTATCATQRLANFLV	2 Half Cystein (C)		I3	P12968	Islet amyloid polypeptide OS=Mus musculus GN=Iapp PE=2 SV=1	3	37.03	KCNTATCATQRLANF	2 Half Cystein (C)		I4	P12968	Islet amyloid polypeptide OS=Mus musculus GN=Iapp PE=2 SV=1	2	39.82	TPVRSGSNPQM	Oxidation (M)
I1	P12968	Islet amyloid polypeptide OS=Mus musculus GN=Iapp PE=2 SV=1	2	36.32	SSNNLGPVLPPTNVGSNTY	Amidated (C-term)		I2	P12968	Islet amyloid polypeptide OS=Mus musculus GN=Iapp PE=2 SV=1	2	42.46	KCNTATCATQRLANFLV	2 Half Cystein (C)		I3	P12968	Islet amyloid polypeptide OS=Mus musculus GN=Iapp PE=2 SV=1	2	35.2	NAAGDPNRESLDFLL			I4	P12968	Islet amyloid polypeptide OS=Mus musculus GN=Iapp PE=2 SV=1	2	37.42	LPPTNVGSNTY	Amidated (C-term)
I1	P12968	Islet amyloid polypeptide OS=Mus musculus GN=Iapp PE=2 SV=1	2	36.15	SSNNLGPVLPPTNVGSNTY	Amidated (C-term)		I2	P12968	Islet amyloid polypeptide OS=Mus musculus GN=Iapp PE=2 SV=1	3	41.21	KCNTATCATQRLANFLV	2 Half Cystein (C)		I3	P12968	Islet amyloid polypeptide OS=Mus musculus GN=Iapp PE=2 SV=1	3	31.34	KCNTATCATQRLANF	2 Half Cystein (C)		I4	P12968	Islet amyloid polypeptide OS=Mus musculus GN=Iapp PE=2 SV=1	2	32.27	LPPTNVGSNTY	Amidated (C-term)
I1	P12968	Islet amyloid polypeptide OS=Mus musculus GN=Iapp PE=2 SV=1	2	35.74	SSNNLGPVLPPTNVGSNTY	Amidated (C-term)		I2	P12968	Islet amyloid polypeptide OS=Mus musculus GN=Iapp PE=2 SV=1	3	37.98	KCNTATCATQRLANFLV	2 Half Cystein (C)		I3	P12968	Islet amyloid polypeptide OS=Mus musculus GN=Iapp PE=2 SV=1	2	30.87	LGPVLPPTNVGSNTY	Amidated (C-term)		I4	P12968	Islet amyloid polypeptide OS=Mus musculus GN=Iapp PE=2 SV=1	2	31.12	TPVRSGSNPQM
I1	P12968	Islet amyloid polypeptide OS=Mus musculus GN=Iapp PE=2 SV=1	2	33.45	SSNNLGPVLPPTNVGSNTY	Amidated (C-term)		I2	P12968	Islet amyloid polypeptide OS=Mus musculus GN=Iapp PE=2 SV=1	2	37.66	KCNTATCATQRLANFLV	2 Half Cystein (C)		I3	P12968	Islet amyloid polypeptide OS=Mus musculus GN=Iapp PE=2 SV=1	2	26.5	LGPVLPPTNVGSNTY	Amidated (C-term)		I4	P12968	Islet amyloid polypeptide OS=Mus musculus GN=Iapp PE=2 SV=1	2	27.69	LPPTNVGSNTY	Amidated (C-term)
I1	P12968	Islet amyloid polypeptide OS=Mus musculus GN=Iapp PE=2 SV=1	2	32.85	SSNNLGPVLPPTNVGSNTY	Amidated (C-term)		I2	P12968	Islet amyloid polypeptide OS=Mus musculus GN=Iapp PE=2 SV=1	3	37.21	KCNTATCATQRLANFLV	2 Half Cystein (C)		I3	P12968	Islet amyloid polypeptide OS=Mus musculus GN=Iapp PE=2 SV=1	2	24.33	LGPVLPPTNVGSNTY	Amidated (C-term)		I4	P12968	Islet amyloid polypeptide OS=Mus musculus GN=Iapp PE=2 SV=1	2	25.92	PNRESLDFLLV
I1	P12968	Islet amyloid polypeptide OS=Mus musculus GN=Iapp PE=2 SV=1	2	31.48	SSNNLGPVLPPTNVGSNTY	Amidated (C-term)		I2	P12968	Islet amyloid polypeptide OS=Mus musculus GN=Iapp PE=2 SV=1	3	35.23	KCNTATCATQRLANFLV	2 Half Cystein (C)		I3	P12968	Islet amyloid polypeptide OS=Mus musculus GN=Iapp PE=2 SV=1	2	24.03	LGPVLPPTNVGSNTY	Amidated (C-term)		I4	P12968	Islet amyloid polypeptide OS=Mus musculus GN=Iapp PE=2 SV=1	2	23.73	LPPTNVGSNTY	Amidated (C-term)
I1	P12968	Islet amyloid polypeptide OS=Mus musculus GN=Iapp PE=2 SV=1	2	29.31	SSNNLGPVLPPTNVGSNTY	Amidated (C-term)		I2	P12968	Islet amyloid polypeptide OS=Mus musculus GN=Iapp PE=2 SV=1	3	33.93	KCNTATCATQRLANFLV	2 Half Cystein (C)		I3	P12968	Islet amyloid polypeptide OS=Mus musculus GN=Iapp PE=2 SV=1	2	20.74	LGPVLPPTNVGSNTY	Amidated (C-term)		I4	P12968	Islet amyloid polypeptide OS=Mus musculus GN=Iapp PE=2 SV=1	2	57.15	NRESLDFLLV
I1	P12968	Islet amyloid polypeptide OS=Mus musculus GN=Iapp PE=2 SV=1	2	28.92	SSNNLGPVLPPTNVGSNTY	Amidated (C-term)		I2	P12968	Islet amyloid polypeptide OS=Mus musculus GN=Iapp PE=2 SV=1	3	32.97	KCNTATCATQRLANFLV	2 Half Cystein (C)		I3	P12968	Islet amyloid polypeptide OS=Mus musculus GN=Iapp PE=2 SV=1	2	55.47	AGDPNRESLDFLLV			I4	P12968	Islet amyloid polypeptide OS=Mus musculus GN=Iapp PE=2 SV=1	2	45.23	NRESLDFLLV
I1	P12968	Islet amyloid polypeptide OS=Mus musculus GN=Iapp PE=2 SV=1	2	26.59	SSNNLGPVLPPTNVGSNTY	Amidated (C-term)		I2	P12968	Islet amyloid polypeptide OS=Mus musculus GN=Iapp PE=2 SV=1	3	32.45	KCNTATCATQRLANFLV	2 Half Cystein (C)		I3	P12968	Islet amyloid polypeptide OS=Mus musculus GN=Iapp PE=2 SV=1	2	55.09	GPVLPPTNVGSNTY	Amidated (C-term)		I4	P12968	Islet amyloid polypeptide OS=Mus musculus GN=Iapp PE=2 SV=1	2	44.98	NRESLDFLLV
I1	P12968	Islet amyloid polypeptide OS=Mus musculus GN=Iapp PE=2 SV=1	2	20.52	SSNNLGPVLPPTNVGSNTY	Amidated (C-term)		I2	P12968	Islet amyloid polypeptide OS=Mus musculus GN=Iapp PE=2 SV=1	3	30.97	KCNTATCATQRLANFLV	2 Half Cystein (C)		I3	P12968	Islet amyloid polypeptide OS=Mus musculus GN=Iapp PE=2 SV=1	2	54.08	GPVLPPTNVGSNTY	Amidated (C-term)		I4	P12968	Islet amyloid polypeptide OS=Mus musculus GN=Iapp PE=2 SV=1	2	38.71	NRESLDFLLV
I1	P12968	Islet amyloid polypeptide OS=Mus musculus GN=Iapp PE=2 SV=1	2	20.1	SSNNLGPVLPPTNVGSNTY	Amidated (C-term)		I2	P12968	Islet amyloid polypeptide OS=Mus musculus GN=Iapp PE=2 SV=1	2	28.26	NNLGPVLPPTNVGSNTY	Amidated (C-term)		I3	P12968	Islet amyloid polypeptide OS=Mus musculus GN=Iapp PE=2 SV=1	2	53.93	GPVLPPTNVGSNTY	Amidated (C-term)		I4	P12968	Islet amyloid polypeptide OS=Mus musculus GN=Iapp PE=2 SV=1	2	30.52	NRESLDFLLV
I1	P12968	Islet amyloid polypeptide OS=Mus musculus GN=Iapp PE=2 SV=1	2	29.63	SNNLGPVLPPTNVGSNTY	Amidated (C-term)		I2	P12968	Islet amyloid polypeptide OS=Mus musculus GN=Iapp PE=2 SV=1	2	26.24	NNLGPVLPPTNVGSNTY	Amidated (C-term)		I3	P12968	Islet amyloid polypeptide OS=Mus musculus GN=Iapp PE=2 SV=1	2	52.86	KCNTATCATQRLAN	2 Half Cystein (C)		I4	P12968	Islet amyloid polypeptide OS=Mus musculus GN=Iapp PE=2 SV=1	2	30	NRESLDFLLV
I1	P12968	Islet amyloid polypeptide OS=Mus musculus GN=Iapp PE=2 SV=1	2	24.23	SNNLGPVLPPTNVGSNTY	Amidated (C-term)		I2	P12968	Islet amyloid polypeptide OS=Mus musculus GN=Iapp PE=2 SV=1	2	26.01	NNLGPVLPPTNVGSNTY	Amidated (C-term)		I3	P12968	Islet amyloid polypeptide OS=Mus musculus GN=Iapp PE=2 SV=1	2	52.59	GPVLPPTNVGSNTY	Amidated (C-term)		I4	P12968	Islet amyloid polypeptide OS=Mus musculus GN=Iapp PE=2 SV=1	2	26.59	DPNRESLDFL
I1	P12968	Islet amyloid polypeptide OS=Mus musculus GN=Iapp PE=2 SV=1	2	24.06	SNNLGPVLPPTNVGSNTY	Amidated (C-term)		I2	P12968	Islet amyloid polypeptide OS=Mus musculus GN=Iapp PE=2 SV=1	2	23.35	NNLGPVLPPTNVGSNTY	Amidated (C-term)		I3	P12968	Islet amyloid polypeptide OS=Mus musculus GN=Iapp PE=2 SV=1	2	51.16	AGDPNRESLDFLLV			I4	P12968	Islet amyloid polypeptide OS=Mus musculus GN=Iapp PE=2 SV=1	2	32.92	VRSGSNPQM	Oxidation (M)
I1	P12968	Islet amyloid polypeptide OS=Mus musculus GN=Iapp PE=2 SV=1	2	23.91	SNNLGPVLPPTNVGSNTY	Amidated (C-term)		I2	P12968	Islet amyloid polypeptide OS=Mus musculus GN=Iapp PE=2 SV=1	2	22.94	NNLGPVLPPTNVGSNTY	Amidated (C-term)		I3	P12968	Islet amyloid polypeptide OS=Mus musculus GN=Iapp PE=2 SV=1	2	49.95	GPVLPPTNVGSNTY	Amidated (C-term)		I4	P12968	Islet amyloid polypeptide OS=Mus musculus GN=Iapp PE=2 SV=1	2	25.22	VRSGSNPQM	Oxidation (M)
I1	P12968	Islet amyloid polypeptide OS=Mus musculus GN=Iapp PE=2 SV=1	2	21.96	SNNLGPVLPPTNVGSNTY	Amidated (C-term)		I2	P12968	Islet amyloid polypeptide OS=Mus musculus GN=Iapp PE=2 SV=1	2	21.95	NNLGPVLPPTNVGSNTY	Amidated (C-term)		I3	P12968	Islet amyloid polypeptide OS=Mus musculus GN=Iapp PE=2 SV=1	2	49.31	GPVLPPTNVGSNTY	Amidated (C-term)		I4	P12968	Islet amyloid polypeptide OS=Mus musculus GN=Iapp PE=2 SV=1	2	22.38	RESLDFLLV
I1	P12968	Islet amyloid polypeptide OS=Mus musculus GN=Iapp PE=2 SV=1	2	60.05	KCNTATCATQRLANFLV	2 Half Cystein (C)		I2	P12968	Islet amyloid polypeptide OS=Mus musculus GN=Iapp PE=2 SV=1	2	21.84	NNLGPVLPPTNVGSNTY	Amidated (C-term)		I3	P12968	Islet amyloid polypeptide OS=Mus musculus GN=Iapp PE=2 SV=1	2	48.48	GPVLPPTNVGSNTY	Amidated (C-term)		I4	P12968	Islet amyloid polypeptide OS=Mus musculus GN=Iapp PE=2 SV=1	2	30.1	NRESLDFL
I1	P12968	Islet amyloid polypeptide OS=Mus musculus GN=Iapp PE=2 SV=1	2	56.07	KCNTATCATQRLANFLV	2 Half Cystein (C)		I2	P12968	Islet amyloid polypeptide OS=Mus musculus GN=Iapp PE=2 SV=1	2	21.64	NNLGPVLPPTNVGSNTY	Amidated (C-term)		I3	P12968	Islet amyloid polypeptide OS=Mus musculus GN=Iapp PE=2 SV=1	2	46.21	NAAGDPNRESLDFL			I4	P16014	Secretogranin-1 OS=Mus musculus GN=Chgb PE=1 SV=2	4	78.12	SGKEVKGEEKGENQNSKFEVRLL
I1	P12968	Islet amyloid polypeptide OS=Mus musculus GN=Iapp PE=2 SV=1	2	55.9	KCNTATCATQRLANFLV	2 Half Cystein (C)		I2	P12968	Islet amyloid polypeptide OS=Mus musculus GN=Iapp PE=2 SV=1	3	20.21	KCNTATCATQRLANFLV	2 Half Cystein (C)		I3	P12968	Islet amyloid polypeptide OS=Mus musculus GN=Iapp PE=2 SV=1	2	45.38	AGDPNRESLDFLLV			I4	P16014	Secretogranin-1 OS=Mus musculus GN=Chgb PE=1 SV=2	5	44.43	SGKEVKGEEKGENQNSKFEVRLL
I1	P12968	Islet amyloid polypeptide OS=Mus musculus GN=Iapp PE=2 SV=1	2	55.14	KCNTATCATQRLANFLV	2 Half Cystein (C)		I2	P12968	Islet amyloid polypeptide OS=Mus musculus GN=Iapp PE=2 SV=1	2	20.09	KCNTATCATQRLANFLV	2 Half Cystein (C)		I3	P12968	Islet amyloid polypeptide OS=Mus musculus GN=Iapp PE=2 SV=1	3	44.55	KCNTATCATQRLAN	2 Half Cystein (C)		I4	P16014	Secretogranin-1 OS=Mus musculus GN=Chgb PE=1 SV=2	2	67.45	QYDGVAELDQLLHY
I1	P12968	Islet amyloid polypeptide OS=Mus musculus GN=Iapp PE=2 SV=1	2	52.08	KCNTATCATQRLANFLV	2 Half Cystein (C)		I2	P12968	Islet amyloid polypeptide OS=Mus musculus GN=Iapp PE=2 SV=1	2	94.82	NAAGDPNRESLDFLLV			I3	P12968	Islet amyloid polypeptide OS=Mus musculus GN=Iapp PE=2 SV=1	2	42.13	KCNTATCATQRLAN	2 Half Cystein (C)		I4	P16014	Secretogranin-1 OS=Mus musculus GN=Chgb PE=1 SV=2	2	61.66	GVAELDQLLHY
I1	P12968	Islet amyloid polypeptide OS=Mus musculus GN=Iapp PE=2 SV=1	3	47.17	KCNTATCATQRLANFLV	2 Half Cystein (C)		I2	P12968	Islet amyloid polypeptide OS=Mus musculus GN=Iapp PE=2 SV=1	2	83.76	NAAGDPNRESLDFLLV			I3	P12968	Islet amyloid polypeptide OS=Mus musculus GN=Iapp PE=2 SV=1	2	42.05	AGDPNRESLDFLLV			I4	P16014	Secretogranin-1 OS=Mus musculus GN=Chgb PE=1 SV=2	3	48.29	QKIAEKFSQR	Gln->pyro-Glu (N-term Q); Amidated (C-term)
I1	P12968	Islet amyloid polypeptide OS=Mus musculus GN=Iapp PE=2 SV=1	2	46.36	KCNTATCATQRLANFLV	2 Half Cystein (C)		I2	P12968	Islet amyloid polypeptide OS=Mus musculus GN=Iapp PE=2 SV=1	2	80.9	NAAGDPNRESLDFLLV			I3	P12968	Islet amyloid polypeptide OS=Mus musculus GN=Iapp PE=2 SV=1	2	42.02	KCNTATCATQRLAN	2 Half Cystein (C)		I4	P16014	Secretogranin-1 OS=Mus musculus GN=Chgb PE=1 SV=2	2	23.87	SFARAPQLDL
I1	P12968	Islet amyloid polypeptide OS=Mus musculus GN=Iapp PE=2 SV=1	2	44.71	KCNTATCATQRLANFLV	2 Half Cystein (C)		I2	P12968	Islet amyloid polypeptide OS=Mus musculus GN=Iapp PE=2 SV=1	2	80.55	NAAGDPNRESLDFLLV			I3	P12968	Islet amyloid polypeptide OS=Mus musculus GN=Iapp PE=2 SV=1	2	41.21	GPVLPPTNVGSNTY	Amidated (C-term)		I4	P16014	Secretogranin-1 OS=Mus musculus GN=Chgb PE=1 SV=2	2	22.29	QKIAEKFSQR	Gln->pyro-Glu (N-term Q); Amidated (C-term)
I1	P12968	Islet amyloid polypeptide OS=Mus musculus GN=Iapp PE=2 SV=1	2	41.18	KCNTATCATQRLANFLV	2 Half Cystein (C)		I2	P12968	Islet amyloid polypeptide OS=Mus musculus GN=Iapp PE=2 SV=1	2	78.84	NAAGDPNRESLDFLLV			I3	P12968	Islet amyloid polypeptide OS=Mus musculus GN=Iapp PE=2 SV=1	2	41.08	GPVLPPTNVGSNTY	Amidated (C-term)		I4	P16014	Secretogranin-1 OS=Mus musculus GN=Chgb PE=1 SV=2	2	22.24	SFARAPQLDL
I1	P12968	Islet amyloid polypeptide OS=Mus musculus GN=Iapp PE=2 SV=1	2	40.7	KCNTATCATQRLANFLV	2 Half Cystein (C)		I2	P12968	Islet amyloid polypeptide OS=Mus musculus GN=Iapp PE=2 SV=1	2	76.26	NAAGDPNRESLDFLLV			I3	P12968	Islet amyloid polypeptide OS=Mus musculus GN=Iapp PE=2 SV=1	2	36.67	CNTATCATQRLANF	2 Half Cystein (C)		I4	P16014	Secretogranin-1 OS=Mus musculus GN=Chgb PE=1 SV=2	2	25.57	LLDEGHYPV
I1	P12968	Islet amyloid polypeptide OS=Mus musculus GN=Iapp PE=2 SV=1	3	40.67	KCNTATCATQRLANFLV	2 Half Cystein (C)		I2	P12968	Islet amyloid polypeptide OS=Mus musculus GN=Iapp PE=2 SV=1	2	72.9	NAAGDPNRESLDFLLV			I3	P12968	Islet amyloid polypeptide OS=Mus musculus GN=Iapp PE=2 SV=1	2	36.35	AGDPNRESLDFLLV			I4	P21460	Cystatin-C OS=Mus musculus GN=Cst3 PE=2 SV=2	4	77.1	ALDFAVSEYNKGSNDAYHSRAIQVVRA
I1	P12968	Islet amyloid polypeptide OS=Mus musculus GN=Iapp PE=2 SV=1	3	40.16	KCNTATCATQRLANFLV	2 Half Cystein (C)		I2	P12968	Islet amyloid polypeptide OS=Mus musculus GN=Iapp PE=2 SV=1	2	72.88	NAAGDPNRESLDFLLV			I3	P12968	Islet amyloid polypeptide OS=Mus musculus GN=Iapp PE=2 SV=1	3	34.69	KCNTATCATQRLAN	2 Half Cystein (C)		I4	P21661	Neuroendocrine convertase 2 OS=Mus musculus GN=Pcsk2 PE=2 SV=1	2	58.33	IKMALQQEGFD	Oxidation (M)
I1	P12968	Islet amyloid polypeptide OS=Mus musculus GN=Iapp PE=2 SV=1	2	39.99	KCNTATCATQRLANFLV	2 Half Cystein (C)		I2	P12968	Islet amyloid polypeptide OS=Mus musculus GN=Iapp PE=2 SV=1	2	72.56	NAAGDPNRESLDFLLV			I3	P12968	Islet amyloid polypeptide OS=Mus musculus GN=Iapp PE=2 SV=1	3	31.96	KCNTATCATQRLAN	2 Half Cystein (C)		I4	P21661	Neuroendocrine convertase 2 OS=Mus musculus GN=Pcsk2 PE=2 SV=1	2	54.37	IKMALQQEGFD	Oxidation (M)
I1	P12968	Islet amyloid polypeptide OS=Mus musculus GN=Iapp PE=2 SV=1	3	39.12	KCNTATCATQRLANFLV	2 Half Cystein (C)		I2	P12968	Islet amyloid polypeptide OS=Mus musculus GN=Iapp PE=2 SV=1	2	68.95	NAAGDPNRESLDFLLV			I3	P12968	Islet amyloid polypeptide OS=Mus musculus GN=Iapp PE=2 SV=1	2	31.44	GPVLPPTNVGSNTY	Amidated (C-term)		I4	P21661	Neuroendocrine convertase 2 OS=Mus musculus GN=Pcsk2 PE=2 SV=1	2	44.97	IKMALQQEGFD	Oxidation (M)
I1	P12968	Islet amyloid polypeptide OS=Mus musculus GN=Iapp PE=2 SV=1	3	38.25	KCNTATCATQRLANFLV	2 Half Cystein (C)		I2	P12968	Islet amyloid polypeptide OS=Mus musculus GN=Iapp PE=2 SV=1	2	67.86	NAAGDPNRESLDFLLV			I3	P12968	Islet amyloid polypeptide OS=Mus musculus GN=Iapp PE=2 SV=1	2	29.45	AGDPNRESLDFLLV			I4	P21661	Neuroendocrine convertase 2 OS=Mus musculus GN=Pcsk2 PE=2 SV=1	2	41.26	SLQSILRKN
I1	P12968	Islet amyloid polypeptide OS=Mus musculus GN=Iapp PE=2 SV=1	2	37.57	KCNTATCATQRLANFLV	2 Half Cystein (C)		I2	P12968	Islet amyloid polypeptide OS=Mus musculus GN=Iapp PE=2 SV=1	2	66.49	NAAGDPNRESLDFLLV			I3	P12968	Islet amyloid polypeptide OS=Mus musculus GN=Iapp PE=2 SV=1	3	25.89	KCNTATCATQRLAN	2 Half Cystein (C)		I4	P21661	Neuroendocrine convertase 2 OS=Mus musculus GN=Pcsk2 PE=2 SV=1	3	32.61	SLQSILRKN
I1	P12968	Islet amyloid polypeptide OS=Mus musculus GN=Iapp PE=2 SV=1	2	36.89	KCNTATCATQRLANFLV	2 Half Cystein (C)		I2	P12968	Islet amyloid polypeptide OS=Mus musculus GN=Iapp PE=2 SV=1	2	54.23	NAAGDPNRESLDFLLV			I3	P12968	Islet amyloid polypeptide OS=Mus musculus GN=Iapp PE=2 SV=1	2	25.8	GPVLPPTNVGSNTY	Amidated (C-term)		I4	P21661	Neuroendocrine convertase 2 OS=Mus musculus GN=Pcsk2 PE=2 SV=1	2	32.26	ERPVFTNHF
I1	P12968	Islet amyloid polypeptide OS=Mus musculus GN=Iapp PE=2 SV=1	3	36.31	KCNTATCATQRLANFLV	2 Half Cystein (C)		I2	P12968	Islet amyloid polypeptide OS=Mus musculus GN=Iapp PE=2 SV=1	2	48.73	NLGPVLPPTNVGSNTY	Amidated (C-term)		I3	P12968	Islet amyloid polypeptide OS=Mus musculus GN=Iapp PE=2 SV=1	2	25.31	GPVLPPTNVGSNTY	Amidated (C-term)		I4	P21661	Neuroendocrine convertase 2 OS=Mus musculus GN=Pcsk2 PE=2 SV=1	2	26.4	SLQSILRKN
I1	P12968	Islet amyloid polypeptide OS=Mus musculus GN=Iapp PE=2 SV=1	3	34.86	KCNTATCATQRLANFLV	2 Half Cystein (C)		I2	P12968	Islet amyloid polypeptide OS=Mus musculus GN=Iapp PE=2 SV=1	2	45.94	CNTATCATQRLANFLV	2 Half Cystein (C)		I3	P12968	Islet amyloid polypeptide OS=Mus musculus GN=Iapp PE=2 SV=1	2	25.23	KCNTATCATQRLAN	2 Half Cystein (C)		I4	P25322	G1/S-specific cyclin-D1 OS=Mus musculus GN=Ccnd1 PE=1 SV=1	1	23.14	NPPSMVAAGSVVAAMQG	Acetyl (N-term)
I1	P12968	Islet amyloid polypeptide OS=Mus musculus GN=Iapp PE=2 SV=1	3	34.13	KCNTATCATQRLANFLV	2 Half Cystein (C)		I2	P12968	Islet amyloid polypeptide OS=Mus musculus GN=Iapp PE=2 SV=1	2	45.65	CNTATCATQRLANFLV	2 Half Cystein (C)		I3	P12968	Islet amyloid polypeptide OS=Mus musculus GN=Iapp PE=2 SV=1	2	22.54	GPVLPPTNVGSNTY	Amidated (C-term)		I4	P26339	Chromogranin-A OS=Mus musculus GN=Chga PE=1 SV=1	3	145.98	AEDQELESLSAIEAELEKVAHQLQ
I1	P12968	Islet amyloid polypeptide OS=Mus musculus GN=Iapp PE=2 SV=1	3	30.63	KCNTATCATQRLANFLV	2 Half Cystein (C)		I2	P12968	Islet amyloid polypeptide OS=Mus musculus GN=Iapp PE=2 SV=1	2	43.9	NAAGDPNRESLDFLLV			I3	P12968	Islet amyloid polypeptide OS=Mus musculus GN=Iapp PE=2 SV=1	2	55.98	NAAGDPNRESLDF			I4	P26339	Chromogranin-A OS=Mus musculus GN=Chga PE=1 SV=1	3	54.44	LEGEDDPDRSMKLSFRT	Oxidation (M)
I1	P12968	Islet amyloid polypeptide OS=Mus musculus GN=Iapp PE=2 SV=1	3	30.62	KCNTATCATQRLANFLV	2 Half Cystein (C)		I2	P12968	Islet amyloid polypeptide OS=Mus musculus GN=Iapp PE=2 SV=1	3	37.58	KCNTATCATQRLANFL	2 Half Cystein (C)		I3	P12968	Islet amyloid polypeptide OS=Mus musculus GN=Iapp PE=2 SV=1	2	46.94	GDPNRESLDFLLV			I4	P26339	Chromogranin-A OS=Mus musculus GN=Chga PE=1 SV=1	3	54.23	LEGEDDPDRSMKLSFRT	Oxidation (M)
I1	P12968	Islet amyloid polypeptide OS=Mus musculus GN=Iapp PE=2 SV=1	3	30.23	KCNTATCATQRLANFLV	2 Half Cystein (C)		I2	P12968	Islet amyloid polypeptide OS=Mus musculus GN=Iapp PE=2 SV=1	2	36.36	NLGPVLPPTNVGSNTY	Amidated (C-term)		I3	P12968	Islet amyloid polypeptide OS=Mus musculus GN=Iapp PE=2 SV=1	2	43.95	GDPNRESLDFLLV			I4	P26339	Chromogranin-A OS=Mus musculus GN=Chga PE=1 SV=1	3	52.67	LEGEDDPDRSMKLSFRT	Oxidation (M)
I1	P12968	Islet amyloid polypeptide OS=Mus musculus GN=Iapp PE=2 SV=1	3	29.85	KCNTATCATQRLANFLV	2 Half Cystein (C)		I2	P12968	Islet amyloid polypeptide OS=Mus musculus GN=Iapp PE=2 SV=1	2	34.52	NLGPVLPPTNVGSNTY	Amidated (C-term)		I3	P12968	Islet amyloid polypeptide OS=Mus musculus GN=Iapp PE=2 SV=1	2	43.45	AGDPNRESLDFLL			I4	P26339	Chromogranin-A OS=Mus musculus GN=Chga PE=1 SV=1	3	49.53	LEGEDDPDRSMKLSFRT
I1	P12968	Islet amyloid polypeptide OS=Mus musculus GN=Iapp PE=2 SV=1	2	28.22	KCNTATCATQRLANFLV	2 Half Cystein (C)		I2	P12968	Islet amyloid polypeptide OS=Mus musculus GN=Iapp PE=2 SV=1	3	34.42	KCNTATCATQRLANFL	2 Half Cystein (C)		I3	P12968	Islet amyloid polypeptide OS=Mus musculus GN=Iapp PE=2 SV=1	2	42.28	AGDPNRESLDFLL			I4	P26339	Chromogranin-A OS=Mus musculus GN=Chga PE=1 SV=1	4	38.95	LEGEDDPDRSMKLSFRT	Oxidation (M)
I1	P12968	Islet amyloid polypeptide OS=Mus musculus GN=Iapp PE=2 SV=1	3	28.16	KCNTATCATQRLANFLV	2 Half Cystein (C)		I2	P12968	Islet amyloid polypeptide OS=Mus musculus GN=Iapp PE=2 SV=1	2	29.3	KCNTATCATQRLANFL	2 Half Cystein (C)		I3	P12968	Islet amyloid polypeptide OS=Mus musculus GN=Iapp PE=2 SV=1	2	42.08	GDPNRESLDFLLV			I4	P26339	Chromogranin-A OS=Mus musculus GN=Chga PE=1 SV=1	4	38.71	LEGEDDPDRSMKLSFRT	Oxidation (M)
I1	P12968	Islet amyloid polypeptide OS=Mus musculus GN=Iapp PE=2 SV=1	2	25.73	NNLGPVLPPTNVGSNTY	Amidated (C-term)		I2	P12968	Islet amyloid polypeptide OS=Mus musculus GN=Iapp PE=2 SV=1	2	28.92	NLGPVLPPTNVGSNTY	Amidated (C-term)		I3	P12968	Islet amyloid polypeptide OS=Mus musculus GN=Iapp PE=2 SV=1	2	41.86	CNTATCATQRLAN	2 Half Cystein (C)		I4	P26339	Chromogranin-A OS=Mus musculus GN=Chga PE=1 SV=1	3	26.51	LEGEDDPDRSMKLSFRT	Oxidation (M)
I1	P12968	Islet amyloid polypeptide OS=Mus musculus GN=Iapp PE=2 SV=1	3	25.25	KCNTATCATQRLANFLV	2 Half Cystein (C)		I2	P12968	Islet amyloid polypeptide OS=Mus musculus GN=Iapp PE=2 SV=1	2	27.26	NLGPVLPPTNVGSNTY	Amidated (C-term)		I3	P12968	Islet amyloid polypeptide OS=Mus musculus GN=Iapp PE=2 SV=1	2	38.82	GDPNRESLDFLLV			I4	P26339	Chromogranin-A OS=Mus musculus GN=Chga PE=1 SV=1	3	68.16	EGEDDPDRSMKLSFRT	Oxidation (M)
I1	P12968	Islet amyloid polypeptide OS=Mus musculus GN=Iapp PE=2 SV=1	2	22.93	NNLGPVLPPTNVGSNTY	Amidated (C-term)		I2	P12968	Islet amyloid polypeptide OS=Mus musculus GN=Iapp PE=2 SV=1	2	27.17	NLGPVLPPTNVGSNTY	Amidated (C-term)		I3	P12968	Islet amyloid polypeptide OS=Mus musculus GN=Iapp PE=2 SV=1	2	37.38	KCNTATCATQRLA	2 Half Cystein (C)		I4	P26339	Chromogranin-A OS=Mus musculus GN=Chga PE=1 SV=1	3	64.06	EGEDDPDRSMKLSFRT	Oxidation (M)
I1	P12968	Islet amyloid polypeptide OS=Mus musculus GN=Iapp PE=2 SV=1	2	21.92	NNLGPVLPPTNVGSNTY	Amidated (C-term)		I2	P12968	Islet amyloid polypeptide OS=Mus musculus GN=Iapp PE=2 SV=1	2	24.02	LVRSSNNLGPVLPPTN			I3	P12968	Islet amyloid polypeptide OS=Mus musculus GN=Iapp PE=2 SV=1	2	34.78	GDPNRESLDFLLV			I4	P26339	Chromogranin-A OS=Mus musculus GN=Chga PE=1 SV=1	3	60.71	EGEDDPDRSMKLSFRT	Oxidation (M)
I1	P12968	Islet amyloid polypeptide OS=Mus musculus GN=Iapp PE=2 SV=1	2	21.61	NNLGPVLPPTNVGSNTY	Amidated (C-term)		I2	P12968	Islet amyloid polypeptide OS=Mus musculus GN=Iapp PE=2 SV=1	2	22.23	NLGPVLPPTNVGSNTY	Amidated (C-term)		I3	P12968	Islet amyloid polypeptide OS=Mus musculus GN=Iapp PE=2 SV=1	2	33.73	KCNTATCATQRLA	2 Half Cystein (C)		I4	P26339	Chromogranin-A OS=Mus musculus GN=Chga PE=1 SV=1	4	39.37	EGEDDPDRSMKLSFRT	Oxidation (M)
I1	P12968	Islet amyloid polypeptide OS=Mus musculus GN=Iapp PE=2 SV=1	2	20.49	KCNTATCATQRLANFLV	2 Half Cystein (C)		I2	P12968	Islet amyloid polypeptide OS=Mus musculus GN=Iapp PE=2 SV=1	2	70.49	NAAGDPNRESLDFLL			I3	P12968	Islet amyloid polypeptide OS=Mus musculus GN=Iapp PE=2 SV=1	2	72.41	TPVRSGSNPQMD	Oxidation (M)		I4	P26339	Chromogranin-A OS=Mus musculus GN=Chga PE=1 SV=1	4	34.95	EGEDDPDRSMKLSFRT	Oxidation (M)
I1	P12968	Islet amyloid polypeptide OS=Mus musculus GN=Iapp PE=2 SV=1	2	20.38	NNLGPVLPPTNVGSNTY	Amidated (C-term)		I2	P12968	Islet amyloid polypeptide OS=Mus musculus GN=Iapp PE=2 SV=1	2	54.2	NAAGDPNRESLDFLL			I3	P12968	Islet amyloid polypeptide OS=Mus musculus GN=Iapp PE=2 SV=1	2	68.74	DPNRESLDFLLV			I4	P26339	Chromogranin-A OS=Mus musculus GN=Chga PE=1 SV=1	4	33.51	EGEDDPDRSMKLSFRT	Oxidation (M)
I1	P12968	Islet amyloid polypeptide OS=Mus musculus GN=Iapp PE=2 SV=1	3	20.15	KCNTATCATQRLANFLV	2 Half Cystein (C)		I2	P12968	Islet amyloid polypeptide OS=Mus musculus GN=Iapp PE=2 SV=1	2	51.85	KCNTATCATQRLANF	2 Half Cystein (C)		I3	P12968	Islet amyloid polypeptide OS=Mus musculus GN=Iapp PE=2 SV=1	2	59.58	TPVRSGSNPQMD	Oxidation (M)		I4	P26339	Chromogranin-A OS=Mus musculus GN=Chga PE=1 SV=1	2	72.18	LEGEDDPDRSMKLSF	Oxidation (M)
I1	P12968	Islet amyloid polypeptide OS=Mus musculus GN=Iapp PE=2 SV=1	2	94.81	NAAGDPNRESLDFLLV			I2	P12968	Islet amyloid polypeptide OS=Mus musculus GN=Iapp PE=2 SV=1	2	51.58	LGPVLPPTNVGSNTY	Amidated (C-term)		I3	P12968	Islet amyloid polypeptide OS=Mus musculus GN=Iapp PE=2 SV=1	2	58.45	NAAGDPNRESLD			I4	P26339	Chromogranin-A OS=Mus musculus GN=Chga PE=1 SV=1	2	59.19	LEGEDDPDRSMKLSF	Oxidation (M)
I1	P12968	Islet amyloid polypeptide OS=Mus musculus GN=Iapp PE=2 SV=1	2	92.88	NAAGDPNRESLDFLLV			I2	P12968	Islet amyloid polypeptide OS=Mus musculus GN=Iapp PE=2 SV=1	2	50.27	KCNTATCATQRLANF	2 Half Cystein (C)		I3	P12968	Islet amyloid polypeptide OS=Mus musculus GN=Iapp PE=2 SV=1	2	40	AGDPNRESLDFL			I4	P26339	Chromogranin-A OS=Mus musculus GN=Chga PE=1 SV=1	2	42.09	SAIEAELEKVAHQLQ
I1	P12968	Islet amyloid polypeptide OS=Mus musculus GN=Iapp PE=2 SV=1	2	88.11	NAAGDPNRESLDFLLV			I2	P12968	Islet amyloid polypeptide OS=Mus musculus GN=Iapp PE=2 SV=1	2	49.57	LGPVLPPTNVGSNTY	Amidated (C-term)		I3	P12968	Islet amyloid polypeptide OS=Mus musculus GN=Iapp PE=2 SV=1	2	38.52	TPVRSGSNPQMD			I4	P26339	Chromogranin-A OS=Mus musculus GN=Chga PE=1 SV=1	3	39.06	GEDDPDRSMKLSFRT	Oxidation (M)
I1	P12968	Islet amyloid polypeptide OS=Mus musculus GN=Iapp PE=2 SV=1	2	79.41	NAAGDPNRESLDFLLV			I2	P12968	Islet amyloid polypeptide OS=Mus musculus GN=Iapp PE=2 SV=1	2	49.31	KCNTATCATQRLANF	2 Half Cystein (C)		I3	P12968	Islet amyloid polypeptide OS=Mus musculus GN=Iapp PE=2 SV=1	2	26.58	TPVRSGSNPQMD	Oxidation (M)		I4	P26339	Chromogranin-A OS=Mus musculus GN=Chga PE=1 SV=1	4	33.97	GEDDPDRSMKLSFRT	Oxidation (M)
I1	P12968	Islet amyloid polypeptide OS=Mus musculus GN=Iapp PE=2 SV=1	2	79.31	NAAGDPNRESLDFLLV			I2	P12968	Islet amyloid polypeptide OS=Mus musculus GN=Iapp PE=2 SV=1	2	48.23	LGPVLPPTNVGSNTY	Amidated (C-term)		I3	P12968	Islet amyloid polypeptide OS=Mus musculus GN=Iapp PE=2 SV=1	2	73.38	TPVRSGSNPQM	Oxidation (M)		I4	P26339	Chromogranin-A OS=Mus musculus GN=Chga PE=1 SV=1	2	53.49	SAIEAELEKVAHQL
I1	P12968	Islet amyloid polypeptide OS=Mus musculus GN=Iapp PE=2 SV=1	2	77.87	NAAGDPNRESLDFLLV			I2	P12968	Islet amyloid polypeptide OS=Mus musculus GN=Iapp PE=2 SV=1	2	47.48	KCNTATCATQRLANF	2 Half Cystein (C)		I3	P12968	Islet amyloid polypeptide OS=Mus musculus GN=Iapp PE=2 SV=1	2	70.9	TPVRSGSNPQM	Oxidation (M)		I4	P26339	Chromogranin-A OS=Mus musculus GN=Chga PE=1 SV=1	3	46.21	WSRMDQLAKELTAE	Oxidation (M)
I1	P12968	Islet amyloid polypeptide OS=Mus musculus GN=Iapp PE=2 SV=1	2	77.62	NAAGDPNRESLDFLLV			I2	P12968	Islet amyloid polypeptide OS=Mus musculus GN=Iapp PE=2 SV=1	2	46.48	KCNTATCATQRLANF	2 Half Cystein (C)		I3	P12968	Islet amyloid polypeptide OS=Mus musculus GN=Iapp PE=2 SV=1	2	69.9	TPVRSGSNPQM			I4	P26339	Chromogranin-A OS=Mus musculus GN=Chga PE=1 SV=1	3	41.19	WSRMDQLAKELTAE	Oxidation (M)
I1	P12968	Islet amyloid polypeptide OS=Mus musculus GN=Iapp PE=2 SV=1	2	76.27	NAAGDPNRESLDFLLV			I2	P12968	Islet amyloid polypeptide OS=Mus musculus GN=Iapp PE=2 SV=1	3	45.49	KCNTATCATQRLANF	2 Half Cystein (C)		I3	P12968	Islet amyloid polypeptide OS=Mus musculus GN=Iapp PE=2 SV=1	2	62.27	TPVRSGSNPQM			I4	P26339	Chromogranin-A OS=Mus musculus GN=Chga PE=1 SV=1	3	28.47	WSRMDQLAKELTAE	Oxidation (M)
I1	P12968	Islet amyloid polypeptide OS=Mus musculus GN=Iapp PE=2 SV=1	2	76.02	NAAGDPNRESLDFLLV			I2	P12968	Islet amyloid polypeptide OS=Mus musculus GN=Iapp PE=2 SV=1	2	45.43	KCNTATCATQRLANF	2 Half Cystein (C)		I3	P12968	Islet amyloid polypeptide OS=Mus musculus GN=Iapp PE=2 SV=1	2	61.76	TPVRSGSNPQM	Oxidation (M)		I4	P26339	Chromogranin-A OS=Mus musculus GN=Chga PE=1 SV=1	2	78.02	SRMDQLAKELTAE	Oxidation (M)
I1	P12968	Islet amyloid polypeptide OS=Mus musculus GN=Iapp PE=2 SV=1	2	75.95	NAAGDPNRESLDFLLV			I2	P12968	Islet amyloid polypeptide OS=Mus musculus GN=Iapp PE=2 SV=1	2	44.67	KCNTATCATQRLANF	2 Half Cystein (C)		I3	P12968	Islet amyloid polypeptide OS=Mus musculus GN=Iapp PE=2 SV=1	2	58.57	TPVRSGSNPQM	Oxidation (M)		I4	P26339	Chromogranin-A OS=Mus musculus GN=Chga PE=1 SV=1	2	71.09	SRMDQLAKELTAE	Oxidation (M)
I1	P12968	Islet amyloid polypeptide OS=Mus musculus GN=Iapp PE=2 SV=1	2	74.32	NAAGDPNRESLDFLLV			I2	P12968	Islet amyloid polypeptide OS=Mus musculus GN=Iapp PE=2 SV=1	3	44.19	KCNTATCATQRLANF	2 Half Cystein (C)		I3	P12968	Islet amyloid polypeptide OS=Mus musculus GN=Iapp PE=2 SV=1	2	50.9	LPPTNVGSNTY	Amidated (C-term)		I4	P26339	Chromogranin-A OS=Mus musculus GN=Chga PE=1 SV=1	3	41.66	SRMDQLAKELTAE	Oxidation (M)
I1	P12968	Islet amyloid polypeptide OS=Mus musculus GN=Iapp PE=2 SV=1	2	73.92	NAAGDPNRESLDFLLV			I2	P12968	Islet amyloid polypeptide OS=Mus musculus GN=Iapp PE=2 SV=1	2	42.9	KCNTATCATQRLANF	2 Half Cystein (C)		I3	P12968	Islet amyloid polypeptide OS=Mus musculus GN=Iapp PE=2 SV=1	2	49.99	LPPTNVGSNTY	Amidated (C-term)		I4	P26339	Chromogranin-A OS=Mus musculus GN=Chga PE=1 SV=1	2	39.73	SRMDQLAKELTAE	Oxidation (M)
I1	P12968	Islet amyloid polypeptide OS=Mus musculus GN=Iapp PE=2 SV=1	2	72.72	NAAGDPNRESLDFLLV			I2	P12968	Islet amyloid polypeptide OS=Mus musculus GN=Iapp PE=2 SV=1	3	41.81	KCNTATCATQRLANF	2 Half Cystein (C)		I3	P12968	Islet amyloid polypeptide OS=Mus musculus GN=Iapp PE=2 SV=1	2	48.1	LPPTNVGSNTY	Amidated (C-term)		I4	P26339	Chromogranin-A OS=Mus musculus GN=Chga PE=1 SV=1	2	35.08	SRMDQLAKELTAE	Oxidation (M)
I1	P12968	Islet amyloid polypeptide OS=Mus musculus GN=Iapp PE=2 SV=1	2	71.21	NAAGDPNRESLDFLLV			I2	P12968	Islet amyloid polypeptide OS=Mus musculus GN=Iapp PE=2 SV=1	3	41.6	KCNTATCATQRLANF	2 Half Cystein (C)		I3	P12968	Islet amyloid polypeptide OS=Mus musculus GN=Iapp PE=2 SV=1	2	47.93	LPPTNVGSNTY	Amidated (C-term)		I4	P26339	Chromogranin-A OS=Mus musculus GN=Chga PE=1 SV=1	2	60.12	RMDQLAKELTAE	Oxidation (M)
I1	P12968	Islet amyloid polypeptide OS=Mus musculus GN=Iapp PE=2 SV=1	2	66.34	NAAGDPNRESLDFLLV			I2	P12968	Islet amyloid polypeptide OS=Mus musculus GN=Iapp PE=2 SV=1	3	41.05	KCNTATCATQRLANF	2 Half Cystein (C)		I3	P12968	Islet amyloid polypeptide OS=Mus musculus GN=Iapp PE=2 SV=1	2	47.67	PNRESLDFLLV			I4	P26339	Chromogranin-A OS=Mus musculus GN=Chga PE=1 SV=1	2	40.05	SRMDQLAKELTA	Oxidation (M)
I1	P12968	Islet amyloid polypeptide OS=Mus musculus GN=Iapp PE=2 SV=1	2	63.63	NAAGDPNRESLDFLLV			I2	P12968	Islet amyloid polypeptide OS=Mus musculus GN=Iapp PE=2 SV=1	3	40.21	KCNTATCATQRLANF	2 Half Cystein (C)		I3	P12968	Islet amyloid polypeptide OS=Mus musculus GN=Iapp PE=2 SV=1	2	45.88	LPPTNVGSNTY	Amidated (C-term)		I4	P26339	Chromogranin-A OS=Mus musculus GN=Chga PE=1 SV=1	3	34.92	RMDQLAKELTAE	Oxidation (M)
I1	P12968	Islet amyloid polypeptide OS=Mus musculus GN=Iapp PE=2 SV=1	2	60.9	NAAGDPNRESLDFLLV			I2	P12968	Islet amyloid polypeptide OS=Mus musculus GN=Iapp PE=2 SV=1	2	39.63	LGPVLPPTNVGSNTY	Amidated (C-term)		I3	P12968	Islet amyloid polypeptide OS=Mus musculus GN=Iapp PE=2 SV=1	2	41.55	LPPTNVGSNTY	Amidated (C-term)		I4	P26339	Chromogranin-A OS=Mus musculus GN=Chga PE=1 SV=1	2	34.35	SRMDQLAKELTA	Oxidation (M)
I1	P12968	Islet amyloid polypeptide OS=Mus musculus GN=Iapp PE=2 SV=1	2	56.62	CNTATCATQRLANFLV	2 Half Cystein (C)		I2	P12968	Islet amyloid polypeptide OS=Mus musculus GN=Iapp PE=2 SV=1	2	37.2	KCNTATCATQRLANF	2 Half Cystein (C)		I3	P12968	Islet amyloid polypeptide OS=Mus musculus GN=Iapp PE=2 SV=1	2	40.42	LPPTNVGSNTY	Amidated (C-term)		I4	P26339	Chromogranin-A OS=Mus musculus GN=Chga PE=1 SV=1	3	33.83	SRMDQLAKELTA	Oxidation (M)
I1	P12968	Islet amyloid polypeptide OS=Mus musculus GN=Iapp PE=2 SV=1	2	53.39	CNTATCATQRLANFLV	2 Half Cystein (C)		I2	P12968	Islet amyloid polypeptide OS=Mus musculus GN=Iapp PE=2 SV=1	2	36.28	LGPVLPPTNVGSNTY	Amidated (C-term)		I3	P12968	Islet amyloid polypeptide OS=Mus musculus GN=Iapp PE=2 SV=1	2	38.14	TPVRSGSNPQM	Oxidation (M)		I4	P26339	Chromogranin-A OS=Mus musculus GN=Chga PE=1 SV=1	3	31.81	RMDQLAKELTAE	Oxidation (M)
I1	P12968	Islet amyloid polypeptide OS=Mus musculus GN=Iapp PE=2 SV=1	2	45.1	CNTATCATQRLANFLV	2 Half Cystein (C)		I2	P12968	Islet amyloid polypeptide OS=Mus musculus GN=Iapp PE=2 SV=1	2	34.48	KCNTATCATQRLANF	2 Half Cystein (C)		I3	P12968	Islet amyloid polypeptide OS=Mus musculus GN=Iapp PE=2 SV=1	2	38.04	LPPTNVGSNTY	Amidated (C-term)		I4	P26339	Chromogranin-A OS=Mus musculus GN=Chga PE=1 SV=1	3	27.71	SRMDQLAKELTA	Oxidation (M)
I1	P12968	Islet amyloid polypeptide OS=Mus musculus GN=Iapp PE=2 SV=1	2	42.14	CNTATCATQRLANFLV	2 Half Cystein (C)		I2	P12968	Islet amyloid polypeptide OS=Mus musculus GN=Iapp PE=2 SV=1	2	34.25	LGPVLPPTNVGSNTY	Amidated (C-term)		I3	P12968	Islet amyloid polypeptide OS=Mus musculus GN=Iapp PE=2 SV=1	2	35.07	LPPTNVGSNTY	Amidated (C-term)		I4	P26339	Chromogranin-A OS=Mus musculus GN=Chga PE=1 SV=1	2	27.26	WSRMDQLAKELT	Oxidation (M)
I1	P12968	Islet amyloid polypeptide OS=Mus musculus GN=Iapp PE=2 SV=1	2	40.01	NAAGDPNRESLDFLLV			I2	P12968	Islet amyloid polypeptide OS=Mus musculus GN=Iapp PE=2 SV=1	3	34.22	KCNTATCATQRLANF	2 Half Cystein (C)		I3	P12968	Islet amyloid polypeptide OS=Mus musculus GN=Iapp PE=2 SV=1	2	33.83	LPPTNVGSNTY	Amidated (C-term)		I4	P26339	Chromogranin-A OS=Mus musculus GN=Chga PE=1 SV=1	2	23.77	WSRMDQLAKELT	Oxidation (M)
I1	P12968	Islet amyloid polypeptide OS=Mus musculus GN=Iapp PE=2 SV=1	3	36.25	KCNTATCATQRLANFL	2 Half Cystein (C)		I2	P12968	Islet amyloid polypeptide OS=Mus musculus GN=Iapp PE=2 SV=1	3	31.74	KCNTATCATQRLANF	2 Half Cystein (C)		I3	P12968	Islet amyloid polypeptide OS=Mus musculus GN=Iapp PE=2 SV=1	2	32.93	LPPTNVGSNTY	Amidated (C-term)		I4	P26339	Chromogranin-A OS=Mus musculus GN=Chga PE=1 SV=1	2	23.26	RMDQLAKELTAE	Oxidation (M)
I1	P12968	Islet amyloid polypeptide OS=Mus musculus GN=Iapp PE=2 SV=1	2	35.62	NAAGDPNRESLDFLLV			I2	P12968	Islet amyloid polypeptide OS=Mus musculus GN=Iapp PE=2 SV=1	3	31.2	KCNTATCATQRLANF	2 Half Cystein (C)		I3	P12968	Islet amyloid polypeptide OS=Mus musculus GN=Iapp PE=2 SV=1	2	27	LPPTNVGSNTY	Amidated (C-term)		I4	P26339	Chromogranin-A OS=Mus musculus GN=Chga PE=1 SV=1	2	49.26	AYGFRDPGPQL
I1	P12968	Islet amyloid polypeptide OS=Mus musculus GN=Iapp PE=2 SV=1	3	31.95	KCNTATCATQRLANFL	2 Half Cystein (C)		I2	P12968	Islet amyloid polypeptide OS=Mus musculus GN=Iapp PE=2 SV=1	2	30.74	KCNTATCATQRLANF	2 Half Cystein (C)		I3	P12968	Islet amyloid polypeptide OS=Mus musculus GN=Iapp PE=2 SV=1	2	23.76	PNRESLDFLLV			I4	P26339	Chromogranin-A OS=Mus musculus GN=Chga PE=1 SV=1	2	45.18	MDQLAKELTAE	Oxidation (M)
I1	P12968	Islet amyloid polypeptide OS=Mus musculus GN=Iapp PE=2 SV=1	2	29.86	NLGPVLPPTNVGSNTY	Amidated (C-term)		I2	P12968	Islet amyloid polypeptide OS=Mus musculus GN=Iapp PE=2 SV=1	3	30.03	KCNTATCATQRLANF	2 Half Cystein (C)		I3	P12968	Islet amyloid polypeptide OS=Mus musculus GN=Iapp PE=2 SV=1	2	23.21	TPVRSGSNPQM			I4	P26339	Chromogranin-A OS=Mus musculus GN=Chga PE=1 SV=1	2	38.68	SRMDQLAKELT	Oxidation (M)
I1	P12968	Islet amyloid polypeptide OS=Mus musculus GN=Iapp PE=2 SV=1	2	29.23	KCNTATCATQRLANFL	2 Half Cystein (C)		I2	P12968	Islet amyloid polypeptide OS=Mus musculus GN=Iapp PE=2 SV=1	2	29.8	AAGDPNRESLDFLLV			I3	P12968	Islet amyloid polypeptide OS=Mus musculus GN=Iapp PE=2 SV=1	2	21.25	LPPTNVGSNTY	Amidated (C-term)		I4	P26339	Chromogranin-A OS=Mus musculus GN=Chga PE=1 SV=1	2	32.4	SRMDQLAKELT	Oxidation (M)
I1	P12968	Islet amyloid polypeptide OS=Mus musculus GN=Iapp PE=2 SV=1	2	28.36	KCNTATCATQRLANFL	2 Half Cystein (C)		I2	P12968	Islet amyloid polypeptide OS=Mus musculus GN=Iapp PE=2 SV=1	3	29.67	KCNTATCATQRLANF	2 Half Cystein (C)		I3	P12968	Islet amyloid polypeptide OS=Mus musculus GN=Iapp PE=2 SV=1	2	63.98	NRESLDFLLV			I4	P26339	Chromogranin-A OS=Mus musculus GN=Chga PE=1 SV=1	2	27.4	AYGFRDPGPQL
I1	P12968	Islet amyloid polypeptide OS=Mus musculus GN=Iapp PE=2 SV=1	2	26.24	KCNTATCATQRLANFL	2 Half Cystein (C)		I2	P12968	Islet amyloid polypeptide OS=Mus musculus GN=Iapp PE=2 SV=1	2	28.2	LGPVLPPTNVGSNTY	Amidated (C-term)		I3	P12968	Islet amyloid polypeptide OS=Mus musculus GN=Iapp PE=2 SV=1	2	44.76	NRESLDFLLV			I4	P26339	Chromogranin-A OS=Mus musculus GN=Chga PE=1 SV=1	2	23.64	AYGFRDPGPQL
I1	P12968	Islet amyloid polypeptide OS=Mus musculus GN=Iapp PE=2 SV=1	2	24.98	KCNTATCATQRLANFL	2 Half Cystein (C)		I2	P12968	Islet amyloid polypeptide OS=Mus musculus GN=Iapp PE=2 SV=1	2	28.09	LGPVLPPTNVGSNTY	Amidated (C-term)		I3	P12968	Islet amyloid polypeptide OS=Mus musculus GN=Iapp PE=2 SV=1	2	34.1	PNRESLDFLL			I4	P26339	Chromogranin-A OS=Mus musculus GN=Chga PE=1 SV=1	2	22.75	WSRMDQLAKEL	Oxidation (M)
I1	P12968	Islet amyloid polypeptide OS=Mus musculus GN=Iapp PE=2 SV=1	2	23.88	NLGPVLPPTNVGSNTY	Amidated (C-term)		I2	P12968	Islet amyloid polypeptide OS=Mus musculus GN=Iapp PE=2 SV=1	2	26.5	NAAGDPNRESLDFLL			I3	P12968	Islet amyloid polypeptide OS=Mus musculus GN=Iapp PE=2 SV=1	2	28.37	NRESLDFLLV			I4	P26339	Chromogranin-A OS=Mus musculus GN=Chga PE=1 SV=1	2	63.12	YGFRDPGPQL
I1	P12968	Islet amyloid polypeptide OS=Mus musculus GN=Iapp PE=2 SV=1	2	22.63	NLGPVLPPTNVGSNTY	Amidated (C-term)		I2	P12968	Islet amyloid polypeptide OS=Mus musculus GN=Iapp PE=2 SV=1	2	82.64	GPVLPPTNVGSNTY	Amidated (C-term)		I3	P12968	Islet amyloid polypeptide OS=Mus musculus GN=Iapp PE=2 SV=1	2	26.95	NRESLDFLLV			I4	P26339	Chromogranin-A OS=Mus musculus GN=Chga PE=1 SV=1	2	46.55	RMDQLAKELT	Oxidation (M)
I1	P12968	Islet amyloid polypeptide OS=Mus musculus GN=Iapp PE=2 SV=1	2	21.89	NLGPVLPPTNVGSNTY	Amidated (C-term)		I2	P12968	Islet amyloid polypeptide OS=Mus musculus GN=Iapp PE=2 SV=1	2	79.14	GPVLPPTNVGSNTY	Amidated (C-term)		I3	P12968	Islet amyloid polypeptide OS=Mus musculus GN=Iapp PE=2 SV=1	2	25.28	DPNRESLDFL			I4	P26339	Chromogranin-A OS=Mus musculus GN=Chga PE=1 SV=1	2	38.16	YGFRDPGPQL
I1	P12968	Islet amyloid polypeptide OS=Mus musculus GN=Iapp PE=2 SV=1	2	21.42	CNTATCATQRLANFLV	2 Half Cystein (C)		I2	P12968	Islet amyloid polypeptide OS=Mus musculus GN=Iapp PE=2 SV=1	2	68.96	GPVLPPTNVGSNTY	Amidated (C-term)		I3	P12968	Islet amyloid polypeptide OS=Mus musculus GN=Iapp PE=2 SV=1	2	23.94	NRESLDFLLV			I4	P26339	Chromogranin-A OS=Mus musculus GN=Chga PE=1 SV=1	2	31.8	YGFRDPGPQL
I1	P12968	Islet amyloid polypeptide OS=Mus musculus GN=Iapp PE=2 SV=1	2	75.06	NAAGDPNRESLDFLL			I2	P12968	Islet amyloid polypeptide OS=Mus musculus GN=Iapp PE=2 SV=1	2	65.74	GPVLPPTNVGSNTY	Amidated (C-term)		I3	P12968	Islet amyloid polypeptide OS=Mus musculus GN=Iapp PE=2 SV=1	2	21.28	VRSGSNPQMD	Oxidation (M)		I4	P26339	Chromogranin-A OS=Mus musculus GN=Chga PE=1 SV=1	3	30.46	RMDQLAKELT	Oxidation (M)
I1	P12968	Islet amyloid polypeptide OS=Mus musculus GN=Iapp PE=2 SV=1	2	73.27	NAAGDPNRESLDFLL			I2	P12968	Islet amyloid polypeptide OS=Mus musculus GN=Iapp PE=2 SV=1	2	65.54	GPVLPPTNVGSNTY	Amidated (C-term)		I3	P12968	Islet amyloid polypeptide OS=Mus musculus GN=Iapp PE=2 SV=1	2	20.96	PNRESLDFLL			I4	P26339	Chromogranin-A OS=Mus musculus GN=Chga PE=1 SV=1	2	22.06	RMDQLAKELT	Oxidation (M)
I1	P12968	Islet amyloid polypeptide OS=Mus musculus GN=Iapp PE=2 SV=1	2	53.71	KCNTATCATQRLANF	2 Half Cystein (C)		I2	P12968	Islet amyloid polypeptide OS=Mus musculus GN=Iapp PE=2 SV=1	2	63.4	GPVLPPTNVGSNTY	Amidated (C-term)		I3	P12968	Islet amyloid polypeptide OS=Mus musculus GN=Iapp PE=2 SV=1	2	50.49	NRESLDFLL			I4	P26339	Chromogranin-A OS=Mus musculus GN=Chga PE=1 SV=1	2	44.28	GFRDPGPQL
I1	P12968	Islet amyloid polypeptide OS=Mus musculus GN=Iapp PE=2 SV=1	2	53.56	LGPVLPPTNVGSNTY	Amidated (C-term)		I2	P12968	Islet amyloid polypeptide OS=Mus musculus GN=Iapp PE=2 SV=1	2	58.82	GPVLPPTNVGSNTY	Amidated (C-term)		I3	P12968	Islet amyloid polypeptide OS=Mus musculus GN=Iapp PE=2 SV=1	2	27.03	VRSGSNPQM	Oxidation (M)		I4	P26339	Chromogranin-A OS=Mus musculus GN=Chga PE=1 SV=1	2	23.97	GFRDPGPQL
I1	P12968	Islet amyloid polypeptide OS=Mus musculus GN=Iapp PE=2 SV=1	2	52.29	LGPVLPPTNVGSNTY	Amidated (C-term)		I2	P12968	Islet amyloid polypeptide OS=Mus musculus GN=Iapp PE=2 SV=1	2	58.37	NAAGDPNRESLDFL			I3	P12968	Islet amyloid polypeptide OS=Mus musculus GN=Iapp PE=2 SV=1	2	23.19	RESLDFLLV			I4	P26339	Chromogranin-A OS=Mus musculus GN=Chga PE=1 SV=1	2	33.83	FRDPGPQL
I1	P12968	Islet amyloid polypeptide OS=Mus musculus GN=Iapp PE=2 SV=1	2	51.51	AAGDPNRESLDFLLV			I2	P12968	Islet amyloid polypeptide OS=Mus musculus GN=Iapp PE=2 SV=1	3	55.22	KCNTATCATQRLAN	2 Half Cystein (C)		I3	P12968	Islet amyloid polypeptide OS=Mus musculus GN=Iapp PE=2 SV=1	2	22.73	VRSGSNPQM	Oxidation (M)		I4	P26339	Chromogranin-A OS=Mus musculus GN=Chga PE=1 SV=1	2	21.24	FRDPGPQL
I1	P12968	Islet amyloid polypeptide OS=Mus musculus GN=Iapp PE=2 SV=1	2	50.69	LGPVLPPTNVGSNTY	Amidated (C-term)		I2	P12968	Islet amyloid polypeptide OS=Mus musculus GN=Iapp PE=2 SV=1	2	54.5	GPVLPPTNVGSNTY	Amidated (C-term)		I3	P12968	Islet amyloid polypeptide OS=Mus musculus GN=Iapp PE=2 SV=1	2	23.82	RESLDFLL			I4	P43274	Histone H1.4 OS=Mus musculus GN=Hist1h1e PE=1 SV=2	3	33.45	SETAPAAPAAPAPAEKTPVKKKA	Acetyl (N-term)
I1	P12968	Islet amyloid polypeptide OS=Mus musculus GN=Iapp PE=2 SV=1	2	50.19	KCNTATCATQRLANF	2 Half Cystein (C)		I2	P12968	Islet amyloid polypeptide OS=Mus musculus GN=Iapp PE=2 SV=1	3	49.43	KCNTATCATQRLAN	2 Half Cystein (C)		I3	P12968	Islet amyloid polypeptide OS=Mus musculus GN=Iapp PE=2 SV=1	2	21.36	NRESLDFL			I4	P47867	Secretogranin-3 OS=Mus musculus GN=Scg3 PE=1 SV=1	2	66.38	ELSAERPLNEQIAEAEADKI
I1	P12968	Islet amyloid polypeptide OS=Mus musculus GN=Iapp PE=2 SV=1	2	48.33	LGPVLPPTNVGSNTY	Amidated (C-term)		I2	P12968	Islet amyloid polypeptide OS=Mus musculus GN=Iapp PE=2 SV=1	2	46.01	GPVLPPTNVGSNTY	Amidated (C-term)		I3	P15208	Insulin receptor OS=Mus musculus GN=Insr PE=1 SV=2	1	21.93	QSEYDDSAS	Gln->pyro-Glu (N-term Q); Amidated (C-term)		I4	P47867	Secretogranin-3 OS=Mus musculus GN=Scg3 PE=1 SV=1	3	59.04	FPKPEGSQDKSLHN
I1	P12968	Islet amyloid polypeptide OS=Mus musculus GN=Iapp PE=2 SV=1	2	48.3	LGPVLPPTNVGSNTY	Amidated (C-term)		I2	P12968	Islet amyloid polypeptide OS=Mus musculus GN=Iapp PE=2 SV=1	2	45.54	KCNTATCATQRLAN	2 Half Cystein (C)		I3	P16014	Secretogranin-1 OS=Mus musculus GN=Chgb PE=1 SV=2	5	94.52	SGKEVKGEEKGENQNSKFEVRLL			I4	P47867	Secretogranin-3 OS=Mus musculus GN=Scg3 PE=1 SV=1	4	48.48	FPKPEGSQDKSLHN
I1	P12968	Islet amyloid polypeptide OS=Mus musculus GN=Iapp PE=2 SV=1	2	46.98	KCNTATCATQRLANF	2 Half Cystein (C)		I2	P12968	Islet amyloid polypeptide OS=Mus musculus GN=Iapp PE=2 SV=1	2	44.05	GPVLPPTNVGSNTY	Amidated (C-term)		I3	P16014	Secretogranin-1 OS=Mus musculus GN=Chgb PE=1 SV=2	4	76.44	SGKEVKGEEKGENQNSKFEVRLL			I4	P47867	Secretogranin-3 OS=Mus musculus GN=Scg3 PE=1 SV=1	4	46.68	FPKPEGSQDKSLHN
I1	P12968	Islet amyloid polypeptide OS=Mus musculus GN=Iapp PE=2 SV=1	2	46.64	LGPVLPPTNVGSNTY	Amidated (C-term)		I2	P12968	Islet amyloid polypeptide OS=Mus musculus GN=Iapp PE=2 SV=1	2	43.98	KCNTATCATQRLAN	2 Half Cystein (C)		I3	P16014	Secretogranin-1 OS=Mus musculus GN=Chgb PE=1 SV=2	5	22.43	GLQYRGRGSEEDRAPRPR			I4	P47867	Secretogranin-3 OS=Mus musculus GN=Scg3 PE=1 SV=1	3	45.25	FPKPEGSQDKSLHN
I1	P12968	Islet amyloid polypeptide OS=Mus musculus GN=Iapp PE=2 SV=1	2	46.31	NAAGDPNRESLDFLL			I2	P12968	Islet amyloid polypeptide OS=Mus musculus GN=Iapp PE=2 SV=1	2	42.71	AAGDPNRESLDFLL			I3	P16014	Secretogranin-1 OS=Mus musculus GN=Chgb PE=1 SV=2	5	20.85	GLQYRGRGSEEDRAPRPR			I4	P47867	Secretogranin-3 OS=Mus musculus GN=Scg3 PE=1 SV=1	2	25.25	FPKPEGSQDKSLHN
I1	P12968	Islet amyloid polypeptide OS=Mus musculus GN=Iapp PE=2 SV=1	2	46.28	KCNTATCATQRLANF	2 Half Cystein (C)		I2	P12968	Islet amyloid polypeptide OS=Mus musculus GN=Iapp PE=2 SV=1	2	35.02	GPVLPPTNVGSNTY	Amidated (C-term)		I3	P16014	Secretogranin-1 OS=Mus musculus GN=Chgb PE=1 SV=2	4	20.14	GLQYRGRGSEEDRAPRPR			I4	P55095	Glucagon OS=Mus musculus GN=Gcg PE=1 SV=1	4	99.11	HALQDTEENPRSFPASQTEAHEDPDEMNED	Oxidation (M)
I1	P12968	Islet amyloid polypeptide OS=Mus musculus GN=Iapp PE=2 SV=1	2	46.26	KCNTATCATQRLANF	2 Half Cystein (C)		I2	P12968	Islet amyloid polypeptide OS=Mus musculus GN=Iapp PE=2 SV=1	2	30.11	AGDPNRESLDFLLV			I3	P16014	Secretogranin-1 OS=Mus musculus GN=Chgb PE=1 SV=2	2	68.99	LLDEGHYPVRESPIDTA			I4	P55095	Glucagon OS=Mus musculus GN=Gcg PE=1 SV=1	4	97.86	HALQDTEENPRSFPASQTEAHEDPDEMNED	Oxidation (M)
I1	P12968	Islet amyloid polypeptide OS=Mus musculus GN=Iapp PE=2 SV=1	2	43.67	LGPVLPPTNVGSNTY	Amidated (C-term)		I2	P12968	Islet amyloid polypeptide OS=Mus musculus GN=Iapp PE=2 SV=1	3	27.66	KCNTATCATQRLAN	2 Half Cystein (C)		I3	P16014	Secretogranin-1 OS=Mus musculus GN=Chgb PE=1 SV=2	2	59.06	LLDEGHYPVRESPIDTA			I4	P55095	Glucagon OS=Mus musculus GN=Gcg PE=1 SV=1	4	68.13	HALQDTEENPRSFPASQTEAHEDPDEMNED	Oxidation (M)
I1	P12968	Islet amyloid polypeptide OS=Mus musculus GN=Iapp PE=2 SV=1	3	43.6	KCNTATCATQRLANF	2 Half Cystein (C)		I2	P12968	Islet amyloid polypeptide OS=Mus musculus GN=Iapp PE=2 SV=1	2	26.29	GPVLPPTNVGSNTY	Amidated (C-term)		I3	P16014	Secretogranin-1 OS=Mus musculus GN=Chgb PE=1 SV=2	3	42.81	LLDEGHYPVRESPIDTA			I4	P55095	Glucagon OS=Mus musculus GN=Gcg PE=1 SV=1	4	58.26	HALQDTEENPRSFPASQTEAHEDPDEMNED	Oxidation (M)
I1	P12968	Islet amyloid polypeptide OS=Mus musculus GN=Iapp PE=2 SV=1	2	43.3	KCNTATCATQRLANF	2 Half Cystein (C)		I2	P12968	Islet amyloid polypeptide OS=Mus musculus GN=Iapp PE=2 SV=1	2	24.76	CNTATCATQRLANF	2 Half Cystein (C)		I3	P16014	Secretogranin-1 OS=Mus musculus GN=Chgb PE=1 SV=2	3	28.28	LLDEGHYPVRESPIDTA			I4	P55095	Glucagon OS=Mus musculus GN=Gcg PE=1 SV=1	4	42.34	HALQDTEENPRSFPASQTEAHEDPDEMNED	Oxidation (M)
I1	P12968	Islet amyloid polypeptide OS=Mus musculus GN=Iapp PE=2 SV=1	3	40.82	KCNTATCATQRLANF	2 Half Cystein (C)		I2	P12968	Islet amyloid polypeptide OS=Mus musculus GN=Iapp PE=2 SV=1	2	24.41	KCNTATCATQRLAN	2 Half Cystein (C)		I3	P16014	Secretogranin-1 OS=Mus musculus GN=Chgb PE=1 SV=2	2	29.72	LLDEGHYPVRESPIDT			I4	P55095	Glucagon OS=Mus musculus GN=Gcg PE=1 SV=1	4	39.43	HALQDTEENPRSFPASQTEAHEDPDEMNED	Oxidation (M)
I1	P12968	Islet amyloid polypeptide OS=Mus musculus GN=Iapp PE=2 SV=1	2	40.27	KCNTATCATQRLANF	2 Half Cystein (C)		I2	P12968	Islet amyloid polypeptide OS=Mus musculus GN=Iapp PE=2 SV=1	2	24.31	AGDPNRESLDFLLV			I3	P16014	Secretogranin-1 OS=Mus musculus GN=Chgb PE=1 SV=2	2	22.48	LLDEGHYPVRESPIDT			I4	P55095	Glucagon OS=Mus musculus GN=Gcg PE=1 SV=1	4	83.74	HALQDTEENPRSFPASQTEAHEDPDEMNE	Oxidation (M)
I1	P12968	Islet amyloid polypeptide OS=Mus musculus GN=Iapp PE=2 SV=1	3	40	KCNTATCATQRLANF	2 Half Cystein (C)		I2	P12968	Islet amyloid polypeptide OS=Mus musculus GN=Iapp PE=2 SV=1	2	21.83	AGDPNRESLDFLLV			I3	P16014	Secretogranin-1 OS=Mus musculus GN=Chgb PE=1 SV=2	2	22.38	LLDEGHYPVRESPID			I4	P55095	Glucagon OS=Mus musculus GN=Gcg PE=1 SV=1	4	71.04	HALQDTEENPRSFPASQTEAHEDPDEMNE	Oxidation (M)
I1	P12968	Islet amyloid polypeptide OS=Mus musculus GN=Iapp PE=2 SV=1	2	38.21	NAAGDPNRESLDFLL			I2	P12968	Islet amyloid polypeptide OS=Mus musculus GN=Iapp PE=2 SV=1	2	58.01	NAAGDPNRESLDF			I3	P16014	Secretogranin-1 OS=Mus musculus GN=Chgb PE=1 SV=2	2	71.31	QYDGVAELDQLLHY	Gln->pyro-Glu (N-term Q)		I4	P55095	Glucagon OS=Mus musculus GN=Gcg PE=1 SV=1	4	30.21	HALQDTEENPRSFPASQTEAHEDPDEMNE	Oxidation (M)
I1	P12968	Islet amyloid polypeptide OS=Mus musculus GN=Iapp PE=2 SV=1	3	37.99	KCNTATCATQRLANF	2 Half Cystein (C)		I2	P12968	Islet amyloid polypeptide OS=Mus musculus GN=Iapp PE=2 SV=1	2	45.49	GDPNRESLDFLLV			I3	P16014	Secretogranin-1 OS=Mus musculus GN=Chgb PE=1 SV=2	2	67.19	QYDGVAELDQLLHY			I4	P55095	Glucagon OS=Mus musculus GN=Gcg PE=1 SV=1	4	24	HALQDTEENPRSFPASQTEAHEDPDEMNE	Oxidation (M)
I1	P12968	Islet amyloid polypeptide OS=Mus musculus GN=Iapp PE=2 SV=1	3	37.98	KCNTATCATQRLANF	2 Half Cystein (C)		I2	P12968	Islet amyloid polypeptide OS=Mus musculus GN=Iapp PE=2 SV=1	2	42.86	GDPNRESLDFLLV			I3	P16014	Secretogranin-1 OS=Mus musculus GN=Chgb PE=1 SV=2	2	35.84	QYDGVAELDQLLHY	Gln->pyro-Glu (N-term Q)		I4	P55095	Glucagon OS=Mus musculus GN=Gcg PE=1 SV=1	4	56.86	HSQGTFTSDYSKYLDSRRAQD
I1	P12968	Islet amyloid polypeptide OS=Mus musculus GN=Iapp PE=2 SV=1	3	37.86	KCNTATCATQRLANF	2 Half Cystein (C)		I2	P12968	Islet amyloid polypeptide OS=Mus musculus GN=Iapp PE=2 SV=1	2	41.74	GDPNRESLDFLLV			I3	P16014	Secretogranin-1 OS=Mus musculus GN=Chgb PE=1 SV=2	2	37.2	GVAELDQLLHY			I4	P55095	Glucagon OS=Mus musculus GN=Gcg PE=1 SV=1	4	53.7	HSQGTFTSDYSKYLDSRRAQD
I1	P12968	Islet amyloid polypeptide OS=Mus musculus GN=Iapp PE=2 SV=1	3	36.08	KCNTATCATQRLANF	2 Half Cystein (C)		I2	P12968	Islet amyloid polypeptide OS=Mus musculus GN=Iapp PE=2 SV=1	2	38.77	GDPNRESLDFLLV			I3	P16014	Secretogranin-1 OS=Mus musculus GN=Chgb PE=1 SV=2	2	45.43	SFARAPQLDL			I4	P55095	Glucagon OS=Mus musculus GN=Gcg PE=1 SV=1	3	99.69	HSQGTFTSDYSKYLDSR
I1	P12968	Islet amyloid polypeptide OS=Mus musculus GN=Iapp PE=2 SV=1	2	35.08	LGPVLPPTNVGSNTY	Amidated (C-term)		I2	P12968	Islet amyloid polypeptide OS=Mus musculus GN=Iapp PE=2 SV=1	2	38.05	AGDPNRESLDFLL			I3	P16014	Secretogranin-1 OS=Mus musculus GN=Chgb PE=1 SV=2	3	32.12	QKIAEKFSQR	Amidated (C-term)		I4	P55095	Glucagon OS=Mus musculus GN=Gcg PE=1 SV=1	3	98.98	HSQGTFTSDYSKYLDSR
I1	P12968	Islet amyloid polypeptide OS=Mus musculus GN=Iapp PE=2 SV=1	2	33.42	LGPVLPPTNVGSNTY	Amidated (C-term)		I2	P12968	Islet amyloid polypeptide OS=Mus musculus GN=Iapp PE=2 SV=1	2	37.89	GDPNRESLDFLLV			I3	P16014	Secretogranin-1 OS=Mus musculus GN=Chgb PE=1 SV=2	2	29.16	SFARAPQLDL			I4	P55095	Glucagon OS=Mus musculus GN=Gcg PE=1 SV=1	2	106.37	HSQGTFTSDYSKYLDS
I1	P12968	Islet amyloid polypeptide OS=Mus musculus GN=Iapp PE=2 SV=1	2	31.99	LGPVLPPTNVGSNTY	Amidated (C-term)		I2	P12968	Islet amyloid polypeptide OS=Mus musculus GN=Iapp PE=2 SV=1	2	37.35	KCNTATCATQRLA	2 Half Cystein (C)		I3	P16014	Secretogranin-1 OS=Mus musculus GN=Chgb PE=1 SV=2	3	26.27	QKIAEKFSQR	Gln->pyro-Glu (N-term Q); Amidated (C-term)		I4	P55095	Glucagon OS=Mus musculus GN=Gcg PE=1 SV=1	2	97.27	HSQGTFTSDYSKYLDS
I1	P12968	Islet amyloid polypeptide OS=Mus musculus GN=Iapp PE=2 SV=1	2	30.04	CNTATCATQRLANFL	2 Half Cystein (C)		I2	P12968	Islet amyloid polypeptide OS=Mus musculus GN=Iapp PE=2 SV=1	2	36.22	GDPNRESLDFLLV			I3	P16014	Secretogranin-1 OS=Mus musculus GN=Chgb PE=1 SV=2	2	24.51	PVRESPIDTA			I4	P55095	Glucagon OS=Mus musculus GN=Gcg PE=1 SV=1	3	78.77	HSQGTFTSDYSKYLDS
I1	P12968	Islet amyloid polypeptide OS=Mus musculus GN=Iapp PE=2 SV=1	3	29.41	KCNTATCATQRLANF	2 Half Cystein (C)		I2	P12968	Islet amyloid polypeptide OS=Mus musculus GN=Iapp PE=2 SV=1	2	35.34	GDPNRESLDFLLV			I3	P16014	Secretogranin-1 OS=Mus musculus GN=Chgb PE=1 SV=2	2	33.59	LLDEGHYPV			I4	P55095	Glucagon OS=Mus musculus GN=Gcg PE=1 SV=1	2	71.21	HALQDTEENPRSFPAS
I1	P12968	Islet amyloid polypeptide OS=Mus musculus GN=Iapp PE=2 SV=1	2	29.21	KCNTATCATQRLANF	2 Half Cystein (C)		I2	P12968	Islet amyloid polypeptide OS=Mus musculus GN=Iapp PE=2 SV=1	2	34.02	CNTATCATQRLAN	2 Half Cystein (C)		I3	P16014	Secretogranin-1 OS=Mus musculus GN=Chgb PE=1 SV=2	2	22.57	QKIAEKFSQ	Gln->pyro-Glu (N-term Q)		I4	P55095	Glucagon OS=Mus musculus GN=Gcg PE=1 SV=1	3	67.75	HSQGTFTSDYSKYLDS
I1	P12968	Islet amyloid polypeptide OS=Mus musculus GN=Iapp PE=2 SV=1	2	26.54	CNTATCATQRLANFL	2 Half Cystein (C)		I2	P12968	Islet amyloid polypeptide OS=Mus musculus GN=Iapp PE=2 SV=1	2	26.69	KCNTATCATQRLA	2 Half Cystein (C)		I3	P20065	Thymosin beta-4 OS=Mus musculus GN=Tmsb4x PE=1 SV=1	5	107.76	SDKPDMAEIEKFDKSKLKKTETQEKNPLPSKETIEQEKQAGES	Acetyl (N-term); Oxidation (M)		I4	P55095	Glucagon OS=Mus musculus GN=Gcg PE=1 SV=1	2	67.66	HSQGTFTSDYSKYLDS
I1	P12968	Islet amyloid polypeptide OS=Mus musculus GN=Iapp PE=2 SV=1	2	25.65	LGPVLPPTNVGSNTY	Amidated (C-term)		I2	P12968	Islet amyloid polypeptide OS=Mus musculus GN=Iapp PE=2 SV=1	2	25.31	AGDPNRESLDFLL			I3	P20065	Thymosin beta-4 OS=Mus musculus GN=Tmsb4x PE=1 SV=1	5	75.37	SDKPDMAEIEKFDKSKLKKTETQEKNPLPSKETIEQEKQAGES	Acetyl (N-term); Oxidation (M)		I4	P55095	Glucagon OS=Mus musculus GN=Gcg PE=1 SV=1	3	56.72	HSQGTFTSDYSKYLDS
I1	P12968	Islet amyloid polypeptide OS=Mus musculus GN=Iapp PE=2 SV=1	2	24.97	AAGDPNRESLDFLLV			I2	P12968	Islet amyloid polypeptide OS=Mus musculus GN=Iapp PE=2 SV=1	2	25.24	GDPNRESLDFLLV			I3	P20065	Thymosin beta-4 OS=Mus musculus GN=Tmsb4x PE=1 SV=1	6	65.74	SDKPDMAEIEKFDKSKLKKTETQEKNPLPSKETIEQEKQAGES	Acetyl (N-term); Oxidation (M)		I4	P55095	Glucagon OS=Mus musculus GN=Gcg PE=1 SV=1	2	48.91	HSQGTFTSDYSKYL
I1	P12968	Islet amyloid polypeptide OS=Mus musculus GN=Iapp PE=2 SV=1	2	24.87	LGPVLPPTNVGSNTY	Amidated (C-term)		I2	P12968	Islet amyloid polypeptide OS=Mus musculus GN=Iapp PE=2 SV=1	2	24.05	KCNTATCATQRLA	2 Half Cystein (C)		I3	P20065	Thymosin beta-4 OS=Mus musculus GN=Tmsb4x PE=1 SV=1	6	54.98	SDKPDMAEIEKFDKSKLKKTETQEKNPLPSKETIEQEKQAGES	Acetyl (N-term); Oxidation (M)		I4	P55095	Glucagon OS=Mus musculus GN=Gcg PE=1 SV=1	2	43.12	DFPEEVAIAEEL	Amidated (C-term)
I1	P12968	Islet amyloid polypeptide OS=Mus musculus GN=Iapp PE=2 SV=1	2	23.01	AAGDPNRESLDFLLV			I2	P12968	Islet amyloid polypeptide OS=Mus musculus GN=Iapp PE=2 SV=1	2	68.47	TPVRSGSNPQMD	Oxidation (M)		I3	P20065	Thymosin beta-4 OS=Mus musculus GN=Tmsb4x PE=1 SV=1	6	27.01	SDKPDMAEIEKFDKSKLKKTETQEKNPLPSKETIEQEKQAGES	Acetyl (N-term); Oxidation (M)		I4	P55095	Glucagon OS=Mus musculus GN=Gcg PE=1 SV=1	3	29.34	YSKYLDSRRAQD
I1	P12968	Islet amyloid polypeptide OS=Mus musculus GN=Iapp PE=2 SV=1	2	21.83	AAGDPNRESLDFLLV			I2	P12968	Islet amyloid polypeptide OS=Mus musculus GN=Iapp PE=2 SV=1	2	64.98	DPNRESLDFLLV			I3	P21460	Cystatin-C OS=Mus musculus GN=Cst3 PE=2 SV=2	4	57.02	ALDFAVSEYNKGSNDAYHSRAIQVVRA			I4	P55095	Glucagon OS=Mus musculus GN=Gcg PE=1 SV=1	2	72.19	HALQDTEENPR
I1	P12968	Islet amyloid polypeptide OS=Mus musculus GN=Iapp PE=2 SV=1	2	21.44	KCNTATCATQRLANF	2 Half Cystein (C)		I2	P12968	Islet amyloid polypeptide OS=Mus musculus GN=Iapp PE=2 SV=1	2	57.5	TPVRSGSNPQMD			I3	P21460	Cystatin-C OS=Mus musculus GN=Cst3 PE=2 SV=2	4	70.05	AVSEYNKGSNDAYHSRAIQVVRA			I4	P55095	Glucagon OS=Mus musculus GN=Gcg PE=1 SV=1	2	58.46	HALQDTEENPR
I1	P12968	Islet amyloid polypeptide OS=Mus musculus GN=Iapp PE=2 SV=1	2	72.11	GPVLPPTNVGSNTY	Amidated (C-term)		I2	P12968	Islet amyloid polypeptide OS=Mus musculus GN=Iapp PE=2 SV=1	2	53.8	TPVRSGSNPQMD	Oxidation (M)		I3	P21661	Neuroendocrine convertase 2 OS=Mus musculus GN=Pcsk2 PE=2 SV=1	2	31.95	GEEEARQVAAEHGFGV			I4	P55095	Glucagon OS=Mus musculus GN=Gcg PE=1 SV=1	2	45.81	HALQDTEENPR
I1	P12968	Islet amyloid polypeptide OS=Mus musculus GN=Iapp PE=2 SV=1	2	67.28	NAAGDPNRESLDFL			I2	P12968	Islet amyloid polypeptide OS=Mus musculus GN=Iapp PE=2 SV=1	2	49.48	NAAGDPNRESLD			I3	P21661	Neuroendocrine convertase 2 OS=Mus musculus GN=Pcsk2 PE=2 SV=1	2	59.67	IKMALQQEGFD	Oxidation (M)		I4	P55095	Glucagon OS=Mus musculus GN=Gcg PE=1 SV=1	3	27.65	HALQDTEENPR
I1	P12968	Islet amyloid polypeptide OS=Mus musculus GN=Iapp PE=2 SV=1	2	66.69	GPVLPPTNVGSNTY	Amidated (C-term)		I2	P12968	Islet amyloid polypeptide OS=Mus musculus GN=Iapp PE=2 SV=1	2	36.8	TPVRSGSNPQMD	Oxidation (M)		I3	P21661	Neuroendocrine convertase 2 OS=Mus musculus GN=Pcsk2 PE=2 SV=1	2	50.26	IKMALQQEGFD	Oxidation (M)		I4	P55095	Glucagon OS=Mus musculus GN=Gcg PE=1 SV=1	3	24.99	HALQDTEENPR
I1	P12968	Islet amyloid polypeptide OS=Mus musculus GN=Iapp PE=2 SV=1	2	65.89	GPVLPPTNVGSNTY	Amidated (C-term)		I2	P12968	Islet amyloid polypeptide OS=Mus musculus GN=Iapp PE=2 SV=1	2	34.71	AGDPNRESLDFL			I3	P21661	Neuroendocrine convertase 2 OS=Mus musculus GN=Pcsk2 PE=2 SV=1	2	38.77	IKMALQQEGFD	Oxidation (M)		I4	P55095	Glucagon OS=Mus musculus GN=Gcg PE=1 SV=1	2	22.92	AQDFVQWLMNT	Oxidation (M)
I1	P12968	Islet amyloid polypeptide OS=Mus musculus GN=Iapp PE=2 SV=1	2	65.11	GPVLPPTNVGSNTY	Amidated (C-term)		I2	P12968	Islet amyloid polypeptide OS=Mus musculus GN=Iapp PE=2 SV=1	2	31.46	GDPNRESLDFLL			I3	P21661	Neuroendocrine convertase 2 OS=Mus musculus GN=Pcsk2 PE=2 SV=1	3	21.66	QLERDPRIKM	Gln->pyro-Glu (N-term Q); Oxidation (M)		I4	P55095	Glucagon OS=Mus musculus GN=Gcg PE=1 SV=1	2	21.8	AQDFVQWLMNT	Oxidation (M)
I1	P12968	Islet amyloid polypeptide OS=Mus musculus GN=Iapp PE=2 SV=1	2	64.27	GPVLPPTNVGSNTY	Amidated (C-term)		I2	P12968	Islet amyloid polypeptide OS=Mus musculus GN=Iapp PE=2 SV=1	2	20.54	KCNTATCATQRL	2 Half Cystein (C)		I3	P21661	Neuroendocrine convertase 2 OS=Mus musculus GN=Pcsk2 PE=2 SV=1	2	40.72	SLQSILRKN			I4	P60041	Somatostatin OS=Mus musculus GN=Sst PE=2 SV=1	2	55.19	LPQAAEQDEMRLELQ	Oxidation (M)
I1	P12968	Islet amyloid polypeptide OS=Mus musculus GN=Iapp PE=2 SV=1	2	59.86	GPVLPPTNVGSNTY	Amidated (C-term)		I2	P12968	Islet amyloid polypeptide OS=Mus musculus GN=Iapp PE=2 SV=1	2	73.29	TPVRSGSNPQM	Oxidation (M)		I3	P21661	Neuroendocrine convertase 2 OS=Mus musculus GN=Pcsk2 PE=2 SV=1	2	37.34	ERPVFTNHF			I4	P60041	Somatostatin OS=Mus musculus GN=Sst PE=2 SV=1	2	66.93	SANSNPAMAPRE	Oxidation (M)
I1	P12968	Islet amyloid polypeptide OS=Mus musculus GN=Iapp PE=2 SV=1	2	58.81	GPVLPPTNVGSNTY	Amidated (C-term)		I2	P12968	Islet amyloid polypeptide OS=Mus musculus GN=Iapp PE=2 SV=1	2	69.55	TPVRSGSNPQM	Oxidation (M)		I3	P21661	Neuroendocrine convertase 2 OS=Mus musculus GN=Pcsk2 PE=2 SV=1	2	35.78	SLQSILRKN			I4	P60041	Somatostatin OS=Mus musculus GN=Sst PE=2 SV=1	2	66.32	SANSNPAMAPRE	Oxidation (M)
I1	P12968	Islet amyloid polypeptide OS=Mus musculus GN=Iapp PE=2 SV=1	2	55.44	GPVLPPTNVGSNTY	Amidated (C-term)		I2	P12968	Islet amyloid polypeptide OS=Mus musculus GN=Iapp PE=2 SV=1	2	63.49	TPVRSGSNPQM	Oxidation (M)		I3	P21661	Neuroendocrine convertase 2 OS=Mus musculus GN=Pcsk2 PE=2 SV=1	3	28.46	SLQSILRKN			I4	P60041	Somatostatin OS=Mus musculus GN=Sst PE=2 SV=1	2	65.99	SANSNPAMAPRE	Oxidation (M)
I1	P12968	Islet amyloid polypeptide OS=Mus musculus GN=Iapp PE=2 SV=1	2	55.14	GPVLPPTNVGSNTY	Amidated (C-term)		I2	P12968	Islet amyloid polypeptide OS=Mus musculus GN=Iapp PE=2 SV=1	2	60.87	TPVRSGSNPQM			I3	P21661	Neuroendocrine convertase 2 OS=Mus musculus GN=Pcsk2 PE=2 SV=1	2	33.37	SLQSILR			I4	P60041	Somatostatin OS=Mus musculus GN=Sst PE=2 SV=1	2	61.98	SANSNPAMAPRE
I1	P12968	Islet amyloid polypeptide OS=Mus musculus GN=Iapp PE=2 SV=1	2	51.69	GPVLPPTNVGSNTY	Amidated (C-term)		I2	P12968	Islet amyloid polypeptide OS=Mus musculus GN=Iapp PE=2 SV=1	2	58.8	TPVRSGSNPQM			I3	P21661	Neuroendocrine convertase 2 OS=Mus musculus GN=Pcsk2 PE=2 SV=1	2	29.16	SLQSILR			I4	P60041	Somatostatin OS=Mus musculus GN=Sst PE=2 SV=1	2	58.76	SANSNPAMAPRE	Oxidation (M)
I1	P12968	Islet amyloid polypeptide OS=Mus musculus GN=Iapp PE=2 SV=1	2	51.04	GPVLPPTNVGSNTY	Amidated (C-term)		I2	P12968	Islet amyloid polypeptide OS=Mus musculus GN=Iapp PE=2 SV=1	2	58.54	TPVRSGSNPQM			I3	P26339	Chromogranin-A OS=Mus musculus GN=Chga PE=1 SV=1	3	67.05	LEGEDDPDRSMKLSFRT	Oxidation (M)		I4	P60041	Somatostatin OS=Mus musculus GN=Sst PE=2 SV=1	3	24.87	APSDPRLRQFLQ
I1	P12968	Islet amyloid polypeptide OS=Mus musculus GN=Iapp PE=2 SV=1	2	48.97	AGDPNRESLDFLLV			I2	P12968	Islet amyloid polypeptide OS=Mus musculus GN=Iapp PE=2 SV=1	2	57.58	TPVRSGSNPQM			I3	P26339	Chromogranin-A OS=Mus musculus GN=Chga PE=1 SV=1	3	64.82	LEGEDDPDRSMKLSFRT	Oxidation (M)		I4	P60041	Somatostatin OS=Mus musculus GN=Sst PE=2 SV=1	2	22.48	SANSNPAMAPRE
I1	P12968	Islet amyloid polypeptide OS=Mus musculus GN=Iapp PE=2 SV=1	2	48.67	GPVLPPTNVGSNTY	Amidated (C-term)		I2	P12968	Islet amyloid polypeptide OS=Mus musculus GN=Iapp PE=2 SV=1	2	47.79	LPPTNVGSNTY	Amidated (C-term)		I3	P26339	Chromogranin-A OS=Mus musculus GN=Chga PE=1 SV=1	3	63.18	LEGEDDPDRSMKLSFRT	Oxidation (M)		I4	P60041	Somatostatin OS=Mus musculus GN=Sst PE=2 SV=1	2	45.08	SANSNPAMAPR	Oxidation (M)
I1	P12968	Islet amyloid polypeptide OS=Mus musculus GN=Iapp PE=2 SV=1	2	48.43	AGDPNRESLDFLLV			I2	P12968	Islet amyloid polypeptide OS=Mus musculus GN=Iapp PE=2 SV=1	2	46.1	LPPTNVGSNTY	Amidated (C-term)		I3	P26339	Chromogranin-A OS=Mus musculus GN=Chga PE=1 SV=1	4	54.7	LEGEDDPDRSMKLSFRT	Oxidation (M)		I4	P60041	Somatostatin OS=Mus musculus GN=Sst PE=2 SV=1	2	39.61	SANSNPAMAPR	Oxidation (M)
I1	P12968	Islet amyloid polypeptide OS=Mus musculus GN=Iapp PE=2 SV=1	2	45.47	KCNTATCATQRLAN	2 Half Cystein (C)		I2	P12968	Islet amyloid polypeptide OS=Mus musculus GN=Iapp PE=2 SV=1	2	46.05	LPPTNVGSNTY	Amidated (C-term)		I3	P26339	Chromogranin-A OS=Mus musculus GN=Chga PE=1 SV=1	4	50.69	LEGEDDPDRSMKLSFRT	Oxidation (M)		I4	P60041	Somatostatin OS=Mus musculus GN=Sst PE=2 SV=1	2	34.12	SANSNPAMAPR	Oxidation (M)
I1	P12968	Islet amyloid polypeptide OS=Mus musculus GN=Iapp PE=2 SV=1	2	43.87	AGDPNRESLDFLLV			I2	P12968	Islet amyloid polypeptide OS=Mus musculus GN=Iapp PE=2 SV=1	2	44.16	LPPTNVGSNTY	Amidated (C-term)		I3	P26339	Chromogranin-A OS=Mus musculus GN=Chga PE=1 SV=1	4	50.24	LEGEDDPDRSMKLSFRT	Oxidation (M)		I4	P63239	Neuroendocrine convertase 1 OS=Mus musculus GN=Pcsk1 PE=1 SV=1	4	52.27	LSDDDRVTWAEQQYEKERS
I1	P12968	Islet amyloid polypeptide OS=Mus musculus GN=Iapp PE=2 SV=1	2	42.84	GPVLPPTNVGSNTY	Amidated (C-term)		I2	P12968	Islet amyloid polypeptide OS=Mus musculus GN=Iapp PE=2 SV=1	2	41.02	TPVRSGSNPQM	Oxidation (M)		I3	P26339	Chromogranin-A OS=Mus musculus GN=Chga PE=1 SV=1	4	49.81	LEGEDDPDRSMKLSFRT	Oxidation (M)		I4	P63239	Neuroendocrine convertase 1 OS=Mus musculus GN=Pcsk1 PE=1 SV=1	3	38.25	LSDDDRVTWAEQQYEKERS
I1	P12968	Islet amyloid polypeptide OS=Mus musculus GN=Iapp PE=2 SV=1	2	41.75	AGDPNRESLDFLLV			I2	P12968	Islet amyloid polypeptide OS=Mus musculus GN=Iapp PE=2 SV=1	2	41	LPPTNVGSNTY	Amidated (C-term)		I3	P26339	Chromogranin-A OS=Mus musculus GN=Chga PE=1 SV=1	3	36.93	LEGEDDPDRSMKLSFRT	Oxidation (M)		I4	P63239	Neuroendocrine convertase 1 OS=Mus musculus GN=Pcsk1 PE=1 SV=1	2	36.12	GVEKMVNVVE	Oxidation (M)
I1	P12968	Islet amyloid polypeptide OS=Mus musculus GN=Iapp PE=2 SV=1	2	41.16	AGDPNRESLDFLLV			I2	P12968	Islet amyloid polypeptide OS=Mus musculus GN=Iapp PE=2 SV=1	2	40.23	LPPTNVGSNTY	Amidated (C-term)		I3	P26339	Chromogranin-A OS=Mus musculus GN=Chga PE=1 SV=1	2	36.48	LEGEDDPDRSMKLSFRT	Oxidation (M)		I4	Q03517	Secretogranin-2 OS=Mus musculus GN=Scg2 PE=1 SV=1	2	32.47	TNEIVEEQYTPQSLATLESVF
I1	P12968	Islet amyloid polypeptide OS=Mus musculus GN=Iapp PE=2 SV=1	2	40.69	AGDPNRESLDFLLV			I2	P12968	Islet amyloid polypeptide OS=Mus musculus GN=Iapp PE=2 SV=1	2	39.97	LPPTNVGSNTY	Amidated (C-term)		I3	P26339	Chromogranin-A OS=Mus musculus GN=Chga PE=1 SV=1	2	33.8	LEGEDDPDRSMKLSFRT	Oxidation (M)		I4	Q03517	Secretogranin-2 OS=Mus musculus GN=Scg2 PE=1 SV=1	2	45.6	SKDQLSEDASKVITYL
I1	P12968	Islet amyloid polypeptide OS=Mus musculus GN=Iapp PE=2 SV=1	2	40.66	KCNTATCATQRLAN	2 Half Cystein (C)		I2	P12968	Islet amyloid polypeptide OS=Mus musculus GN=Iapp PE=2 SV=1	2	35.3	LPPTNVGSNTY	Amidated (C-term)		I3	P26339	Chromogranin-A OS=Mus musculus GN=Chga PE=1 SV=1	3	28	LEGEDDPDRSMKLSFRT	Oxidation (M)		I4	Q03517	Secretogranin-2 OS=Mus musculus GN=Scg2 PE=1 SV=1	3	47.29	YLNQEQAEQGREHLA
I1	P12968	Islet amyloid polypeptide OS=Mus musculus GN=Iapp PE=2 SV=1	2	39.7	AAGDPNRESLDFLL			I2	P12968	Islet amyloid polypeptide OS=Mus musculus GN=Iapp PE=2 SV=1	2	34.25	PNRESLDFLLV			I3	P26339	Chromogranin-A OS=Mus musculus GN=Chga PE=1 SV=1	3	21.44	LEGEDDPDRSMKLSFRT	Oxidation (M)		I4	Q03517	Secretogranin-2 OS=Mus musculus GN=Scg2 PE=1 SV=1	3	29.72	IPVGSLKNEDTPNRQ
I1	P12968	Islet amyloid polypeptide OS=Mus musculus GN=Iapp PE=2 SV=1	2	36.37	AGDPNRESLDFLLV			I2	P12968	Islet amyloid polypeptide OS=Mus musculus GN=Iapp PE=2 SV=1	2	30.72	LPPTNVGSNTY	Amidated (C-term)		I3	P26339	Chromogranin-A OS=Mus musculus GN=Chga PE=1 SV=1	3	52.13	EGEDDPDRSMKLSFRT	Oxidation (M)		I4	Q03517	Secretogranin-2 OS=Mus musculus GN=Scg2 PE=1 SV=1	2	24.92	QELGKLTGPSNQ
I1	P12968	Islet amyloid polypeptide OS=Mus musculus GN=Iapp PE=2 SV=1	2	35.05	GPVLPPTNVGSNTY	Amidated (C-term)		I2	P12968	Islet amyloid polypeptide OS=Mus musculus GN=Iapp PE=2 SV=1	2	30.44	TPVRSGSNPQM	Oxidation (M)		I3	P26339	Chromogranin-A OS=Mus musculus GN=Chga PE=1 SV=1	3	51.06	EGEDDPDRSMKLSFRT	Oxidation (M)		I4	Q06890	Clusterin OS=Mus musculus GN=Clu PE=1 SV=1	3	25.77	PHFLYPKSRLV
I1	P12968	Islet amyloid polypeptide OS=Mus musculus GN=Iapp PE=2 SV=1	2	34.13	AGDPNRESLDFLLV			I2	P12968	Islet amyloid polypeptide OS=Mus musculus GN=Iapp PE=2 SV=1	2	29.18	LPPTNVGSNTY	Amidated (C-term)		I3	P26339	Chromogranin-A OS=Mus musculus GN=Chga PE=1 SV=1	3	41.83	EGEDDPDRSMKLSFRT	Oxidation (M)		I4	Q06890	Clusterin OS=Mus musculus GN=Clu PE=1 SV=1	2	22.81	PHFLYPK
I1	P12968	Islet amyloid polypeptide OS=Mus musculus GN=Iapp PE=2 SV=1	2	33.32	CNTATCATQRLANF	2 Half Cystein (C)		I2	P12968	Islet amyloid polypeptide OS=Mus musculus GN=Iapp PE=2 SV=1	2	27.53	NAAGDPNRESL			I3	P26339	Chromogranin-A OS=Mus musculus GN=Chga PE=1 SV=1	4	40.22	EGEDDPDRSMKLSFRT	Oxidation (M)		I4	Q6NZL0	Protein SOGA3 OS=Mus musculus GN=Soga3 PE=2 SV=2	2	34.55	IILLILIL
I1	P12968	Islet amyloid polypeptide OS=Mus musculus GN=Iapp PE=2 SV=1	2	32.81	KCNTATCATQRLAN	2 Half Cystein (C)		I2	P12968	Islet amyloid polypeptide OS=Mus musculus GN=Iapp PE=2 SV=1	2	26.11	LPPTNVGSNTY	Amidated (C-term)		I3	P26339	Chromogranin-A OS=Mus musculus GN=Chga PE=1 SV=1	3	36.46	EGEDDPDRSMKLSFRT			I4	Q6URW6	Myosin-14 OS=Mus musculus GN=Myh14 PE=1 SV=1	2	29.86	QACEKMIQALELDPNLYRVGQSKI	Acetyl (N-term); Oxidation (M); Amidated (C-term); Half Cystein (C)
I1	P12968	Islet amyloid polypeptide OS=Mus musculus GN=Iapp PE=2 SV=1	2	30.71	GPVLPPTNVGSNTY	Amidated (C-term)		I2	P12968	Islet amyloid polypeptide OS=Mus musculus GN=Iapp PE=2 SV=1	2	24.27	LPPTNVGSNTY	Amidated (C-term)		I3	P26339	Chromogranin-A OS=Mus musculus GN=Chga PE=1 SV=1	4	34.19	EGEDDPDRSMKLSFRT	Oxidation (M)		I4	Q6URW6	Myosin-14 OS=Mus musculus GN=Myh14 PE=1 SV=1	2	21.12	QACEKMIQALELDPNLYRVGQSKI	Acetyl (N-term); Oxidation (M); Amidated (C-term); Half Cystein (C)
I1	P12968	Islet amyloid polypeptide OS=Mus musculus GN=Iapp PE=2 SV=1	3	29.21	KCNTATCATQRLAN	2 Half Cystein (C)		I2	P12968	Islet amyloid polypeptide OS=Mus musculus GN=Iapp PE=2 SV=1	2	24.02	LPPTNVGSNTY	Amidated (C-term)		I3	P26339	Chromogranin-A OS=Mus musculus GN=Chga PE=1 SV=1	4	27.1	EGEDDPDRSMKLSFRT	Oxidation (M)		I4	Q91YW3	DnaJ homolog subfamily C member 3 OS=Mus musculus GN=Dnajc3 PE=1 SV=1	2	40.55	FIDIAAAKEVLSDPEM	Oxidation (M)
I1	P12968	Islet amyloid polypeptide OS=Mus musculus GN=Iapp PE=2 SV=1	3	27.75	KCNTATCATQRLAN	2 Half Cystein (C)		I2	P12968	Islet amyloid polypeptide OS=Mus musculus GN=Iapp PE=2 SV=1	2	23.53	GDPNRESLDFL			I3	P26339	Chromogranin-A OS=Mus musculus GN=Chga PE=1 SV=1	2	80.15	LEGEDDPDRSMKLSF	Oxidation (M)		I4	Q91YW3	DnaJ homolog subfamily C member 3 OS=Mus musculus GN=Dnajc3 PE=1 SV=1	2	24.38	FIDIAAAKEVLSDPEM	Oxidation (M)
I1	P12968	Islet amyloid polypeptide OS=Mus musculus GN=Iapp PE=2 SV=1	3	25.04	KCNTATCATQRLAN	2 Half Cystein (C)		I2	P12968	Islet amyloid polypeptide OS=Mus musculus GN=Iapp PE=2 SV=1	2	62.25	NRESLDFLLV			I3	P26339	Chromogranin-A OS=Mus musculus GN=Chga PE=1 SV=1	2	76.46	LEGEDDPDRSMKLSF	Oxidation (M)		I4	Q924A4	Urocortin-3 OS=Mus musculus GN=Ucn3 PE=2 SV=1	2	49.73	NKLEDVPLLS
I1	P12968	Islet amyloid polypeptide OS=Mus musculus GN=Iapp PE=2 SV=1	2	20.46	GPVLPPTNVGSNTY	Amidated (C-term)		I2	P12968	Islet amyloid polypeptide OS=Mus musculus GN=Iapp PE=2 SV=1	2	48.71	NRESLDFLLV			I3	P26339	Chromogranin-A OS=Mus musculus GN=Chga PE=1 SV=1	3	37.61	GEDDPDRSMKLSFRT	Oxidation (M)		I4	Q924A4	Urocortin-3 OS=Mus musculus GN=Ucn3 PE=2 SV=1	2	29.34	NKLEDVPLLS
I1	P12968	Islet amyloid polypeptide OS=Mus musculus GN=Iapp PE=2 SV=1	2	57.62	NAAGDPNRESLDF			I2	P12968	Islet amyloid polypeptide OS=Mus musculus GN=Iapp PE=2 SV=1	2	30.91	PNRESLDFLL			I3	P26339	Chromogranin-A OS=Mus musculus GN=Chga PE=1 SV=1	3	26.13	GEDDPDRSMKLSFRT	Oxidation (M)		I4	Q9EPS2	Peptide YY OS=Mus musculus GN=Pyy PE=2 SV=2	2	24.9	FTDDSDSENLPFRPEGLDQ
I1	P12968	Islet amyloid polypeptide OS=Mus musculus GN=Iapp PE=2 SV=1	2	54.32	AGDPNRESLDFLL			I2	P12968	Islet amyloid polypeptide OS=Mus musculus GN=Iapp PE=2 SV=1	2	28.07	NRESLDFLLV			I3	P26339	Chromogranin-A OS=Mus musculus GN=Chga PE=1 SV=1	3	32.98	WSRMDQLAKELTAE	Oxidation (M)		I4	Q9EPS2	Peptide YY OS=Mus musculus GN=Pyy PE=2 SV=2	2	50.25	LFTDDSDSENLPFRPE	Amidated (C-term)
I1	P12968	Islet amyloid polypeptide OS=Mus musculus GN=Iapp PE=2 SV=1	2	47.98	GDPNRESLDFLLV			I2	P12968	Islet amyloid polypeptide OS=Mus musculus GN=Iapp PE=2 SV=1	2	27.88	DPNRESLDFL			I3	P26339	Chromogranin-A OS=Mus musculus GN=Chga PE=1 SV=1	3	27.73	WSRMDQLAKELTAE	Oxidation (M)		I4	Q9EPS2	Peptide YY OS=Mus musculus GN=Pyy PE=2 SV=2	2	38.48	DVPAALFSKLL
I1	P12968	Islet amyloid polypeptide OS=Mus musculus GN=Iapp PE=2 SV=1	2	45.29	GDPNRESLDFLLV			I2	P12968	Islet amyloid polypeptide OS=Mus musculus GN=Iapp PE=2 SV=1	2	22.79	VRSGSNPQMD	Oxidation (M)		I3	P26339	Chromogranin-A OS=Mus musculus GN=Chga PE=1 SV=1	3	23.28	WSRMDQLAKELTAE	Oxidation (M)		I4	Q9EPS2	Peptide YY OS=Mus musculus GN=Pyy PE=2 SV=2	2	44.61	DVPAALFSKL
I1	P12968	Islet amyloid polypeptide OS=Mus musculus GN=Iapp PE=2 SV=1	2	43.89	GDPNRESLDFLLV			I2	P12968	Islet amyloid polypeptide OS=Mus musculus GN=Iapp PE=2 SV=1	2	22.54	NRESLDFLLV			I3	P26339	Chromogranin-A OS=Mus musculus GN=Chga PE=1 SV=1	2	84.43	SRMDQLAKELTAE	Oxidation (M)		I4	Q9EPS2	Peptide YY OS=Mus musculus GN=Pyy PE=2 SV=2	2	42.49	VPAALFSKLL
I1	P12968	Islet amyloid polypeptide OS=Mus musculus GN=Iapp PE=2 SV=1	2	43.67	GDPNRESLDFLLV			I2	P12968	Islet amyloid polypeptide OS=Mus musculus GN=Iapp PE=2 SV=1	2	22.53	LVRSSNNLGP			I3	P26339	Chromogranin-A OS=Mus musculus GN=Chga PE=1 SV=1	2	77.32	SRMDQLAKELTAE	Oxidation (M)		I4	Q9EPS2	Peptide YY OS=Mus musculus GN=Pyy PE=2 SV=2	2	29.93	VPAALFSKLL
I1	P12968	Islet amyloid polypeptide OS=Mus musculus GN=Iapp PE=2 SV=1	2	42.09	KCNTATCATQRLA	2 Half Cystein (C)		I2	P12968	Islet amyloid polypeptide OS=Mus musculus GN=Iapp PE=2 SV=1	2	30.09	VRSGSNPQM	Oxidation (M)		I3	P26339	Chromogranin-A OS=Mus musculus GN=Chga PE=1 SV=1	2	63.28	SRMDQLAKELTAE	Oxidation (M)		I4	Q9QXV0	ProSAAS OS=Mus musculus GN=Pcsk1n PE=1 SV=2	2	89.47	SVDQDLGPEVPPENVLGALLRV
I1	P12968	Islet amyloid polypeptide OS=Mus musculus GN=Iapp PE=2 SV=1	2	40.54	GDPNRESLDFLLV			I2	P12968	Islet amyloid polypeptide OS=Mus musculus GN=Iapp PE=2 SV=1	2	23.81	RESLDFLLV			I3	P26339	Chromogranin-A OS=Mus musculus GN=Chga PE=1 SV=1	2	51.12	SRMDQLAKELTAE	Oxidation (M)		I4	Q9QXV0	ProSAAS OS=Mus musculus GN=Pcsk1n PE=1 SV=2	2	71.03	SLSAASAPLVETSTPLRL
I1	P12968	Islet amyloid polypeptide OS=Mus musculus GN=Iapp PE=2 SV=1	2	39.08	GDPNRESLDFLLV			I2	P12968	Islet amyloid polypeptide OS=Mus musculus GN=Iapp PE=2 SV=1	2	22.58	VRSGSNPQM	Oxidation (M)		I3	P26339	Chromogranin-A OS=Mus musculus GN=Chga PE=1 SV=1	3	43.24	SRMDQLAKELTAE	Oxidation (M)		I4	Q9QXV0	ProSAAS OS=Mus musculus GN=Pcsk1n PE=1 SV=2	2	49.71	SLSAASAPLVETSTPLRL
I1	P12968	Islet amyloid polypeptide OS=Mus musculus GN=Iapp PE=2 SV=1	2	37.94	GDPNRESLDFLLV			I2	P12968	Islet amyloid polypeptide OS=Mus musculus GN=Iapp PE=2 SV=1	2	20.64	VRSGSNPQM			I3	P26339	Chromogranin-A OS=Mus musculus GN=Chga PE=1 SV=1	2	35.27	SRMDQLAKELTAE	Oxidation (M)		I4	Q9QXV0	ProSAAS OS=Mus musculus GN=Pcsk1n PE=1 SV=2	2	26.8	VPPENVLGALL
I1	P12968	Islet amyloid polypeptide OS=Mus musculus GN=Iapp PE=2 SV=1	2	37.75	GDPNRESLDFLLV			I2	P12968	Islet amyloid polypeptide OS=Mus musculus GN=Iapp PE=2 SV=1	2	20.58	RESLDFLLV			I3	P26339	Chromogranin-A OS=Mus musculus GN=Chga PE=1 SV=1	2	62.42	SRMDQLAKELTA	Oxidation (M)		I4	Q9QYI6	DnaJ homolog subfamily B member 9 OS=Mus musculus GN=Dnajb9 PE=2 SV=2	2	25.64	HFENHFHT
I1	P12968	Islet amyloid polypeptide OS=Mus musculus GN=Iapp PE=2 SV=1	2	37.52	KCNTATCATQRLA	2 Half Cystein (C)		I2	P12968	Islet amyloid polypeptide OS=Mus musculus GN=Iapp PE=2 SV=1	2	20.32	RESLDFLLV			I3	P26339	Chromogranin-A OS=Mus musculus GN=Chga PE=1 SV=1	2	58.16	SRMDQLAKELTA	Oxidation (M)
I1	P12968	Islet amyloid polypeptide OS=Mus musculus GN=Iapp PE=2 SV=1	2	35.29	CNTATCATQRLAN	2 Half Cystein (C)		I2	P16014	Secretogranin-1 OS=Mus musculus GN=Chgb PE=1 SV=2	4	101.85	SGKEVKGEEKGENQNSKFEVRLL			I3	P26339	Chromogranin-A OS=Mus musculus GN=Chga PE=1 SV=1	2	48.97	RMDQLAKELTAE	Oxidation (M)
I1	P12968	Islet amyloid polypeptide OS=Mus musculus GN=Iapp PE=2 SV=1	2	26.64	AGDPNRESLDFLL			I2	P16014	Secretogranin-1 OS=Mus musculus GN=Chgb PE=1 SV=2	5	97.98	SGKEVKGEEKGENQNSKFEVRLL			I3	P26339	Chromogranin-A OS=Mus musculus GN=Chga PE=1 SV=1	3	38.85	RMDQLAKELTAE	Oxidation (M)
I1	P12968	Islet amyloid polypeptide OS=Mus musculus GN=Iapp PE=2 SV=1	2	23.55	AGDPNRESLDFLL			I2	P16014	Secretogranin-1 OS=Mus musculus GN=Chgb PE=1 SV=2	4	64.74	SGKEVKGEEKGENQNSKFEVRLL			I3	P26339	Chromogranin-A OS=Mus musculus GN=Chga PE=1 SV=1	3	36.85	SRMDQLAKELTA	Oxidation (M)
I1	P12968	Islet amyloid polypeptide OS=Mus musculus GN=Iapp PE=2 SV=1	2	22.73	NAAGDPNRESLDF			I2	P16014	Secretogranin-1 OS=Mus musculus GN=Chgb PE=1 SV=2	5	60.91	SGKEVKGEEKGENQNSKFEVRLL			I3	P26339	Chromogranin-A OS=Mus musculus GN=Chga PE=1 SV=1	3	33.57	SRMDQLAKELTA	Oxidation (M)
I1	P12968	Islet amyloid polypeptide OS=Mus musculus GN=Iapp PE=2 SV=1	2	69.96	TPVRSGSNPQMD	Oxidation (M)		I2	P16014	Secretogranin-1 OS=Mus musculus GN=Chgb PE=1 SV=2	5	60.24	SGKEVKGEEKGENQNSKFEVRLL			I3	P26339	Chromogranin-A OS=Mus musculus GN=Chga PE=1 SV=1	2	28.31	WSRMDQLAKELT	Oxidation (M)
I1	P12968	Islet amyloid polypeptide OS=Mus musculus GN=Iapp PE=2 SV=1	2	53.97	NAAGDPNRESLD			I2	P16014	Secretogranin-1 OS=Mus musculus GN=Chgb PE=1 SV=2	4	49.12	SGKEVKGEEKGENQNSKFEVRLL			I3	P26339	Chromogranin-A OS=Mus musculus GN=Chga PE=1 SV=1	3	28.23	RMDQLAKELTAE	Oxidation (M)
I1	P12968	Islet amyloid polypeptide OS=Mus musculus GN=Iapp PE=2 SV=1	2	49.89	DPNRESLDFLLV			I2	P16014	Secretogranin-1 OS=Mus musculus GN=Chgb PE=1 SV=2	5	39.64	SGKEVKGEEKGENQNSKFEVRLL			I3	P26339	Chromogranin-A OS=Mus musculus GN=Chga PE=1 SV=1	2	27.48	SRMDQLAKELTA	Oxidation (M)
I1	P12968	Islet amyloid polypeptide OS=Mus musculus GN=Iapp PE=2 SV=1	2	43.91	TPVRSGSNPQMD	Oxidation (M)		I2	P16014	Secretogranin-1 OS=Mus musculus GN=Chgb PE=1 SV=2	3	34.54	SGKEVKGEEKGENQNSKFEVRLL			I3	P26339	Chromogranin-A OS=Mus musculus GN=Chga PE=1 SV=1	2	25.77	WSRMDQLAKELT	Oxidation (M)
I1	P12968	Islet amyloid polypeptide OS=Mus musculus GN=Iapp PE=2 SV=1	2	37.1	GDPNRESLDFLL			I2	P16014	Secretogranin-1 OS=Mus musculus GN=Chgb PE=1 SV=2	3	32.18	SGKEVKGEEKGENQNSKFEVRLL			I3	P26339	Chromogranin-A OS=Mus musculus GN=Chga PE=1 SV=1	3	21.88	WSRMDQLAKELT	Oxidation (M)
I1	P12968	Islet amyloid polypeptide OS=Mus musculus GN=Iapp PE=2 SV=1	2	32.24	GDPNRESLDFLL			I2	P16014	Secretogranin-1 OS=Mus musculus GN=Chgb PE=1 SV=2	5	30.55	SGKEVKGEEKGENQNSKFEVRLL			I3	P26339	Chromogranin-A OS=Mus musculus GN=Chga PE=1 SV=1	3	21.19	DPDRSMKLSFRT	Oxidation (M)
I1	P12968	Islet amyloid polypeptide OS=Mus musculus GN=Iapp PE=2 SV=1	2	30.89	NAAGDPNRESLD			I2	P16014	Secretogranin-1 OS=Mus musculus GN=Chgb PE=1 SV=2	5	28.99	SGKEVKGEEKGENQNSKFEVRLL			I3	P26339	Chromogranin-A OS=Mus musculus GN=Chga PE=1 SV=1	2	75.96	MDQLAKELTAE	Oxidation (M)
I1	P12968	Islet amyloid polypeptide OS=Mus musculus GN=Iapp PE=2 SV=1	2	75.44	TPVRSGSNPQM	Oxidation (M)		I2	P16014	Secretogranin-1 OS=Mus musculus GN=Chgb PE=1 SV=2	5	20.96	GLQYRGRGSEEDRAPRPR			I3	P26339	Chromogranin-A OS=Mus musculus GN=Chga PE=1 SV=1	2	68.11	AYGFRDPGPQL
I1	P12968	Islet amyloid polypeptide OS=Mus musculus GN=Iapp PE=2 SV=1	2	69.27	TPVRSGSNPQM	Oxidation (M)		I2	P16014	Secretogranin-1 OS=Mus musculus GN=Chgb PE=1 SV=2	2	66.81	LLDEGHYPVRESPIDTA			I3	P26339	Chromogranin-A OS=Mus musculus GN=Chga PE=1 SV=1	2	49.65	AYGFRDPGPQL
I1	P12968	Islet amyloid polypeptide OS=Mus musculus GN=Iapp PE=2 SV=1	2	55.12	PNRESLDFLLV			I2	P16014	Secretogranin-1 OS=Mus musculus GN=Chgb PE=1 SV=2	2	63.14	LLDEGHYPVRESPIDTA			I3	P26339	Chromogranin-A OS=Mus musculus GN=Chga PE=1 SV=1	3	42.84	SRMDQLAKELT	Oxidation (M)
I1	P12968	Islet amyloid polypeptide OS=Mus musculus GN=Iapp PE=2 SV=1	2	44.95	PNRESLDFLLV			I2	P16014	Secretogranin-1 OS=Mus musculus GN=Chgb PE=1 SV=2	3	53.86	LLDEGHYPVRESPIDTA			I3	P26339	Chromogranin-A OS=Mus musculus GN=Chga PE=1 SV=1	2	37.34	SRMDQLAKELT	Oxidation (M)
I1	P12968	Islet amyloid polypeptide OS=Mus musculus GN=Iapp PE=2 SV=1	2	43.66	TPVRSGSNPQM	Oxidation (M)		I2	P16014	Secretogranin-1 OS=Mus musculus GN=Chgb PE=1 SV=2	3	44.44	LLDEGHYPVRESPIDTA			I3	P26339	Chromogranin-A OS=Mus musculus GN=Chga PE=1 SV=1	2	34.91	SRMDQLAKELT	Oxidation (M)
I1	P12968	Islet amyloid polypeptide OS=Mus musculus GN=Iapp PE=2 SV=1	2	43.46	LPPTNVGSNTY	Amidated (C-term)		I2	P16014	Secretogranin-1 OS=Mus musculus GN=Chgb PE=1 SV=2	3	25.87	LLDEGHYPVRESPIDT			I3	P26339	Chromogranin-A OS=Mus musculus GN=Chga PE=1 SV=1	2	31.66	WSRMDQLAKEL	Oxidation (M)
I1	P12968	Islet amyloid polypeptide OS=Mus musculus GN=Iapp PE=2 SV=1	2	42.2	LPPTNVGSNTY	Amidated (C-term)		I2	P16014	Secretogranin-1 OS=Mus musculus GN=Chgb PE=1 SV=2	3	25	LDEGHYPVRESPIDTA			I3	P26339	Chromogranin-A OS=Mus musculus GN=Chga PE=1 SV=1	2	25.47	WSRMDQLAKEL	Oxidation (M)
I1	P12968	Islet amyloid polypeptide OS=Mus musculus GN=Iapp PE=2 SV=1	2	41.31	LPPTNVGSNTY	Amidated (C-term)		I2	P16014	Secretogranin-1 OS=Mus musculus GN=Chgb PE=1 SV=2	2	23.29	LLDEGHYPVRESPIDT			I3	P26339	Chromogranin-A OS=Mus musculus GN=Chga PE=1 SV=1	2	21.2	LEGEDDPDRSM	Oxidation (M)
I1	P12968	Islet amyloid polypeptide OS=Mus musculus GN=Iapp PE=2 SV=1	2	38.99	TPVRSGSNPQM			I2	P16014	Secretogranin-1 OS=Mus musculus GN=Chgb PE=1 SV=2	2	58.77	QYDGVAELDQLLHY			I3	P26339	Chromogranin-A OS=Mus musculus GN=Chga PE=1 SV=1	2	60.69	YGFRDPGPQL
I1	P12968	Islet amyloid polypeptide OS=Mus musculus GN=Iapp PE=2 SV=1	2	34.56	LPPTNVGSNTY	Amidated (C-term)		I2	P16014	Secretogranin-1 OS=Mus musculus GN=Chgb PE=1 SV=2	2	62.34	GVAELDQLLHY			I3	P26339	Chromogranin-A OS=Mus musculus GN=Chga PE=1 SV=1	2	50.3	YGFRDPGPQL
I1	P12968	Islet amyloid polypeptide OS=Mus musculus GN=Iapp PE=2 SV=1	2	33.61	PNRESLDFLLV			I2	P16014	Secretogranin-1 OS=Mus musculus GN=Chgb PE=1 SV=2	2	57.65	SFARAPQLDL			I3	P26339	Chromogranin-A OS=Mus musculus GN=Chga PE=1 SV=1	2	30.11	WSRMDQLAKE	Oxidation (M)
I1	P12968	Islet amyloid polypeptide OS=Mus musculus GN=Iapp PE=2 SV=1	2	27.56	LPPTNVGSNTY	Amidated (C-term)		I2	P16014	Secretogranin-1 OS=Mus musculus GN=Chgb PE=1 SV=2	2	50.14	SFARAPQLDL			I3	P26339	Chromogranin-A OS=Mus musculus GN=Chga PE=1 SV=1	2	27.93	AYGFRDPGPQ
I1	P12968	Islet amyloid polypeptide OS=Mus musculus GN=Iapp PE=2 SV=1	2	24.32	PNRESLDFLLV			I2	P16014	Secretogranin-1 OS=Mus musculus GN=Chgb PE=1 SV=2	2	24.73	PVRESPIDTA			I3	P26339	Chromogranin-A OS=Mus musculus GN=Chga PE=1 SV=1	2	25.12	YGFRDPGPQL
I1	P12968	Islet amyloid polypeptide OS=Mus musculus GN=Iapp PE=2 SV=1	2	23.85	GDPNRESLDFL			I2	P16014	Secretogranin-1 OS=Mus musculus GN=Chgb PE=1 SV=2	2	25.58	LLDEGHYPV			I3	P26339	Chromogranin-A OS=Mus musculus GN=Chga PE=1 SV=1	3	24.63	WSRMDQLAKE	Oxidation (M)
I1	P12968	Islet amyloid polypeptide OS=Mus musculus GN=Iapp PE=2 SV=1	2	20.81	TPVRSGSNPQM			I2	P16014	Secretogranin-1 OS=Mus musculus GN=Chgb PE=1 SV=2	2	23.68	SFARAPQLD			I3	P26339	Chromogranin-A OS=Mus musculus GN=Chga PE=1 SV=1	2	21.95	MDQLAKELTA	Oxidation (M)
I1	P12968	Islet amyloid polypeptide OS=Mus musculus GN=Iapp PE=2 SV=1	2	48.6	PNRESLDFLL			I2	P20065	Thymosin beta-4 OS=Mus musculus GN=Tmsb4x PE=1 SV=1	6	71.11	SDKPDMAEIEKFDKSKLKKTETQEKNPLPSKETIEQEKQAGES	Acetyl (N-term); Oxidation (M)		I3	P26339	Chromogranin-A OS=Mus musculus GN=Chga PE=1 SV=1	2	44.52	GFRDPGPQL
I1	P12968	Islet amyloid polypeptide OS=Mus musculus GN=Iapp PE=2 SV=1	2	45.42	NRESLDFLLV			I2	P20065	Thymosin beta-4 OS=Mus musculus GN=Tmsb4x PE=1 SV=1	5	69.26	SDKPDMAEIEKFDKSKLKKTETQEKNPLPSKETIEQEKQAGES	Acetyl (N-term); Oxidation (M)		I3	P26339	Chromogranin-A OS=Mus musculus GN=Chga PE=1 SV=1	2	32.32	FRDPGPQL
I1	P12968	Islet amyloid polypeptide OS=Mus musculus GN=Iapp PE=2 SV=1	2	39.45	NRESLDFLLV			I2	P20065	Thymosin beta-4 OS=Mus musculus GN=Tmsb4x PE=1 SV=1	6	67.8	SDKPDMAEIEKFDKSKLKKTETQEKNPLPSKETIEQEKQAGES	Acetyl (N-term); Oxidation (M)		I3	P26339	Chromogranin-A OS=Mus musculus GN=Chga PE=1 SV=1	2	29.93	WSRMDQLA	Oxidation (M)
I1	P12968	Islet amyloid polypeptide OS=Mus musculus GN=Iapp PE=2 SV=1	2	30.15	NRESLDFLLV			I2	P20065	Thymosin beta-4 OS=Mus musculus GN=Tmsb4x PE=1 SV=1	5	59.79	SDKPDMAEIEKFDKSKLKKTETQEKNPLPSKETIEQEKQAGES	Acetyl (N-term); Oxidation (M)		I3	P26339	Chromogranin-A OS=Mus musculus GN=Chga PE=1 SV=1	2	25	WSRMDQLA	Oxidation (M)
I1	P12968	Islet amyloid polypeptide OS=Mus musculus GN=Iapp PE=2 SV=1	2	22.46	DPNRESLDFL			I2	P20065	Thymosin beta-4 OS=Mus musculus GN=Tmsb4x PE=1 SV=1	5	59.75	SDKPDMAEIEKFDKSKLKKTETQEKNPLPSKETIEQEKQAGES	Acetyl (N-term); Oxidation (M)		I3	P26339	Chromogranin-A OS=Mus musculus GN=Chga PE=1 SV=1	2	23.45	FRDPGPQL
I1	P12968	Islet amyloid polypeptide OS=Mus musculus GN=Iapp PE=2 SV=1	2	22.3	VRSGSNPQMD	Oxidation (M)		I2	P20065	Thymosin beta-4 OS=Mus musculus GN=Tmsb4x PE=1 SV=1	6	56.06	SDKPDMAEIEKFDKSKLKKTETQEKNPLPSKETIEQEKQAGES	Acetyl (N-term); Oxidation (M)		I3	P47867	Secretogranin-3 OS=Mus musculus GN=Scg3 PE=1 SV=1	3	54.65	ELSAERPLNEQIAEAEADKI
I1	P12968	Islet amyloid polypeptide OS=Mus musculus GN=Iapp PE=2 SV=1	2	38.61	NRESLDFLL			I2	P20065	Thymosin beta-4 OS=Mus musculus GN=Tmsb4x PE=1 SV=1	6	32.84	SDKPDMAEIEKFDKSKLKKTETQEKNPLPSKETIEQEKQAGES	Acetyl (N-term)		I3	P47867	Secretogranin-3 OS=Mus musculus GN=Scg3 PE=1 SV=1	3	53.47	ELSAERPLNEQIAEAEADKI
I1	P12968	Islet amyloid polypeptide OS=Mus musculus GN=Iapp PE=2 SV=1	2	27.4	RESLDFLLV			I2	P20065	Thymosin beta-4 OS=Mus musculus GN=Tmsb4x PE=1 SV=1	6	27.34	SDKPDMAEIEKFDKSKLKKTETQEKNPLPSKETIEQEKQAGES	Acetyl (N-term); Oxidation (M)		I3	P47867	Secretogranin-3 OS=Mus musculus GN=Scg3 PE=1 SV=1	2	41.82	ELSAERPLNEQIAEAEADKI
I1	P12968	Islet amyloid polypeptide OS=Mus musculus GN=Iapp PE=2 SV=1	2	23.16	RESLDFLLV			I2	P20065	Thymosin beta-4 OS=Mus musculus GN=Tmsb4x PE=1 SV=1	7	27.14	SDKPDMAEIEKFDKSKLKKTETQEKNPLPSKETIEQEKQAGES	Acetyl (N-term); Oxidation (M)		I3	P47867	Secretogranin-3 OS=Mus musculus GN=Scg3 PE=1 SV=1	2	31.77	ELSAERPLNEQIAEAEADKI
I1	P12968	Islet amyloid polypeptide OS=Mus musculus GN=Iapp PE=2 SV=1	2	21.61	NRESLDFL			I2	P21460	Cystatin-C OS=Mus musculus GN=Cst3 PE=2 SV=2	5	94.74	ALDFAVSEYNKGSNDAYHSRAIQVVRA			I3	P47867	Secretogranin-3 OS=Mus musculus GN=Scg3 PE=1 SV=1	4	41.43	LRAITEKETVEKERQSI
I1	P14148	60S ribosomal protein L7 OS=Mus musculus GN=Rpl7 PE=2 SV=2	3	22.95	MEAVPEKKKKVATVPGTLK	Acetyl (N-term); Oxidation (M)		I2	P21460	Cystatin-C OS=Mus musculus GN=Cst3 PE=2 SV=2	4	54.76	ALDFAVSEYNKGSNDAYHSRAIQVVRA			I3	P47867	Secretogranin-3 OS=Mus musculus GN=Scg3 PE=1 SV=1	2	23.49	ELSAERPLNEQIAEAE
I1	P16014	Secretogranin-1 OS=Mus musculus GN=Chgb PE=1 SV=2	6	25.34	NHPDSELESTANRHGEETEEERSYEGANGRQH			I2	P21460	Cystatin-C OS=Mus musculus GN=Cst3 PE=2 SV=2	3	66.65	ALDFAVSEYNKGSNDAYHS			I3	P47867	Secretogranin-3 OS=Mus musculus GN=Scg3 PE=1 SV=1	3	99.94	FPKPEGSQDKSLHN
I1	P16014	Secretogranin-1 OS=Mus musculus GN=Chgb PE=1 SV=2	4	124.04	SGKEVKGEEKGENQNSKFEVRLL			I2	P21661	Neuroendocrine convertase 2 OS=Mus musculus GN=Pcsk2 PE=2 SV=1	4	23.95	LVELHKDGEEEARQVAAEHGFGV			I3	P47867	Secretogranin-3 OS=Mus musculus GN=Scg3 PE=1 SV=1	3	88.98	FPKPEGSQDKSLHN
I1	P16014	Secretogranin-1 OS=Mus musculus GN=Chgb PE=1 SV=2	5	117.07	SGKEVKGEEKGENQNSKFEVRLL			I2	P21661	Neuroendocrine convertase 2 OS=Mus musculus GN=Pcsk2 PE=2 SV=1	2	49.87	GEEEARQVAAEHGFGV			I3	P47867	Secretogranin-3 OS=Mus musculus GN=Scg3 PE=1 SV=1	3	78.53	FPKPEGSQDKSLHN
I1	P16014	Secretogranin-1 OS=Mus musculus GN=Chgb PE=1 SV=2	5	93.42	SGKEVKGEEKGENQNSKFEVRLL			I2	P21661	Neuroendocrine convertase 2 OS=Mus musculus GN=Pcsk2 PE=2 SV=1	2	55.8	IKMALQQEGFD	Oxidation (M)		I3	P47867	Secretogranin-3 OS=Mus musculus GN=Scg3 PE=1 SV=1	4	76.52	FPKPEGSQDKSLHN
I1	P16014	Secretogranin-1 OS=Mus musculus GN=Chgb PE=1 SV=2	3	75.27	SGKEVKGEEKGENQNSKFEVRLL			I2	P21661	Neuroendocrine convertase 2 OS=Mus musculus GN=Pcsk2 PE=2 SV=1	2	55.43	IKMALQQEGFD	Oxidation (M)		I3	P47867	Secretogranin-3 OS=Mus musculus GN=Scg3 PE=1 SV=1	4	71	FPKPEGSQDKSLHN
I1	P16014	Secretogranin-1 OS=Mus musculus GN=Chgb PE=1 SV=2	4	60.07	SGKEVKGEEKGENQNSKFEVRLL			I2	P21661	Neuroendocrine convertase 2 OS=Mus musculus GN=Pcsk2 PE=2 SV=1	2	48.37	IKMALQQEGFD	Oxidation (M)		I3	P47867	Secretogranin-3 OS=Mus musculus GN=Scg3 PE=1 SV=1	3	70.77	FPKPEGSQDKSLHN
I1	P16014	Secretogranin-1 OS=Mus musculus GN=Chgb PE=1 SV=2	5	21.35	GLQYRGRGSEEDRAPRPR			I2	P21661	Neuroendocrine convertase 2 OS=Mus musculus GN=Pcsk2 PE=2 SV=1	2	43.82	IKMALQQEGFD			I3	P47867	Secretogranin-3 OS=Mus musculus GN=Scg3 PE=1 SV=1	4	67.44	FPKPEGSQDKSLHN
I1	P16014	Secretogranin-1 OS=Mus musculus GN=Chgb PE=1 SV=2	2	69.94	LLDEGHYPVRESPIDTA			I2	P21661	Neuroendocrine convertase 2 OS=Mus musculus GN=Pcsk2 PE=2 SV=1	2	27.42	IKMALQQEGFD	Oxidation (M)		I3	P47867	Secretogranin-3 OS=Mus musculus GN=Scg3 PE=1 SV=1	4	57.94	FPKPEGSQDKSLHN
I1	P16014	Secretogranin-1 OS=Mus musculus GN=Chgb PE=1 SV=2	2	65.31	LLDEGHYPVRESPIDTA			I2	P21661	Neuroendocrine convertase 2 OS=Mus musculus GN=Pcsk2 PE=2 SV=1	2	22.39	IKMALQQEGFD			I3	P47867	Secretogranin-3 OS=Mus musculus GN=Scg3 PE=1 SV=1	3	45.16	FPKPEGSQDKSLHN
I1	P16014	Secretogranin-1 OS=Mus musculus GN=Chgb PE=1 SV=2	3	49.19	LLDEGHYPVRESPIDTA			I2	P21661	Neuroendocrine convertase 2 OS=Mus musculus GN=Pcsk2 PE=2 SV=1	2	43.45	SLQSILRKN			I3	P47867	Secretogranin-3 OS=Mus musculus GN=Scg3 PE=1 SV=1	2	44.88	FPKPEGSQDKSLHN
I1	P16014	Secretogranin-1 OS=Mus musculus GN=Chgb PE=1 SV=2	3	40.98	LLDEGHYPVRESPIDTA			I2	P21661	Neuroendocrine convertase 2 OS=Mus musculus GN=Pcsk2 PE=2 SV=1	2	35.52	ERPVFTNHF			I3	P47867	Secretogranin-3 OS=Mus musculus GN=Scg3 PE=1 SV=1	2	25.94	FPKPEGSQDKSLHN
I1	P16014	Secretogranin-1 OS=Mus musculus GN=Chgb PE=1 SV=2	2	36.3	LLDEGHYPVRESPIDTA			I2	P21661	Neuroendocrine convertase 2 OS=Mus musculus GN=Pcsk2 PE=2 SV=1	2	20.64	SLQSILRKN			I3	P55095	Glucagon OS=Mus musculus GN=Gcg PE=1 SV=1	4	134.53	HALQDTEENPRSFPASQTEAHEDPDEMNED	Oxidation (M)
I1	P16014	Secretogranin-1 OS=Mus musculus GN=Chgb PE=1 SV=2	3	24.31	LDEGHYPVRESPIDTA			I2	P26339	Chromogranin-A OS=Mus musculus GN=Chga PE=1 SV=1	3	68.73	LEGEDDPDRSMKLSFRT			I3	P55095	Glucagon OS=Mus musculus GN=Gcg PE=1 SV=1	4	125.86	HALQDTEENPRSFPASQTEAHEDPDEMNED	Oxidation (M)
I1	P16014	Secretogranin-1 OS=Mus musculus GN=Chgb PE=1 SV=2	2	21.74	LLDEGHYPVRESPIDT			I2	P26339	Chromogranin-A OS=Mus musculus GN=Chga PE=1 SV=1	3	66.03	LEGEDDPDRSMKLSFRT	Oxidation (M)		I3	P55095	Glucagon OS=Mus musculus GN=Gcg PE=1 SV=1	4	120.88	HALQDTEENPRSFPASQTEAHEDPDEMNED	Oxidation (M)
I1	P16014	Secretogranin-1 OS=Mus musculus GN=Chgb PE=1 SV=2	2	72.26	QYDGVAELDQLLHY	Gln->pyro-Glu (N-term Q)		I2	P26339	Chromogranin-A OS=Mus musculus GN=Chga PE=1 SV=1	4	61.54	LEGEDDPDRSMKLSFRT	Oxidation (M)		I3	P55095	Glucagon OS=Mus musculus GN=Gcg PE=1 SV=1	4	111.08	HALQDTEENPRSFPASQTEAHEDPDEMNED	Oxidation (M)
I1	P16014	Secretogranin-1 OS=Mus musculus GN=Chgb PE=1 SV=2	2	65.13	GVAELDQLLHY			I2	P26339	Chromogranin-A OS=Mus musculus GN=Chga PE=1 SV=1	4	55.27	LEGEDDPDRSMKLSFRT	Oxidation (M)		I3	P55095	Glucagon OS=Mus musculus GN=Gcg PE=1 SV=1	4	64.24	HALQDTEENPRSFPASQTEAHEDPDEMNED	Oxidation (M)
I1	P16014	Secretogranin-1 OS=Mus musculus GN=Chgb PE=1 SV=2	2	59.53	SFARAPQLDL			I2	P26339	Chromogranin-A OS=Mus musculus GN=Chga PE=1 SV=1	3	54.24	LEGEDDPDRSMKLSFRT	Oxidation (M)		I3	P55095	Glucagon OS=Mus musculus GN=Gcg PE=1 SV=1	4	109.77	HALQDTEENPRSFPASQTEAHEDPDEMNE	Oxidation (M)
I1	P16014	Secretogranin-1 OS=Mus musculus GN=Chgb PE=1 SV=2	2	36.72	SFARAPQLDL			I2	P26339	Chromogranin-A OS=Mus musculus GN=Chga PE=1 SV=1	2	45.58	LEGEDDPDRSMKLSFRT	Oxidation (M)		I3	P55095	Glucagon OS=Mus musculus GN=Gcg PE=1 SV=1	4	91.21	HALQDTEENPRSFPASQTEAHEDPDEMNE	Oxidation (M)
I1	P16014	Secretogranin-1 OS=Mus musculus GN=Chgb PE=1 SV=2	2	30.01	SFARAPQLDL			I2	P26339	Chromogranin-A OS=Mus musculus GN=Chga PE=1 SV=1	2	43.12	LEGEDDPDRSMKLSFRT	Oxidation (M)		I3	P55095	Glucagon OS=Mus musculus GN=Gcg PE=1 SV=1	4	90.51	HALQDTEENPRSFPASQTEAHEDPDEMNE	Oxidation (M)
I1	P16014	Secretogranin-1 OS=Mus musculus GN=Chgb PE=1 SV=2	2	34.68	LLDEGHYPV			I2	P26339	Chromogranin-A OS=Mus musculus GN=Chga PE=1 SV=1	4	42.66	LEGEDDPDRSMKLSFRT	Oxidation (M)		I3	P55095	Glucagon OS=Mus musculus GN=Gcg PE=1 SV=1	4	83.63	HALQDTEENPRSFPASQTEAHEDPDEMNE	Oxidation (M)
I1	P16014	Secretogranin-1 OS=Mus musculus GN=Chgb PE=1 SV=2	2	33.31	FARAPQLDL			I2	P26339	Chromogranin-A OS=Mus musculus GN=Chga PE=1 SV=1	4	42.31	LEGEDDPDRSMKLSFRT			I3	P55095	Glucagon OS=Mus musculus GN=Gcg PE=1 SV=1	3	31.14	HALQDTEENPRSFPASQTEAHEDPDEMNE	Oxidation (M)
I1	P20065	Thymosin beta-4 OS=Mus musculus GN=Tmsb4x PE=1 SV=1	6	97.68	SDKPDMAEIEKFDKSKLKKTETQEKNPLPSKETIEQEKQAGES	Acetyl (N-term); Oxidation (M)		I2	P26339	Chromogranin-A OS=Mus musculus GN=Chga PE=1 SV=1	3	41.98	LEGEDDPDRSMKLSFRT	Oxidation (M)		I3	P55095	Glucagon OS=Mus musculus GN=Gcg PE=1 SV=1	4	39.85	HSQGTFTSDYSKYLDSRRAQDFVQ
I1	P20065	Thymosin beta-4 OS=Mus musculus GN=Tmsb4x PE=1 SV=1	5	94.82	SDKPDMAEIEKFDKSKLKKTETQEKNPLPSKETIEQEKQAGES	Acetyl (N-term); Oxidation (M)		I2	P26339	Chromogranin-A OS=Mus musculus GN=Chga PE=1 SV=1	4	22.53	LEGEDDPDRSMKLSFRT	Oxidation (M)		I3	P55095	Glucagon OS=Mus musculus GN=Gcg PE=1 SV=1	4	55.92	HSQGTFTSDYSKYLDSRRAQD
I1	P20065	Thymosin beta-4 OS=Mus musculus GN=Tmsb4x PE=1 SV=1	5	81.12	SDKPDMAEIEKFDKSKLKKTETQEKNPLPSKETIEQEKQAGES	Acetyl (N-term); Oxidation (M)		I2	P26339	Chromogranin-A OS=Mus musculus GN=Chga PE=1 SV=1	3	20.2	LEGEDDPDRSMKLSFRT			I3	P55095	Glucagon OS=Mus musculus GN=Gcg PE=1 SV=1	4	50.99	HSQGTFTSDYSKYLDSRRAQD
I1	P20065	Thymosin beta-4 OS=Mus musculus GN=Tmsb4x PE=1 SV=1	5	79.27	SDKPDMAEIEKFDKSKLKKTETQEKNPLPSKETIEQEKQAGES	Acetyl (N-term); Oxidation (M)		I2	P26339	Chromogranin-A OS=Mus musculus GN=Chga PE=1 SV=1	3	52.81	EGEDDPDRSMKLSFRT	Oxidation (M)		I3	P55095	Glucagon OS=Mus musculus GN=Gcg PE=1 SV=1	4	59.71	HSQGTFTSDYSKYLDSRR
I1	P20065	Thymosin beta-4 OS=Mus musculus GN=Tmsb4x PE=1 SV=1	5	74.61	SDKPDMAEIEKFDKSKLKKTETQEKNPLPSKETIEQEKQAGES	Acetyl (N-term); Oxidation (M)		I2	P26339	Chromogranin-A OS=Mus musculus GN=Chga PE=1 SV=1	3	52.8	EGEDDPDRSMKLSFRT	Oxidation (M)		I3	P55095	Glucagon OS=Mus musculus GN=Gcg PE=1 SV=1	2	20.88	SFPASQTEAHEDPDEMNE	Oxidation (M)
I1	P20065	Thymosin beta-4 OS=Mus musculus GN=Tmsb4x PE=1 SV=1	6	71.36	SDKPDMAEIEKFDKSKLKKTETQEKNPLPSKETIEQEKQAGES	Acetyl (N-term); Oxidation (M)		I2	P26339	Chromogranin-A OS=Mus musculus GN=Chga PE=1 SV=1	4	34.7	EGEDDPDRSMKLSFRT	Oxidation (M)		I3	P55095	Glucagon OS=Mus musculus GN=Gcg PE=1 SV=1	3	112.45	HSQGTFTSDYSKYLDSR
I1	P20065	Thymosin beta-4 OS=Mus musculus GN=Tmsb4x PE=1 SV=1	6	71.3	SDKPDMAEIEKFDKSKLKKTETQEKNPLPSKETIEQEKQAGES	Acetyl (N-term); Oxidation (M)		I2	P26339	Chromogranin-A OS=Mus musculus GN=Chga PE=1 SV=1	4	32.17	EGEDDPDRSMKLSFRT	Oxidation (M)		I3	P55095	Glucagon OS=Mus musculus GN=Gcg PE=1 SV=1	2	76.94	HSQGTFTSDYSKYLDS
I1	P20065	Thymosin beta-4 OS=Mus musculus GN=Tmsb4x PE=1 SV=1	5	69.43	SDKPDMAEIEKFDKSKLKKTETQEKNPLPSKETIEQEKQAGES	Acetyl (N-term); Oxidation (M)		I2	P26339	Chromogranin-A OS=Mus musculus GN=Chga PE=1 SV=1	4	29.95	EGEDDPDRSMKLSFRT	Oxidation (M)		I3	P55095	Glucagon OS=Mus musculus GN=Gcg PE=1 SV=1	2	73.9	HSQGTFTSDYSKYLDS
I1	P20065	Thymosin beta-4 OS=Mus musculus GN=Tmsb4x PE=1 SV=1	6	68.34	SDKPDMAEIEKFDKSKLKKTETQEKNPLPSKETIEQEKQAGES	Acetyl (N-term); Oxidation (M)		I2	P26339	Chromogranin-A OS=Mus musculus GN=Chga PE=1 SV=1	3	28.91	EGEDDPDRSMKLSFRT			I3	P55095	Glucagon OS=Mus musculus GN=Gcg PE=1 SV=1	2	59.86	HSQGTFTSDYSKYLDS
I1	P20065	Thymosin beta-4 OS=Mus musculus GN=Tmsb4x PE=1 SV=1	5	68.22	SDKPDMAEIEKFDKSKLKKTETQEKNPLPSKETIEQEKQAGES	Acetyl (N-term); Oxidation (M)		I2	P26339	Chromogranin-A OS=Mus musculus GN=Chga PE=1 SV=1	4	27.11	EGEDDPDRSMKLSFRT	Oxidation (M)		I3	P55095	Glucagon OS=Mus musculus GN=Gcg PE=1 SV=1	3	47.86	HSQGTFTSDYSKYLDS
I1	P20065	Thymosin beta-4 OS=Mus musculus GN=Tmsb4x PE=1 SV=1	6	63.43	SDKPDMAEIEKFDKSKLKKTETQEKNPLPSKETIEQEKQAGES	Acetyl (N-term); Oxidation (M)		I2	P26339	Chromogranin-A OS=Mus musculus GN=Chga PE=1 SV=1	4	26.52	EGEDDPDRSMKLSFRT	Oxidation (M)		I3	P55095	Glucagon OS=Mus musculus GN=Gcg PE=1 SV=1	3	47.64	HSQGTFTSDYSKYLDS
I1	P20065	Thymosin beta-4 OS=Mus musculus GN=Tmsb4x PE=1 SV=1	6	63.25	SDKPDMAEIEKFDKSKLKKTETQEKNPLPSKETIEQEKQAGES	Acetyl (N-term); Oxidation (M)		I2	P26339	Chromogranin-A OS=Mus musculus GN=Chga PE=1 SV=1	2	76.98	LEGEDDPDRSMKLSF	Oxidation (M)		I3	P55095	Glucagon OS=Mus musculus GN=Gcg PE=1 SV=1	3	46.6	HSQGTFTSDYSKYLDS
I1	P20065	Thymosin beta-4 OS=Mus musculus GN=Tmsb4x PE=1 SV=1	7	55.89	SDKPDMAEIEKFDKSKLKKTETQEKNPLPSKETIEQEKQAGES	Acetyl (N-term); Oxidation (M)		I2	P26339	Chromogranin-A OS=Mus musculus GN=Chga PE=1 SV=1	2	69.03	LEGEDDPDRSMKLSF	Oxidation (M)		I3	P55095	Glucagon OS=Mus musculus GN=Gcg PE=1 SV=1	3	26.62	FTSDYSKYLDSRRAQD
I1	P20065	Thymosin beta-4 OS=Mus musculus GN=Tmsb4x PE=1 SV=1	7	29.17	SDKPDMAEIEKFDKSKLKKTETQEKNPLPSKETIEQEKQAGES	Acetyl (N-term); Oxidation (M)		I2	P26339	Chromogranin-A OS=Mus musculus GN=Chga PE=1 SV=1	3	45.28	GEDDPDRSMKLSFRT	Oxidation (M)		I3	P55095	Glucagon OS=Mus musculus GN=Gcg PE=1 SV=1	3	21.6	HSQGTFTSDYSKYLDS
I1	P20065	Thymosin beta-4 OS=Mus musculus GN=Tmsb4x PE=1 SV=1	7	27.19	SDKPDMAEIEKFDKSKLKKTETQEKNPLPSKETIEQEKQAGES	Acetyl (N-term); Oxidation (M)		I2	P26339	Chromogranin-A OS=Mus musculus GN=Chga PE=1 SV=1	4	37.71	GEDDPDRSMKLSFRT	Oxidation (M)		I3	P55095	Glucagon OS=Mus musculus GN=Gcg PE=1 SV=1	2	44.59	HSQGTFTSDYSKYL
I1	P20065	Thymosin beta-4 OS=Mus musculus GN=Tmsb4x PE=1 SV=1	8	23.95	SDKPDMAEIEKFDKSKLKKTETQEKNPLPSKETIEQEKQAGES	Acetyl (N-term); Oxidation (M)		I2	P26339	Chromogranin-A OS=Mus musculus GN=Chga PE=1 SV=1	2	37.16	LEGEDDPDRSMKLSF	Oxidation (M)		I3	P55095	Glucagon OS=Mus musculus GN=Gcg PE=1 SV=1	3	52.99	HSQGTFTSDYSKY
I1	P20065	Thymosin beta-4 OS=Mus musculus GN=Tmsb4x PE=1 SV=1	8	23.21	SDKPDMAEIEKFDKSKLKKTETQEKNPLPSKETIEQEKQAGES	Acetyl (N-term); Oxidation (M)		I2	P26339	Chromogranin-A OS=Mus musculus GN=Chga PE=1 SV=1	4	30	GEDDPDRSMKLSFRT	Oxidation (M)		I3	P55095	Glucagon OS=Mus musculus GN=Gcg PE=1 SV=1	2	48.19	HSQGTFTSDYSKY
I1	P21460	Cystatin-C OS=Mus musculus GN=Cst3 PE=2 SV=2	4	91.16	ALDFAVSEYNKGSNDAYHSRAIQVVRA			I2	P26339	Chromogranin-A OS=Mus musculus GN=Chga PE=1 SV=1	3	21.51	GEDDPDRSMKLSFRT	Oxidation (M)		I3	P55095	Glucagon OS=Mus musculus GN=Gcg PE=1 SV=1	3	26.82	HSQGTFTSDYSKY
I1	P21460	Cystatin-C OS=Mus musculus GN=Cst3 PE=2 SV=2	4	73.71	ALDFAVSEYNKGSNDAYHSRAIQVVRA			I2	P26339	Chromogranin-A OS=Mus musculus GN=Chga PE=1 SV=1	2	75.75	WSRMDQLAKELTAE	Oxidation (M)		I3	P55095	Glucagon OS=Mus musculus GN=Gcg PE=1 SV=1	2	73.91	HALQDTEENPR
I1	P21460	Cystatin-C OS=Mus musculus GN=Cst3 PE=2 SV=2	3	59.83	ALDFAVSEYNKGSNDAYHSRAIQVVRA			I2	P26339	Chromogranin-A OS=Mus musculus GN=Chga PE=1 SV=1	2	72.18	WSRMDQLAKELTAE	Oxidation (M)		I3	P55095	Glucagon OS=Mus musculus GN=Gcg PE=1 SV=1	2	68.5	HALQDTEENPR
I1	P21460	Cystatin-C OS=Mus musculus GN=Cst3 PE=2 SV=2	4	105.43	AVSEYNKGSNDAYHSRAIQVVRA			I2	P26339	Chromogranin-A OS=Mus musculus GN=Chga PE=1 SV=1	2	55.73	WSRMDQLAKELTAE	Oxidation (M)		I3	P55095	Glucagon OS=Mus musculus GN=Gcg PE=1 SV=1	3	34.5	HALQDTEENPR
I1	P21460	Cystatin-C OS=Mus musculus GN=Cst3 PE=2 SV=2	5	64.82	AVSEYNKGSNDAYHSRAIQVVRA			I2	P26339	Chromogranin-A OS=Mus musculus GN=Chga PE=1 SV=1	3	55.46	WSRMDQLAKELTAE	Oxidation (M)		I3	P55095	Glucagon OS=Mus musculus GN=Gcg PE=1 SV=1	2	75.04	HALQDTEENP
I1	P21460	Cystatin-C OS=Mus musculus GN=Cst3 PE=2 SV=2	5	55.04	AVSEYNKGSNDAYHSRAIQVVRA			I2	P26339	Chromogranin-A OS=Mus musculus GN=Chga PE=1 SV=1	3	53.32	WSRMDQLAKELTAE	Oxidation (M)		I3	P55095	Glucagon OS=Mus musculus GN=Gcg PE=1 SV=1	2	51.89	HALQDTEENP
I1	P21661	Neuroendocrine convertase 2 OS=Mus musculus GN=Pcsk2 PE=2 SV=1	2	45.57	IKMALQQEGFD	Oxidation (M)		I2	P26339	Chromogranin-A OS=Mus musculus GN=Chga PE=1 SV=1	3	50.6	WSRMDQLAKELTAE	Oxidation (M)		I3	P55095	Glucagon OS=Mus musculus GN=Gcg PE=1 SV=1	2	47.53	HALQDTEENP
I1	P21661	Neuroendocrine convertase 2 OS=Mus musculus GN=Pcsk2 PE=2 SV=1	2	38.84	IKMALQQEGFD	Oxidation (M)		I2	P26339	Chromogranin-A OS=Mus musculus GN=Chga PE=1 SV=1	2	49.24	WSRMDQLAKELTAE	Oxidation (M)		I3	P55095	Glucagon OS=Mus musculus GN=Gcg PE=1 SV=1	2	23.95	FTSDYSKY
I1	P21661	Neuroendocrine convertase 2 OS=Mus musculus GN=Pcsk2 PE=2 SV=1	2	29.52	IKMALQQEGFD	Oxidation (M)		I2	P26339	Chromogranin-A OS=Mus musculus GN=Chga PE=1 SV=1	2	82.34	SRMDQLAKELTAE	Oxidation (M)		I3	P60041	Somatostatin OS=Mus musculus GN=Sst PE=2 SV=1	3	21.88	LSEPNQTENDALEPEDLPQAAEQDEMRLELQ	Oxidation (M)
I1	P21661	Neuroendocrine convertase 2 OS=Mus musculus GN=Pcsk2 PE=2 SV=1	2	41.8	SLQSILRKN			I2	P26339	Chromogranin-A OS=Mus musculus GN=Chga PE=1 SV=1	2	81.13	SRMDQLAKELTAE	Oxidation (M)		I3	P60041	Somatostatin OS=Mus musculus GN=Sst PE=2 SV=1	3	23.35	LELQRSANSNPAMAPRE	Oxidation (M)
I1	P21661	Neuroendocrine convertase 2 OS=Mus musculus GN=Pcsk2 PE=2 SV=1	2	41.14	SLQSILRKN			I2	P26339	Chromogranin-A OS=Mus musculus GN=Chga PE=1 SV=1	2	39.62	WSRMDQLAKELTA	Oxidation (M)		I3	P60041	Somatostatin OS=Mus musculus GN=Sst PE=2 SV=1	2	44.73	LPQAAEQDEMRLELQ	Oxidation (M)
I1	P21661	Neuroendocrine convertase 2 OS=Mus musculus GN=Pcsk2 PE=2 SV=1	3	37.18	SLQSILRKN			I2	P26339	Chromogranin-A OS=Mus musculus GN=Chga PE=1 SV=1	3	33.48	TRAYGFRDPGPQL			I3	P60041	Somatostatin OS=Mus musculus GN=Sst PE=2 SV=1	2	76.48	SANSNPAMAPRE
I1	P21661	Neuroendocrine convertase 2 OS=Mus musculus GN=Pcsk2 PE=2 SV=1	2	30.44	ERPVFTNHF			I2	P26339	Chromogranin-A OS=Mus musculus GN=Chga PE=1 SV=1	2	32.28	WSRMDQLAKELTA	Oxidation (M)		I3	P60041	Somatostatin OS=Mus musculus GN=Sst PE=2 SV=1	2	72.09	SANSNPAMAPRE	Oxidation (M)
I1	P21661	Neuroendocrine convertase 2 OS=Mus musculus GN=Pcsk2 PE=2 SV=1	3	25.63	SLQSILRKN			I2	P26339	Chromogranin-A OS=Mus musculus GN=Chga PE=1 SV=1	3	23.07	WSRMDQLAKELTA	Oxidation (M)		I3	P60041	Somatostatin OS=Mus musculus GN=Sst PE=2 SV=1	2	72.03	SANSNPAMAPRE	Oxidation (M)
I1	P21661	Neuroendocrine convertase 2 OS=Mus musculus GN=Pcsk2 PE=2 SV=1	2	24.6	SLQSILRKN			I2	P26339	Chromogranin-A OS=Mus musculus GN=Chga PE=1 SV=1	2	56.19	RMDQLAKELTAE	Oxidation (M)		I3	P60041	Somatostatin OS=Mus musculus GN=Sst PE=2 SV=1	2	62.85	SANSNPAMAPRE	Oxidation (M)
I1	P21661	Neuroendocrine convertase 2 OS=Mus musculus GN=Pcsk2 PE=2 SV=1	2	39.45	SLQSILR			I2	P26339	Chromogranin-A OS=Mus musculus GN=Chga PE=1 SV=1	2	34.71	WSRMDQLAKELT	Oxidation (M)		I3	P60041	Somatostatin OS=Mus musculus GN=Sst PE=2 SV=1	2	58.2	SANSNPAMAPRE
I1	P21661	Neuroendocrine convertase 2 OS=Mus musculus GN=Pcsk2 PE=2 SV=1	2	38.53	SLQSILR			I2	P26339	Chromogranin-A OS=Mus musculus GN=Chga PE=1 SV=1	2	32.8	SRMDQLAKELTA	Oxidation (M)		I3	P60041	Somatostatin OS=Mus musculus GN=Sst PE=2 SV=1	2	33.73	SANSNPAMAPRE	Oxidation (M)
I1	P26339	Chromogranin-A OS=Mus musculus GN=Chga PE=1 SV=1	3	72.28	LEGEDDPDRSMKLSFRT	Oxidation (M)		I2	P26339	Chromogranin-A OS=Mus musculus GN=Chga PE=1 SV=1	2	31.6	RMDQLAKELTAE	Oxidation (M)		I3	P60041	Somatostatin OS=Mus musculus GN=Sst PE=2 SV=1	2	30.1	SANSNPAMAPRE	Oxidation (M)
I1	P26339	Chromogranin-A OS=Mus musculus GN=Chga PE=1 SV=1	4	72.04	LEGEDDPDRSMKLSFRT	Oxidation (M)		I2	P26339	Chromogranin-A OS=Mus musculus GN=Chga PE=1 SV=1	2	26.7	WSRMDQLAKELT	Oxidation (M)		I3	P60041	Somatostatin OS=Mus musculus GN=Sst PE=2 SV=1	2	26.72	SANSNPAMAPRE	Oxidation (M)
I1	P26339	Chromogranin-A OS=Mus musculus GN=Chga PE=1 SV=1	3	62.24	LEGEDDPDRSMKLSFRT	Oxidation (M)		I2	P26339	Chromogranin-A OS=Mus musculus GN=Chga PE=1 SV=1	2	68.84	AYGFRDPGPQL			I3	P60041	Somatostatin OS=Mus musculus GN=Sst PE=2 SV=1	2	23.4	SANSNPAMAPRE	Oxidation (M)
I1	P26339	Chromogranin-A OS=Mus musculus GN=Chga PE=1 SV=1	4	59.52	LEGEDDPDRSMKLSFRT	Oxidation (M)		I2	P26339	Chromogranin-A OS=Mus musculus GN=Chga PE=1 SV=1	2	57.46	AYGFRDPGPQL			I3	P60041	Somatostatin OS=Mus musculus GN=Sst PE=2 SV=1	2	20.3	SANSNPAMAPRE
I1	P26339	Chromogranin-A OS=Mus musculus GN=Chga PE=1 SV=1	4	56.8	LEGEDDPDRSMKLSFRT	Oxidation (M)		I2	P26339	Chromogranin-A OS=Mus musculus GN=Chga PE=1 SV=1	2	41.92	WSRMDQLAKEL	Oxidation (M)		I3	P60041	Somatostatin OS=Mus musculus GN=Sst PE=2 SV=1	2	41.05	SANSNPAMAPR	Oxidation (M)
I1	P26339	Chromogranin-A OS=Mus musculus GN=Chga PE=1 SV=1	3	53.48	LEGEDDPDRSMKLSFRT	Oxidation (M)		I2	P26339	Chromogranin-A OS=Mus musculus GN=Chga PE=1 SV=1	2	40.57	WSRMDQLAKEL	Oxidation (M)		I3	P60041	Somatostatin OS=Mus musculus GN=Sst PE=2 SV=1	2	39.76	SANSNPAMAPR	Oxidation (M)
I1	P26339	Chromogranin-A OS=Mus musculus GN=Chga PE=1 SV=1	3	52.65	LEGEDDPDRSMKLSFRT	Oxidation (M)		I2	P26339	Chromogranin-A OS=Mus musculus GN=Chga PE=1 SV=1	2	40.04	SRMDQLAKELT	Oxidation (M)		I3	P60041	Somatostatin OS=Mus musculus GN=Sst PE=2 SV=1	2	33.86	SANSNPAMAPR	Oxidation (M)
I1	P26339	Chromogranin-A OS=Mus musculus GN=Chga PE=1 SV=1	4	50.53	LEGEDDPDRSMKLSFRT	Oxidation (M)		I2	P26339	Chromogranin-A OS=Mus musculus GN=Chga PE=1 SV=1	2	39.26	MDQLAKELTAE	Oxidation (M)		I3	P60041	Somatostatin OS=Mus musculus GN=Sst PE=2 SV=1	2	30.36	SANSNPAMAPR	Oxidation (M)
I1	P26339	Chromogranin-A OS=Mus musculus GN=Chga PE=1 SV=1	4	49.81	LEGEDDPDRSMKLSFRT	Oxidation (M)		I2	P26339	Chromogranin-A OS=Mus musculus GN=Chga PE=1 SV=1	3	37.26	SRMDQLAKELT	Oxidation (M)		I3	P61407	Tudor domain-containing protein 6 OS=Mus musculus GN=Tdrd6 PE=1 SV=1	2	23.77	GPWALGGASASPGELCLVQVGLMWHR	Oxidation (M); Amidated (C-term)
I1	P26339	Chromogranin-A OS=Mus musculus GN=Chga PE=1 SV=1	4	48.84	LEGEDDPDRSMKLSFRT	Oxidation (M)		I2	P26339	Chromogranin-A OS=Mus musculus GN=Chga PE=1 SV=1	3	23.46	WSRMDQLAKEL	Oxidation (M)		I3	P61407	Tudor domain-containing protein 6 OS=Mus musculus GN=Tdrd6 PE=1 SV=1	3	21.98	GPWALGGASASPGELCLVQVGLMWHR	Oxidation (M); Half Cystein (C)
I1	P26339	Chromogranin-A OS=Mus musculus GN=Chga PE=1 SV=1	3	30	LEGEDDPDRSMKLSFRT	Oxidation (M)		I2	P26339	Chromogranin-A OS=Mus musculus GN=Chga PE=1 SV=1	2	56.63	YGFRDPGPQL			I3	P63239	Neuroendocrine convertase 1 OS=Mus musculus GN=Pcsk1 PE=1 SV=1	2	45.08	GVEKMVNVVE	Oxidation (M)
I1	P26339	Chromogranin-A OS=Mus musculus GN=Chga PE=1 SV=1	3	29.76	LEGEDDPDRSMKLSFRT	Oxidation (M)		I2	P26339	Chromogranin-A OS=Mus musculus GN=Chga PE=1 SV=1	2	51.77	YGFRDPGPQL			I3	P63239	Neuroendocrine convertase 1 OS=Mus musculus GN=Pcsk1 PE=1 SV=1	2	33.92	GVEKMVNVVE	Oxidation (M)
I1	P26339	Chromogranin-A OS=Mus musculus GN=Chga PE=1 SV=1	2	26.96	LEGEDDPDRSMKLSFRT	Oxidation (M)		I2	P26339	Chromogranin-A OS=Mus musculus GN=Chga PE=1 SV=1	2	48.42	YGFRDPGPQL			I3	Q03517	Secretogranin-2 OS=Mus musculus GN=Scg2 PE=1 SV=1	4	44.87	SGQLGLPDEENRRESKDQLSEDASKVITYL
I1	P26339	Chromogranin-A OS=Mus musculus GN=Chga PE=1 SV=1	4	26.86	LEGEDDPDRSMKLSFRT	Oxidation (M)		I2	P26339	Chromogranin-A OS=Mus musculus GN=Chga PE=1 SV=1	2	31.18	YGFRDPGPQL			I3	Q03517	Secretogranin-2 OS=Mus musculus GN=Scg2 PE=1 SV=1	3	75.39	LVNAVGSGRSQSGPNGDRAA
I1	P26339	Chromogranin-A OS=Mus musculus GN=Chga PE=1 SV=1	2	25.37	LEGEDDPDRSMKLSFRT	Oxidation (M)		I2	P26339	Chromogranin-A OS=Mus musculus GN=Chga PE=1 SV=1	2	25.8	DQLAKELTAE			I3	Q03517	Secretogranin-2 OS=Mus musculus GN=Scg2 PE=1 SV=1	3	20.41	KVLEYLNQEQAEQGREHLA
I1	P26339	Chromogranin-A OS=Mus musculus GN=Chga PE=1 SV=1	3	24.04	LEGEDDPDRSMKLSFRT	Oxidation (M)		I2	P26339	Chromogranin-A OS=Mus musculus GN=Chga PE=1 SV=1	3	23.48	WSRMDQLAKE	Oxidation (M)		I3	Q03517	Secretogranin-2 OS=Mus musculus GN=Scg2 PE=1 SV=1	3	26.18	VLEYLNQEQAEQGREHLA
I1	P26339	Chromogranin-A OS=Mus musculus GN=Chga PE=1 SV=1	3	20.64	LEGEDDPDRSMKLSFRT	Oxidation (M)		I2	P26339	Chromogranin-A OS=Mus musculus GN=Chga PE=1 SV=1	2	43.81	GFRDPGPQL			I3	Q03517	Secretogranin-2 OS=Mus musculus GN=Scg2 PE=1 SV=1	2	24.32	ESKDQLSEDASKVITYL
I1	P26339	Chromogranin-A OS=Mus musculus GN=Chga PE=1 SV=1	3	38.77	EGEDDPDRSMKLSFRT	Oxidation (M)		I2	P26339	Chromogranin-A OS=Mus musculus GN=Chga PE=1 SV=1	2	33.35	YGFRDPGPQ			I3	Q03517	Secretogranin-2 OS=Mus musculus GN=Scg2 PE=1 SV=1	2	24.19	LESVFQELGKLTGPSNQ
I1	P26339	Chromogranin-A OS=Mus musculus GN=Chga PE=1 SV=1	3	31.86	EGEDDPDRSMKLSFRT	Oxidation (M)		I2	P26339	Chromogranin-A OS=Mus musculus GN=Chga PE=1 SV=1	2	32.52	WSRMDQLA	Oxidation (M)		I3	Q03517	Secretogranin-2 OS=Mus musculus GN=Scg2 PE=1 SV=1	3	57.9	IPVGSLKNEDTPNRQ
I1	P26339	Chromogranin-A OS=Mus musculus GN=Chga PE=1 SV=1	3	27.82	SAIEAELEKVAHQLQA			I2	P47867	Secretogranin-3 OS=Mus musculus GN=Scg3 PE=1 SV=1	3	49.34	ELSAERPLNEQIAEAEADKI			I3	Q03517	Secretogranin-2 OS=Mus musculus GN=Scg2 PE=1 SV=1	3	48.2	IPVGSLKNEDTPNRQ
I1	P26339	Chromogranin-A OS=Mus musculus GN=Chga PE=1 SV=1	2	78.18	LEGEDDPDRSMKLSF	Oxidation (M)		I2	P47867	Secretogranin-3 OS=Mus musculus GN=Scg3 PE=1 SV=1	3	31.48	ELSAERPLNEQIAEAEADKI			I3	Q03517	Secretogranin-2 OS=Mus musculus GN=Scg2 PE=1 SV=1	3	38.18	YLNQEQAEQGREHLA
I1	P26339	Chromogranin-A OS=Mus musculus GN=Chga PE=1 SV=1	2	53.83	LEGEDDPDRSMKLSF	Oxidation (M)		I2	P47867	Secretogranin-3 OS=Mus musculus GN=Scg3 PE=1 SV=1	2	41.26	ELSAERPLNEQIAEAEAD			I3	Q03517	Secretogranin-2 OS=Mus musculus GN=Scg2 PE=1 SV=1	3	89.31	IPVGSLKNEDTPNR
I1	P26339	Chromogranin-A OS=Mus musculus GN=Chga PE=1 SV=1	2	23.08	LEGEDDPDRSMKLSF	Oxidation (M)		I2	P47867	Secretogranin-3 OS=Mus musculus GN=Scg3 PE=1 SV=1	2	26.3	ELSAERPLNEQIAEAE			I3	Q03517	Secretogranin-2 OS=Mus musculus GN=Scg2 PE=1 SV=1	2	73.77	IPVGSLKNEDTPNR
I1	P26339	Chromogranin-A OS=Mus musculus GN=Chga PE=1 SV=1	2	68.18	WSRMDQLAKELTAE	Oxidation (M)		I2	P47867	Secretogranin-3 OS=Mus musculus GN=Scg3 PE=1 SV=1	3	89.1	FPKPEGSQDKSLHN			I3	Q03517	Secretogranin-2 OS=Mus musculus GN=Scg2 PE=1 SV=1	3	38.25	IPVGSLKNEDTPNR
I1	P26339	Chromogranin-A OS=Mus musculus GN=Chga PE=1 SV=1	2	65.6	WSRMDQLAKELTAE	Oxidation (M)		I2	P47867	Secretogranin-3 OS=Mus musculus GN=Scg3 PE=1 SV=1	3	62.17	FPKPEGSQDKSLHN			I3	Q03517	Secretogranin-2 OS=Mus musculus GN=Scg2 PE=1 SV=1	3	33.05	YLNQEQAEQGREHL
I1	P26339	Chromogranin-A OS=Mus musculus GN=Chga PE=1 SV=1	2	61.84	WSRMDQLAKELTAE	Oxidation (M)		I2	P47867	Secretogranin-3 OS=Mus musculus GN=Scg3 PE=1 SV=1	4	61.29	FPKPEGSQDKSLHN			I3	Q03517	Secretogranin-2 OS=Mus musculus GN=Scg2 PE=1 SV=1	2	46.32	IPVGSLKNEDTPN
I1	P26339	Chromogranin-A OS=Mus musculus GN=Chga PE=1 SV=1	3	43.99	WSRMDQLAKELTAE	Oxidation (M)		I2	P47867	Secretogranin-3 OS=Mus musculus GN=Scg3 PE=1 SV=1	4	46.39	FPKPEGSQDKSLHN			I3	Q03517	Secretogranin-2 OS=Mus musculus GN=Scg2 PE=1 SV=1	2	38.78	QELGKLTGPSNQ	Gln->pyro-Glu (N-term Q)
I1	P26339	Chromogranin-A OS=Mus musculus GN=Chga PE=1 SV=1	3	40.06	WSRMDQLAKELTAE	Oxidation (M)		I2	P47867	Secretogranin-3 OS=Mus musculus GN=Scg3 PE=1 SV=1	3	39.52	FPKPEGSQDKSLHN			I3	Q06890	Clusterin OS=Mus musculus GN=Clu PE=1 SV=1	3	36.74	PHFLYPKSRLV
I1	P26339	Chromogranin-A OS=Mus musculus GN=Chga PE=1 SV=1	3	36.17	WSRMDQLAKELTAE	Oxidation (M)		I2	P47867	Secretogranin-3 OS=Mus musculus GN=Scg3 PE=1 SV=1	4	26.31	FPKPEGSQDKSLHN			I3	Q3UWW6	GAS2-like protein 3 OS=Mus musculus GN=Gas2l3 PE=2 SV=1	2	24.41	NSPASVCSGSSA	Acetyl (N-term); Amidated (C-term); Half Cystein (C)
I1	P26339	Chromogranin-A OS=Mus musculus GN=Chga PE=1 SV=1	2	33.4	WSRMDQLAKELTAE	Oxidation (M)		I2	P47867	Secretogranin-3 OS=Mus musculus GN=Scg3 PE=1 SV=1	2	23.2	FPKPEGSQDKSLHN			I3	Q3UWW6	GAS2-like protein 3 OS=Mus musculus GN=Gas2l3 PE=2 SV=1	2	31.63	PASVCSGSSA	Acetyl (N-term); Amidated (C-term)
I1	P26339	Chromogranin-A OS=Mus musculus GN=Chga PE=1 SV=1	2	29.53	WSRMDQLAKELTAE	Oxidation (M)		I2	P55095	Glucagon OS=Mus musculus GN=Gcg PE=1 SV=1	4	123.91	HALQDTEENPRSFPASQTEAHEDPDEMNED	Oxidation (M)		I3	Q3UWW6	GAS2-like protein 3 OS=Mus musculus GN=Gas2l3 PE=2 SV=1	2	29.71	PASVCSGSSA	Acetyl (N-term); Amidated (C-term)
I1	P26339	Chromogranin-A OS=Mus musculus GN=Chga PE=1 SV=1	2	88.22	SRMDQLAKELTAE	Oxidation (M)		I2	P55095	Glucagon OS=Mus musculus GN=Gcg PE=1 SV=1	4	117.67	HALQDTEENPRSFPASQTEAHEDPDEMNED	Oxidation (M)		I3	Q3UWW6	GAS2-like protein 3 OS=Mus musculus GN=Gas2l3 PE=2 SV=1	2	28.76	PASVCSGSSA	Acetyl (N-term); Amidated (C-term)
I1	P26339	Chromogranin-A OS=Mus musculus GN=Chga PE=1 SV=1	2	82.08	SRMDQLAKELTAE	Oxidation (M)		I2	P55095	Glucagon OS=Mus musculus GN=Gcg PE=1 SV=1	4	111.95	HALQDTEENPRSFPASQTEAHEDPDEMNED	Oxidation (M)		I3	Q3UWW6	GAS2-like protein 3 OS=Mus musculus GN=Gas2l3 PE=2 SV=1	2	27.92	PASVCSGSSA	Acetyl (N-term); Amidated (C-term)
I1	P26339	Chromogranin-A OS=Mus musculus GN=Chga PE=1 SV=1	2	80.34	SRMDQLAKELTAE	Oxidation (M)		I2	P55095	Glucagon OS=Mus musculus GN=Gcg PE=1 SV=1	4	77.89	HALQDTEENPRSFPASQTEAHEDPDEMNED	Oxidation (M)		I3	Q3UWW6	GAS2-like protein 3 OS=Mus musculus GN=Gas2l3 PE=2 SV=1	2	26.28	PASVCSGSSA	Acetyl (N-term); Amidated (C-term)
I1	P26339	Chromogranin-A OS=Mus musculus GN=Chga PE=1 SV=1	2	67.55	SRMDQLAKELTAE	Oxidation (M)		I2	P55095	Glucagon OS=Mus musculus GN=Gcg PE=1 SV=1	4	71.46	HALQDTEENPRSFPASQTEAHEDPDEMNED	Oxidation (M)		I3	Q3UWW6	GAS2-like protein 3 OS=Mus musculus GN=Gas2l3 PE=2 SV=1	2	26.26	PASVCSGSSA	Acetyl (N-term); Amidated (C-term)
I1	P26339	Chromogranin-A OS=Mus musculus GN=Chga PE=1 SV=1	2	45.27	WSRMDQLAKELTA	Oxidation (M)		I2	P55095	Glucagon OS=Mus musculus GN=Gcg PE=1 SV=1	4	63.61	HALQDTEENPRSFPASQTEAHEDPDEMNED	Oxidation (M)		I3	Q3UWW6	GAS2-like protein 3 OS=Mus musculus GN=Gas2l3 PE=2 SV=1	2	26.25	PASVCSGSSA	Acetyl (N-term); Amidated (C-term)
I1	P26339	Chromogranin-A OS=Mus musculus GN=Chga PE=1 SV=1	3	31	TRAYGFRDPGPQL			I2	P55095	Glucagon OS=Mus musculus GN=Gcg PE=1 SV=1	4	29.45	HALQDTEENPRSFPASQTEAHEDPDEMNED	Oxidation (M)		I3	Q3UWW6	GAS2-like protein 3 OS=Mus musculus GN=Gas2l3 PE=2 SV=1	2	25.86	PASVCSGSSA	Acetyl (N-term); Amidated (C-term)
I1	P26339	Chromogranin-A OS=Mus musculus GN=Chga PE=1 SV=1	2	23.85	WSRMDQLAKELTA	Oxidation (M)		I2	P55095	Glucagon OS=Mus musculus GN=Gcg PE=1 SV=1	4	28.73	HALQDTEENPRSFPASQTEAHEDPDEMNED	Oxidation (M)		I3	Q3UWW6	GAS2-like protein 3 OS=Mus musculus GN=Gas2l3 PE=2 SV=1	2	23.76	PASVCSGSSA	Acetyl (N-term); Amidated (C-term)
I1	P26339	Chromogranin-A OS=Mus musculus GN=Chga PE=1 SV=1	2	66.92	RMDQLAKELTAE	Oxidation (M)		I2	P55095	Glucagon OS=Mus musculus GN=Gcg PE=1 SV=1	4	129.77	HALQDTEENPRSFPASQTEAHEDPDEMNE	Oxidation (M)		I3	Q3UWW6	GAS2-like protein 3 OS=Mus musculus GN=Gas2l3 PE=2 SV=1	2	23.66	PASVCSGSSA	Acetyl (N-term); Amidated (C-term)
I1	P26339	Chromogranin-A OS=Mus musculus GN=Chga PE=1 SV=1	2	62.85	SRMDQLAKELTA	Oxidation (M)		I2	P55095	Glucagon OS=Mus musculus GN=Gcg PE=1 SV=1	4	126.92	HALQDTEENPRSFPASQTEAHEDPDEMNE	Oxidation (M)		I3	Q3UWW6	GAS2-like protein 3 OS=Mus musculus GN=Gas2l3 PE=2 SV=1	2	23.34	PASVCSGSSA	Acetyl (N-term); Amidated (C-term)
I1	P26339	Chromogranin-A OS=Mus musculus GN=Chga PE=1 SV=1	3	49.4	RMDQLAKELTAE	Oxidation (M)		I2	P55095	Glucagon OS=Mus musculus GN=Gcg PE=1 SV=1	4	108.87	HALQDTEENPRSFPASQTEAHEDPDEMNE	Oxidation (M)		I3	Q3UWW6	GAS2-like protein 3 OS=Mus musculus GN=Gas2l3 PE=2 SV=1	2	22.91	PASVCSGSSA	Acetyl (N-term); Amidated (C-term)
I1	P26339	Chromogranin-A OS=Mus musculus GN=Chga PE=1 SV=1	3	45.03	SRMDQLAKELTA	Oxidation (M)		I2	P55095	Glucagon OS=Mus musculus GN=Gcg PE=1 SV=1	4	94.26	HALQDTEENPRSFPASQTEAHEDPDEMNE	Oxidation (M)		I3	Q3UWW6	GAS2-like protein 3 OS=Mus musculus GN=Gas2l3 PE=2 SV=1	2	22.91	PASVCSGSSA	Acetyl (N-term); Amidated (C-term)
I1	P26339	Chromogranin-A OS=Mus musculus GN=Chga PE=1 SV=1	2	42.1	SRMDQLAKELTA	Oxidation (M)		I2	P55095	Glucagon OS=Mus musculus GN=Gcg PE=1 SV=1	4	88.56	HALQDTEENPRSFPASQTEAHEDPDEMNE	Oxidation (M)		I3	Q3UWW6	GAS2-like protein 3 OS=Mus musculus GN=Gas2l3 PE=2 SV=1	2	20.23	PASVCSGSSA	Acetyl (N-term); Amidated (C-term)
I1	P26339	Chromogranin-A OS=Mus musculus GN=Chga PE=1 SV=1	2	33.36	RMDQLAKELTAE	Oxidation (M)		I2	P55095	Glucagon OS=Mus musculus GN=Gcg PE=1 SV=1	4	63.49	HALQDTEENPRSFPASQTEAHEDPDEMNE	Oxidation (M)		I3	Q91YW3	DnaJ homolog subfamily C member 3 OS=Mus musculus GN=Dnajc3 PE=1 SV=1	2	20.71	FIDIAAAKEVLSDPEM	Oxidation (M)
I1	P26339	Chromogranin-A OS=Mus musculus GN=Chga PE=1 SV=1	2	30.97	SRMDQLAKELTA	Oxidation (M)		I2	P55095	Glucagon OS=Mus musculus GN=Gcg PE=1 SV=1	4	53.48	HSQGTFTSDYSKYLDSRRAQDFVQ			I3	Q924A4	Urocortin-3 OS=Mus musculus GN=Ucn3 PE=2 SV=1	3	33.77	SFGHLPTQDPSGEEDDNQTHLQI
I1	P26339	Chromogranin-A OS=Mus musculus GN=Chga PE=1 SV=1	2	28.08	WSRMDQLAKELT	Oxidation (M)		I2	P55095	Glucagon OS=Mus musculus GN=Gcg PE=1 SV=1	4	77.59	HSQGTFTSDYSKYLDSRRAQDF			I3	Q924A4	Urocortin-3 OS=Mus musculus GN=Ucn3 PE=2 SV=1	3	63.45	SFGHLPTQDPSGEEDDNQTHLQ
I1	P26339	Chromogranin-A OS=Mus musculus GN=Chga PE=1 SV=1	3	26.06	RMDQLAKELTAE	Oxidation (M)		I2	P55095	Glucagon OS=Mus musculus GN=Gcg PE=1 SV=1	4	54.28	HSQGTFTSDYSKYLDSRRAQDF			I3	Q924A4	Urocortin-3 OS=Mus musculus GN=Ucn3 PE=2 SV=1	3	47.68	SFGHLPTQDPSGEEDDNQTHLQ
I1	P26339	Chromogranin-A OS=Mus musculus GN=Chga PE=1 SV=1	3	25.68	SRMDQLAKELTA	Oxidation (M)		I2	P55095	Glucagon OS=Mus musculus GN=Gcg PE=1 SV=1	4	64.87	HSQGTFTSDYSKYLDSRRAQD			I3	Q924A4	Urocortin-3 OS=Mus musculus GN=Ucn3 PE=2 SV=1	2	51.28	NKLEDVPLLS
I1	P26339	Chromogranin-A OS=Mus musculus GN=Chga PE=1 SV=1	2	23.24	WSRMDQLAKELT	Oxidation (M)		I2	P55095	Glucagon OS=Mus musculus GN=Gcg PE=1 SV=1	4	43.81	HSQGTFTSDYSKYLDSRRAQ			I3	Q924A4	Urocortin-3 OS=Mus musculus GN=Ucn3 PE=2 SV=1	2	28.3	NKLEDVPLLS
I1	P26339	Chromogranin-A OS=Mus musculus GN=Chga PE=1 SV=1	2	70.03	AYGFRDPGPQL			I2	P55095	Glucagon OS=Mus musculus GN=Gcg PE=1 SV=1	4	54.13	QGTFTSDYSKYLDSRRAQD			I3	Q924A4	Urocortin-3 OS=Mus musculus GN=Ucn3 PE=2 SV=1	2	22.37	AANAQLMAQI	Oxidation (M); Amidated (C-term)
I1	P26339	Chromogranin-A OS=Mus musculus GN=Chga PE=1 SV=1	2	49.88	AYGFRDPGPQL			I2	P55095	Glucagon OS=Mus musculus GN=Gcg PE=1 SV=1	3	32.33	QGTFTSDYSKYLDSRRAQD			I3	Q9EPS2	Peptide YY OS=Mus musculus GN=Pyy PE=2 SV=2	2	38.98	FTDDSDSENLPFRPE	Amidated (C-term)
I1	P26339	Chromogranin-A OS=Mus musculus GN=Chga PE=1 SV=1	2	37.53	SRMDQLAKELT	Oxidation (M)		I2	P55095	Glucagon OS=Mus musculus GN=Gcg PE=1 SV=1	2	24.04	SFPASQTEAHEDPDEMNE	Oxidation (M)		I3	Q9EPS2	Peptide YY OS=Mus musculus GN=Pyy PE=2 SV=2	2	41.44	DVPAALFSKL
I1	P26339	Chromogranin-A OS=Mus musculus GN=Chga PE=1 SV=1	2	35.77	LEGEDDPDRSM	Oxidation (M)		I2	P55095	Glucagon OS=Mus musculus GN=Gcg PE=1 SV=1	2	21.33	SFPASQTEAHEDPDEMNE	Oxidation (M)		I3	Q9EPS2	Peptide YY OS=Mus musculus GN=Pyy PE=2 SV=2	2	35.2	DVPAALFSKL
I1	P26339	Chromogranin-A OS=Mus musculus GN=Chga PE=1 SV=1	2	34.76	MDQLAKELTAE	Oxidation (M)		I2	P55095	Glucagon OS=Mus musculus GN=Gcg PE=1 SV=1	3	20.82	GTFTSDYSKYLDSRRAQD			I3	Q9QXV0	ProSAAS OS=Mus musculus GN=Pcsk1n PE=1 SV=2	2	52.5	SVDQDLGPEVPPENVLGALLRV
I1	P26339	Chromogranin-A OS=Mus musculus GN=Chga PE=1 SV=1	3	29.84	PDRSMKLSFRT	Oxidation (M)		I2	P55095	Glucagon OS=Mus musculus GN=Gcg PE=1 SV=1	2	20.22	SFPASQTEAHEDPDEMNE	Oxidation (M)		I3	Q9QXV0	ProSAAS OS=Mus musculus GN=Pcsk1n PE=1 SV=2	2	44.46	SLSAASAPLVETSTPLRL
I1	P26339	Chromogranin-A OS=Mus musculus GN=Chga PE=1 SV=1	2	25.54	SRMDQLAKELT	Oxidation (M)		I2	P55095	Glucagon OS=Mus musculus GN=Gcg PE=1 SV=1	3	108.27	HSQGTFTSDYSKYLDSR			I3	Q9QXV0	ProSAAS OS=Mus musculus GN=Pcsk1n PE=1 SV=2	3	26.4	SLSAASAPLVETSTPLRL
I1	P26339	Chromogranin-A OS=Mus musculus GN=Chga PE=1 SV=1	3	25.46	PDRSMKLSFRT	Oxidation (M)		I2	P55095	Glucagon OS=Mus musculus GN=Gcg PE=1 SV=1	2	102.99	HSQGTFTSDYSKYLDSR			I3	Q9QXV0	ProSAAS OS=Mus musculus GN=Pcsk1n PE=1 SV=2	3	43.92	LENPSPQAPARRLLPP
I1	P26339	Chromogranin-A OS=Mus musculus GN=Chga PE=1 SV=1	2	60.63	YGFRDPGPQL			I2	P55095	Glucagon OS=Mus musculus GN=Gcg PE=1 SV=1	3	78.26	HSQGTFTSDYSKYLDSR			I3	Q9QXV0	ProSAAS OS=Mus musculus GN=Pcsk1n PE=1 SV=2	3	25.65	LENPSPQAPARRLLPP
I1	P26339	Chromogranin-A OS=Mus musculus GN=Chga PE=1 SV=1	2	59.76	YGFRDPGPQL			I2	P55095	Glucagon OS=Mus musculus GN=Gcg PE=1 SV=1	4	58.51	HSQGTFTSDYSKYLDSR			I3	Q9QXV0	ProSAAS OS=Mus musculus GN=Pcsk1n PE=1 SV=2	3	22.82	LENPSPQAPARRLLPP
I1	P26339	Chromogranin-A OS=Mus musculus GN=Chga PE=1 SV=1	2	55.35	YGFRDPGPQL			I2	P55095	Glucagon OS=Mus musculus GN=Gcg PE=1 SV=1	4	48.89	HSQGTFTSDYSKYLDSR			I3	Q9QXV0	ProSAAS OS=Mus musculus GN=Pcsk1n PE=1 SV=2	3	22.66	LENPSPQAPARRLLPP
I1	P26339	Chromogranin-A OS=Mus musculus GN=Chga PE=1 SV=1	2	46.71	YGFRDPGPQL			I2	P55095	Glucagon OS=Mus musculus GN=Gcg PE=1 SV=1	2	128.86	HSQGTFTSDYSKYLDS			I3	Q9QXV0	ProSAAS OS=Mus musculus GN=Pcsk1n PE=1 SV=2	3	22.33	LENPSPQAPARRLLPP
I1	P26339	Chromogranin-A OS=Mus musculus GN=Chga PE=1 SV=1	2	30.76	YGFRDPGPQL			I2	P55095	Glucagon OS=Mus musculus GN=Gcg PE=1 SV=1	3	84.13	HSQGTFTSDYSKYLDS			I3	Q9QXV0	ProSAAS OS=Mus musculus GN=Pcsk1n PE=1 SV=2	3	20.87	LENPSPQAPARRLLPP
I1	P26339	Chromogranin-A OS=Mus musculus GN=Chga PE=1 SV=1	2	24.6	RMDQLAKELT	Oxidation (M)		I2	P55095	Glucagon OS=Mus musculus GN=Gcg PE=1 SV=1	3	49.38	HSQGTFTSDYSKYLDS			I3	Q9QXV0	ProSAAS OS=Mus musculus GN=Pcsk1n PE=1 SV=2	2	32.2	LVETSTPLRL
I1	P26339	Chromogranin-A OS=Mus musculus GN=Chga PE=1 SV=1	2	23.24	YGFRDPGPQL			I2	P55095	Glucagon OS=Mus musculus GN=Gcg PE=1 SV=1	2	35.17	HSQGTFTSDYSKYLDS
I1	P26339	Chromogranin-A OS=Mus musculus GN=Chga PE=1 SV=1	2	40.19	GFRDPGPQL			I2	P55095	Glucagon OS=Mus musculus GN=Gcg PE=1 SV=1	2	21.27	HSQGTFTSDYSKYL
I1	P26339	Chromogranin-A OS=Mus musculus GN=Chga PE=1 SV=1	2	37.24	GFRDPGPQL			I2	P55095	Glucagon OS=Mus musculus GN=Gcg PE=1 SV=1	3	43.12	HSQGTFTSDYSKY
I1	P26339	Chromogranin-A OS=Mus musculus GN=Chga PE=1 SV=1	2	36.98	FRDPGPQL			I2	P55095	Glucagon OS=Mus musculus GN=Gcg PE=1 SV=1	2	29.7	HSQGTFTSDYSKY
I1	P26339	Chromogranin-A OS=Mus musculus GN=Chga PE=1 SV=1	2	29.62	FRDPGPQL			I2	P55095	Glucagon OS=Mus musculus GN=Gcg PE=1 SV=1	2	20.64	GTFTSDYSKYLDS
I1	P43277	Histone H1.3 OS=Mus musculus GN=Hist1h1d PE=1 SV=2	5	101.54	SETAPAAPAAPAPVEKTPVKKKAKKTGAAAGK	Acetyl (N-term)		I2	P55095	Glucagon OS=Mus musculus GN=Gcg PE=1 SV=1	2	45.74	RAQDFVQWLMNT	Oxidation (M)
I1	P47867	Secretogranin-3 OS=Mus musculus GN=Scg3 PE=1 SV=1	3	88.6	ELSAERPLNEQIAEAEADKI			I2	P55095	Glucagon OS=Mus musculus GN=Gcg PE=1 SV=1	2	83.51	HALQDTEENPR
I1	P47867	Secretogranin-3 OS=Mus musculus GN=Scg3 PE=1 SV=1	2	33.09	ELSAERPLNEQIAEAEADKI			I2	P55095	Glucagon OS=Mus musculus GN=Gcg PE=1 SV=1	2	83.36	HALQDTEENPR
I1	P47867	Secretogranin-3 OS=Mus musculus GN=Scg3 PE=1 SV=1	3	20.06	LSAERPLNEQIAEAEADKI			I2	P55095	Glucagon OS=Mus musculus GN=Gcg PE=1 SV=1	2	66.58	HALQDTEENPR
I1	P47867	Secretogranin-3 OS=Mus musculus GN=Scg3 PE=1 SV=1	4	43.48	LRAITEKETVEKERQSI			I2	P55095	Glucagon OS=Mus musculus GN=Gcg PE=1 SV=1	2	62.27	HALQDTEENPR
I1	P47867	Secretogranin-3 OS=Mus musculus GN=Scg3 PE=1 SV=1	3	29	AITEKETVEKERQSI			I2	P55095	Glucagon OS=Mus musculus GN=Gcg PE=1 SV=1	3	31.38	HALQDTEENPR
I1	P47867	Secretogranin-3 OS=Mus musculus GN=Scg3 PE=1 SV=1	3	70.93	FPKPEGSQDKSLHN			I2	P55095	Glucagon OS=Mus musculus GN=Gcg PE=1 SV=1	3	20.93	HALQDTEENPR
I1	P47867	Secretogranin-3 OS=Mus musculus GN=Scg3 PE=1 SV=1	3	60.11	FPKPEGSQDKSLHN			I2	P55095	Glucagon OS=Mus musculus GN=Gcg PE=1 SV=1	2	75.27	HALQDTEENP
I1	P47867	Secretogranin-3 OS=Mus musculus GN=Scg3 PE=1 SV=1	4	52.68	FPKPEGSQDKSLHN			I2	P55095	Glucagon OS=Mus musculus GN=Gcg PE=1 SV=1	2	67.36	HALQDTEENP
I1	P47867	Secretogranin-3 OS=Mus musculus GN=Scg3 PE=1 SV=1	3	45.62	FPKPEGSQDKSLHN			I2	P55095	Glucagon OS=Mus musculus GN=Gcg PE=1 SV=1	2	53.03	HALQDTEENP
I1	P47867	Secretogranin-3 OS=Mus musculus GN=Scg3 PE=1 SV=1	2	42.99	FPKPEGSQDKSLHN			I2	P55095	Glucagon OS=Mus musculus GN=Gcg PE=1 SV=1	2	50.97	HALQDTEENP
I1	P47867	Secretogranin-3 OS=Mus musculus GN=Scg3 PE=1 SV=1	3	30.9	FPKPEGSQDKSLHN			I2	P55095	Glucagon OS=Mus musculus GN=Gcg PE=1 SV=1	2	32.85	ALQDTEENPR
I1	P47867	Secretogranin-3 OS=Mus musculus GN=Scg3 PE=1 SV=1	4	26.62	FPKPEGSQDKSLHN			I2	P55095	Glucagon OS=Mus musculus GN=Gcg PE=1 SV=1	2	31.6	ALQDTEENPR
I1	P47867	Secretogranin-3 OS=Mus musculus GN=Scg3 PE=1 SV=1	4	23.57	FPKPEGSQDKSLHN			I2	P55095	Glucagon OS=Mus musculus GN=Gcg PE=1 SV=1	2	20.78	IQTKITD
I1	P55095	Glucagon OS=Mus musculus GN=Gcg PE=1 SV=1	4	123.8	HALQDTEENPRSFPASQTEAHEDPDEMNED	Oxidation (M)		I2	P60041	Somatostatin OS=Mus musculus GN=Sst PE=2 SV=1	2	63.52	LPQAAEQDEMRLELQ	Oxidation (M)
I1	P55095	Glucagon OS=Mus musculus GN=Gcg PE=1 SV=1	4	123.42	HALQDTEENPRSFPASQTEAHEDPDEMNED	Oxidation (M)		I2	P60041	Somatostatin OS=Mus musculus GN=Sst PE=2 SV=1	2	61.8	LPQAAEQDEMRLELQ	Oxidation (M)
I1	P55095	Glucagon OS=Mus musculus GN=Gcg PE=1 SV=1	4	104.49	HALQDTEENPRSFPASQTEAHEDPDEMNED	Oxidation (M)		I2	P60041	Somatostatin OS=Mus musculus GN=Sst PE=2 SV=1	2	76.51	SANSNPAMAPRE
I1	P55095	Glucagon OS=Mus musculus GN=Gcg PE=1 SV=1	4	99.33	HALQDTEENPRSFPASQTEAHEDPDEMNED	Oxidation (M)		I2	P60041	Somatostatin OS=Mus musculus GN=Sst PE=2 SV=1	2	71.82	SANSNPAMAPRE	Oxidation (M)
I1	P55095	Glucagon OS=Mus musculus GN=Gcg PE=1 SV=1	4	78.39	HALQDTEENPRSFPASQTEAHEDPDEMNED	Oxidation (M)		I2	P60041	Somatostatin OS=Mus musculus GN=Sst PE=2 SV=1	2	65.98	SANSNPAMAPRE	Oxidation (M)
I1	P55095	Glucagon OS=Mus musculus GN=Gcg PE=1 SV=1	4	30.71	HALQDTEENPRSFPASQTEAHEDPDEMNED	Oxidation (M)		I2	P60041	Somatostatin OS=Mus musculus GN=Sst PE=2 SV=1	2	62.18	SANSNPAMAPRE	Oxidation (M)
I1	P55095	Glucagon OS=Mus musculus GN=Gcg PE=1 SV=1	4	98.57	HALQDTEENPRSFPASQTEAHEDPDEMNE	Oxidation (M)		I2	P60041	Somatostatin OS=Mus musculus GN=Sst PE=2 SV=1	2	56.54	SANSNPAMAPRE	Oxidation (M)
I1	P55095	Glucagon OS=Mus musculus GN=Gcg PE=1 SV=1	4	90.44	HALQDTEENPRSFPASQTEAHEDPDEMNE	Oxidation (M)		I2	P60041	Somatostatin OS=Mus musculus GN=Sst PE=2 SV=1	2	52.04	SANSNPAMAPRE
I1	P55095	Glucagon OS=Mus musculus GN=Gcg PE=1 SV=1	4	88.6	HALQDTEENPRSFPASQTEAHEDPDEMNE	Oxidation (M)		I2	P60041	Somatostatin OS=Mus musculus GN=Sst PE=2 SV=1	2	49.04	SANSNPAMAPRE	Oxidation (M)
I1	P55095	Glucagon OS=Mus musculus GN=Gcg PE=1 SV=1	4	70.34	HALQDTEENPRSFPASQTEAHEDPDEMNE	Oxidation (M)		I2	P60041	Somatostatin OS=Mus musculus GN=Sst PE=2 SV=1	2	39.3	SANSNPAMAPRE	Oxidation (M)
I1	P55095	Glucagon OS=Mus musculus GN=Gcg PE=1 SV=1	4	44.61	HALQDTEENPRSFPASQTEAHEDPDEMNE	Oxidation (M)		I2	P60041	Somatostatin OS=Mus musculus GN=Sst PE=2 SV=1	2	36.18	SANSNPAMAPRE	Oxidation (M)
I1	P55095	Glucagon OS=Mus musculus GN=Gcg PE=1 SV=1	3	29.55	HALQDTEENPRSFPASQTEAHEDPDEMNE	Oxidation (M)		I2	P60041	Somatostatin OS=Mus musculus GN=Sst PE=2 SV=1	2	29.77	SANSNPAMAPRE
I1	P55095	Glucagon OS=Mus musculus GN=Gcg PE=1 SV=1	4	50.3	HSQGTFTSDYSKYLDSRRAQDFVQ			I2	P60041	Somatostatin OS=Mus musculus GN=Sst PE=2 SV=1	2	22.68	SANSNPAMAPRE	Oxidation (M)
I1	P55095	Glucagon OS=Mus musculus GN=Gcg PE=1 SV=1	4	42.77	HSQGTFTSDYSKYLDSRRAQDF			I2	P60041	Somatostatin OS=Mus musculus GN=Sst PE=2 SV=1	2	53.55	SANSNPAMAPR	Oxidation (M)
I1	P55095	Glucagon OS=Mus musculus GN=Gcg PE=1 SV=1	4	39.97	HSQGTFTSDYSKYLDSRRAQDF			I2	P60041	Somatostatin OS=Mus musculus GN=Sst PE=2 SV=1	2	49.37	SANSNPAMAPR	Oxidation (M)
I1	P55095	Glucagon OS=Mus musculus GN=Gcg PE=1 SV=1	3	25.26	HSQGTFTSDYSKYLDSRRAQDF			I2	P60041	Somatostatin OS=Mus musculus GN=Sst PE=2 SV=1	2	34.96	SANSNPAMAPR	Oxidation (M)
I1	P55095	Glucagon OS=Mus musculus GN=Gcg PE=1 SV=1	4	66.24	HSQGTFTSDYSKYLDSRRAQD			I2	P63239	Neuroendocrine convertase 1 OS=Mus musculus GN=Pcsk1 PE=1 SV=1	4	74.68	LSDDDRVTWAEQQYEKERS
I1	P55095	Glucagon OS=Mus musculus GN=Gcg PE=1 SV=1	4	44.96	HSQGTFTSDYSKYLDSRRAQ			I2	P63239	Neuroendocrine convertase 1 OS=Mus musculus GN=Pcsk1 PE=1 SV=1	3	53.15	LSDDDRVTWAEQQYEKERS
I1	P55095	Glucagon OS=Mus musculus GN=Gcg PE=1 SV=1	4	54.82	GTFTSDYSKYLDSRRAQD			I2	P63239	Neuroendocrine convertase 1 OS=Mus musculus GN=Pcsk1 PE=1 SV=1	3	45.65	LSDDDRVTWAEQQYEKERS
I1	P55095	Glucagon OS=Mus musculus GN=Gcg PE=1 SV=1	3	44.55	HSQGTFTSDYSKYLDSRR			I2	P63239	Neuroendocrine convertase 1 OS=Mus musculus GN=Pcsk1 PE=1 SV=1	2	43.7	GVEKMVNVVE	Oxidation (M)
I1	P55095	Glucagon OS=Mus musculus GN=Gcg PE=1 SV=1	2	22.24	SFPASQTEAHEDPDEMNE	Oxidation (M)		I2	P70326	T-box transcription factor TBX5 OS=Mus musculus GN=Tbx5 PE=1 SV=2	2	24.99	QACMYASSA	Acetyl (N-term); Oxidation (M); Amidated (C-term); Half Cystein (C)
I1	P55095	Glucagon OS=Mus musculus GN=Gcg PE=1 SV=1	2	131.63	HSQGTFTSDYSKYLDSR			I2	Q03517	Secretogranin-2 OS=Mus musculus GN=Scg2 PE=1 SV=1	4	35.39	SGQLGLPDEENRRESKDQLSEDASKVIT
I1	P55095	Glucagon OS=Mus musculus GN=Gcg PE=1 SV=1	3	117.82	HSQGTFTSDYSKYLDSR			I2	Q03517	Secretogranin-2 OS=Mus musculus GN=Scg2 PE=1 SV=1	3	42.07	LVNAVGSGRSQSGPNGDRAA
I1	P55095	Glucagon OS=Mus musculus GN=Gcg PE=1 SV=1	3	102.98	HSQGTFTSDYSKYLDSR			I2	Q03517	Secretogranin-2 OS=Mus musculus GN=Scg2 PE=1 SV=1	3	25.41	LVNAVGSGRSQSGPNGDRAA
I1	P55095	Glucagon OS=Mus musculus GN=Gcg PE=1 SV=1	3	89.31	HSQGTFTSDYSKYLDSR			I2	Q03517	Secretogranin-2 OS=Mus musculus GN=Scg2 PE=1 SV=1	3	44.35	LKAGEKPNGLVEPEQDLEL
I1	P55095	Glucagon OS=Mus musculus GN=Gcg PE=1 SV=1	2	65.44	HSQGTFTSDYSKYLDSR			I2	Q03517	Secretogranin-2 OS=Mus musculus GN=Scg2 PE=1 SV=1	3	20.88	VLEYLNQEQAEQGREHLA
I1	P55095	Glucagon OS=Mus musculus GN=Gcg PE=1 SV=1	4	40.47	HSQGTFTSDYSKYLDSR			I2	Q03517	Secretogranin-2 OS=Mus musculus GN=Scg2 PE=1 SV=1	2	42.06	LESVFQELGKLTGPSNQ
I1	P55095	Glucagon OS=Mus musculus GN=Gcg PE=1 SV=1	3	24.29	HSQGTFTSDYSKYLDSR			I2	Q03517	Secretogranin-2 OS=Mus musculus GN=Scg2 PE=1 SV=1	2	33.55	NVVNQKSPYFPNQYSQD
I1	P55095	Glucagon OS=Mus musculus GN=Gcg PE=1 SV=1	2	132.11	HSQGTFTSDYSKYLDS			I2	Q03517	Secretogranin-2 OS=Mus musculus GN=Scg2 PE=1 SV=1	2	53.51	SKDQLSEDASKVITYL
I1	P55095	Glucagon OS=Mus musculus GN=Gcg PE=1 SV=1	2	128.96	HSQGTFTSDYSKYLDS			I2	Q03517	Secretogranin-2 OS=Mus musculus GN=Scg2 PE=1 SV=1	2	76.88	DQLSEDASKVITYL
I1	P55095	Glucagon OS=Mus musculus GN=Gcg PE=1 SV=1	2	94.9	HSQGTFTSDYSKYLDS			I2	Q03517	Secretogranin-2 OS=Mus musculus GN=Scg2 PE=1 SV=1	3	22.96	RQYLDEDMLLK	Oxidation (M)
I1	P55095	Glucagon OS=Mus musculus GN=Gcg PE=1 SV=1	3	81.31	HSQGTFTSDYSKYLDS			I2	Q03517	Secretogranin-2 OS=Mus musculus GN=Scg2 PE=1 SV=1	2	40.99	PELLNTNQL
I1	P55095	Glucagon OS=Mus musculus GN=Gcg PE=1 SV=1	3	79.64	HSQGTFTSDYSKYLDS			I2	Q06890	Clusterin OS=Mus musculus GN=Clu PE=1 SV=1	3	21.17	PHFLYPKSRLV
I1	P55095	Glucagon OS=Mus musculus GN=Gcg PE=1 SV=1	3	77.69	HSQGTFTSDYSKYLDS			I2	Q3UWW6	GAS2-like protein 3 OS=Mus musculus GN=Gas2l3 PE=2 SV=1	2	29.55	PASVCSGSSA	Acetyl (N-term); Amidated (C-term)
I1	P55095	Glucagon OS=Mus musculus GN=Gcg PE=1 SV=1	3	38.26	HSQGTFTSDYSKYLDS			I2	Q3UWW6	GAS2-like protein 3 OS=Mus musculus GN=Gas2l3 PE=2 SV=1	2	29.1	PASVCSGSSA	Acetyl (N-term); Amidated (C-term)
I1	P55095	Glucagon OS=Mus musculus GN=Gcg PE=1 SV=1	3	29.93	FTSDYSKYLDSRRAQD			I2	Q3UWW6	GAS2-like protein 3 OS=Mus musculus GN=Gas2l3 PE=2 SV=1	2	26.34	PASVCSGSSA	Acetyl (N-term); Amidated (C-term)
I1	P55095	Glucagon OS=Mus musculus GN=Gcg PE=1 SV=1	3	27.49	FTSDYSKYLDSRRAQD			I2	Q3UWW6	GAS2-like protein 3 OS=Mus musculus GN=Gas2l3 PE=2 SV=1	2	23.78	PASVCSGSSA	Acetyl (N-term); Amidated (C-term)
I1	P55095	Glucagon OS=Mus musculus GN=Gcg PE=1 SV=1	2	23.9	HSQGTFTSDYSKYLDS			I2	Q3UWW6	GAS2-like protein 3 OS=Mus musculus GN=Gas2l3 PE=2 SV=1	2	21.96	PASVCSGSSA	Acetyl (N-term); Amidated (C-term)
I1	P55095	Glucagon OS=Mus musculus GN=Gcg PE=1 SV=1	3	21.17	HSQGTFTSDYSKYLDS			I2	Q3UWW6	GAS2-like protein 3 OS=Mus musculus GN=Gas2l3 PE=2 SV=1	2	21.58	PASVCSGSSA	Acetyl (N-term); Amidated (C-term)
I1	P55095	Glucagon OS=Mus musculus GN=Gcg PE=1 SV=1	4	20.09	FTSDYSKYLDSRRAQD			I2	Q60673	Receptor-type tyrosine-protein phosphatase-like N OS=Mus musculus GN=Ptprn PE=2 SV=2	4	35.02	DGSRGSESSSGVVGVGHLSKAEGPALFS
I1	P55095	Glucagon OS=Mus musculus GN=Gcg PE=1 SV=1	3	35.42	HSQGTFTSDYSKYLD			I2	Q61581	Insulin-like growth factor-binding protein 7 OS=Mus musculus GN=Igfbp7 PE=2 SV=3	4	30.62	DHSGVQRTELLPGDRENLAIQT
I1	P55095	Glucagon OS=Mus musculus GN=Gcg PE=1 SV=1	2	29.19	SQGTFTSDYSKYLDS			I2	Q6ZWY8	Thymosin beta-10 OS=Mus musculus GN=Tmsb10 PE=2 SV=3	6	50.12	ADKPDMGEIASFDKAKLKKTETQEKNTLPTKETIEQEKRSEIS	Acetyl (N-term); Oxidation (M)
I1	P55095	Glucagon OS=Mus musculus GN=Gcg PE=1 SV=1	2	25.92	SQGTFTSDYSKYLDS			I2	Q8C9E8	Protein FAM26F OS=Mus musculus GN=Fam26f PE=1 SV=1	2	21.44	IILLLLVK
I1	P55095	Glucagon OS=Mus musculus GN=Gcg PE=1 SV=1	2	36.58	HSQGTFTSDYSKYL			I2	Q8CG85	MAM domain-containing protein 2 OS=Mus musculus GN=Mamdc2 PE=1 SV=1	1	21.26	PNVNWFVGGGT	Acetyl (N-term); Amidated (C-term)
I1	P55095	Glucagon OS=Mus musculus GN=Gcg PE=1 SV=1	2	23.2	HSQGTFTSDYSKYL			I2	Q924A4	Urocortin-3 OS=Mus musculus GN=Ucn3 PE=2 SV=1	3	40.16	SFGHLPTQDPSGEEDDNQTHLQI
I1	P55095	Glucagon OS=Mus musculus GN=Gcg PE=1 SV=1	3	41.07	HSQGTFTSDYSKY			I2	Q924A4	Urocortin-3 OS=Mus musculus GN=Ucn3 PE=2 SV=1	3	38.55	SFGHLPTQDPSGEEDDNQTHLQ
I1	P55095	Glucagon OS=Mus musculus GN=Gcg PE=1 SV=1	3	30.93	YSKYLDSRRAQD			I2	Q924A4	Urocortin-3 OS=Mus musculus GN=Ucn3 PE=2 SV=1	3	28.7	SFGHLPTQDPSGEEDDNQTHL
I1	P55095	Glucagon OS=Mus musculus GN=Gcg PE=1 SV=1	2	29.18	HSQGTFTSDYSK			I2	Q924A4	Urocortin-3 OS=Mus musculus GN=Ucn3 PE=2 SV=1	2	53.23	NKLEDVPLLS
I1	P55095	Glucagon OS=Mus musculus GN=Gcg PE=1 SV=1	2	25.48	DFPEEVAIAEEL	Amidated (C-term)		I2	Q924A4	Urocortin-3 OS=Mus musculus GN=Ucn3 PE=2 SV=1	2	51.81	NKLEDVPLLS
I1	P55095	Glucagon OS=Mus musculus GN=Gcg PE=1 SV=1	2	74.62	HALQDTEENPR			I2	Q924A4	Urocortin-3 OS=Mus musculus GN=Ucn3 PE=2 SV=1	2	36.95	NKLEDVPLLS
I1	P55095	Glucagon OS=Mus musculus GN=Gcg PE=1 SV=1	2	73.61	HALQDTEENPR			I2	Q9D7Y9	Protein SLX4IP OS=Mus musculus GN=Slx4ip PE=2 SV=1	2	26.66	YNYESAS	Amidated (C-term)
I1	P55095	Glucagon OS=Mus musculus GN=Gcg PE=1 SV=1	3	39.3	HALQDTEENPR			I2	Q9DCB8	Iron-sulfur cluster assembly 2 homolog, mitochondrial OS=Mus musculus GN=Isca2 PE=2 SV=2	3	30.14	QVEGGGCSGFQ	Acetyl (N-term); Half Cystein (C)
I1	P55095	Glucagon OS=Mus musculus GN=Gcg PE=1 SV=1	3	34.03	HALQDTEENPR			I2	Q9DCB8	Iron-sulfur cluster assembly 2 homolog, mitochondrial OS=Mus musculus GN=Isca2 PE=2 SV=2	3	30.08	QVEGGGCSGFQ	Acetyl (N-term); Half Cystein (C)
I1	P55095	Glucagon OS=Mus musculus GN=Gcg PE=1 SV=1	1	25.31	FPEEVAIAEEL	Amidated (C-term)		I2	Q9DCB8	Iron-sulfur cluster assembly 2 homolog, mitochondrial OS=Mus musculus GN=Isca2 PE=2 SV=2	3	29.98	QVEGGGCSGFQ	Acetyl (N-term); Half Cystein (C)
I1	P55095	Glucagon OS=Mus musculus GN=Gcg PE=1 SV=1	2	21.98	HALQDTEENPR			I2	Q9DCB8	Iron-sulfur cluster assembly 2 homolog, mitochondrial OS=Mus musculus GN=Isca2 PE=2 SV=2	3	29.94	QVEGGGCSGFQ	Acetyl (N-term); Half Cystein (C)
I1	P55095	Glucagon OS=Mus musculus GN=Gcg PE=1 SV=1	2	42.44	HALQDTEENP			I2	Q9DCB8	Iron-sulfur cluster assembly 2 homolog, mitochondrial OS=Mus musculus GN=Isca2 PE=2 SV=2	3	29.84	QVEGGGCSGFQ	Acetyl (N-term); Half Cystein (C)
I1	P55095	Glucagon OS=Mus musculus GN=Gcg PE=1 SV=1	2	39.6	HALQDTEENP			I2	Q9DCB8	Iron-sulfur cluster assembly 2 homolog, mitochondrial OS=Mus musculus GN=Isca2 PE=2 SV=2	3	29.71	QVEGGGCSGFQ	Acetyl (N-term); Half Cystein (C)
I1	P55095	Glucagon OS=Mus musculus GN=Gcg PE=1 SV=1	2	23.65	ALQDTEENPR			I2	Q9DCB8	Iron-sulfur cluster assembly 2 homolog, mitochondrial OS=Mus musculus GN=Isca2 PE=2 SV=2	3	29.09	QVEGGGCSGFQ	Acetyl (N-term); Half Cystein (C)
I1	P60041	Somatostatin OS=Mus musculus GN=Sst PE=2 SV=1	3	23.83	LSEPNQTENDALEPEDLPQAAEQDEMRLELQ	Oxidation (M)		I2	Q9DCB8	Iron-sulfur cluster assembly 2 homolog, mitochondrial OS=Mus musculus GN=Isca2 PE=2 SV=2	3	28.08	QVEGGGCSGFQ	Acetyl (N-term); Half Cystein (C)
I1	P60041	Somatostatin OS=Mus musculus GN=Sst PE=2 SV=1	3	21.52	LELQRSANSNPAMAPRE	Oxidation (M)		I2	Q9DCB8	Iron-sulfur cluster assembly 2 homolog, mitochondrial OS=Mus musculus GN=Isca2 PE=2 SV=2	3	27.21	QVEGGGCSGFQ	Acetyl (N-term); Half Cystein (C)
I1	P60041	Somatostatin OS=Mus musculus GN=Sst PE=2 SV=1	3	21.08	LELQRSANSNPAMAPRE	Oxidation (M)		I2	Q9EPS2	Peptide YY OS=Mus musculus GN=Pyy PE=2 SV=2	2	62.34	FTDDSDSENLPFRPE	Amidated (C-term)
I1	P60041	Somatostatin OS=Mus musculus GN=Sst PE=2 SV=1	2	48.39	LPQAAEQDEMRLELQ	Oxidation (M)		I2	Q9EPS2	Peptide YY OS=Mus musculus GN=Pyy PE=2 SV=2	2	58.77	FTDDSDSENLPFRPE	Amidated (C-term)
I1	P60041	Somatostatin OS=Mus musculus GN=Sst PE=2 SV=1	2	46.36	LPQAAEQDEMRLELQ	Oxidation (M)		I2	Q9EPS2	Peptide YY OS=Mus musculus GN=Pyy PE=2 SV=2	2	57.75	FTDDSDSENLPFRPE	Amidated (C-term)
I1	P60041	Somatostatin OS=Mus musculus GN=Sst PE=2 SV=1	2	68.08	SANSNPAMAPRE	Oxidation (M)		I2	Q9EPS2	Peptide YY OS=Mus musculus GN=Pyy PE=2 SV=2	2	47.36	DVPAALFSKL
I1	P60041	Somatostatin OS=Mus musculus GN=Sst PE=2 SV=1	2	68.05	SANSNPAMAPRE	Oxidation (M)		I2	Q9EPS2	Peptide YY OS=Mus musculus GN=Pyy PE=2 SV=2	2	21.02	VPAALFSKLL
I1	P60041	Somatostatin OS=Mus musculus GN=Sst PE=2 SV=1	2	55.16	SANSNPAMAPRE	Oxidation (M)		I2	Q9QXV0	ProSAAS OS=Mus musculus GN=Pcsk1n PE=1 SV=2	2	43.26	SVDQDLGPEVPPENVLGALLRV
I1	P60041	Somatostatin OS=Mus musculus GN=Sst PE=2 SV=1	2	54.69	SANSNPAMAPRE	Oxidation (M)		I2	Q9QXV0	ProSAAS OS=Mus musculus GN=Pcsk1n PE=1 SV=2	2	91.29	SLSAASAPLVETSTPLRL
I1	P60041	Somatostatin OS=Mus musculus GN=Sst PE=2 SV=1	2	25.66	SANSNPAMAPRE			I2	Q9QXV0	ProSAAS OS=Mus musculus GN=Pcsk1n PE=1 SV=2	3	33.43	LENPSPQAPARRLLPP
I1	P60041	Somatostatin OS=Mus musculus GN=Sst PE=2 SV=1	2	22.19	ANSNPAMAPRE	Oxidation (M)		I2	Q9QXV0	ProSAAS OS=Mus musculus GN=Pcsk1n PE=1 SV=2	3	31.87	LENPSPQAPARRLLPP
I1	P62281	40S ribosomal protein S11 OS=Mus musculus GN=Rps11 PE=2 SV=3	3	21.31	ADIQTERAYQKQPTIFQNK	Acetyl (N-term)		I2	Q9QXV0	ProSAAS OS=Mus musculus GN=Pcsk1n PE=1 SV=2	3	31.79	LENPSPQAPARRLLPP
I1	P63239	Neuroendocrine convertase 1 OS=Mus musculus GN=Pcsk1 PE=1 SV=1	3	57.58	LSDDDRVTWAEQQYEKERS			I2	Q9QXV0	ProSAAS OS=Mus musculus GN=Pcsk1n PE=1 SV=2	3	28.71	LENPSPQAPARRLLPP
I1	P63239	Neuroendocrine convertase 1 OS=Mus musculus GN=Pcsk1 PE=1 SV=1	4	43.72	LSDDDRVTWAEQQYEKERS			I2	Q9QXV0	ProSAAS OS=Mus musculus GN=Pcsk1n PE=1 SV=2	2	21.28	ALAHLLEAERQE
I1	P63239	Neuroendocrine convertase 1 OS=Mus musculus GN=Pcsk1 PE=1 SV=1	2	33.12	GVEKMVNVVE	Oxidation (M)		I2	Q9QXV0	ProSAAS OS=Mus musculus GN=Pcsk1n PE=1 SV=2	2	29.06	VETSTPLRL
I1	P63239	Neuroendocrine convertase 1 OS=Mus musculus GN=Pcsk1 PE=1 SV=1	2	20.27	GVEKMVNVVE	Oxidation (M)		I2	Q9Z331	Keratin, type II cytoskeletal 6B OS=Mus musculus GN=Krt6b PE=1 SV=3	2	21.56	DNNRSLDLDSIIAEVKAQ
I1	P97467	Peptidyl-glycine alpha-amidating monooxygenase OS=Mus musculus GN=Pam PE=1 SV=2	4	36.93	AGIEVPEIKEAEAVVEPKVKNKPTSSELQ
I1	Q03517	Secretogranin-2 OS=Mus musculus GN=Scg2 PE=1 SV=1	4	62.56	SGQLGLPDEENRRESKDQLSEDASKVITYL
I1	Q03517	Secretogranin-2 OS=Mus musculus GN=Scg2 PE=1 SV=1	2	31.54	TNEIVEEQYTPQSLATLESVF
I1	Q03517	Secretogranin-2 OS=Mus musculus GN=Scg2 PE=1 SV=1	3	35.18	LVNAVGSGRSQSGPNGDRAA
I1	Q03517	Secretogranin-2 OS=Mus musculus GN=Scg2 PE=1 SV=1	3	40.12	KVLEYLNQEQAEQGREHLA
I1	Q03517	Secretogranin-2 OS=Mus musculus GN=Scg2 PE=1 SV=1	3	25.29	LKAGEKPNGLVEPEQDLEL
I1	Q03517	Secretogranin-2 OS=Mus musculus GN=Scg2 PE=1 SV=1	2	33.95	ESKDQLSEDASKVITYL
I1	Q03517	Secretogranin-2 OS=Mus musculus GN=Scg2 PE=1 SV=1	2	69.11	SKDQLSEDASKVITYL
I1	Q03517	Secretogranin-2 OS=Mus musculus GN=Scg2 PE=1 SV=1	3	33.38	SKDQLSEDASKVITYL
I1	Q03517	Secretogranin-2 OS=Mus musculus GN=Scg2 PE=1 SV=1	3	25.89	YLNQEQAEQGREHLA
I1	Q03517	Secretogranin-2 OS=Mus musculus GN=Scg2 PE=1 SV=1	2	68.17	DQLSEDASKVITYL
I1	Q03517	Secretogranin-2 OS=Mus musculus GN=Scg2 PE=1 SV=1	2	52.45	DQLSEDASKVITYL
I1	Q03517	Secretogranin-2 OS=Mus musculus GN=Scg2 PE=1 SV=1	3	46.29	IPVGSLKNEDTPNR
I1	Q03517	Secretogranin-2 OS=Mus musculus GN=Scg2 PE=1 SV=1	2	21	FQELGKLTGPSNQ
I1	Q06890	Clusterin OS=Mus musculus GN=Clu PE=1 SV=1	3	30.62	PHFLYPKSRLV
I1	Q06890	Clusterin OS=Mus musculus GN=Clu PE=1 SV=1	2	22.61	PHFLYPK
I1	Q60673	Receptor-type tyrosine-protein phosphatase-like N OS=Mus musculus GN=Ptprn PE=2 SV=2	3	59.7	DGSRGSESSSGVVGVGHLSKAEGPALFS
I1	Q61581	Insulin-like growth factor-binding protein 7 OS=Mus musculus GN=Igfbp7 PE=2 SV=3	3	46.28	DHSGVQRTELLPGDRENLAIQT
I1	Q61581	Insulin-like growth factor-binding protein 7 OS=Mus musculus GN=Igfbp7 PE=2 SV=3	3	31.31	DHSGVQRTELLPGDRENLAIQT
I1	Q61581	Insulin-like growth factor-binding protein 7 OS=Mus musculus GN=Igfbp7 PE=2 SV=3	3	27.49	DHSGVQRTELLPGDRENLAIQT
I1	Q62425	NADH dehydrogenase [ubiquinone] 1 alpha subcomplex subunit 4 OS=Mus musculus GN=Ndufa4 PE=1 SV=2	3	42.43	SVNVDYSKLKKEGPDF
I1	Q62425	NADH dehydrogenase [ubiquinone] 1 alpha subcomplex subunit 4 OS=Mus musculus GN=Ndufa4 PE=1 SV=2	3	27.32	SVNVDYSKLKKEGPDF
I1	Q66L42	Mitogen-activated protein kinase kinase kinase 10 OS=Mus musculus GN=Map3k10 PE=2 SV=2	2	25.27	TPMDCGGSSGSGT	Oxidation (M); Amidated (C-term)
I1	Q66L42	Mitogen-activated protein kinase kinase kinase 10 OS=Mus musculus GN=Map3k10 PE=2 SV=2	2	21.18	TPMDCGGSSGSGT	Oxidation (M); Amidated (C-term)
I1	Q66L42	Mitogen-activated protein kinase kinase kinase 10 OS=Mus musculus GN=Map3k10 PE=2 SV=2	2	20.02	TPMDCGGSSGSGT	Oxidation (M); Amidated (C-term)
I1	Q66L42	Mitogen-activated protein kinase kinase kinase 10 OS=Mus musculus GN=Map3k10 PE=2 SV=2	2	25.75	PMDCGGSSGSGT	Amidated (C-term)
I1	Q66L42	Mitogen-activated protein kinase kinase kinase 10 OS=Mus musculus GN=Map3k10 PE=2 SV=2	2	21.27	PMDCGGSSGSGT	Amidated (C-term); Half Cystein (C)
I1	Q66L42	Mitogen-activated protein kinase kinase kinase 10 OS=Mus musculus GN=Map3k10 PE=2 SV=2	2	20.54	DCGGSSGSGT	Acetyl (N-term); Amidated (C-term); Half Cystein (C)
I1	Q6GSS7	Histone H2A type 2-A OS=Mus musculus GN=Hist2h2aa1 PE=1 SV=3	4	34.96	VLLPKKTESHHKAKGK
I1	Q6ZWY8	Thymosin beta-10 OS=Mus musculus GN=Tmsb10 PE=2 SV=3	6	49.83	ADKPDMGEIASFDKAKLKKTETQEKNTLPTKETIEQEKRSEIS	Acetyl (N-term); Oxidation (M)
I1	Q6ZWY8	Thymosin beta-10 OS=Mus musculus GN=Tmsb10 PE=2 SV=3	7	43.49	ADKPDMGEIASFDKAKLKKTETQEKNTLPTKETIEQEKRSEIS	Acetyl (N-term); Oxidation (M)
I1	Q6ZWY8	Thymosin beta-10 OS=Mus musculus GN=Tmsb10 PE=2 SV=3	6	33.85	ADKPDMGEIASFDKAKLKKTETQEKNTLPTKETIEQEKRSEIS	Acetyl (N-term); Oxidation (M)
I1	Q6ZWY8	Thymosin beta-10 OS=Mus musculus GN=Tmsb10 PE=2 SV=3	7	25.09	ADKPDMGEIASFDKAKLKKTETQEKNTLPTKETIEQEKRSEIS	Acetyl (N-term); Oxidation (M)
I1	Q6ZWY8	Thymosin beta-10 OS=Mus musculus GN=Tmsb10 PE=2 SV=3	6	22.48	ADKPDMGEIASFDKAKLKKTETQEKNTLPTKETIEQEKRSEIS	Acetyl (N-term); Oxidation (M)
I1	Q91YW3	DnaJ homolog subfamily C member 3 OS=Mus musculus GN=Dnajc3 PE=1 SV=1	2	24.45	FIDIAAAKEVLSDPEM	Oxidation (M)
I1	Q924A4	Urocortin-3 OS=Mus musculus GN=Ucn3 PE=2 SV=1	3	31.98	SFGHLPTQDPSGEEDDNQTHLQI
I1	Q924A4	Urocortin-3 OS=Mus musculus GN=Ucn3 PE=2 SV=1	3	36.99	SFGHLPTQDPSGEEDDNQTHLQ
I1	Q924A4	Urocortin-3 OS=Mus musculus GN=Ucn3 PE=2 SV=1	2	25.53	TFSGAAGGNGAGSTRY
I1	Q924A4	Urocortin-3 OS=Mus musculus GN=Ucn3 PE=2 SV=1	2	44.89	AKAAANAQLMAQI	Oxidation (M); Amidated (C-term)
I1	Q924A4	Urocortin-3 OS=Mus musculus GN=Ucn3 PE=2 SV=1	2	26.02	PSGEEDDNQTHLQ
I1	Q924A4	Urocortin-3 OS=Mus musculus GN=Ucn3 PE=2 SV=1	2	34	NKLEDVPLLS
I1	Q924A4	Urocortin-3 OS=Mus musculus GN=Ucn3 PE=2 SV=1	2	33.15	NKLEDVPLLS
I1	Q924A4	Urocortin-3 OS=Mus musculus GN=Ucn3 PE=2 SV=1	2	26.39	NKLEDVPLLS
I1	Q9EPS2	Peptide YY OS=Mus musculus GN=Pyy PE=2 SV=2	2	63.52	DVPAALFSKLL
I1	Q9EPS2	Peptide YY OS=Mus musculus GN=Pyy PE=2 SV=2	2	48.06	DVPAALFSKL
I1	Q9EPS2	Peptide YY OS=Mus musculus GN=Pyy PE=2 SV=2	2	37.41	VPAALFSKLL
I1	Q9EPS2	Peptide YY OS=Mus musculus GN=Pyy PE=2 SV=2	2	35.79	DVPAALFSKL
I1	Q9EPS2	Peptide YY OS=Mus musculus GN=Pyy PE=2 SV=2	2	34.48	VPAALFSKLL
I1	Q9EPS2	Peptide YY OS=Mus musculus GN=Pyy PE=2 SV=2	2	33.51	DVPAALFSKL
I1	Q9QXV0	ProSAAS OS=Mus musculus GN=Pcsk1n PE=1 SV=2	2	41.34	SVDQDLGPEVPPENVLGALLRV
I1	Q9QXV0	ProSAAS OS=Mus musculus GN=Pcsk1n PE=1 SV=2	2	21.27	SLSAASAPLVETSTPLRL
I1	Q9QXV0	ProSAAS OS=Mus musculus GN=Pcsk1n PE=1 SV=2	3	24.5	LENPSPQAPARRLLPP
I1	Q9QXV0	ProSAAS OS=Mus musculus GN=Pcsk1n PE=1 SV=2	3	23.58	LENPSPQAPARRLLPP
I1	Q9QXV0	ProSAAS OS=Mus musculus GN=Pcsk1n PE=1 SV=2	3	22.92	LENPSPQAPARRLLPP
I1	Q9QXV0	ProSAAS OS=Mus musculus GN=Pcsk1n PE=1 SV=2	3	28.06	ALAHLLEAERQE
I1	Q9QXV0	ProSAAS OS=Mus musculus GN=Pcsk1n PE=1 SV=2	2	23.88	ALAHLLEAERQE
I1	Q9QXV0	ProSAAS OS=Mus musculus GN=Pcsk1n PE=1 SV=2	2	21.28	ALAHLLEAERQE
I1	Q9QXV0	ProSAAS OS=Mus musculus GN=Pcsk1n PE=1 SV=2	2	26.75	LVETSTPLRL
I1	Q9QYI6	DnaJ homolog subfamily B member 9 OS=Mus musculus GN=Dnajb9 PE=2 SV=2	3	23.7	HFENHFHT
