# Supplementary material for: Combining mass spectrometry and machine learning to discover bioactive peptides
Source: Nat Commun. 2022 Oct 20;13:6235. doi: 10.1038/s41467-022-34031-z (PMC9584923; doi:10.1038/s41467-022-34031-z)
Supplement: Supplementary file 11 — Source data [file 41467_2022_34031_MOESM11_ESM.xlsx]

## Sheet: Fig.3b
protein_id	start	stop	Length	Fragment count	Study
E9PV24	20	36	17	14	Ileum (this study)
O08529	2	19	18	7	Ileum (this study)
O35417	177	199	23	1	Ileum (this study)
P11859	25	33	9	1	Ileum (this study)
P12961	200	212	13	1	Ileum (this study)
P22005	114	133	20	11	Ileum (this study)
	143	184	42	9	Ileum (this study)
	197	208	12	10	Ileum (this study)
	218	228	11	3	Ileum (this study)
	238	259	22	7	Ileum (this study)
	262	268	7	1	Ileum (this study)
P26339	358	371	14	7	Ileum (this study)
P26350	2	29	28	33	Ileum (this study)
P35230	27	37	11	8	Ileum (this study)
P41539	58	68	11	8	Ileum (this study)
	72	107	36	22	Ileum (this study)
	98	107	10	6	Ileum (this study)
	111	126	16	6	Ileum (this study)
P32648	81	107	27	69	Ileum (this study)
		122	42	107	Ileum (this study)
	125	152	28	59	Ileum (this study)
P47212	33	61	29	48	Ileum (this study)
P48756	44	85	42	4	Ileum (this study)
P55095	21	50	30	41	Ileum (this study)
	53	89	37	21	Ileum (this study)
	98	127	30	16	Ileum (this study)
P57774	29	64	36	6	Ileum (this study)
	68	97	30	24	Ileum (this study)
P60041	25	34	10	3	Ileum (this study)
	103	116	14	5	Ileum (this study)
P70296	2	12	11	4	Ileum (this study)
Q03517	184	216	33	48	Ileum (this study)
	527	566	40	28	Ileum (this study)
Q08535	32	58	27	7	Ileum (this study)
Q5G866	20	58	39	80	Ileum (this study)
Q5G865	20	58	39	210	Ileum (this study)
Q8R1I2	24	52	29	8	Ileum (this study)
	43	52	10	1	Ileum (this study)
Q9D3P9	150	162	13	6	Ileum (this study)
Q9EPS2	29	64	36	30	Ileum (this study)
	31	64	34	21	Ileum (this study)
	68	98	31	58	Ileum (this study)
Q9EQX0	24	51	28	2	Ileum (this study)
Q9QXK8	144	166	23	6	Ileum (this study)
Q9QXV0	34	40	7	1	Ileum (this study)
	42	59	18	11	Ileum (this study)
	219	237	19	1	Ileum (this study)
		238	20	2	Ileum (this study)
		240	22	4	Ileum (this study)
	243	252	10	1	Ileum (this study)
		258	16	2	Ileum (this study)
P09240|CCKN_MOUSE	96	103	8	1	Gastrointestinal tract (Larraufie 2019)
P41539|TKN1_MOUSE	111	126	16	1	Gastrointestinal tract (Larraufie 2019)
Q8R1I2|GRP_MOUSE	24	52	29	3	Gastrointestinal tract (Larraufie 2019)
Q5G865|DFA24_MOUSE	20	58	39	21	Gastrointestinal tract (Larraufie 2019)
Q5G866|DFA23_MOUSE	20	58	39	11	Gastrointestinal tract (Larraufie 2019)
Q9D3P9|NEUT_MOUSE	150	162	13	2	Gastrointestinal tract (Larraufie 2019)
P41539|TKN1_MOUSE	98	107	10	1	Gastrointestinal tract (Larraufie 2019)
tr|Q4W8U9|Q4W8U9_MOUSE	487	526	40	1	Gastrointestinal tract (Larraufie 2019)
P01193|COLI_MOUSE	124	136	13	6	Gastrointestinal tract (Larraufie 2019)
Q9EQX0|GHRL_MOUSE	24	51	28	9	Gastrointestinal tract (Larraufie 2019)
E9PV24|FIBA_MOUSE	20	36	17	3	Gastrointestinal tract (Larraufie 2019)
P55095|GLUC_MOUSE	21	50	30	4	Gastrointestinal tract (Larraufie 2019)
P22005|PENK_MOUSE	197	208	12	1	Gastrointestinal tract (Larraufie 2019)
P26350|PTMA_MOUSE	2	29	28	16	Gastrointestinal tract (Larraufie 2019)
P41539|TKN1_MOUSE	58	68	11	1	Gastrointestinal tract (Larraufie 2019)
P22005|PENK_MOUSE	262	268	7	1	Gastrointestinal tract (Larraufie 2019)
P47212|GALA_MOUSE	33	61	29	3	Gastrointestinal tract (Larraufie 2019)
P32648|VIP_MOUSE	125	152	28	9	Gastrointestinal tract (Larraufie 2019)
P60041|SMS_MOUSE	103	116	14	8	Gastrointestinal tract (Larraufie 2019)
P26339|CMGA_MOUSE	358	371	14	3	Gastrointestinal tract (Larraufie 2019)
P22005|PENK_MOUSE	218	228	11	1	Gastrointestinal tract (Larraufie 2019)
P01325|INS1_MOUSE	25	54	30	1	Gastrointestinal tract (Larraufie 2019)
Q9EPS2|PYY_MOUSE	29	64	36	1	Gastrointestinal tract (Larraufie 2019)
P01326|INS2_MOUSE	25	54	30	1	Gastrointestinal tract (Larraufie 2019)
P32648|VIP_MOUSE	81	107	27	1	Gastrointestinal tract (Larraufie 2019)
P55095|GLUC_MOUSE	53	81	29	4	Gastrointestinal tract (Larraufie 2019)
P01326|INS2_MOUSE	90	110	21	1	Gastrointestinal tract (Larraufie 2019)
P01325|INS1_MOUSE	57	85	29	3	Gastrointestinal tract (Larraufie 2019)
P01326|INS2_MOUSE	57	87	31	5	Gastrointestinal tract (Larraufie 2019)
Q03517|SCG2_MOUSE	184	216	33	1	Gastrointestinal tract (Larraufie 2019)
P55095|GLUC_MOUSE	98	127	30	3	Gastrointestinal tract (Larraufie 2019)
Q9QXV0|PCSK1_MOUSE	42	59	18	2	Gastrointestinal tract (Larraufie 2019)
P57774|NPY_MOUSE	29	64	36	3	Gastrointestinal tract (Larraufie 2019)
P32648|VIP_MOUSE	81	122	42	3	Gastrointestinal tract (Larraufie 2019)
P57774|NPY_MOUSE	68	97	30	2	Gastrointestinal tract (Larraufie 2019)
Q9QXV0|PCSK1_MOUSE	219	240	22	2	Gastrointestinal tract (Larraufie 2019)
Q9EPS2|PYY_MOUSE	68	98	31	2	Gastrointestinal tract (Larraufie 2019)
P26339|CMGA_MOUSE	435	460	26	1	Gastrointestinal tract (Larraufie 2019)
P70296|PEBP1_MOUSE	2	12	11	1	Gastrointestinal tract (Larraufie 2019)
Q9QXV0|PCSK1_MOUSE	219	238	20	1	Gastrointestinal tract (Larraufie 2019)
P01193|COLI_MOUSE	124	136	13	6	Enteroendocrine cells (Larraufie 2019)
P55095|GLUC_MOUSE	21	50	30	1	Enteroendocrine cells (Larraufie 2019)
Q9D3P9|NEUT_MOUSE	150	162	13	2	Enteroendocrine cells (Larraufie 2019)
tr|A0A0R4J003|A0A0R4J003_MOUSE	126	153	28	4	Enteroendocrine cells (Larraufie 2019)
P60041|SMS_MOUSE	103	116	14	1	Enteroendocrine cells (Larraufie 2019)
P55095|GLUC_MOUSE	53	89	37	3	Enteroendocrine cells (Larraufie 2019)
tr|H3BK86|H3BK86_MOUSE	31	64	34	2	Enteroendocrine cells (Larraufie 2019)
	29	64	36	3	Enteroendocrine cells (Larraufie 2019)
tr|A0A0R4J003|A0A0R4J003_MOUSE	82	108	27	1	Enteroendocrine cells (Larraufie 2019)
P55095|GLUC_MOUSE	98	127	30	2	Enteroendocrine cells (Larraufie 2019)
tr|Q3V334|Q3V334_MOUSE	68	98	31	2	Enteroendocrine cells (Larraufie 2019)
tr|A0A087WP98|A0A087WP98_MOUSE	2	29	28	18	Enteroendocrine cells (Larraufie 2019)
tr|Q4W8U9|Q4W8U9_MOUSE	184	216	33	1	Enteroendocrine cells (Larraufie 2019)
P22005|PENK_MOUSE	197	208	12	1	Enteroendocrine cells (Larraufie 2019)
P41539|TKN1_MOUSE	98	107	10	1	Enteroendocrine cells (Larraufie 2019)
tr|A0A0R4J003|A0A0R4J003_MOUSE	82	123	42	4	Enteroendocrine cells (Larraufie 2019)
P47212|GALA_MOUSE	33	61	29	1	Enteroendocrine cells (Larraufie 2019)
P22005|PENK_MOUSE	218	228	11	1	Enteroendocrine cells (Larraufie 2019)
P41539|TKN1_MOUSE	58	68	11	1	Enteroendocrine cells (Larraufie 2019)
P22005|PENK_MOUSE	238	259	22	1	Enteroendocrine cells (Larraufie 2019)
Q5G866|DFA23_MOUSE	20	58	39	11	Enteroendocrine cells (Larraufie 2019)
Q9QXK8|NMU_MOUSE	144	166	23	1	Enteroendocrine cells (Larraufie 2019)
Q5G865|DFA24_MOUSE	20	58	39	24	Enteroendocrine cells (Larraufie 2019)
P26339|CMGA_MOUSE	358	371	14	1	Enteroendocrine cells (Larraufie 2019)
P48756|GIP_MOUSE	44	85	42	2	Enteroendocrine cells (Larraufie 2019)
P57774|NPY_MOUSE	68	97	30	1	Enteroendocrine cells (Larraufie 2019)
	29	64	36	1	Enteroendocrine cells (Larraufie 2019)
tr|Q5EBQ2|Q5EBQ2_MOUSE	2	12	11	1	Enteroendocrine cells (Larraufie 2019)
Q9QXV0|PCSK1_MOUSE	42	59	18	1	Enteroendocrine cells (Larraufie 2019)
P60041|SMS_MOUSE	25	34	10	3	Enteroendocrine cells (Galvin 2021)
P26339|CMGA_MOUSE	435	460	26	12	Enteroendocrine cells (Galvin 2021)
	358	371	14	9	Enteroendocrine cells (Galvin 2021)
		371	14	9	Enteroendocrine cells (Galvin 2021)
Gcg|ENSMUST00000136686|TU25805	144	173	30	11	Enteroendocrine cells (Galvin 2021)
		173	30	11	Enteroendocrine cells (Galvin 2021)
	67	96	30	32	Enteroendocrine cells (Galvin 2021)
	99	127	29	19	Enteroendocrine cells (Galvin 2021)
	67	96	30	32	Enteroendocrine cells (Galvin 2021)
	99	135	37	39	Enteroendocrine cells (Galvin 2021)
		135	37	39	Enteroendocrine cells (Galvin 2021)
		127	29	19	Enteroendocrine cells (Galvin 2021)
P55095|GLUC_MOUSE	98	127	30	11	Enteroendocrine cells (Galvin 2021)
		127	30	11	Enteroendocrine cells (Galvin 2021)
	21	50	30	32	Enteroendocrine cells (Galvin 2021)
	53	81	29	19	Enteroendocrine cells (Galvin 2021)
	21	50	30	32	Enteroendocrine cells (Galvin 2021)
	53	89	37	39	Enteroendocrine cells (Galvin 2021)
		89	37	39	Enteroendocrine cells (Galvin 2021)
		81	29	19	Enteroendocrine cells (Galvin 2021)
||TCONS_00089211	130	159	30	11	Enteroendocrine cells (Galvin 2021)
		159	30	11	Enteroendocrine cells (Galvin 2021)
	53	82	30	32	Enteroendocrine cells (Galvin 2021)
	85	113	29	19	Enteroendocrine cells (Galvin 2021)
	53	82	30	32	Enteroendocrine cells (Galvin 2021)
	85	121	37	39	Enteroendocrine cells (Galvin 2021)
		121	37	39	Enteroendocrine cells (Galvin 2021)
		113	29	19	Enteroendocrine cells (Galvin 2021)
Ghrl|ENSMUST00000064993	38	65	28	274	Enteroendocrine cells (Galvin 2021)
		65	28	274	Enteroendocrine cells (Galvin 2021)
		65	28	274	Enteroendocrine cells (Galvin 2021)
		65	28	274	Enteroendocrine cells (Galvin 2021)
		65	28	274	Enteroendocrine cells (Galvin 2021)
		65	28	274	Enteroendocrine cells (Galvin 2021)
		65	28	274	Enteroendocrine cells (Galvin 2021)
		65	28	274	Enteroendocrine cells (Galvin 2021)
		65	28	274	Enteroendocrine cells (Galvin 2021)
		65	28	274	Enteroendocrine cells (Galvin 2021)
		65	28	274	Enteroendocrine cells (Galvin 2021)
		65	35	274	Enteroendocrine cells (Galvin 2021)
		65	28	274	Enteroendocrine cells (Galvin 2021)
		65	28	274	Enteroendocrine cells (Galvin 2021)
		65	28	274	Enteroendocrine cells (Galvin 2021)
		65	35	274	Enteroendocrine cells (Galvin 2021)
		65	28	274	Enteroendocrine cells (Galvin 2021)
		65	28	274	Enteroendocrine cells (Galvin 2021)
		65	28	274	Enteroendocrine cells (Galvin 2021)
		65	28	274	Enteroendocrine cells (Galvin 2021)
		65	28	274	Enteroendocrine cells (Galvin 2021)
		65	28	274	Enteroendocrine cells (Galvin 2021)
		65	28	274	Enteroendocrine cells (Galvin 2021)
		65	28	274	Enteroendocrine cells (Galvin 2021)
		65	28	274	Enteroendocrine cells (Galvin 2021)
		65	28	274	Enteroendocrine cells (Galvin 2021)
		65	28	274	Enteroendocrine cells (Galvin 2021)
		65	28	274	Enteroendocrine cells (Galvin 2021)
		65	28	274	Enteroendocrine cells (Galvin 2021)
		65	28	274	Enteroendocrine cells (Galvin 2021)
		65	28	274	Enteroendocrine cells (Galvin 2021)
		65	28	274	Enteroendocrine cells (Galvin 2021)
		65	28	274	Enteroendocrine cells (Galvin 2021)
		65	28	274	Enteroendocrine cells (Galvin 2021)
		65	35	274	Enteroendocrine cells (Galvin 2021)
		65	28	274	Enteroendocrine cells (Galvin 2021)
		65	28	274	Enteroendocrine cells (Galvin 2021)
		65	28	274	Enteroendocrine cells (Galvin 2021)
		65	28	274	Enteroendocrine cells (Galvin 2021)
		65	28	274	Enteroendocrine cells (Galvin 2021)
		65	28	274	Enteroendocrine cells (Galvin 2021)
		65	28	274	Enteroendocrine cells (Galvin 2021)
		65	28	274	Enteroendocrine cells (Galvin 2021)
		65	35	274	Enteroendocrine cells (Galvin 2021)
		65	28	274	Enteroendocrine cells (Galvin 2021)
		65	28	274	Enteroendocrine cells (Galvin 2021)
		65	28	274	Enteroendocrine cells (Galvin 2021)
		65	28	274	Enteroendocrine cells (Galvin 2021)
		65	28	274	Enteroendocrine cells (Galvin 2021)
		65	28	274	Enteroendocrine cells (Galvin 2021)
		65	35	274	Enteroendocrine cells (Galvin 2021)
		65	28	274	Enteroendocrine cells (Galvin 2021)
		65	28	274	Enteroendocrine cells (Galvin 2021)
		65	28	274	Enteroendocrine cells (Galvin 2021)
		65	28	274	Enteroendocrine cells (Galvin 2021)
		65	28	274	Enteroendocrine cells (Galvin 2021)
		65	28	274	Enteroendocrine cells (Galvin 2021)
		65	28	274	Enteroendocrine cells (Galvin 2021)
		65	28	274	Enteroendocrine cells (Galvin 2021)
		65	28	274	Enteroendocrine cells (Galvin 2021)
		65	28	274	Enteroendocrine cells (Galvin 2021)
		65	28	274	Enteroendocrine cells (Galvin 2021)
		65	28	274	Enteroendocrine cells (Galvin 2021)
		65	28	274	Enteroendocrine cells (Galvin 2021)
		65	28	274	Enteroendocrine cells (Galvin 2021)
		65	28	274	Enteroendocrine cells (Galvin 2021)
		65	35	274	Enteroendocrine cells (Galvin 2021)
		65	28	274	Enteroendocrine cells (Galvin 2021)
		65	28	274	Enteroendocrine cells (Galvin 2021)
		65	28	274	Enteroendocrine cells (Galvin 2021)
		65	35	274	Enteroendocrine cells (Galvin 2021)
		65	35	274	Enteroendocrine cells (Galvin 2021)
		65	35	274	Enteroendocrine cells (Galvin 2021)
		65	35	274	Enteroendocrine cells (Galvin 2021)
		65	35	274	Enteroendocrine cells (Galvin 2021)
		65	28	274	Enteroendocrine cells (Galvin 2021)
		65	28	274	Enteroendocrine cells (Galvin 2021)
		65	28	274	Enteroendocrine cells (Galvin 2021)
		65	28	274	Enteroendocrine cells (Galvin 2021)
		65	28	274	Enteroendocrine cells (Galvin 2021)
		65	28	274	Enteroendocrine cells (Galvin 2021)
		65	28	274	Enteroendocrine cells (Galvin 2021)
		65	28	274	Enteroendocrine cells (Galvin 2021)
		65	28	274	Enteroendocrine cells (Galvin 2021)
		65	28	274	Enteroendocrine cells (Galvin 2021)
		65	28	274	Enteroendocrine cells (Galvin 2021)
		65	28	274	Enteroendocrine cells (Galvin 2021)
		65	28	274	Enteroendocrine cells (Galvin 2021)
		65	28	274	Enteroendocrine cells (Galvin 2021)
		65	35	274	Enteroendocrine cells (Galvin 2021)
		65	35	274	Enteroendocrine cells (Galvin 2021)
		65	35	274	Enteroendocrine cells (Galvin 2021)
		65	35	274	Enteroendocrine cells (Galvin 2021)
		65	28	274	Enteroendocrine cells (Galvin 2021)
		65	28	274	Enteroendocrine cells (Galvin 2021)
		65	35	274	Enteroendocrine cells (Galvin 2021)
		65	28	274	Enteroendocrine cells (Galvin 2021)
		65	28	274	Enteroendocrine cells (Galvin 2021)
		65	28	274	Enteroendocrine cells (Galvin 2021)
		65	35	274	Enteroendocrine cells (Galvin 2021)
		65	28	274	Enteroendocrine cells (Galvin 2021)
		65	28	274	Enteroendocrine cells (Galvin 2021)
		65	28	274	Enteroendocrine cells (Galvin 2021)
		65	28	274	Enteroendocrine cells (Galvin 2021)
P48756|GIP_MOUSE	44	85	42	85	Enteroendocrine cells (Galvin 2021)
		85	42	85	Enteroendocrine cells (Galvin 2021)
Q03517|SCG2_MOUSE	184	216	33	9	Enteroendocrine cells (Galvin 2021)
	527	566	40	4	Enteroendocrine cells (Galvin 2021)
		566	40	4	Enteroendocrine cells (Galvin 2021)
P09240|CCKN_MOUSE	96	103	8	6	Enteroendocrine cells (Galvin 2021)
		103	8	6	Enteroendocrine cells (Galvin 2021)
		103	8	6	Enteroendocrine cells (Galvin 2021)
		103	8	6	Enteroendocrine cells (Galvin 2021)
Q08535|SECR_MOUSE	32	58	27	23	Enteroendocrine cells (Galvin 2021)
		58	27	23	Enteroendocrine cells (Galvin 2021)
		58	27	23	Enteroendocrine cells (Galvin 2021)
		58	27	23	Enteroendocrine cells (Galvin 2021)
||TCONS_00159748	43	69	27	23	Enteroendocrine cells (Galvin 2021)
		69	27	23	Enteroendocrine cells (Galvin 2021)
		69	27	23	Enteroendocrine cells (Galvin 2021)
		69	27	23	Enteroendocrine cells (Galvin 2021)
tr|Q80ZS9|Q80ZS9_MOUSE	32	58	27	23	Enteroendocrine cells (Galvin 2021)
		58	27	23	Enteroendocrine cells (Galvin 2021)
		58	27	23	Enteroendocrine cells (Galvin 2021)
		58	27	23	Enteroendocrine cells (Galvin 2021)
||TCONS_00159746	43	69	27	23	Enteroendocrine cells (Galvin 2021)
		69	27	23	Enteroendocrine cells (Galvin 2021)
		69	27	23	Enteroendocrine cells (Galvin 2021)
		69	27	23	Enteroendocrine cells (Galvin 2021)
Q9EPS2|PYY_MOUSE	29	64	36	22	Enteroendocrine cells (Galvin 2021)
	31	64	34	12	Enteroendocrine cells (Galvin 2021)
	29	64	36	22	Enteroendocrine cells (Galvin 2021)
	31	64	34	12	Enteroendocrine cells (Galvin 2021)
||TCONS_00034199.1	59	94	36	22	Enteroendocrine cells (Galvin 2021)
	61	94	34	12	Enteroendocrine cells (Galvin 2021)
	59	94	36	22	Enteroendocrine cells (Galvin 2021)
	61	94	34	12	Enteroendocrine cells (Galvin 2021)
Pyy|ENSMUST00000017455|TU9282	67	102	36	22	Enteroendocrine cells (Galvin 2021)
	69	102	34	12	Enteroendocrine cells (Galvin 2021)
	67	102	36	22	Enteroendocrine cells (Galvin 2021)
	69	102	34	12	Enteroendocrine cells (Galvin 2021)
tr|A0A1B0GS37|A0A1B0GS37_MOUSE	32	58	27	23	Enteroendocrine cells (Galvin 2021)
		58	27	23	Enteroendocrine cells (Galvin 2021)
		58	27	23	Enteroendocrine cells (Galvin 2021)
		58	27	23	Enteroendocrine cells (Galvin 2021)
||TCONS_00159747.3	43	69	27	23	Enteroendocrine cells (Galvin 2021)
		69	27	23	Enteroendocrine cells (Galvin 2021)
		69	27	23	Enteroendocrine cells (Galvin 2021)
		69	27	23	Enteroendocrine cells (Galvin 2021)
tr|H3BK86|H3BK86_MOUSE	29	64	36	22	Enteroendocrine cells (Galvin 2021)
	31	64	34	12	Enteroendocrine cells (Galvin 2021)
	29	64	36	22	Enteroendocrine cells (Galvin 2021)
	31	64	34	12	Enteroendocrine cells (Galvin 2021)
||TCONS_00034198.1	56	91	36	22	Enteroendocrine cells (Galvin 2021)
	58	91	34	12	Enteroendocrine cells (Galvin 2021)
	56	91	36	22	Enteroendocrine cells (Galvin 2021)
	58	91	34	12	Enteroendocrine cells (Galvin 2021)
Pyy|ENSMUST00000177304|TU9283	67	102	36	22	Enteroendocrine cells (Galvin 2021)
	69	102	34	12	Enteroendocrine cells (Galvin 2021)
	67	102	36	22	Enteroendocrine cells (Galvin 2021)
	69	102	34	12	Enteroendocrine cells (Galvin 2021)
Q9D3P9|NEUT_MOUSE	150	162	13	4	Enteroendocrine cells (Galvin 2021)
		162	13	4	Enteroendocrine cells (Galvin 2021)
Q9QXV0|PCSK1_MOUSE	219	240	22	3	Enteroendocrine cells (Galvin 2021)
	42	59	18	3	Enteroendocrine cells (Galvin 2021)
	219	238	20	1	Enteroendocrine cells (Galvin 2021)
	34	59	26	4	Enteroendocrine cells (Galvin 2021)
	243	252	10	1	Enteroendocrine cells (Galvin 2021)
||TCONS_00182652	255	276	22	3	Enteroendocrine cells (Galvin 2021)
	78	95	18	3	Enteroendocrine cells (Galvin 2021)
	255	274	20	1	Enteroendocrine cells (Galvin 2021)
	70	95	26	4	Enteroendocrine cells (Galvin 2021)
	279	288	10	1	Enteroendocrine cells (Galvin 2021)
||TCONS_00051978	141	157	17	1	Enteroendocrine cells (Galvin 2021)
P41539|TKN1_MOUSE	111	126	16	3	Enteroendocrine cells (Galvin 2021)
	58	68	11	2	Enteroendocrine cells (Galvin 2021)
	111	126	16	3	Enteroendocrine cells (Galvin 2021)
	98	107	10	1	Enteroendocrine cells (Galvin 2021)
||TCONS_00128459	29	39	11	1	Enteroendocrine cells (Galvin 2021)
P22005|PENK_MOUSE	197	208	12	1	Enteroendocrine cells (Galvin 2021)
P10601|PAHO_MOUSE	30	65	36	2	Enteroendocrine cells (Galvin 2021)
||TCONS_00034196	45	80	36	2	Enteroendocrine cells (Galvin 2021)
||TCONS_00034197	48	83	36	2	Enteroendocrine cells (Galvin 2021)

## Sheet: Fig.4b
	MS Intensity start	MS Intensity stop	MS Intensity penalty_start	MS Intensity penalty_stop	MS Bool first	MS Bool last	MS Frequency acetylation	MS Frequency amidation	MS Frequency start	MS Frequency stop	MS Frequency observed	MS Frequency bond	MS Frequency sample	MS Frequency ladder
0	2.10757	0.716395	0.000713717	0.142901	-1.277	-0.268761	-0.423213	0.424425	0.934533	1.08831	-0.330788	0.447006	0.462575	-0.372672
1	1.72708	0.981645	-0.0750507	0.0673286	-1.16395	-0.646699	-0.425891	0.42468	1.28588	1.33461	-0.401272	0.385384	0.56502	-0.240026
2	1.57172	1.09806	-0.0182679	0.170532	-0.917775	-0.766302	-0.444416	0.442685	1.25185	1.06824	-0.398961	0.351438	0.553574	-0.218191
3	1.80154	0.672858	0.0566974	0.184147	-1.02484	-0.386615	-0.549927	0.4367	0.96527	1.06585	-0.282057	0.441118	0.506522	-0.333663
4	2.10757	0.716395	0.000713717	0.142901	-1.277	-0.268761	-0.423213	0.424425	0.934533	1.08831	-0.330788	0.447006	0.462575	-0.372672
5	1.9611	0.91151	-0.206203	0.0821711	-1.35793	-0.366344	-0.431401	0.427855	1.34341	1.1581	-0.420959	0.457421	0.499972	-0.415961
6	1.80405	1.0457	-0.0998669	0.174114	-1.12352	-0.49512	-0.449318	0.445646	1.32342	0.903381	-0.406354	0.421534	0.480683	-0.399661
7	2.03099	0.532267	-0.0184261	0.17408	-1.22049	-0.0201474	-0.547656	0.436891	1.00269	0.906871	-0.277285	0.502938	0.441005	-0.521887
8	1.72708	0.981645	-0.0750507	0.0673286	-1.16395	-0.646699	-0.425891	0.42468	1.28588	1.33461	-0.401272	0.385384	0.56502	-0.240026
9	1.9611	0.91151	-0.206203	0.0821711	-1.35793	-0.366344	-0.431401	0.427855	1.34341	1.1581	-0.420959	0.457421	0.499972	-0.415961
10	1.46876	1.272	-0.164513	0.119476	-1.0153	-0.833759	-0.455683	0.445964	1.62661	1.13133	-0.470553	0.382352	0.571607	-0.271171
11	1.66015	0.84873	-0.0753723	0.132119	-1.09691	-0.455124	-0.575268	0.43615	1.35184	1.11369	-0.366464	0.478225	0.540586	-0.373368
12	1.57172	1.09806	-0.0182679	0.170532	-0.917775	-0.766302	-0.444416	0.442685	1.25185	1.06824	-0.398961	0.351438	0.553574	-0.218191
13	1.80405	1.0457	-0.0998669	0.174114	-1.12352	-0.49512	-0.449318	0.445646	1.32342	0.903381	-0.406354	0.421534	0.480683	-0.399661
14	1.46876	1.272	-0.164513	0.119476	-1.0153	-0.833759	-0.455683	0.445964	1.62661	1.13133	-0.470553	0.382352	0.571607	-0.271171
15	1.51546	0.984397	-0.0412196	0.208882	-0.875598	-0.600254	-0.585032	0.456871	1.32295	0.889228	-0.356556	0.412397	0.52179	-0.355437
16	1.80154	0.672858	0.0566974	0.184147	-1.02484	-0.386615	-0.549927	0.4367	0.96527	1.06585	-0.282057	0.441118	0.506522	-0.333663
17	2.03099	0.532267	-0.0184261	0.17408	-1.22049	-0.0201474	-0.547656	0.436891	1.00269	0.906871	-0.277285	0.502938	0.441005	-0.521887
18	1.66015	0.84873	-0.0753723	0.132119	-1.09691	-0.455124	-0.575268	0.43615	1.35184	1.11369	-0.366464	0.478225	0.540586	-0.373368
19	1.51546	0.984397	-0.0412196	0.208882	-0.875598	-0.600254	-0.585032	0.456871	1.32295	0.889228	-0.356556	0.412397	0.52179	-0.355437
	min	max	median	q25	q75	min_raw	max_raw	median_raw	q25_raw	q75_raw
MS Intensity start	1.46876	2.10757	1.76431	1.76431	2.03865	0.481492	0.690057	0.578419	0.578419	0.667535
MS Intensity stop	0.532267	1.272	0.946578	0.946578	1.11545	0.182743	0.43494	0.324736	0.324736	0.383288
MS Intensity penalty_start	-0.206203	0.056697	-0.058135	-0.058135	0.006312	-0.370761	0.100603	-0.103929	-0.103929	0.011207
MS Intensity penalty_stop	0.067329	0.208882	0.156717	0.156717	0.18662	0.115114	0.361288	0.267395	0.267395	0.319738
MS Bool first	-1.35793	-0.875598	-1.11021	-1.11021	-0.913557	-2.83365	-1.82858	-2.31763	-2.31763	-1.90657
MS Bool last	-0.833759	-0.020147	-0.475122	-0.475122	-0.243899	-1.78228	-0.043177	-1.01694	-1.01694	-0.522607
MS Frequency acetylation	-0.585032	-0.423213	-0.452501	-0.452501	-0.425623	-1.80917	-1.31238	-1.40324	-1.40324	-1.3242
MS Frequency amidation	0.424425	0.456871	0.436795	0.436795	0.447055	3.40879	3.68156	3.51653	3.51653	3.60168
MS Frequency start	0.934533	1.62661	1.30441	1.30441	1.37932	2.22324	3.85207	3.09043	3.09043	3.2638
MS Frequency stop	0.889228	1.33461	1.07827	1.07827	1.17575	2.13882	3.20769	2.59669	2.59669	2.83153
MS Frequency observed	-0.470553	-0.277285	-0.382713	-0.382713	-0.28158	-1.33481	-0.787665	-1.0858	-1.0858	-0.799081
MS Frequency bond	0.351438	0.502938	0.431326	0.431326	0.480696	1.07096	1.53864	1.31691	1.31691	1.46992
MS Frequency sample	0.441005	0.571607	0.514156	0.514156	0.565679	1.15444	1.489	1.3406	1.3406	1.4626
MS Frequency ladder	-0.521887	-0.218191	-0.364054	-0.364054	-0.237843	-1.66254	-0.694783	-1.15953	-1.15953	-0.758195

## Sheet: Fig. 4c
PPV method (AUC = 0.886)							Random Forest (AUC = 0.881)							Null Model, peptide abundance only (AUC = 0.732)							PeptideRanker (AUC = 0.769)
Rank	Peptide ID	In Tissue	prediction	Known	Found		Rank	Peptide ID	In Tissue	prediction	Known	Found		Rank	Peptide ID	In Tissue	prediction	Known	Found		Rank	Peptide ID	In Tissue	prediction	Known	Found
1	P41539_58_68	Mouse Brain	0.670075	TRUE	1		1	P10601_30_65	Mouse pancreas	0.286962	TRUE	1		1	P20065_8_50	Mouse Ileum	3.49129e+12	FALSE	0		1	O88456_1_55	Mouse Scfat	0.997042	FALSE	0
2	D3Z596_57_78	Mouse pancreas	0.631784	FALSE	1		2	P47212_33_61	Mouse Brain	0.262144	TRUE	2		2	P51162_23_33	Mouse Ileum	2.54915e+12	FALSE	0		2	O88456_11_59	Mouse Ileum	0.996979	FALSE	0
3	P55099_82_91	Mouse Brain	0.58804	TRUE	2		3	P56942_131_143	Mouse Brain	0.250878	TRUE	3		3	P51162_23_31	Mouse Ileum	1.32446e+12	FALSE	0		3	O88456_11_61	Mouse Ileum	0.995852	FALSE	0
4	P56942_131_143	Mouse Brain	0.533293	TRUE	3		4	P41539_58_68	Mouse Brain	0.247376	TRUE	4		4	P12968_24_34	Mouse pancreas	1.04731e+12	FALSE	0		4	O88456_1_47	Mouse pancreas	0.995758	FALSE	0
5	P41539_98_107	Mouse Brain	0.531927	TRUE	4		5	Q0VGU4_285_309	Mouse Brain	0.244091	FALSE	4		5	P28312_20_43	Mouse Ileum	1.03329e+12	FALSE	0		5	O88456_12_61	Mouse Ileum	0.99567	FALSE	0
6	P47212_33_61	Mouse Ileum	0.507001	TRUE	5		6	P32648_125_152	Mouse Brain	0.235988	TRUE	5		6	P20065_8_25	Mouse Ileum	9.01308e+11	FALSE	0		6	O88456_9_47	Mouse Ileum	0.99492	FALSE	0
7	P47212_33_61	Mouse Brain	0.454955	TRUE	6		7	Q8R1I2_24_52	Mouse Ileum	0.235498	TRUE	6		7	P28312_20_53	Mouse Ileum	8.26911e+11	FALSE	0		7	O88456_11_60	Mouse Ileum	0.994836	FALSE	0
8	Q6IFZ9_291_302	Mouse Scfat	0.43856	FALSE	6		8	P41539_58_68	Mouse Ileum	0.214432	TRUE	7		8	Q5G865_20_32	Mouse Ileum	7.25688e+11	FALSE	0		8	Q05421_35_42	Mouse Liver	0.993668	FALSE	0
9	P01193_103_120	Mouse Brain	0.435582	FALSE	6		9	P16014_643_676	Mouse pancreas	0.203509	FALSE	7		9	P20065_8_50	Mouse pancreas	6.49665e+11	FALSE	0		9	P09240_7_40	Mouse Brain	0.993504	FALSE	0
10	P41539_58_68	Mouse Ileum	0.429987	TRUE	7		10	P47212_33_61	Mouse Ileum	0.202594	TRUE	8		10	P11679_477_490	Mouse Ileum	6.36122e+11	FALSE	0		10	Q9D5V6_1_33	Mouse Scfat	0.992276	FALSE	0
11	P10601_30_65	Mouse pancreas	0.429895	TRUE	8		11	Q9EPS2_29_64	Mouse pancreas	0.196582	TRUE	9		11	P12968_24_35	Mouse pancreas	5.82981e+11	TRUE	1		11	Q9D5V6_1_33	Mouse Epifat	0.992276	FALSE	0
12	Q60997_2003_2053	Mouse pancreas	0.424138	FALSE	8		12	P41539_72_107	Mouse Brain	0.195414	TRUE	10		12	P55095_21_49	Mouse pancreas	5.72877e+11	FALSE	1		12	O88456_9_31	Mouse Scfat	0.987748	FALSE	0
13	P16014_643_676	Mouse pancreas	0.398456	FALSE	8		13	P32648_125_152	Mouse pancreas	0.193954	TRUE	11		13	P21812_21_34	Mouse Epifat	5.66313e+11	FALSE	1		13	O70400_10_16	Mouse Ileum	0.987364	FALSE	0
14	P32648_81_107	Mouse Brain	0.382788	TRUE	9		14	P56391_2_35	Mouse Scfat	0.180435	FALSE	11		14	P97364_2_16	Mouse Liver	5.66079e+11	FALSE	1		14	P17751_52_81	Mouse Epifat	0.987319	FALSE	0
15	P02088_2_19	Mouse Epifat	0.376436	FALSE	9		15	P32648_81_107	Mouse Brain	0.177928	TRUE	12		15	P20065_8_50	Mouse Scfat	5.40429e+11	FALSE	1		15	O88456_10_33	Mouse Qmuscle	0.987187	FALSE	0
16	P57774_29_64	Mouse Epifat	0.370665	TRUE	10		16	D3Z596_57_78	Mouse pancreas	0.177358	FALSE	12		16	P20065_8_50	Mouse Epifat	5.08592e+11	FALSE	1		16	O88456_10_33	Mouse Ileum	0.987187	FALSE	0
17	P02088_2_20	Mouse Epifat	0.365338	FALSE	10		17	P55099_82_91	Mouse Brain	0.168681	TRUE	13		17	P07724_554_567	Mouse Scfat	4.9377e+11	FALSE	1		17	O88456_10_33	Mouse pancreas	0.987187	FALSE	0
18	Q9EPS2_29_64	Mouse pancreas	0.3596	TRUE	11		18	P10605_80_108	Mouse pancreas	0.167734	FALSE	13		18	P55095_21_50	Mouse pancreas	4.9086e+11	TRUE	2		18	O70400_10_18	Mouse Liver	0.986832	FALSE	0
19	P32648_125_152	Mouse pancreas	0.322488	TRUE	12		19	Q6IFZ9_291_302	Mouse Scfat	0.164696	FALSE	13		19	P21812_91_102	Mouse Scfat	4.80585e+11	FALSE	2		19	O70400_10_18	Mouse Ileum	0.986832	FALSE	0
20	P32648_125_152	Mouse Brain	0.317603	TRUE	13		20	Q6ZWY8_2_44	Mouse Ileum	0.155142	FALSE	13		20	P07724_25_48	Mouse Epifat	4.44632e+11	FALSE	2		20	Q9JKS4_9_17	Mouse Qmuscle	0.986832	FALSE	0
21	Q9CPN7_69_81	Mouse pancreas	0.309777	FALSE	13		21	Q6IFZ9_291_302	Mouse pancreas	0.15312	FALSE	13		21	P07724_25_47	Mouse pancreas	4.44463e+11	FALSE	2		21	Q9Z207_566_585	Mouse Brain	0.986645	FALSE	0
22	Q99JA0_100_119	Mouse Scfat	0.307044	FALSE	13		22	Q9CR68_52_78	Mouse Brain	0.152479	FALSE	13		22	P20065_26_50	Mouse Ileum	4.30926e+11	FALSE	2		22	P01325_88_108	Mouse pancreas	0.986268	TRUE	1
23	Q03517_569_610	Mouse Brain	0.295067	FALSE	13		23	P57774_29_64	Mouse Epifat	0.14887	TRUE	14		23	P20152_444_466	Mouse Epifat	4.09485e+11	FALSE	2		23	P01326_90_110	Mouse pancreas	0.986268	TRUE	2
24	P10605_80_108	Mouse pancreas	0.286109	FALSE	13		24	P26339_374_402	Mouse pancreas	0.146082	FALSE	14		24	P51162_2_21	Mouse Ileum	3.98305e+11	FALSE	2		24	P01325_25_54	Mouse pancreas	0.985925	TRUE	3
25	Q0VGU4_285_309	Mouse Brain	0.273157	FALSE	13		25	Q6IFZ9_291_302	Mouse Epifat	0.141982	FALSE	14		25	Q6ZWY8_2_44	Mouse Ileum	3.87754e+11	FALSE	2		25	Q8CI51_10_16	Mouse Liver	0.985574	FALSE	3
26	Q8R1I2_24_52	Mouse Ileum	0.271005	TRUE	14		26	Q6ZWY8_2_44	Mouse Epifat	0.134054	FALSE	14		26	P60041_89_100	Mouse pancreas	3.78893e+11	FALSE	2		26	Q8CI51_10_18	Mouse Qmuscle	0.985185	FALSE	3
27	P41539_72_107	Mouse Brain	0.264315	TRUE	15		27	P01193_103_120	Mouse Brain	0.133281	FALSE	14		27	P21812_21_34	Mouse Scfat	3.70822e+11	FALSE	2		27	O88456_9_33	Mouse Ileum	0.98373	FALSE	3
28	Q99MP3_94_120	Mouse Ileum	0.255355	FALSE	15		28	O55241_69_96	Mouse Brain	0.130836	TRUE	15		28	P20152_443_466	Mouse Epifat	3.67811e+11	FALSE	2		28	O88456_9_33	Mouse pancreas	0.98373	FALSE	3
29	Q80Y98_645_656	Mouse Scfat	0.255065	FALSE	15		29	Q8VBZ3_2_32	Mouse Liver	0.128906	FALSE	15		29	P12787_134_146	Mouse Brain	3.57782e+11	FALSE	2		29	O88456_9_33	Mouse Qmuscle	0.98373	FALSE	3
30	Q9QXK8_144_166	Mouse Ileum	0.248941	TRUE	16		30	P41539_98_107	Mouse Brain	0.115418	TRUE	16		30	P51162_2_20	Mouse Ileum	3.52535e+11	FALSE	2		30	O88456_9_33	Mouse Epifat	0.98373	FALSE	3
31	P13562_22_31	Mouse Brain	0.244298	TRUE	17		31	P20065_8_50	Mouse Scfat	0.112061	FALSE	16		31	P51162_2_9	Mouse Ileum	3.50112e+11	FALSE	2		31	O88456_9_33	Mouse Scfat	0.98373	FALSE	3
32	Q3TC46_403_430	Mouse Brain	0.243406	FALSE	17		32	E9QQ96_7227_7256	Mouse Qmuscle	0.110783	FALSE	16		32	P51162_23_32	Mouse Ileum	3.35741e+11	FALSE	2		32	B7ZCC9_2904_2910	Mouse Liver	0.982546	FALSE	3
33	P32648_125_152	Mouse Ileum	0.235187	TRUE	18		33	P20065_8_50	Mouse Ileum	0.109177	FALSE	16		33	P55095_21_31	Mouse pancreas	3.29046e+11	FALSE	2		33	P97783_10_17	Mouse Brain	0.982541	FALSE	3
34	Q9EPS2_29_64	Mouse Ileum	0.235036	TRUE	19		34	P02088_2_19	Mouse Epifat	0.10861	FALSE	16		34	Q5G865_20_43	Mouse Ileum	3.19881e+11	FALSE	2		34	A0A0R4IZW8_22_60	Mouse Qmuscle	0.982161	FALSE	3
35	O55241_69_96	Mouse Brain	0.23019	TRUE	20		35	Q99JA0_100_119	Mouse Scfat	0.108227	FALSE	16		35	P31786_75_87	Mouse Epifat	3.14019e+11	FALSE	2		35	O88456_1_34	Mouse Qmuscle	0.982067	FALSE	3
36	P02088_2_13	Mouse Scfat	0.229202	FALSE	20		36	Q6ZWY8_2_44	Mouse Scfat	0.107818	FALSE	16		36	P12968_26_34	Mouse pancreas	3.08982e+11	FALSE	2		36	O88456_1_34	Mouse Brain	0.982067	FALSE	3
37	Q6IFZ9_291_302	Mouse pancreas	0.227731	FALSE	20		37	Q9CPN7_69_81	Mouse pancreas	0.107325	FALSE	16		37	P37804_179_201	Mouse Ileum	2.99903e+11	FALSE	2		37	O88456_1_34	Mouse Epifat	0.982067	FALSE	3
38	Q6IFZ9_291_302	Mouse Epifat	0.226182	FALSE	20		38	P20065_8_50	Mouse Epifat	0.104835	FALSE	16		38	P20065_8_25	Mouse Epifat	2.96373e+11	FALSE	2		38	O88456_1_34	Mouse Scfat	0.982067	FALSE	3
39	P57774_68_97	Mouse Brain	0.211976	TRUE	21		39	P57774_29_64	Mouse Scfat	0.103162	TRUE	17		39	P31786_10_25	Mouse Scfat	2.93181e+11	FALSE	2		39	O88456_10_34	Mouse pancreas	0.981903	FALSE	3
40	Q9JKR6_955_999	Mouse pancreas	0.211588	FALSE	21		40	P20065_3_50	Mouse Scfat	0.102942	FALSE	17		40	Q6ZWY8_2_44	Mouse Epifat	2.92238e+11	FALSE	2		40	O88456_10_34	Mouse Ileum	0.981903	FALSE	3
41	Q3V3N7_86_96	Mouse Liver	0.207853	FALSE	21		41	Q99MP3_94_120	Mouse Ileum	0.101465	FALSE	17		41	P01942_2_28	Mouse Epifat	2.9187e+11	FALSE	2		41	Q7TMM9_259_266	Mouse Brain	0.981833	FALSE	3
42	O88935_144_151	Mouse Brain	0.203153	FALSE	21		42	P09036_63_80	Mouse pancreas	0.100373	FALSE	17		42	Q9CRC0_148_161	Mouse pancreas	2.83347e+11	FALSE	2		42	P68372_259_266	Mouse Brain	0.981833	FALSE	3
43	Q0VGU4_285_309	Mouse pancreas	0.201743	FALSE	21		43	P32648_81_107	Mouse Ileum	0.0982683	TRUE	18		43	P51162_34_43	Mouse Ileum	2.72224e+11	FALSE	2		43	P55095_53_89	Mouse Ileum	0.981711	TRUE	4
44	B2RXS4_1131_1154	Mouse Brain	0.198712	FALSE	21		44	Q9CRC0_145_161	Mouse pancreas	0.0953309	FALSE	18		44	P12968_78_89	Mouse pancreas	2.70808e+11	FALSE	2		44	P55095_53_89	Mouse pancreas	0.981711	TRUE	5
45	P41539_98_107	Mouse Ileum	0.198233	TRUE	22		45	P41539_72_107	Mouse Ileum	0.0943765	TRUE	19		45	P20065_8_23	Mouse Ileum	2.68952e+11	FALSE	2		45	P55095_53_87	Mouse pancreas	0.981708	FALSE	5
46	Q99JA0_100_119	Mouse Brain	0.197652	FALSE	22		46	P63242_139_154	Mouse Liver	0.0918073	FALSE	19		46	P20152_54_71	Mouse Epifat	2.59294e+11	FALSE	2		46	A0A0R4IZW8_22_59	Mouse pancreas	0.98114	FALSE	5
47	Q6IFZ9_291_302	Mouse Qmuscle	0.196657	FALSE	22		47	Q3V3N7_86_96	Mouse Liver	0.0916295	FALSE	19		47	P31786_2_17	Mouse Epifat	2.51929e+11	FALSE	2		47	Q05421_35_44	Mouse Liver	0.980266	FALSE	5
48	O88492_1134_1178	Mouse Epifat	0.195583	FALSE	22		48	P20065_8_50	Mouse Qmuscle	0.0909982	FALSE	19		48	P01325_57_85	Mouse pancreas	2.5122e+11	TRUE	3		48	O70400_9_18	Mouse Ileum	0.980067	FALSE	5
49	Q62361_25_50	Mouse Brain	0.190484	FALSE	22		49	O88935_144_151	Mouse Brain	0.0900981	FALSE	19		49	P07724_569_577	Mouse Scfat	2.4578e+11	FALSE	3		49	O70400_9_18	Mouse Liver	0.980067	FALSE	5
50	P10126_38_51	Mouse Ileum	0.183595	FALSE	22		50	O08997_2_68	Mouse Scfat	0.0895275	FALSE	19		50	Q5G865_20_53	Mouse Ileum	2.44693e+11	FALSE	3		50	O70400_9_18	Mouse Epifat	0.980067	FALSE	5
51	E9PV24_20_36	Mouse Liver	0.180153	TRUE	23		51	Q62361_25_50	Mouse Brain	0.0887873	FALSE	19		51	P09103_493_509	Mouse pancreas	2.37859e+11	FALSE	3		51	O70400_9_18	Mouse Qmuscle	0.980067	FALSE	5
52	Q9R0P4_68_83	Mouse Epifat	0.163876	FALSE	23		52	P63028_163_172	Mouse pancreas	0.0879552	FALSE	19		52	P26339_375_390	Mouse pancreas	2.36413e+11	FALSE	3		52	O70400_9_18	Mouse Scfat	0.980067	FALSE	5
53	P26339_374_402	Mouse pancreas	0.163681	FALSE	23		53	Q80Y98_645_656	Mouse Scfat	0.0865655	FALSE	19		53	P07724_405_421	Mouse Scfat	2.35403e+11	FALSE	3		53	O70400_9_18	Mouse Brain	0.980067	FALSE	5
54	A8DUK4_2_46	Mouse Brain	0.160125	FALSE	23		54	P02088_2_20	Mouse Epifat	0.0857685	FALSE	19		54	P12710_1_9	Mouse Liver	2.35198e+11	FALSE	3		54	O88456_7_47	Mouse Ileum	0.979892	FALSE	5
55	O70251_2_11	Mouse Brain	0.159861	FALSE	23		55	Q6IFZ9_291_302	Mouse Qmuscle	0.0855273	FALSE	19		55	P21812_21_34	Mouse Qmuscle	2.32583e+11	FALSE	3		55	O88456_7_47	Mouse pancreas	0.979892	FALSE	5
56	P26339_435_462	Mouse Ileum	0.157532	FALSE	23		56	Q0VGU4_285_309	Mouse pancreas	0.0854026	FALSE	19		56	P01326_67_79	Mouse pancreas	2.27835e+11	FALSE	3		56	P32648_26_32	Mouse Brain	0.979599	FALSE	5
57	P57774_29_64	Mouse Brain	0.156865	TRUE	24		57	Q9QXV0_34_59	Mouse Brain	0.0850036	TRUE	20		57	P07724_36_50	Mouse Scfat	2.24233e+11	FALSE	3		57	P32648_26_32	Mouse Ileum	0.979599	FALSE	5
58	Q91W67_315_322	Mouse Scfat	0.156409	FALSE	24		58	Q9QXK8_144_166	Mouse Ileum	0.0831593	TRUE	21		58	Q03517_569_581	Mouse Brain	2.2348e+11	FALSE	3		58	O88456_3_47	Mouse pancreas	0.979413	FALSE	5
59	P55095_98_127	Mouse Ileum	0.155344	TRUE	25		59	A2AMW3_327_349	Mouse Brain	0.0824416	FALSE	21		59	P31786_2_25	Mouse Epifat	2.21617e+11	FALSE	3		59	P01326_25_54	Mouse pancreas	0.979381	TRUE	6
60	P17751_52_66	Mouse Qmuscle	0.154568	FALSE	25		60	P16014_643_676	Mouse Ileum	0.0786537	FALSE	21		60	P20065_8_48	Mouse Epifat	2.20786e+11	FALSE	3		60	A0A0R4IZW8_7_47	Mouse pancreas	0.979341	FALSE	6
61	P55095_131_142	Mouse Ileum	0.152986	FALSE	25		61	P17751_52_66	Mouse pancreas	0.0786349	FALSE	21		61	Q9CQW5_2_19	Mouse Ileum	2.20561e+11	FALSE	3		61	Q8BI84_1786_1797	Mouse Liver	0.979338	FALSE	6
62	P09240_21_44	Mouse Brain	0.152926	FALSE	25		62	P32648_125_152	Mouse Ileum	0.0781429	TRUE	22		62	P01942_111_142	Mouse Epifat	2.20457e+11	FALSE	3		62	Q9D2R0_279_289	Mouse Scfat	0.979326	FALSE	6
63	P32648_81_107	Mouse Ileum	0.152125	TRUE	26		63	Q60997_2003_2053	Mouse pancreas	0.0774329	FALSE	22		63	P31786_75_87	Mouse Scfat	2.18591e+11	FALSE	3		63	A0A0R4IZW8_3_47	Mouse pancreas	0.978741	FALSE	6
64	P97496_1006_1021	Mouse Ileum	0.152039	FALSE	26		64	Q99JA0_100_119	Mouse Brain	0.0772732	FALSE	22		64	P56393_25_43	Mouse pancreas	2.1841e+11	FALSE	3		64	Q8BI84_1786_1796	Mouse Liver	0.978473	FALSE	6
65	Q80Y98_645_656	Mouse Epifat	0.149399	FALSE	26		65	Q9DCX2_2_35	Mouse Liver	0.0762292	FALSE	22		65	P20152_430_466	Mouse Epifat	2.03213e+11	FALSE	3		65	O89104_80_86	Mouse Qmuscle	0.97838	FALSE	6
66	Q02053_866_880	Mouse Epifat	0.14847	FALSE	26		66	P41539_98_107	Mouse Ileum	0.0755246	TRUE	23		66	P55050_2_21	Mouse Ileum	2.02594e+11	FALSE	3		66	Q61900_35_47	Mouse Ileum	0.977908	FALSE	6
67	Q7TPZ8_408_419	Mouse pancreas	0.144444	FALSE	26		67	Q3TC46_403_430	Mouse Brain	0.0751997	FALSE	23		67	P20065_8_23	Mouse Epifat	2.01038e+11	FALSE	3		67	P11679_53_74	Mouse Ileum	0.977799	FALSE	6
68	P18242_392_409	Mouse pancreas	0.142931	FALSE	26		68	P22005_107_133	Mouse Brain	0.0750714	FALSE	23		68	P31786_10_25	Mouse Epifat	1.99722e+11	FALSE	3		68	P22005_262_268	Mouse Ileum	0.977339	TRUE	7
69	P33622_21_64	Mouse Ileum	0.142801	FALSE	26		69	P25444_2_27	Mouse Liver	0.0740227	FALSE	23		69	Q6ZWY8_2_27	Mouse Epifat	1.99369e+11	FALSE	3		69	P22005_262_268	Mouse Brain	0.977339	TRUE	8
70	A2AMW3_327_349	Mouse Brain	0.141311	FALSE	26		70	Q9EPS2_29_64	Mouse Ileum	0.0725503	TRUE	24		70	P12710_1_20	Mouse Liver	1.9924e+11	FALSE	3		70	P11679_51_72	Mouse Ileum	0.976571	FALSE	8
71	Q9D3D9_23_46	Mouse Brain	0.141201	FALSE	26		71	P63254_58_77	Mouse Scfat	0.07104	FALSE	24		71	P12968_81_90	Mouse pancreas	1.97232e+11	FALSE	3		71	P55095_53_84	Mouse pancreas	0.975558	FALSE	8
72	Q0VG18_21_33	Mouse pancreas	0.138176	FALSE	26		72	Q63918_388_418	Mouse Qmuscle	0.0706763	FALSE	24		72	P01326_69_79	Mouse pancreas	1.96324e+11	FALSE	3		72	Q60597_75_81	Mouse Ileum	0.975182	FALSE	8
73	Q8BTI9_64_77	Mouse Epifat	0.138144	FALSE	26		73	Q921X9_499_517	Mouse pancreas	0.0705686	FALSE	24		73	P15089_273_288	Mouse Scfat	1.91627e+11	FALSE	3		73	P48453_11_20	Mouse Brain	0.975093	FALSE	8
74	Q61584_255_267	Mouse pancreas	0.132617	FALSE	26		74	P17751_52_66	Mouse Qmuscle	0.0704676	FALSE	24		74	P21812_219_231	Mouse Scfat	1.91448e+11	FALSE	3		74	O70566_559_567	Mouse Liver	0.974856	FALSE	8
75	Q03517_569_610	Mouse pancreas	0.131348	FALSE	26		75	Q6ZWY8_2_44	Mouse pancreas	0.0701833	FALSE	24		75	P19157_195_210	Mouse Liver	1.91443e+11	FALSE	3		75	Q64467_54_62	Mouse Liver	0.974856	FALSE	8
76	P02088_2_13	Mouse Epifat	0.12924	FALSE	26		76	P26339_358_371	Mouse pancreas	0.0696643	TRUE	25		76	P20065_8_18	Mouse Scfat	1.90592e+11	FALSE	3		76	Q8C4A5_2025_2033	Mouse Liver	0.974856	FALSE	8
77	Q5H8C4_2704_2716	Mouse Scfat	0.128926	FALSE	26		77	Q9CY58_2_64	Mouse Ileum	0.0695314	FALSE	25		77	P07724_405_421	Mouse Epifat	1.89991e+11	FALSE	3		77	D3YZP9_433_441	Mouse Liver	0.974856	FALSE	8
78	E9QQ96_7227_7256	Mouse Qmuscle	0.12669	FALSE	26		78	O09173_432_445	Mouse Liver	0.0690705	FALSE	25		78	Q60997_2034_2049	Mouse pancreas	1.89748e+11	FALSE	3		78	P26043_470_477	Mouse Qmuscle	0.974557	FALSE	8
79	A0A140LHB2_36_77	Mouse pancreas	0.126192	FALSE	26		79	P20065_1_50	Mouse Epifat	0.0688109	FALSE	25		79	P21812_75_89	Mouse Scfat	1.89376e+11	FALSE	3		79	Q64467_54_61	Mouse Liver	0.974557	FALSE	8
80	Q924A4_138_160	Mouse pancreas	0.12457	FALSE	26		80	A0A140LHB2_36_77	Mouse pancreas	0.0687187	FALSE	25		80	Q60997_2029_2040	Mouse pancreas	1.87049e+11	FALSE	3		80	P48453_11_18	Mouse Brain	0.974557	FALSE	8
81	P57774_29_64	Mouse Scfat	0.124103	TRUE	27		81	P47867_23_57	Mouse pancreas	0.0680542	FALSE	25		81	P49817_2_29	Mouse Epifat	1.84205e+11	FALSE	3		81	P26043_470_477	Mouse Scfat	0.974557	FALSE	8
82	Q6ZWY8_2_44	Mouse Epifat	0.123791	FALSE	27		82	Q03517_569_610	Mouse pancreas	0.0676291	FALSE	25		82	P20065_8_50	Mouse Qmuscle	1.82985e+11	FALSE	3		82	Q8R081_363_370	Mouse Liver	0.974557	FALSE	8
83	P57774_29_64	Mouse Ileum	0.12331	TRUE	28		83	P56393_25_80	Mouse Brain	0.0674707	FALSE	25		83	P20065_8_37	Mouse Epifat	1.80905e+11	FALSE	3		83	Q9QZQ1_1365_1372	Mouse pancreas	0.974557	FALSE	8
84	O70251_2_41	Mouse Brain	0.122639	FALSE	28		84	P55050_2_29	Mouse Liver	0.0664732	FALSE	25		84	Q6ZWY8_2_44	Mouse Scfat	1.80255e+11	FALSE	3		84	Q8R081_363_370	Mouse Epifat	0.974557	FALSE	8
85	P63239_90_108	Mouse Brain	0.122025	FALSE	28		85	O55241_84_96	Mouse Brain	0.0653877	FALSE	25		85	Q60997_2003_2027	Mouse pancreas	1.77799e+11	FALSE	3		85	Q80YR4_694_701	Mouse Liver	0.974557	FALSE	8
86	O35417_177_199	Mouse Brain	0.121175	TRUE	29		86	P55095_98_127	Mouse Ileum	0.0652483	TRUE	26		86	P62947_1_10	Mouse pancreas	1.74144e+11	FALSE	3		86	P70429_180_187	Mouse Liver	0.974557	FALSE	8
87	Q5NCJ2_7_19	Mouse Epifat	0.119539	FALSE	29		87	P97447_137_153	Mouse Scfat	0.0652147	FALSE	26		87	Q64442_2_10	Mouse Liver	1.7394e+11	FALSE	3		87	O70566_559_566	Mouse Liver	0.974557	FALSE	8
88	Q63836_363_372	Mouse Scfat	0.114686	FALSE	29		88	Q8BGQ7_959_968	Mouse pancreas	0.0651257	FALSE	26		88	P07724_36_47	Mouse Scfat	1.7215e+11	FALSE	3		88	O08808_586_593	Mouse pancreas	0.974557	FALSE	8
89	Q6ZWY8_2_44	Mouse Scfat	0.114606	FALSE	29		89	P20065_5_50	Mouse pancreas	0.0647124	FALSE	26		89	Q60997_2035_2049	Mouse pancreas	1.71865e+11	FALSE	3		89	D3YZP9_433_440	Mouse Liver	0.974557	FALSE	8
90	P57776_267_281	Mouse Scfat	0.113182	FALSE	29		90	P0DP28_2_41	Mouse Liver	0.0643737	FALSE	26		90	P26339_359_371	Mouse pancreas	1.7146e+11	FALSE	3		90	Q8BI84_1784_1797	Mouse Liver	0.974123	FALSE	8
91	A8DUK4_2_28	Mouse Epifat	0.112655	FALSE	29		91	Q9WTP7_212_227	Mouse pancreas	0.0636987	FALSE	26		91	P20152_453_466	Mouse Epifat	1.68671e+11	FALSE	3		91	O70400_9_17	Mouse Ileum	0.973918	FALSE	8
92	P97447_137_153	Mouse Scfat	0.112556	FALSE	29		92	P10126_38_51	Mouse Ileum	0.0633209	FALSE	26		92	P22005_197_208	Mouse Brain	1.67755e+11	TRUE	4		92	Q61900_60_71	Mouse Ileum	0.973781	FALSE	8
93	Q9JK88_22_39	Mouse pancreas	0.112437	FALSE	29		93	P20029_607_655	Mouse pancreas	0.0627276	FALSE	26		93	P01942_85_98	Mouse Scfat	1.67703e+11	FALSE	4		93	Q8BI84_1784_1796	Mouse Liver	0.973676	FALSE	8
94	Q63918_388_418	Mouse Qmuscle	0.111923	FALSE	29		94	Q03517_569_610	Mouse Brain	0.0623931	FALSE	26		94	P07724_25_46	Mouse pancreas	1.66482e+11	FALSE	4		94	Q8CI51_9_18	Mouse Qmuscle	0.97312	FALSE	8
95	P17751_52_66	Mouse Brain	0.111572	FALSE	29		95	P26339_358_371	Mouse Brain	0.0614985	TRUE	27		95	Q3UN88_158_167	Mouse Epifat	1.66434e+11	FALSE	4		95	O70566_556_564	Mouse Brain	0.973024	FALSE	8
96	Q9CR21_141_156	Mouse Brain	0.111467	FALSE	29		96	Q924A4_138_160	Mouse pancreas	0.0609141	FALSE	27		96	P21812_22_34	Mouse Scfat	1.63638e+11	FALSE	4		96	Q8VEK3_521_551	Mouse Ileum	0.972241	FALSE	8
97	P56391_2_35	Mouse Scfat	0.110995	FALSE	29		97	P18242_392_409	Mouse pancreas	0.0598692	FALSE	27		97	Q91XC8_2_28	Mouse pancreas	1.63144e+11	FALSE	4		97	O88456_9_34	Mouse Epifat	0.972214	FALSE	8
98	Q05793_26_52	Mouse Scfat	0.110844	FALSE	29		98	Q6ZWY8_2_44	Mouse Qmuscle	0.0593348	FALSE	27		98	Q8CGN5_482_495	Mouse Epifat	1.61378e+11	FALSE	4		98	O88456_9_34	Mouse Liver	0.972214	FALSE	8
99	O09173_432_445	Mouse Liver	0.109938	FALSE	29		99	P63024_2_56	Mouse pancreas	0.0580963	FALSE	27		99	P12787_127_146	Mouse Brain	1.61282e+11	FALSE	4		99	O88456_9_34	Mouse Brain	0.972214	FALSE	8
100	P20065_8_50	Mouse Scfat	0.108134	FALSE	29		100	P12970_38_48	Mouse Ileum	0.0578903	FALSE	27		100	P00688_16_30	Mouse pancreas	1.60484e+11	FALSE	4		100	O88456_9_34	Mouse Ileum	0.972214	FALSE	8
101	P41539_72_107	Mouse Ileum	0.106476	TRUE	30		101	Q9QWW1_141_153	Mouse Liver	0.05738	FALSE	27		101	P51162_25_33	Mouse Ileum	1.6034e+11	FALSE	4		101	Q64445_48_69	Mouse Epifat	0.972004	FALSE	8
102	P34884_2_50	Mouse Brain	0.106264	FALSE	30		102	P63101_1_10	Mouse Liver	0.0572729	FALSE	27		102	P01326_57_81	Mouse pancreas	1.59889e+11	FALSE	4		102	O88456_35_69	Mouse Qmuscle	0.971853	FALSE	8
103	Q6ZWY8_2_44	Mouse Ileum	0.10586	FALSE	30		103	P02088_2_13	Mouse Liver	0.0564369	FALSE	27		103	P07724_423_434	Mouse Scfat	1.598e+11	FALSE	4		103	P10605_303_310	Mouse Epifat	0.971499	FALSE	8
104	Q9QXV0_62_89	Mouse Brain	0.105397	FALSE	30		104	O55241_71_96	Mouse Brain	0.0561021	FALSE	27		104	P31786_75_86	Mouse Scfat	1.57987e+11	FALSE	4		104	P10605_303_310	Mouse Liver	0.971499	FALSE	8
105	Q5M8M2_55_61	Mouse Ileum	0.105353	FALSE	30		105	P14873_1090_1105	Mouse Scfat	0.0560686	FALSE	27		105	P17742_63_92	Mouse Epifat	1.57984e+11	FALSE	4		105	P10605_303_310	Mouse Brain	0.971499	FALSE	8
106	Q9QYI5_259_266	Mouse Qmuscle	0.105039	FALSE	30		106	P34884_2_50	Mouse Brain	0.0558916	FALSE	27		106	P07724_25_48	Mouse pancreas	1.57309e+11	FALSE	4		106	P08228_117_154	Mouse Ileum	0.971398	FALSE	8
107	Q9R257_66_84	Mouse Brain	0.104951	FALSE	30		107	Q03517_184_216	Mouse Brain	0.0557208	TRUE	28		107	Q5G866_20_53	Mouse Ileum	1.55544e+11	FALSE	4		107	Q64467_54_60	Mouse Liver	0.971364	FALSE	8
108	P26339_358_371	Mouse pancreas	0.104709	TRUE	31		108	Q61584_255_267	Mouse pancreas	0.0552813	FALSE	28		108	P97364_2_15	Mouse Liver	1.55342e+11	FALSE	4		108	O08808_586_592	Mouse pancreas	0.971364	FALSE	8
109	Q8R1I2_43_52	Mouse Brain	0.103889	TRUE	32		109	Q9JKR6_955_999	Mouse pancreas	0.0545223	FALSE	28		109	P17742_63_100	Mouse Epifat	1.55048e+11	FALSE	4		109	D3YZP9_433_439	Mouse Liver	0.971364	FALSE	8
110	O70251_2_11	Mouse Liver	0.103336	FALSE	32		110	Q9CR51_2_13	Mouse Liver	0.0542508	FALSE	28		110	P97364_2_14	Mouse Liver	1.55036e+11	FALSE	4		110	Q8R081_363_369	Mouse Liver	0.971364	FALSE	8
111	P16546_205_212	Mouse Scfat	0.103168	FALSE	32		111	Q0VG18_21_33	Mouse pancreas	0.0542286	FALSE	28		111	P26339_374_390	Mouse pancreas	1.53503e+11	FALSE	4		111	Q9ET54_810_816	Mouse Ileum	0.971364	FALSE	8
112	P57774_24_64	Mouse Brain	0.100718	FALSE	32		112	P09103_479_509	Mouse pancreas	0.0540421	FALSE	28		112	A8DUK4_2_22	Mouse Epifat	1.5197e+11	FALSE	4		112	Q9ET54_810_816	Mouse Liver	0.971364	FALSE	8
113	P26339_435_462	Mouse Brain	0.0996395	FALSE	32		113	O88492_1134_1175	Mouse Scfat	0.0540266	FALSE	28		113	P07724_36_47	Mouse Epifat	1.5162e+11	FALSE	4		113	O70566_559_565	Mouse Liver	0.971364	FALSE	8
114	P34884_2_27	Mouse Brain	0.0995662	FALSE	32		114	Q9R0P4_68_83	Mouse Epifat	0.0539567	FALSE	28		114	P20065_8_24	Mouse pancreas	1.51532e+11	FALSE	4		114	Q9QZQ1_1365_1371	Mouse pancreas	0.971364	FALSE	8
115	Q62361_83_106	Mouse Brain	0.0995338	FALSE	32		115	A8DUK4_2_46	Mouse Brain	0.0539446	FALSE	28		115	P63242_139_153	Mouse pancreas	1.51459e+11	FALSE	4		115	O88456_8_47	Mouse pancreas	0.971207	FALSE	8
116	P00688_269_287	Mouse pancreas	0.0994502	FALSE	32		116	P62878_2_14	Mouse Liver	0.0539039	FALSE	28		116	P20065_8_21	Mouse Ileum	1.51051e+11	FALSE	4		116	P11679_51_71	Mouse Ileum	0.971143	FALSE	8
117	Q6GQX6_523_539	Mouse pancreas	0.099241	FALSE	32		117	Q5H8C4_2704_2716	Mouse Scfat	0.0535694	FALSE	28		117	P01326_68_79	Mouse pancreas	1.51014e+11	FALSE	4		117	O88456_10_30	Mouse Ileum	0.97095	FALSE	8
118	Q00493_28_37	Mouse Brain	0.0989093	FALSE	32		118	P57776_267_281	Mouse Scfat	0.0531837	FALSE	28		118	Q64433_2_10	Mouse Liver	1.49448e+11	FALSE	4		118	O88456_10_30	Mouse Brain	0.97095	FALSE	8
119	O88492_1134_1175	Mouse Scfat	0.0980164	FALSE	32		119	P16014_386_435	Mouse pancreas	0.0529078	FALSE	28		119	P20065_8_48	Mouse Scfat	1.48059e+11	FALSE	4		119	P11679_52_72	Mouse Ileum	0.970828	FALSE	8
120	P01942_2_29	Mouse Scfat	0.0969492	FALSE	32		120	Q62167_2_26	Mouse pancreas	0.0528884	FALSE	28		120	P20152_453_466	Mouse Scfat	1.47016e+11	FALSE	4		120	P48962_2_31	Mouse Epifat	0.970785	FALSE	8
121	P20065_8_50	Mouse Qmuscle	0.0966939	FALSE	32		121	P20065_1_50	Mouse Ileum	0.0523448	FALSE	28		121	P26350_2_15	Mouse Ileum	1.46209e+11	FALSE	4		121	P48962_2_31	Mouse Qmuscle	0.970785	FALSE	8
122	P20065_8_50	Mouse pancreas	0.0959661	FALSE	32		122	P20065_8_50	Mouse pancreas	0.0522449	FALSE	28		122	P51162_21_33	Mouse Ileum	1.46001e+11	FALSE	4		122	P13864_1081_1089	Mouse Scfat	0.970153	FALSE	8
123	P40936_213_236	Mouse Scfat	0.0959547	FALSE	32		123	P17751_52_66	Mouse Epifat	0.0521225	FALSE	28		123	P21812_21_34	Mouse pancreas	1.44831e+11	FALSE	4		123	Q61900_36_47	Mouse Ileum	0.969909	FALSE	8
124	Q08535_32_58	Mouse Ileum	0.0958083	TRUE	33		124	P20065_5_50	Mouse Scfat	0.0517487	FALSE	28		124	P26350_2_36	Mouse Epifat	1.44677e+11	FALSE	4		124	Q61545_472_485	Mouse Ileum	0.969863	FALSE	8
125	P17742_63_96	Mouse Brain	0.0957527	FALSE	33		125	P16014_655_676	Mouse pancreas	0.0517409	FALSE	28		125	P09036_67_80	Mouse pancreas	1.42824e+11	FALSE	4		125	P43023_13_57	Mouse Qmuscle	0.969137	FALSE	8
126	P17751_52_66	Mouse pancreas	0.0941441	FALSE	33		126	Q64691_2_14	Mouse Qmuscle	0.051498	FALSE	28		126	Q60997_2003_2026	Mouse pancreas	1.40756e+11	FALSE	4		126	Q63ZV0_76_83	Mouse Brain	0.969031	FALSE	8
127	O55241_84_96	Mouse Brain	0.0929319	FALSE	33		127	O35417_177_199	Mouse Brain	0.051134	TRUE	29		127	P20152_2_29	Mouse Epifat	1.40162e+11	FALSE	4		127	P70429_179_187	Mouse Liver	0.968934	FALSE	8
128	P68134_288_322	Mouse Qmuscle	0.092861	FALSE	33		128	P30115_2_24	Mouse Liver	0.0507346	FALSE	29		128	Q64442_2_15	Mouse Liver	1.3969e+11	FALSE	4		128	P57774_29_61	Mouse Brain	0.968731	FALSE	8
129	P26339_374_402	Mouse Brain	0.0927042	FALSE	33		129	O70318_2_37	Mouse Scfat	0.0505825	FALSE	29		129	P20065_27_50	Mouse Ileum	1.39648e+11	FALSE	4		129	Q3TJD7_9_18	Mouse Qmuscle	0.968726	FALSE	8
130	Q5BKS4_138_158	Mouse Epifat	0.0923006	FALSE	33		130	P97496_1006_1021	Mouse Ileum	0.0497859	FALSE	29		130	P05977_67_88	Mouse Qmuscle	1.38945e+11	FALSE	4		130	P60041_107_113	Mouse Brain	0.968432	FALSE	8
131	P57776_249_281	Mouse Scfat	0.0921521	FALSE	33		131	Q8QZR5_2_14	Mouse Liver	0.0491717	FALSE	29		131	P51162_2_10	Mouse Ileum	1.37775e+11	FALSE	4		131	P60041_107_113	Mouse Ileum	0.968432	FALSE	8
132	P14873_1090_1105	Mouse Scfat	0.0921056	FALSE	33		132	P12970_38_52	Mouse Ileum	0.0490762	FALSE	29		132	Q9CRC0_149_161	Mouse pancreas	1.37725e+11	FALSE	4		132	Q63ZV0_75_83	Mouse Brain	0.968374	FALSE	8
133	P63242_139_154	Mouse Liver	0.0919736	FALSE	33		133	P01942_2_29	Mouse pancreas	0.0490312	FALSE	29		133	P62858_1_10	Mouse Liver	1.37447e+11	FALSE	4		133	P10284_71_79	Mouse Liver	0.968374	FALSE	8
134	P62264_2_34	Mouse Epifat	0.0917061	FALSE	33		134	P35278_2_17	Mouse Liver	0.0488795	FALSE	29		134	P20065_8_25	Mouse pancreas	1.37177e+11	FALSE	4		134	Q61545_471_485	Mouse Ileum	0.968311	FALSE	8
135	P21661_87_104	Mouse pancreas	0.0912571	FALSE	33		135	Q9D8B3_2_42	Mouse Scfat	0.048854	FALSE	29		135	P20065_8_46	Mouse Epifat	1.3632e+11	FALSE	4		135	P55095_53_81	Mouse pancreas	0.968038	TRUE	9
136	P32648_81_107	Mouse pancreas	0.0911618	TRUE	34		136	Q03517_569_610	Mouse Ileum	0.048481	FALSE	29		136	P51162_2_8	Mouse Ileum	1.35895e+11	FALSE	4		136	P07758_386_394	Mouse Scfat	0.967844	FALSE	9
137	Q9R0P4_68_83	Mouse Scfat	0.0898028	FALSE	34		137	O35381_28_83	Mouse Brain	0.0484728	FALSE	29		137	P07724_554_570	Mouse Scfat	1.35553e+11	FALSE	4		137	P70271_8_15	Mouse Ileum	0.967826	FALSE	9
138	Q03517_527_566	Mouse Brain	0.0895174	TRUE	35		138	Q02053_866_880	Mouse Epifat	0.0483826	FALSE	29		138	Q8CGN5_501_517	Mouse Epifat	1.35411e+11	FALSE	4		138	Q99KX1_72_79	Mouse Brain	0.967804	FALSE	9
139	_184_216	Mouse Brain	0.0882591	TRUE	36		139	P21661_87_104	Mouse pancreas	0.0481598	FALSE	29		139	P20065_26_50	Mouse Epifat	1.34684e+11	FALSE	4		139	Q99020_117_124	Mouse Ileum	0.967594	FALSE	9
140	P21661_616_637	Mouse Brain	0.087889	FALSE	36		140	P13366_60_73	Mouse Scfat	0.0481123	FALSE	29		140	P51162_2_33	Mouse Ileum	1.33804e+11	FALSE	4		140	P40124_228_234	Mouse Liver	0.967284	FALSE	9
141	Q03517_184_216	Mouse pancreas	0.0870482	TRUE	37		141	Q9DCQ3_122_133	Mouse Liver	0.0479968	FALSE	29		141	P12968_81_91	Mouse pancreas	1.3353e+11	FALSE	4		141	Q8CG76_87_109	Mouse Ileum	0.967191	FALSE	9
142	Q5EBH1_181_206	Mouse Brain	0.0864038	FALSE	37		142	Q0VGU4_24_63	Mouse Brain	0.0476698	FALSE	29		142	P32848_72_102	Mouse Qmuscle	1.32856e+11	FALSE	4		142	P32648_81_110	Mouse Brain	0.967153	FALSE	9
143	Q64191_337_345	Mouse pancreas	0.0862265	FALSE	37		143	P60843_329_341	Mouse Scfat	0.0475304	FALSE	29		143	P20152_446_466	Mouse Epifat	1.32375e+11	FALSE	4		143	P32648_81_110	Mouse Ileum	0.967153	FALSE	9
144	Q9CWK8_285_301	Mouse Scfat	0.0854648	FALSE	37		144	P14602_2_33	Mouse Epifat	0.0472519	FALSE	29		144	Q06185_2_17	Mouse pancreas	1.32092e+11	FALSE	4		144	P53395_305_313	Mouse Liver	0.966943	FALSE	9
145	Q9D3P9_150_162	Mouse Brain	0.0853549	TRUE	38		145	P51162_82_128	Mouse Ileum	0.0471053	FALSE	29		145	P51162_2_23	Mouse Ileum	1.32051e+11	FALSE	4		145	Q03173_565_572	Mouse Liver	0.966729	FALSE	9
146	Q9CR68_52_78	Mouse Brain	0.0853456	FALSE	38		146	Q62361_83_106	Mouse Brain	0.0470179	FALSE	29		146	P01326_57_80	Mouse pancreas	1.31343e+11	FALSE	4		146	Q63ZV0_75_82	Mouse Brain	0.966729	FALSE	9
147	P99029_50_64	Mouse Qmuscle	0.0850036	FALSE	38		147	Q9CY58_2_58	Mouse Ileum	0.0469551	FALSE	29		147	P20152_445_466	Mouse Epifat	1.30847e+11	FALSE	4		147	O70566_544_551	Mouse Liver	0.966729	FALSE	9
148	P12968_53_74	Mouse pancreas	0.084949	FALSE	38		148	Q6ZWY8_2_44	Mouse Brain	0.0463878	FALSE	29		148	P20152_444_466	Mouse Scfat	1.3024e+11	FALSE	4		148	P07724_356_396	Mouse Epifat	0.966512	FALSE	9
149	Q8VBZ3_2_32	Mouse Liver	0.0844264	FALSE	38		149	B2RXS4_1131_1154	Mouse Brain	0.0461984	FALSE	29		149	P31786_2_17	Mouse Liver	1.29808e+11	FALSE	4		149	P11679_53_73	Mouse Ileum	0.966435	FALSE	9
150	Q0VGU4_24_63	Mouse Brain	0.0841798	FALSE	38		150	P63024_2_47	Mouse pancreas	0.0460497	FALSE	29		150	P56391_2_12	Mouse Brain	1.28844e+11	FALSE	4		150	Q3THE2_78_87	Mouse Brain	0.966159	FALSE	9
151	P21460_21_43	Mouse pancreas	0.0824291	FALSE	38		151	P63024_2_46	Mouse pancreas	0.0460437	FALSE	29		151	Q63918_388_418	Mouse Scfat	1.28771e+11	FALSE	4		151	Q3THE2_78_87	Mouse Epifat	0.966159	FALSE	9
152	Q64691_2_14	Mouse Qmuscle	0.0820949	FALSE	38		152	P26339_435_462	Mouse Ileum	0.0456801	FALSE	29		152	P07724_518_525	Mouse Scfat	1.28222e+11	FALSE	4		152	Q9CQ19_78_87	Mouse Ileum	0.966159	FALSE	9
153	Q8BLI0_1034_1051	Mouse pancreas	0.0812542	FALSE	38		153	P50711_20_32	Mouse Qmuscle	0.045614	FALSE	29		153	P20065_8_31	Mouse Epifat	1.28023e+11	FALSE	4		153	Q3THE2_78_87	Mouse Ileum	0.966159	FALSE	9
154	P56393_25_47	Mouse pancreas	0.0812371	FALSE	38		154	P21661_616_637	Mouse Brain	0.0450141	FALSE	29		154	P20152_443_466	Mouse Scfat	1.27845e+11	FALSE	4		154	O88456_1_33	Mouse Scfat	0.966141	FALSE	9
155	P01887_21_60	Mouse Scfat	0.0801205	FALSE	38		155	Q00897_25_58	Mouse Liver	0.0448996	FALSE	29		155	P20065_8_26	Mouse Ileum	1.27308e+11	FALSE	4		155	O88456_1_33	Mouse Qmuscle	0.966141	FALSE	9
156	P51881_282_298	Mouse Brain	0.0796856	FALSE	38		156	Q3UJB9_1224_1231	Mouse Scfat	0.0447068	FALSE	29		156	P12710_1_32	Mouse Liver	1.27066e+11	FALSE	4		156	O88456_1_33	Mouse Epifat	0.966141	FALSE	9
157	Q8VDD5_1662_1672	Mouse pancreas	0.0795559	FALSE	38		157	Q8R2Y2_616_648	Mouse Epifat	0.0446887	FALSE	29		157	P07724_231_242	Mouse Scfat	1.26453e+11	FALSE	4		157	Q9CQ19_77_87	Mouse Ileum	0.966003	FALSE	9
158	Q91ZX7_4509_4545	Mouse Epifat	0.0795105	FALSE	38		158	P47867_23_57	Mouse Brain	0.0441989	FALSE	29		158	P12968_78_90	Mouse pancreas	1.25766e+11	FALSE	4		158	O08808_589_596	Mouse Ileum	0.965975	FALSE	9
159	P63242_139_153	Mouse Brain	0.0790357	FALSE	38		159	P32648_81_107	Mouse pancreas	0.0441254	TRUE	30		159	Q9CR68_69_78	Mouse Brain	1.24973e+11	FALSE	4		159	Q00898_379_391	Mouse Epifat	0.965796	FALSE	9
160	Q810A7_166_174	Mouse Ileum	0.0788919	FALSE	38		160	P17751_52_66	Mouse Brain	0.0440784	FALSE	30		160	P20152_2_27	Mouse Epifat	1.24789e+11	FALSE	4		160	Q00898_379_391	Mouse Qmuscle	0.965796	FALSE	9
161	Q9CZU6_259_286	Mouse Scfat	0.0784575	FALSE	38		161	P57774_29_64	Mouse Brain	0.0440207	TRUE	31		161	P07724_163_172	Mouse Scfat	1.24409e+11	FALSE	4		161	Q00898_379_391	Mouse Liver	0.965796	FALSE	9
162	Q99KI0_208_221	Mouse Ileum	0.0776607	FALSE	38		162	Q9CR68_52_78	Mouse Qmuscle	0.0434659	FALSE	31		162	P01325_58_85	Mouse pancreas	1.23407e+11	FALSE	4		162	Q00898_379_391	Mouse Scfat	0.965796	FALSE	9
163	Q9DCQ3_122_133	Mouse Liver	0.077277	FALSE	38		163	Q05793_26_52	Mouse Scfat	0.0430954	FALSE	31		163	P31786_2_26	Mouse Epifat	1.23395e+11	FALSE	4		163	P40142_118_140	Mouse Scfat	0.965548	FALSE	9
164	A8DUK4_2_44	Mouse Epifat	0.077095	FALSE	38		164	P13562_22_31	Mouse Brain	0.0430854	TRUE	32		164	P07724_36_50	Mouse Epifat	1.23213e+11	FALSE	4		164	P37804_147_154	Mouse Ileum	0.965355	FALSE	9
165	P13366_60_73	Mouse Scfat	0.0770532	FALSE	38		165	P26339_374_402	Mouse Brain	0.0430123	FALSE	32		165	P09103_496_509	Mouse pancreas	1.22277e+11	FALSE	4		165	P68372_258_266	Mouse Brain	0.964494	FALSE	9
166	Q6ZWY8_2_44	Mouse pancreas	0.0768479	FALSE	38		166	Q9D8Y0_2_50	Mouse Ileum	0.0424659	FALSE	32		166	P04117_18_27	Mouse Scfat	1.21986e+11	FALSE	4		166	Q7TMM9_258_266	Mouse Brain	0.964494	FALSE	9
167	Q8K5B2_27_74	Mouse pancreas	0.0767281	FALSE	38		167	Q791V5_2_27	Mouse Liver	0.0424473	FALSE	32		167	P31786_2_17	Mouse Ileum	1.21495e+11	FALSE	4		167	Q6PEV3_324_333	Mouse Epifat	0.96424	FALSE	9
168	Q9JHS4_163_171	Mouse Liver	0.076414	FALSE	38		168	Q91VW3_2_53	Mouse Brain	0.0420525	FALSE	32		168	P20065_8_37	Mouse Scfat	1.2117e+11	FALSE	4		168	P32648_81_109	Mouse Brain	0.964196	FALSE	9
169	P10639_2_34	Mouse Epifat	0.0763585	FALSE	38		169	P57774_29_64	Mouse Ileum	0.0420402	TRUE	33		169	Q64442_2_12	Mouse Liver	1.2051e+11	FALSE	4		169	P32648_81_109	Mouse Ileum	0.964196	FALSE	9
170	P10639_2_28	Mouse Brain	0.0760536	FALSE	38		170	P57774_68_97	Mouse Brain	0.0419691	TRUE	34		170	P07146_16_27	Mouse pancreas	1.19831e+11	FALSE	4		170	P32648_81_109	Mouse pancreas	0.964196	FALSE	9
171	Q8CGN5_326_376	Mouse Scfat	0.0758415	FALSE	38		171	P40749_2_24	Mouse Brain	0.0418976	FALSE	34		171	P12710_86_95	Mouse Liver	1.19732e+11	FALSE	4		171	P57774_29_64	Mouse Scfat	0.964091	TRUE	10
172	Q08460_14_26	Mouse Liver	0.0753999	FALSE	38		172	Q9D1F4_2_16	Mouse Liver	0.0416449	FALSE	34		172	Q5G865_20_44	Mouse Ileum	1.19253e+11	FALSE	4		172	P57774_29_64	Mouse Epifat	0.964091	TRUE	11
173	P34884_82_115	Mouse Brain	0.0733088	FALSE	38		173	Q8BM55_2_42	Mouse pancreas	0.0412555	FALSE	34		173	P07724_25_48	Mouse Scfat	1.18707e+11	FALSE	4		173	P57774_29_64	Mouse pancreas	0.964091	TRUE	12
174	P01942_2_29	Mouse Brain	0.0733072	FALSE	38		174	Q62093_2_23	Mouse Liver	0.040776	FALSE	34		174	P31786_2_26	Mouse Scfat	1.17661e+11	FALSE	4		174	P57774_29_64	Mouse Brain	0.964091	TRUE	13
175	P26339_435_462	Mouse pancreas	0.0729253	FALSE	38		175	P28312_16_57	Mouse Ileum	0.0405552	FALSE	34		175	P31786_2_14	Mouse Ileum	1.1738e+11	FALSE	4		175	P57774_29_64	Mouse Ileum	0.964091	TRUE	14
176	A6H611_635_648	Mouse Epifat	0.0728653	FALSE	38		176	Q9D1F4_2_13	Mouse Liver	0.0403532	FALSE	34		176	P13412_81_100	Mouse Qmuscle	1.17358e+11	FALSE	4		176	Q9JKS4_8_17	Mouse Qmuscle	0.964005	FALSE	14
177	O08709_2_33	Mouse Brain	0.0728219	FALSE	38		177	P99029_201_210	Mouse Brain	0.0401255	FALSE	34		177	P26339_394_402	Mouse pancreas	1.16933e+11	FALSE	4		177	Q9QZS3_478_490	Mouse Liver	0.96397	FALSE	14
178	Q60692_42_77	Mouse Epifat	0.0728114	FALSE	38		178	Q6A0A9_478_491	Mouse Ileum	0.0401252	FALSE	34		178	P32848_2_18	Mouse Qmuscle	1.16776e+11	FALSE	4		178	Q9CQ19_78_86	Mouse Ileum	0.963929	FALSE	14
179	P02088_2_9	Mouse Brain	0.0727432	FALSE	38		179	Q9D1F4_2_15	Mouse Liver	0.0399834	FALSE	34		179	P12968_26_35	Mouse pancreas	1.16518e+11	FALSE	4		179	Q3THE2_78_86	Mouse Brain	0.963929	FALSE	14
180	A2BH40_1526_1537	Mouse Liver	0.0725883	FALSE	38		180	O09043_387_398	Mouse Liver	0.0399172	FALSE	34		180	P21812_21_33	Mouse Scfat	1.16437e+11	FALSE	4		180	Q9CQ19_78_86	Mouse Brain	0.963929	FALSE	14
181	Q9DAM7_46_58	Mouse Ileum	0.0720819	FALSE	38		181	A0A0R4J2B2_2_12	Mouse Liver	0.0396396	FALSE	34		181	P21812_199_217	Mouse Scfat	1.15055e+11	FALSE	4		181	Q3THE2_78_86	Mouse Liver	0.963929	FALSE	14
182	P16014_643_676	Mouse Brain	0.0711605	FALSE	38		182	Q8C156_174_189	Mouse Qmuscle	0.0395853	FALSE	34		182	P01326_57_82	Mouse pancreas	1.13074e+11	FALSE	4		182	P57774_30_64	Mouse Brain	0.963922	FALSE	14
183	P26339_358_371	Mouse Brain	0.0711419	TRUE	39		183	P46656_172_188	Mouse Liver	0.039164	FALSE	34		183	P11679_2_11	Mouse Ileum	1.13001e+11	FALSE	4		183	P57774_30_64	Mouse Epifat	0.963922	FALSE	14
184	Q03517_569_610	Mouse Ileum	0.0705561	FALSE	39		184	P62274_47_56	Mouse Epifat	0.0390197	FALSE	34		184	Q6ZWY8_2_44	Mouse pancreas	1.12689e+11	FALSE	4		184	P41539_59_68	Mouse Brain	0.963773	FALSE	14
185	P01942_2_29	Mouse pancreas	0.0704479	FALSE	39		185	P16546_205_212	Mouse Scfat	0.0388948	FALSE	34		185	P21812_76_90	Mouse Scfat	1.12413e+11	FALSE	4		185	Q61545_471_484	Mouse Ileum	0.963706	FALSE	14
186	P01942_2_26	Mouse pancreas	0.0703897	FALSE	39		186	P01887_21_60	Mouse Scfat	0.0386289	FALSE	34		186	P62878_2_14	Mouse Liver	1.12062e+11	FALSE	4		186	Q99KI0_600_606	Mouse Qmuscle	0.963485	FALSE	14
187	P09103_20_49	Mouse pancreas	0.0703324	FALSE	39		187	Q08535_32_58	Mouse Ileum	0.0384058	TRUE	35		187	Q60997_2036_2049	Mouse pancreas	1.11888e+11	FALSE	4		187	Q61545_466_485	Mouse Ileum	0.96348	FALSE	14
188	G5E8J6_28_43	Mouse Qmuscle	0.0703004	FALSE	39		188	P25444_2_27	Mouse pancreas	0.0383741	FALSE	35		188	P21812_62_74	Mouse Scfat	1.10333e+11	FALSE	4		188	Q9CQ19_77_86	Mouse Ileum	0.963289	FALSE	14
189	Q9CZU6_259_286	Mouse Qmuscle	0.0702384	FALSE	39		189	Q9ERD7_137_167	Mouse Epifat	0.0379739	FALSE	35		189	P01942_130_142	Mouse Scfat	1.10171e+11	FALSE	4		189	P86174_120_128	Mouse pancreas	0.963254	FALSE	14
190	P62983_1_30	Mouse Scfat	0.0699209	FALSE	39		190	P22005_143_194	Mouse Brain	0.0377785	FALSE	35		190	P20065_8_18	Mouse Epifat	1.10092e+11	FALSE	4		190	P0C7L0_297_305	Mouse Brain	0.963254	FALSE	14
191	P16014_655_676	Mouse pancreas	0.0698716	FALSE	39		191	P12968_78_93	Mouse pancreas	0.037594	TRUE	36		191	P21812_219_231	Mouse Epifat	1.09731e+11	FALSE	4		191	Q8CJ78_428_436	Mouse Liver	0.963254	FALSE	14
192	P63028_1_27	Mouse Brain	0.0697034	FALSE	39		192	Q8CAQ8_222_256	Mouse Ileum	0.03754	FALSE	36		192	P20152_42_71	Mouse Epifat	1.09079e+11	FALSE	4		192	Q64467_83_91	Mouse Liver	0.963199	FALSE	14
193	Q9CQM9_308_337	Mouse pancreas	0.0690289	FALSE	39		193	Q9D855_2_29	Mouse Liver	0.0374749	FALSE	36		193	P07724_518_526	Mouse Qmuscle	1.08848e+11	FALSE	4		193	Q99MB2_183_191	Mouse Liver	0.963199	FALSE	14
194	P63028_163_172	Mouse pancreas	0.0689536	FALSE	39		194	P47212_48_61	Mouse Brain	0.0374465	FALSE	36		194	Q60997_2034_2053	Mouse pancreas	1.08643e+11	FALSE	4		194	Q52KI8_575_584	Mouse Liver	0.962955	FALSE	14
195	A8DUK4_2_28	Mouse Qmuscle	0.0687823	FALSE	39		195	Q91W67_315_322	Mouse Scfat	0.0372045	FALSE	36		195	C0HKE9_115_130	Mouse pancreas	1.08007e+11	FALSE	4		195	P86174_120_129	Mouse pancreas	0.962955	FALSE	14
196	A8DUK4_2_28	Mouse Scfat	0.0686439	FALSE	39		196	Q03517_184_216	Mouse pancreas	0.0371578	TRUE	37		196	Q6ZWY8_32_44	Mouse Scfat	1.07959e+11	FALSE	4		196	P0C7L0_297_306	Mouse Brain	0.962955	FALSE	14
197	Q9QXV0_219_234	Mouse Brain	0.0684634	FALSE	39		197	Q9D1F4_2_28	Mouse Liver	0.0371031	FALSE	37		197	P01942_2_32	Mouse Scfat	1.07947e+11	FALSE	4		197	P10126_206_212	Mouse Ileum	0.962783	FALSE	14
198	Q8R1M2_83_128	Mouse Ileum	0.0684076	FALSE	39		198	P55095_131_142	Mouse Brain	0.0369829	FALSE	37		198	P07724_36_50	Mouse Qmuscle	1.07362e+11	FALSE	4		198	P57774_27_64	Mouse Brain	0.962755	FALSE	14
199	Q9CWK8_246_286	Mouse Ileum	0.0678507	FALSE	39		199	P14873_1090_1105	Mouse Epifat	0.0369643	FALSE	37		199	P21812_91_102	Mouse Epifat	1.07206e+11	FALSE	4		199	P11679_50_74	Mouse Ileum	0.962697	FALSE	14
200	Q8BJM7_294_305	Mouse pancreas	0.06767	FALSE	39		200	Q9DAM7_46_58	Mouse Ileum	0.0369013	FALSE	37		200	P07724_25_47	Mouse Epifat	1.07101e+11	FALSE	4		200	Q8CJ78_428_435	Mouse Liver	0.962632	FALSE	14
201	P09036_63_80	Mouse pancreas	0.0676546	FALSE	39		201	P62267_131_143	Mouse pancreas	0.0368149	FALSE	37		201	Q60997_2004_2014	Mouse pancreas	1.06007e+11	FALSE	4		201	O89086_48_54	Mouse Brain	0.962383	FALSE	14
202	P01942_2_38	Mouse Epifat	0.0675966	FALSE	39		202	Q9JKR6_951_999	Mouse pancreas	0.0367697	FALSE	37		202	Q6IFZ9_291_302	Mouse Scfat	1.05299e+11	FALSE	4		202	O89086_48_54	Mouse Ileum	0.962383	FALSE	14
203	O70220_329_356	Mouse Qmuscle	0.0671257	FALSE	39		203	P19157_2_12	Mouse pancreas	0.0367469	FALSE	37		203	Q9CPN9_16_28	Mouse pancreas	1.05118e+11	FALSE	4		203	P07724_494_516	Mouse Scfat	0.961948	FALSE	14
204	Q9QYI5_259_266	Mouse Brain	0.0670755	FALSE	39		204	Q64191_337_345	Mouse pancreas	0.036632	FALSE	37		204	P51162_24_31	Mouse Ileum	1.04886e+11	FALSE	4		204	Q64433_2_13	Mouse Scfat	0.961887	FALSE	14
205	Q03517_527_553	Mouse Ileum	0.066589	FALSE	39		205	P16014_664_676	Mouse Ileum	0.0365681	FALSE	37		205	P01942_2_32	Mouse Epifat	1.04428e+11	FALSE	4		205	Q64433_2_13	Mouse Liver	0.961887	FALSE	14
206	Q9D6R2_214_224	Mouse Qmuscle	0.0665564	FALSE	39		206	P32848_48_110	Mouse Qmuscle	0.0364623	FALSE	37		206	P01325_57_80	Mouse pancreas	1.04343e+11	FALSE	4		206	Q64433_2_13	Mouse Ileum	0.961887	FALSE	14
207	Q91WK5_83_103	Mouse Brain	0.0662247	FALSE	39		207	P22005_197_208	Mouse Ileum	0.0364416	TRUE	38		207	P51162_21_31	Mouse Ileum	1.04338e+11	FALSE	4		207	Q64433_2_13	Mouse Brain	0.961887	FALSE	14
208	Q99LC5_312_333	Mouse Epifat	0.0657754	FALSE	39		208	P47212_49_61	Mouse Brain	0.0363485	FALSE	38		208	P12710_1_10	Mouse Liver	1.04323e+11	FALSE	4		208	Q6IRU5_2_8	Mouse Ileum	0.961813	FALSE	14
209	P22005_107_133	Mouse Brain	0.0657199	FALSE	39		209	Q8CHG3_907_916	Mouse Ileum	0.036334	FALSE	38		209	P55095_21_30	Mouse pancreas	1.02672e+11	FALSE	4		209	Q99LY9_15_21	Mouse Brain	0.961602	FALSE	14
210	P05064_2_34	Mouse Scfat	0.06565	FALSE	39		210	P34884_2_14	Mouse Qmuscle	0.0362025	FALSE	38		210	P11679_2_8	Mouse Ileum	1.02655e+11	FALSE	4		210	Q8CI51_9_16	Mouse Qmuscle	0.961482	FALSE	14
211	Q91X96_107_123	Mouse Brain	0.0651253	FALSE	39		211	Q3V0G7_322_333	Mouse Scfat	0.0361719	FALSE	38		211	P18760_2_21	Mouse Ileum	1.02492e+11	FALSE	4		211	Q64464_37_47	Mouse Liver	0.96115	FALSE	14
212	Q8VD72_161_169	Mouse Ileum	0.0649985	FALSE	39		212	Q99JA0_110_119	Mouse Brain	0.0360577	FALSE	38		212	P31786_2_13	Mouse Liver	1.02134e+11	FALSE	4		212	Q9D023_44_51	Mouse Qmuscle	0.961078	FALSE	14
213	Q02053_866_880	Mouse Scfat	0.0647372	FALSE	39		213	P56393_25_80	Mouse Qmuscle	0.036028	FALSE	38		213	P70349_2_10	Mouse Liver	1.01934e+11	FALSE	4		213	Q9D023_44_51	Mouse Liver	0.961078	FALSE	14
214	P01942_2_21	Mouse Scfat	0.0645692	FALSE	39		214	P47212_46_61	Mouse Brain	0.035882	FALSE	38		214	P51162_22_33	Mouse Ileum	1.01844e+11	FALSE	4		214	O88456_1_26	Mouse Liver	0.960998	FALSE	14
215	Q60673_218_245	Mouse Brain	0.0644876	FALSE	39		215	Q63836_363_372	Mouse Scfat	0.0357232	FALSE	38		215	Q63918_388_418	Mouse Epifat	1.01651e+11	FALSE	4		215	O88456_1_26	Mouse Ileum	0.960998	FALSE	14
216	P99028_14_34	Mouse Brain	0.0644431	FALSE	39		216	P62983_1_30	Mouse Scfat	0.0356366	FALSE	38		216	P01326_57_79	Mouse pancreas	1.01604e+11	FALSE	4		216	O88456_1_26	Mouse Brain	0.960998	FALSE	14
217	A8DUK4_2_27	Mouse Scfat	0.0641867	FALSE	39		217	P26339_435_462	Mouse Brain	0.0356231	FALSE	38		217	P14148_1_10	Mouse pancreas	1.01371e+11	FALSE	4		217	O88456_1_26	Mouse Scfat	0.960998	FALSE	14
218	P01942_2_45	Mouse Epifat	0.0640532	FALSE	39		218	E9PV24_20_36	Mouse Epifat	0.035265	TRUE	39		218	P12787_77_87	Mouse Brain	1.0093e+11	FALSE	4		218	O88456_1_26	Mouse Epifat	0.960998	FALSE	14
219	P01942_2_21	Mouse Epifat	0.0637348	FALSE	39		219	P05784_2_50	Mouse pancreas	0.0352223	FALSE	39		219	P12787_79_87	Mouse Brain	9.97372e+10	FALSE	4		219	O88456_1_26	Mouse pancreas	0.960998	FALSE	14
220	Q8R191_180_229	Mouse Brain	0.0635553	FALSE	39		220	Q9QYH6_2_33	Mouse pancreas	0.035204	FALSE	39		220	P68033_3_50	Mouse Qmuscle	9.94947e+10	FALSE	4		220	O88456_1_26	Mouse Qmuscle	0.960998	FALSE	14
221	Q9QXV0_243_258	Mouse Brain	0.0633615	TRUE	40		221	Q99JA0_101_119	Mouse Brain	0.0350071	FALSE	39		221	P07724_356_368	Mouse Epifat	9.90915e+10	FALSE	4		221	Q64467_83_92	Mouse Liver	0.960917	FALSE	14
222	Q64522_88_115	Mouse Scfat	0.0633212	FALSE	40		222	O55241_82_96	Mouse Brain	0.034947	FALSE	39		222	P20065_8_50	Mouse Brain	9.90217e+10	FALSE	4		222	Q8BKV0_13_33	Mouse Liver	0.960712	FALSE	14
223	Q91VW3_78_93	Mouse pancreas	0.0633025	FALSE	40		223	P57774_24_64	Mouse Brain	0.0348864	FALSE	39		223	P26350_2_36	Mouse Ileum	9.90192e+10	FALSE	4		223	Q5XJV6_746_755	Mouse Brain	0.960536	FALSE	14
224	O88569_250_262	Mouse Liver	0.0632341	FALSE	40		224	P50711_21_32	Mouse Qmuscle	0.0348607	FALSE	39		224	P31786_2_15	Mouse Ileum	9.85145e+10	FALSE	4		224	O35679_27_37	Mouse Ileum	0.960325	FALSE	14
225	P63254_58_77	Mouse Scfat	0.0629748	FALSE	40		225	P51881_2_26	Mouse pancreas	0.0348245	FALSE	39		225	P20152_440_460	Mouse Epifat	9.68867e+10	FALSE	4		225	Q61345_309_326	Mouse Brain	0.959784	FALSE	14
226	Q9CPQ1_53_76	Mouse Epifat	0.06276	FALSE	40		226	Q99MP3_101_120	Mouse Ileum	0.0346379	FALSE	39		226	P55095_22_31	Mouse pancreas	9.58195e+10	FALSE	4		226	P15864_55_79	Mouse Brain	0.959685	FALSE	14
227	Q91V27_467_487	Mouse Ileum	0.0623962	FALSE	40		227	Q91V27_467_487	Mouse Ileum	0.0345521	FALSE	39		227	P18242_392_409	Mouse Brain	9.57462e+10	FALSE	4		227	P43277_56_80	Mouse pancreas	0.959685	FALSE	14
228	P16014_538_565	Mouse Brain	0.0622786	FALSE	40		228	P01325_57_93	Mouse pancreas	0.03417	FALSE	39		228	P17742_63_100	Mouse Brain	9.5612e+10	FALSE	4		228	P15864_55_79	Mouse Epifat	0.959685	FALSE	14
229	Q91WK5_46_81	Mouse Brain	0.0621539	FALSE	40		229	P62264_2_34	Mouse pancreas	0.0340675	FALSE	39		229	Q9JKR6_975_999	Mouse pancreas	9.53997e+10	FALSE	4		229	P15864_55_79	Mouse pancreas	0.959685	FALSE	14
230	P56388_28_36	Mouse Ileum	0.0621198	FALSE	40		230	Q03517_287_316	Mouse Brain	0.0338577	FALSE	39		230	P31786_2_29	Mouse Scfat	9.48354e+10	FALSE	4		230	P15864_55_79	Mouse Scfat	0.959685	FALSE	14
231	Q9QXV0_219_240	Mouse Brain	0.061898	TRUE	41		231	Q99JA0_109_119	Mouse Brain	0.033827	FALSE	39		231	P09103_20_44	Mouse pancreas	9.39948e+10	FALSE	4		231	P43277_56_80	Mouse Epifat	0.959685	FALSE	14
232	P34884_2_27	Mouse Liver	0.0616291	FALSE	41		232	P60041_25_87	Mouse Brain	0.033758	FALSE	39		232	P10107_2_26	Mouse Epifat	9.38507e+10	FALSE	4		232	P43274_55_79	Mouse Scfat	0.959685	FALSE	14
233	Q65Z40_227_237	Mouse Ileum	0.0613076	FALSE	41		233	O08997_2_68	Mouse Epifat	0.0335601	FALSE	39		233	P34884_2_27	Mouse Brain	9.37613e+10	FALSE	4		233	P43274_55_79	Mouse Ileum	0.959685	FALSE	14
234	P19157_2_12	Mouse pancreas	0.0610721	FALSE	41		234	Q9JK88_22_39	Mouse pancreas	0.0335579	FALSE	39		234	P07724_405_412	Mouse Scfat	9.37597e+10	FALSE	4		234	P43274_55_79	Mouse Brain	0.959685	FALSE	14
235	P20065_8_50	Mouse Epifat	0.0609564	FALSE	41		235	P12787_96_146	Mouse Liver	0.0335041	FALSE	39		235	P01942_2_30	Mouse Epifat	9.35791e+10	FALSE	4		235	P43277_56_80	Mouse Ileum	0.959685	FALSE	14
236	Q9Z1G4_26_55	Mouse Brain	0.0609179	FALSE	41		236	O89104_232_264	Mouse Qmuscle	0.0334835	FALSE	39		236	P18242_392_409	Mouse Qmuscle	9.33463e+10	FALSE	4		236	P43277_56_80	Mouse Scfat	0.959685	FALSE	14
237	P70296_170_187	Mouse Scfat	0.0607912	FALSE	41		237	Q6URW6_2_50	Mouse Ileum	0.0330463	FALSE	39		237	Q9JLV1_2_13	Mouse Liver	9.32753e+10	FALSE	4		237	P15864_55_79	Mouse Qmuscle	0.959685	FALSE	14
238	P40749_2_24	Mouse Brain	0.0607612	FALSE	41		238	P15864_2_47	Mouse Epifat	0.0328691	FALSE	39		238	P20152_447_466	Mouse Epifat	9.32587e+10	FALSE	4		238	P43274_55_79	Mouse Epifat	0.959685	FALSE	14
239	A8DUK4_2_16	Mouse Epifat	0.0606823	FALSE	41		239	Q99MP3_110_120	Mouse Ileum	0.032849	FALSE	39		239	P01326_58_87	Mouse pancreas	9.22269e+10	FALSE	4		239	P43274_55_79	Mouse Qmuscle	0.959685	FALSE	14
240	P01942_2_18	Mouse Scfat	0.060173	FALSE	41		240	P97450_79_108	Mouse Brain	0.0328358	FALSE	39		240	P63242_139_150	Mouse pancreas	9.21864e+10	FALSE	4		240	P43277_56_80	Mouse Qmuscle	0.959685	FALSE	14
241	Q03517_527_566	Mouse pancreas	0.0601426	TRUE	42		241	Q5M8M2_55_61	Mouse Ileum	0.032769	FALSE	39		241	P31786_2_15	Mouse Liver	9.19799e+10	FALSE	4		241	O35679_30_37	Mouse Ileum	0.959472	FALSE	14
242	P17742_63_100	Mouse Brain	0.0597398	FALSE	42		242	Q9JLC3_85_94	Mouse Liver	0.0326719	FALSE	39		242	P07724_518_526	Mouse Scfat	9.17271e+10	FALSE	4		242	O88456_6_34	Mouse pancreas	0.959336	FALSE	14
243	Q61171_144_163	Mouse Scfat	0.0596142	FALSE	42		243	P17751_269_299	Mouse Brain	0.0326422	FALSE	39		243	P21812_21_33	Mouse Epifat	9.16289e+10	FALSE	4		243	Q9D687_70_76	Mouse Ileum	0.959087	FALSE	14
244	P55095_21_50	Mouse Ileum	0.058734	TRUE	43		244	Q64691_275_322	Mouse Qmuscle	0.0325633	FALSE	39		244	P32848_72_103	Mouse Qmuscle	9.14172e+10	FALSE	4		244	Q9DBP5_1_21	Mouse Ileum	0.959066	FALSE	14
245	P41539_31_56	Mouse Brain	0.0582494	FALSE	43		245	Q8BTI9_64_77	Mouse Epifat	0.0325085	FALSE	39		245	P37804_180_201	Mouse Ileum	9.13701e+10	FALSE	4		245	P45700_11_30	Mouse Ileum	0.958655	FALSE	14
246	P57776_249_281	Mouse Epifat	0.058174	FALSE	43		246	Q8CGN5_2_45	Mouse pancreas	0.0325053	FALSE	39		246	P07724_436_446	Mouse Scfat	9.09344e+10	FALSE	4		246	P05202_142_149	Mouse Liver	0.958611	FALSE	14
247	Q9Z0S9_163_185	Mouse Brain	0.0579938	FALSE	43		247	P63239_90_108	Mouse Brain	0.0324994	FALSE	39		247	P31786_2_29	Mouse Epifat	9.08906e+10	FALSE	4		247	P11679_50_71	Mouse Ileum	0.958496	FALSE	14
248	Q9WVA8_72_82	Mouse Brain	0.0574773	TRUE	44		248	P28312_20_57	Mouse Ileum	0.0324821	FALSE	39		248	P07724_25_48	Mouse Qmuscle	9.05448e+10	FALSE	4		248	O54988_2_10	Mouse Scfat	0.95841	FALSE	14
249	Q921W0_154_196	Mouse Scfat	0.0573702	FALSE	44		249	P32648_140_152	Mouse Brain	0.0324164	FALSE	39		249	P20152_430_466	Mouse Scfat	9.01503e+10	FALSE	4		249	O54988_2_10	Mouse pancreas	0.95841	FALSE	14
250	P81117_25_43	Mouse pancreas	0.0570191	FALSE	44		250	Q80Y98_645_656	Mouse Epifat	0.032347	FALSE	39		250	P07724_554_577	Mouse Scfat	9.01374e+10	FALSE	4		250	O54988_2_10	Mouse Epifat	0.95841	FALSE	14
251	P16014_64_86	Mouse pancreas	0.0569764	FALSE	44		251	Q8CI94_394_402	Mouse Scfat	0.032347	FALSE	39		251	P12787_134_146	Mouse Liver	9.00314e+10	FALSE	4		251	Q7TN75_9_17	Mouse Brain	0.958351	FALSE	14
252	P27546_1091_1110	Mouse Qmuscle	0.0568591	FALSE	44		252	P40936_213_236	Mouse Scfat	0.0322337	FALSE	39		252	P07724_569_577	Mouse Qmuscle	8.98751e+10	FALSE	4		252	Q9QYA2_25_41	Mouse Ileum	0.958182	FALSE	14
253	Q60997_2003_2056	Mouse pancreas	0.0568331	FALSE	44		253	P24549_2_17	Mouse Liver	0.0322132	FALSE	39		253	P17742_2_22	Mouse Brain	8.97524e+10	FALSE	4		253	Q64467_53_61	Mouse Liver	0.958077	FALSE	14
254	Q9D3D9_23_53	Mouse Liver	0.0567659	FALSE	44		254	Q3UZ39_235_248	Mouse Ileum	0.0321162	FALSE	39		254	P21812_209_217	Mouse Scfat	8.94825e+10	FALSE	4		254	D3YZP9_432_440	Mouse Liver	0.958077	FALSE	14
255	O35114_188_202	Mouse Brain	0.0566939	FALSE	44		255	P56393_25_47	Mouse pancreas	0.032038	FALSE	39		255	P01942_2_34	Mouse Epifat	8.93815e+10	FALSE	4		255	O88456_1_23	Mouse Qmuscle	0.958069	FALSE	14
256	Q9CRC0_145_161	Mouse pancreas	0.0565059	FALSE	44		256	Q6GQX6_523_539	Mouse pancreas	0.0320113	FALSE	39		256	P97364_2_19	Mouse Liver	8.91816e+10	FALSE	4		256	O88456_1_23	Mouse Scfat	0.958069	FALSE	14
257	Q9EP71_867_879	Mouse Qmuscle	0.0563998	FALSE	44		257	Q9ESD1_31_44	Mouse pancreas	0.0318345	FALSE	39		257	P11679_2_24	Mouse pancreas	8.88549e+10	FALSE	4		257	O88456_1_23	Mouse pancreas	0.958069	FALSE	14
258	Q91ZU6_2623_2634	Mouse Liver	0.0563974	FALSE	44		258	Q9CR21_141_156	Mouse Brain	0.031827	FALSE	39		258	P21812_21_36	Mouse Scfat	8.85588e+10	FALSE	4		258	O88456_1_23	Mouse Liver	0.958069	FALSE	14
259	Q63918_388_418	Mouse pancreas	0.055783	FALSE	44		259	Q8BFW7_237_250	Mouse Ileum	0.0317987	FALSE	39		259	P00688_135_143	Mouse pancreas	8.84586e+10	FALSE	4		259	O88456_1_23	Mouse Ileum	0.958069	FALSE	14
260	Q921X9_499_517	Mouse pancreas	0.0556919	FALSE	44		260	Q9D3P9_150_162	Mouse Ileum	0.031769	TRUE	40		260	P62267_132_143	Mouse pancreas	8.82584e+10	FALSE	4		260	O88456_1_23	Mouse Epifat	0.958069	FALSE	14
261	Q921M4_363_384	Mouse pancreas	0.0556907	FALSE	44		261	Q5NCJ2_7_19	Mouse Epifat	0.0317335	FALSE	40		261	Q64433_2_10	Mouse Brain	8.81203e+10	FALSE	4		261	O88456_1_23	Mouse Brain	0.958069	FALSE	14
262	P01887_106_119	Mouse Liver	0.0555508	FALSE	44		262	G5E8J6_726_738	Mouse Qmuscle	0.031614	FALSE	40		262	P21812_219_230	Mouse Scfat	8.78693e+10	FALSE	4		262	P10605_304_311	Mouse Epifat	0.957804	FALSE	14
263	Q9QWW1_141_153	Mouse Liver	0.0553093	FALSE	44		263	P16014_661_676	Mouse Ileum	0.0316024	FALSE	40		263	P70412_523_532	Mouse pancreas	8.78464e+10	FALSE	4		263	P15864_55_81	Mouse Scfat	0.957651	FALSE	14
264	Q99LY9_2_21	Mouse Epifat	0.0552994	FALSE	44		264	P05063_271_284	Mouse Qmuscle	0.0315219	FALSE	40		264	P07724_36_47	Mouse Qmuscle	8.74036e+10	FALSE	4		264	P15864_55_81	Mouse Epifat	0.957651	FALSE	14
265	P55095_131_142	Mouse Brain	0.0552267	FALSE	44		265	Q99MP3_102_120	Mouse Ileum	0.0315118	FALSE	40		265	P26350_2_29	Mouse Epifat	8.73456e+10	TRUE	5		265	P15864_55_81	Mouse Qmuscle	0.957651	FALSE	14
266	P34884_2_14	Mouse Liver	0.0552181	FALSE	44		266	O35593_301_310	Mouse Brain	0.031482	FALSE	40		266	P07724_231_242	Mouse Epifat	8.72181e+10	FALSE	5		266	P43277_56_82	Mouse Qmuscle	0.957651	FALSE	14
267	Q61838_902_921	Mouse Epifat	0.0552042	FALSE	44		267	Q9DC77_2_21	Mouse Qmuscle	0.0314682	FALSE	40		267	P31786_34_53	Mouse Scfat	8.71322e+10	FALSE	5		267	P43277_56_82	Mouse Ileum	0.957651	FALSE	14
268	Q80T19_24_53	Mouse pancreas	0.054669	FALSE	44		268	Q9D1F4_2_12	Mouse Liver	0.0314244	FALSE	40		268	P12968_78_91	Mouse pancreas	8.70544e+10	FALSE	5		268	P43277_56_82	Mouse pancreas	0.957651	FALSE	14
269	Q9WTT4_105_118	Mouse Brain	0.0546529	FALSE	44		269	A2A9L4_167_192	Mouse Brain	0.0314144	FALSE	40		269	Q9D8E6_403_419	Mouse pancreas	8.68686e+10	FALSE	5		269	P43274_55_81	Mouse Qmuscle	0.957651	FALSE	14
270	P70670_2_38	Mouse Qmuscle	0.0544339	FALSE	44		270	Q7TPZ8_408_419	Mouse pancreas	0.0313721	FALSE	40		270	P17742_84_100	Mouse Brain	8.67213e+10	FALSE	5		270	P43274_55_81	Mouse Ileum	0.957651	FALSE	14
271	O35682_2_15	Mouse Scfat	0.0543115	FALSE	44		271	P16014_588_613	Mouse pancreas	0.0313026	FALSE	40		271	P01326_70_79	Mouse pancreas	8.66213e+10	FALSE	5		271	P43277_56_82	Mouse Scfat	0.957651	FALSE	14
272	Q61990_348_362	Mouse pancreas	0.0542431	FALSE	44		272	Q9QYI5_259_266	Mouse Qmuscle	0.0312979	FALSE	40		272	P31786_2_25	Mouse Scfat	8.63164e+10	FALSE	5		272	P43274_55_81	Mouse Scfat	0.957651	FALSE	14
273	Q9QXV0_34_59	Mouse Brain	0.0542299	TRUE	45		273	E9PV24_17_36	Mouse Liver	0.0312139	FALSE	40		273	P26350_2_18	Mouse Ileum	8.55101e+10	FALSE	5		273	P43277_56_82	Mouse Epifat	0.957651	FALSE	14
274	P16014_64_86	Mouse Brain	0.0542163	FALSE	45		274	Q03265_44_85	Mouse Liver	0.0312134	FALSE	40		274	Q64433_2_19	Mouse Liver	8.54655e+10	FALSE	5		274	P15864_55_81	Mouse pancreas	0.957651	FALSE	14
275	Q60997_2029_2053	Mouse pancreas	0.0541438	FALSE	45		275	Q62523_2_54	Mouse Ileum	0.0311437	FALSE	40		275	P62267_131_143	Mouse pancreas	8.54381e+10	FALSE	5		275	P43274_55_81	Mouse Epifat	0.957651	FALSE	14
276	Q91YQ5_26_64	Mouse pancreas	0.0534807	FALSE	45		276	Q9CQX8_87_102	Mouse Brain	0.031128	FALSE	40		276	P62858_1_11	Mouse Liver	8.5069e+10	FALSE	5		276	P43274_55_81	Mouse Brain	0.957651	FALSE	14
277	P07146_24_32	Mouse Ileum	0.0533199	FALSE	45		277	Q64522_88_115	Mouse Scfat	0.0311222	FALSE	40		277	P31786_2_28	Mouse Scfat	8.48954e+10	FALSE	5		277	Q3TJD7_9_16	Mouse Qmuscle	0.957567	FALSE	14
278	O88569_161_174	Mouse Brain	0.0530882	FALSE	45		278	P34884_100_115	Mouse Ileum	0.0310712	FALSE	40		278	P21812_76_102	Mouse Epifat	8.48219e+10	FALSE	5		278	Q9JKV7_142_150	Mouse Liver	0.957267	FALSE	14
279	Q9D6J6_32_75	Mouse Brain	0.0528474	FALSE	45		279	O35417_235_248	Mouse Brain	0.0310225	FALSE	40		279	Q9D3B1_2_13	Mouse Liver	8.46607e+10	FALSE	5		279	Q4KL71_24_40	Mouse Ileum	0.957241	FALSE	14
280	Q9EPS2_31_64	Mouse Ileum	0.0527233	TRUE	46		280	Q91WU5_2_30	Mouse Brain	0.0308269	FALSE	40		280	P01942_112_142	Mouse Epifat	8.4609e+10	FALSE	5		280	Q91XF0_100_110	Mouse Brain	0.957073	FALSE	14
281	P34884_2_51	Mouse Brain	0.0525708	FALSE	46		281	Q8BFW7_235_250	Mouse Ileum	0.0308008	FALSE	40		281	P04117_29_41	Mouse Scfat	8.41029e+10	FALSE	5		281	Q91XF0_100_110	Mouse Liver	0.957073	FALSE	14
282	P63242_139_154	Mouse Brain	0.0525699	FALSE	46		282	Q8BIF0_213_237	Mouse Brain	0.0307388	FALSE	40		282	P01942_93_104	Mouse Epifat	8.3682e+10	FALSE	5		282	O35679_30_36	Mouse Ileum	0.956901	FALSE	14
283	Q9CT10_457_476	Mouse Ileum	0.0522498	FALSE	46		283	P15864_2_42	Mouse Epifat	0.0305941	FALSE	40		283	P01326_57_65	Mouse pancreas	8.3667e+10	FALSE	5		283	P63158_97_104	Mouse Ileum	0.956895	FALSE	14
284	P63038_301_313	Mouse Ileum	0.0521372	FALSE	46		284	Q8R0W1_256_268	Mouse Scfat	0.0304661	FALSE	40		284	P58774_1_12	Mouse Ileum	8.34859e+10	FALSE	5		284	Q9WVA4_146_153	Mouse Ileum	0.956616	FALSE	14
285	Q9JK88_22_57	Mouse pancreas	0.0520091	FALSE	46		285	Q01339_87_96	Mouse Epifat	0.0304355	FALSE	40		285	P09813_91_101	Mouse Scfat	8.32735e+10	FALSE	5		285	P0C7L0_297_307	Mouse Brain	0.956406	FALSE	14
286	P13516_2_37	Mouse Epifat	0.0519553	FALSE	46		286	P33622_21_64	Mouse Ileum	0.030384	FALSE	40		286	P21812_74_89	Mouse Scfat	8.3108e+10	FALSE	5		286	Q8CI51_7_18	Mouse Qmuscle	0.95639	FALSE	14
287	P17742_63_100	Mouse pancreas	0.0519333	FALSE	46		287	P56391_2_27	Mouse Brain	0.0303685	FALSE	40		287	Q60997_2034_2048	Mouse pancreas	8.28694e+10	FALSE	5		287	P23463_110_118	Mouse pancreas	0.956265	FALSE	14
288	P18242_63_80	Mouse Brain	0.0518807	FALSE	46		288	Q6P3Y9_445_452	Mouse Scfat	0.0302965	FALSE	40		288	P07724_554_571	Mouse Epifat	8.25806e+10	FALSE	5		288	P08030_15_25	Mouse Ileum	0.956224	FALSE	14
289	P68372_216_238	Mouse Brain	0.0518738	FALSE	46		289	Q8BLI0_1034_1051	Mouse pancreas	0.0302243	FALSE	40		289	P32848_88_102	Mouse Qmuscle	8.20112e+10	FALSE	5		289	P60041_103_114	Mouse pancreas	0.956128	FALSE	14
290	Q9QXV0_219_240	Mouse pancreas	0.0517509	TRUE	47		290	P16014_660_676	Mouse Ileum	0.0302155	FALSE	40		290	P43024_27_42	Mouse pancreas	8.19824e+10	FALSE	5		290	P31786_34_67	Mouse Ileum	0.956019	FALSE	14
291	O35417_235_248	Mouse Brain	0.0516646	FALSE	47		291	P43883_2_23	Mouse Liver	0.0301924	FALSE	40		291	P07724_36_48	Mouse Scfat	8.19347e+10	FALSE	5		291	P31786_34_67	Mouse Scfat	0.956019	FALSE	14
292	O09044_167_210	Mouse Scfat	0.0516302	FALSE	47		292	A3KG59_196_209	Mouse pancreas	0.0299105	FALSE	40		292	P01325_57_77	Mouse pancreas	8.18952e+10	FALSE	5		292	P31786_34_67	Mouse Qmuscle	0.956019	FALSE	14
293	Q8R429_858_873	Mouse Qmuscle	0.05159	FALSE	47		293	Q9QXV0_243_258	Mouse Brain	0.0298861	TRUE	41		293	Q9D3D9_23_40	Mouse Brain	8.18454e+10	FALSE	5		293	P31786_34_67	Mouse Epifat	0.956019	FALSE	14
294	P47867_23_57	Mouse Brain	0.0515002	FALSE	47		294	Q99PL5_1099_1117	Mouse Ileum	0.029852	FALSE	41		294	P60041_89_100	Mouse Brain	8.18265e+10	FALSE	5		294	Q3U0V1_9_16	Mouse Brain	0.956018	FALSE	14
295	Q9WU79_346_354	Mouse Ileum	0.0512259	FALSE	47		295	P55095_107_127	Mouse Ileum	0.0298513	FALSE	41		295	O88935_1_13	Mouse Brain	8.17918e+10	FALSE	5		295	Q5XJV6_746_756	Mouse Brain	0.955676	FALSE	14
296	Q64442_2_44	Mouse Liver	0.0512202	FALSE	47		296	Q99PL5_1103_1117	Mouse Ileum	0.0298063	FALSE	41		296	P01942_111_128	Mouse Scfat	8.17191e+10	FALSE	5		296	P57774_29_65	Mouse Brain	0.955622	FALSE	14
297	Q61335_234_245	Mouse Liver	0.0512097	FALSE	47		297	O08585_206_235	Mouse Brain	0.0297766	FALSE	41		297	P20065_38_50	Mouse Scfat	8.11248e+10	FALSE	5		297	P54320_743_779	Mouse Ileum	0.955184	FALSE	14
298	Q9QXV0_219_241	Mouse Brain	0.0510231	FALSE	47		298	P63028_1_27	Mouse Brain	0.0297605	FALSE	41		298	P12787_38_55	Mouse Brain	8.07847e+10	FALSE	5		298	Q9D312_63_91	Mouse Ileum	0.955145	FALSE	14
299	Q9JJR7_59_70	Mouse Scfat	0.0510168	FALSE	47		299	Q9Z1T6_796_822	Mouse Scfat	0.0297566	FALSE	41		299	P17742_2_22	Mouse Liver	8.03974e+10	FALSE	5		299	P41539_60_68	Mouse Brain	0.954931	FALSE	14
300	Q9QXV0_34_59	Mouse pancreas	0.0509907	TRUE	48		300	Q99MP3_104_120	Mouse Ileum	0.0297107	FALSE	41		300	P51162_55_64	Mouse Ileum	8.0317e+10	FALSE	5		300	P41539_60_68	Mouse Ileum	0.954931	FALSE	14

## Sheet: Fig.5e
Combined PPV score	PeptideRank Score	Peptide ID	Gene Name	Protein Name	Peptide Name
0.813051	0.94245	P41539_58_68	Tac1	Protachykinin-1	Substance P
0.734676	0.624849	P47212_33_61	Gal	Galanin peptides	Galanin
0.730467	0.235478	Q6IFZ9_291_302	Krt74	Keratin, type II cytoskeletal 74
0.646402	0.840638	P32648_125_152	Vip	VIP peptides	Vasoactive intestinal peptide
0.631784	0.494517	D3Z596_57_78	Ins2	Insulin-2	SN: D-peptide (Disjoining peptide)
0.631782	0.543331	P41539_98_107	Tac1	Protachykinin-1	Neurokinin A
0.601172	0.964091	P57774_29_64	Npy	Pro-neuropeptide Y	Neuropeptide Y
0.58804	0.906398	P55099_82_91	Tac3	Tachykinin-3	Neurokinin-B
0.533293	0.300461	P56942_131_143	Pmch	Pro-MCH	Neuropeptide-glutamic acid-isoleucine
0.524388	0.843237	P32648_81_107	Vip	VIP peptides	Intestinal peptide PHI-27
0.510117	0.937957	Q9EPS2_29_64	Pyy	Peptide YY	Peptide YY
0.499304	0.235788	Q99JA0_100_119	Calca	Calcitonin gene-related peptide 1	Calcitonin gene-related peptide 1 (short variant)
0.465078	0.213009	P16014_643_676	Chgb	Secretogranin-1
0.435582	0.241111	P01193_103_120	Pomc	Pro-opiomelanocortin	Miss-annoted propeptide ('joining peptide')
0.43249	0.245741	Q03517_569_610	Scg2	Secretogranin-2
0.429895	0.749162	P10601_30_65	Ppy	Pancreatic prohormone	Pancreatic hormone
0.425464	0.290353	Q0VGU4_285_309	Vgf	Neurosecretory protein VGF	NERP-1 (not used for training, annotation delayed)
0.424138	0.0267062	Q60997_2003_2053	Dmbt1	Deleted in malignant brain tumors 1 protein
0.410004	0.00761012	Q6ZWY8_2_44	Tmsb10	Thymosin beta-10
0.376436	0.586098	P02088_2_19	Hbb-b1	Hemoglobin subunit beta-1
0.370177	0.0579656	P02088_2_13	Hbb-b1	Hemoglobin subunit beta-1
0.366358	0.142414	Q80Y98_645_656	Ddhd2	Phospholipase DDHD2
0.365338	0.489293	P02088_2_20	Hbb-b1	Hemoglobin subunit beta-1
0.358098	0.023692	P20065_8_50	Tmsb4x	Thymosin beta-4
0.351366	0.844443	P17751_52_66	Tpi1	Triosephosphate isomerase	SN: APTR-15
0.342648	0.355672	P41539_72_107	Tac1	Protachykinin-1	Neuropeptide K
0.309777	0.0854607	Q9CPN7_69_81	1810009J06Rik	Putative uncharacterized protein
0.305501	0.210199	E9PV24_20_36	Fga	Fibrinogen alpha chain	Fibrinopeptide A
0.303353	0.729342	P10605_80_108	Ctsb	Cathepsin B	Cathepsin B light (short variant)
0.297754	0.5799	P26339_435_462	Chga	Chromogranin-A	Serpinin-RR
0.281446	0.630427	Q8R1I2_24_52	Grp	Gastrin-releasing peptide	Gastrin-releasing peptide
0.271532	0.318324	A8DUK4_2_28	Hbbt1	Beta-globin
0.262254	0.593225	O70251_2_11	Eef1b	Elongation factor 1-beta
0.255355	0.645395	Q99MP3_94_120	Calcb	Calcitonin gene-related peptide 2	Calcitonin gene-related peptide 2 (short variant)
0.254833	0.614985	P57774_68_97	Npy	Pro-neuropeptide Y	C-flanking peptide of NPY
0.248941	0.405304	Q9QXK8_144_166	Nmu	Neuromedin-U	Neuromedin-U-23
0.244298	0.835499	P13562_22_31	Gnrh1	Progonadoliberin-1	Gonadoliberin-1
0.243406	0.0318686	Q3TC46_403_430	Patl1	Protein PAT1 homolog 1
0.241845	0.0350171	Q9R0P4_68_83	Smap	Small acidic protein
0.241211	0.784844	P26339_374_402	Chga	Chromogranin-A
0.235638	0.257334	P01942_2_29	Hba	Hemoglobin subunit alpha
0.233059	0.103617	P18242_392_409	Ctsd	Cathepsin D
0.23019	0.775861	O55241_69_96	Hcrt	Orexin	Orexin-B
0.221288	0.097479	Q63918_388_418	Sdpr	Serum deprivation-response protein
0.218259	0.529909	Q3V3N7_86_96	Bbs1	Bardet-Biedl syndrome 1 (human)
0.216437	0.362366	Q9JKR6_955_999	Hyou1	Hypoxia up-regulated protein 1
0.21457	0.281466	P63242_139_154	Eif5a	Eukaryotic translation initiation factor 5A-1
0.207152	0.162888	P55095_131_142	Gcg	Glucagon	Miss-annoted propeptide IP-2 (not used for training)
0.206645	0.138174	Q03517_184_216	Scg2	Secretogranin-2	Secretoneurin
0.20491	0.0954904	P34884_2_27	Mif	Macrophage migration inhibitory factor	SN: PMFI-26
0.203596	0.120426	Q02053_866_880	Uba1	Ubiquitin-like modifier-activating enzyme 1
0.203153	0.177755	O88935_144_151	Syn1	Synapsin-1
0.198712	0.20906	B2RXS4_1131_1154	Plxnb2	Plexin-B2
0.196221	0.0110269	P10639_2_27	Txn	Thioredoxin
0.195583	0.291905	O88492_1134_1178	Plin4	Perilipin-4
0.190484	0.0511412	Q62361_25_50	Trh	Pro-thyrotropin-releasing hormone	SN: LLEA-26
0.189808	0.296764	Q9CR68_52_78	Uqcrfs1	Cytochrome b-c1 complex subunit Rieske, mitochondrial
0.184143	0.177149	P10126_38_51	Eef1a1	Elongation factor 1-alpha 1
0.180647	0.106068	A8DUK4_2_46	Hbbt1	Beta-globin
0.179981	0.867124	P97496_1006_1021	Smarcc1	SWI/SNF complex subunit SMARCC1
0.179717	0.417461	Q03517_527_566	Scg2	Secretogranin-2	Manserin
0.174894	0.931551	P55095_98_127	Gcg	Glucagon	Glucagon-like peptide 1 (7-36)
0.174782	0.800049	P09240_21_44	Cck	Cholecystokinin	Propeptide (short variant)
0.168616	0.181036	P26339_358_371	Chga	Chromogranin-A	WE-14
0.168386	0.115579	Q9CZU6_259_286	Cs	Citrate synthase, mitochondrial
0.165069	0.284853	Q9QYI5_259_266	Dnajb2	DnaJ homolog subfamily B member 2
0.163145	0.939783	Q99LY9_2_21	Ndufs5	NADH dehydrogenase [ubiquinone] iron-sulfur protein 5
0.161562	0.105565	Q91VW3_78_93	Sh3bgrl3	SH3 domain-binding glutamic acid-rich-like protein 3
0.15956	0.450188	Q8BTI9_64_77	Pik3cb	Phosphatidylinositol 4,5-bisphosphate 3-kinase catalytic subunit beta isoform
0.159037	0.069612	P63239_90_108	Pcsk1	Neuroendocrine convertase 1
0.157822	0.333388	P99029_50_64	Prdx5	Peroxiredoxin-5, mitochondrial
0.156409	0.35979	Q91W67_315_322	Ubl7	Ubiquitin-like protein 7
0.154142	0.0133071	P10639_2_28	Txn	Thioredoxin
0.152215	0.187615	P34884_2_14	Mif	Macrophage migration inhibitory factor
0.149622	0.26594	O70251_2_41	Eef1b	Elongation factor 1-beta
0.144965	0.00620687	P57776_249_281	Eef1d	Elongation factor 1-delta
0.14484	0.0910136	Q7TPZ8_408_419	Cpa1	Carboxypeptidase A1
0.142801	0.0205292	P33622_21_64	Apoc3	Apolipoprotein C-III
0.141763	0.026417	P09103_20_49	P4hb	Protein disulfide-isomerase
0.141311	0.808409	A2AMW3_327_349	Gabre	Gamma-aminobutyric acid (GABA) A receptor, subunit epsilon
0.141201	0.244937	Q9D3D9_23_46	Atp5d	ATP synthase subunit delta, mitochondrial
0.140928	0.0266832	O35682_2_15	Myadm	Myeloid-associated differentiation marker
0.139936	0.410999	Q9R257_66_84	Hebp1	Heme-binding protein 1
0.138216	0.487476	Q9QXV0_62_89	Pcsk1n	ProSAAS	SN: AVPR-28
0.138176	0.569458	Q0VG18_21_33	Smim24	Small integral membrane protein 24
0.136591	0.185193	Q9D6J6_32_75	Ndufv2	NADH dehydrogenase [ubiquinone] flavoprotein 2, mitochondrial
0.134844	0.136359	P57776_267_281	Eef1d	Elongation factor 1-delta
0.132617	0.133718	Q61584_255_267	Fxr1	Fragile X mental retardation syndrome-related protein 1
0.131668	0.0899722	Q63836_363_372	Selenbp2	Selenium-binding protein 2
0.13015	0.0586169	P14873_1090_1105	Map1b	Microtubule-associated protein 1B
0.129987	0.865083	P63254_58_77	Crip1	Cysteine-rich protein 1
0.129226	0.623709	O35417_177_199	Pdyn	Proenkephalin-B	Unnamed Propeptide
0.128926	0.507967	Q5H8C4_2704_2716	Vps13a	Vacuolar protein sorting-associated protein 13A
0.128286	0.706471	Q9QXV0_219_240	Pcsk1n	ProSAAS	PEN
0.126983	0.0514984	P17742_63_100	Ppia	Peptidyl-prolyl cis-trans isomerase A
0.126832	0.223303	P21661_87_104	Pcsk2	Neuroendocrine convertase 2
0.12669	0.610745	E9QQ96_7227_7256	Obscn	Obscurin
0.126192	0.0899026	A0A140LHB2_36_77	Dmbt1	Deleted in malignant brain tumors 1 protein
0.126181	0.0977129	P01887_21_30	B2m	Beta-2-microglobulin
0.125467	0.239893	P13366_60_73	Gzmg	Granzyme G
0.12457	0.226789	Q924A4_138_160	Ucn3	Urocortin-3	Urocortin-3 (short variant)
0.124297	0.111046	P62264_2_34	Rps14	40S ribosomal protein S14
0.124189	0.603561	P01942_2_21	Hba	Hemoglobin subunit alpha
0.122628	0.122452	Q9CR21_141_156	Ndufab1	Acyl carrier protein, mitochondrial
0.12126	0.0113343	P01887_21_60	B2m	Beta-2-microglobulin
0.11982	0.601906	A6H611_635_648	Mipep	Mitochondrial intermediate peptidase
0.119539	0.313671	Q5NCJ2_7_19	Rapgef6	Rap guanine nucleotide exchange factor (GEF) 6
0.117908	0.264544	P70296_170_187	Pebp1	Phosphatidylethanolamine-binding protein 1
0.11578	0.313625	O88492_1134_1175	Plin4	Perilipin-4
0.114295	0.152378	Q61838_902_921	Pzp	Pregnancy zone protein
0.114023	0.288339	P56393_25_44	Cox7b	Cytochrome c oxidase subunit 7B, mitochondrial
0.113608	0.133327	P56391_2_35	Cox6b1	Cytochrome c oxidase subunit 6B1
0.113599	0.0539088	P02088_2_9	Hbb-b1	Hemoglobin subunit beta-1
0.113513	0.484766	Q9D3P9_150_162	Nts	Neurotensin/neuromedin N	Neurotensin
0.113138	0.0222521	Q9CQM9_308_337	Glrx3	Glutaredoxin-3
0.112556	0.809265	P97447_137_153	Fhl1	Four and a half LIM domains protein 1
0.112437	0.275927	Q9JK88_22_39	Serpini2	Serpin I2
0.112263	0.841449	Q8R1I2_43_52	Grp	Gastrin-releasing peptide	Neuromedin-C
0.111442	0.105503	Q8R0W1_256_268	Cipc	CLOCK-interacting pacemaker
0.110844	0.165831	Q05793_26_52	Hspg2	Basement membrane-specific heparan sulfate proteoglycan core protein
0.110572	0.19749	P62984_77_89	Uba52	Ubiquitin-60S ribosomal protein L40
0.109938	0.196345	O09173_432_445	Hgd	Homogentisate 1,2-dioxygenase
0.108104	0.1809	P16014_64_86	Chgb	Secretogranin-1
0.107354	0.67	P19157_2_12	Gstp1	Glutathione S-transferase P 1
0.107189	0.175953	Q60692_42_77	Psmb6	Proteasome subunit beta type-6
0.10632	0.643766	P21661_616_637	Pcsk2	Neuroendocrine convertase 2
0.106264	0.0292139	P34884_2_50	Mif	Macrophage migration inhibitory factor
0.105549	0.046439	Q9D3D9_23_53	Atp5d	ATP synthase subunit delta, mitochondrial
0.105514	0.291617	P21812_21_34	Mcpt4	Mast cell protease 4
0.105353	0.700121	Q5M8M2_55_61	Odf3b	Outer dense fiber protein 3B
0.105091	0.61187	Q03517_287_316	Scg2	Secretogranin-2	SN: SGQL-30
0.105006	0.385085	O08709_2_33	Prdx6	Peroxiredoxin-6
0.104773	0.86689	Q9CQQ7_43_57	Atp5f1	ATP synthase F(0) complex subunit B1, mitochondrial
0.104429	0.649105	Q00493_28_37	Cpe	Carboxypeptidase E
0.103767	0.0106802	P63028_1_27	Tpt1	Translationally-controlled tumor protein
0.103537	0.0641558	P07724_25_48	Alb	Serum albumin
0.103168	0.112334	P16546_205_212	Sptan1	Spectrin alpha chain, non-erythrocytic 1
0.102455	0.506463	Q9QXV0_34_59	Pcsk1n	ProSAAS	Big SAAS
0.101987	0.29252	Q91ZX7_4534_4545	Lrp1	Prolow-density lipoprotein receptor-related protein 1
0.100887	0.235394	P56388_28_36	Cartpt	Cocaine- and amphetamine-regulated transcript protein	CART (1-9, short variant)
0.100718	0.904306	P57774_24_64	Npy	Pro-neuropeptide Y	Neuropeptide Y (long variant)
0.100382	0.136839	P16014_438_454	Chgb	Secretogranin-1	SN: LLDE-17
0.0997643	0.160199	Q9DCX2_132_161	Atp5h	ATP synthase subunit d, mitochondrial
0.0996759	0.13304	P16014_655_676	Chgb	Secretogranin-1
0.0995338	0.533422	Q62361_83_106	Trh	Pro-thyrotropin-releasing hormone	EH24
0.0994502	0.502037	P00688_269_287	Amy2	Pancreatic alpha-amylase
0.099241	0.405122	Q6GQX6_523_539	Anks6	Ankyrin repeat and SAM domain-containing protein 6
0.0977414	0.506993	Q64522_88_115	Hist2h2ab	Histone H2A type 2-B
0.0976038	0.0444884	Q8VDD5_1662_1672	Myh9	Myosin-9
0.0974483	0.619134	O70251_2_19	Eef1b	Elongation factor 1-beta
0.0973938	0.368903	P55095_21_50	Gcg	Glucagon	Glicentin-related polypeptide
0.0967366	0.344272	Q9CXI5_162_179	Manf	Mesencephalic astrocyte-derived neurotrophic factor
0.0965118	0.0992107	P19253_193_203	Rpl13a	60S ribosomal protein L13a
0.0962239	0.254562	P97450_33_50	Atp5j	ATP synthase-coupling factor 6, mitochondrial
0.0959547	0.325405	P40936_213_236	Inmt	Indolethylamine N-methyltransferase
0.0958454	0.0823751	P17742_63_96	Ppia	Peptidyl-prolyl cis-trans isomerase A
0.0958083	0.840856	Q08535_32_58	Sct	Secretin	Secretin
0.0942959	0.120072	Q9Z0S9_163_185	Rabac1	Prenylated Rab acceptor protein 1
0.0937403	0.00832199	P68134_288_322	Acta1	Actin, alpha skeletal muscle
0.093511	0.726082	Q9JHS4_163_171	Clpx	ATP-dependent Clp protease ATP-binding subunit clpX-like, mitochondrial
0.0929319	0.546665	O55241_84_96	Hcrt	Orexin
0.0923006	0.217705	Q5BKS4_138_158	Eri2	ERI1 exoribonuclease 2
0.0918321	0.031413	O35682_2_14	Myadm	Myeloid-associated differentiation marker
0.0914743	0.433498	P47867_23_57	Scg3	Secretogranin-3
0.0911563	0.346479	P63028_163_172	Tpt1	Translationally-controlled tumor protein
0.0907916	0.0370352	Q00623_243_264	Apoa1	Apolipoprotein A-I
0.0907017	0.325995	P21460_21_43	Cst3	Cystatin-C
0.0905654	0.332443	P01942_2_26	Hba	Hemoglobin subunit alpha
0.0900314	0.116531	Q60692_34_41	Psmb6	Proteasome subunit beta type-6
0.0885392	0.259787	P63242_139_153	Eif5a	Eukaryotic translation initiation factor 5A-1
0.0871005	0.46541	P99029_201_210	Prdx5	Peroxiredoxin-5, mitochondrial
0.0869854	0.234799	Q9DCQ3_122_133	Golt1a	Vesicle transport protein GOT1A
0.086433	0.0971247	Q64191_337_346	Aga	N(4)-(beta-N-acetylglucosaminyl)-L-asparaginase
0.0864038	0.234268	Q5EBH1_181_206	Rassf5	Ras association domain-containing protein 5
0.0862265	0.0834171	Q64191_337_345	Aga	N(4)-(beta-N-acetylglucosaminyl)-L-asparaginase
0.086066	0.169344	Q64691_2_14	Capn3	Calpain-3
0.0859536	0.245942	Q0VGU4_24_63	Vgf	Neurosecretory protein VGF	VGF (24-63)
0.0859214	0.24163	P51881_282_298	Slc25a5	ADP/ATP translocase 2
0.0855378	0.639328	P25444_2_27	Rps2	40S ribosomal protein S2
0.0854648	0.190686	Q9CWK8_285_301	Snx2	Sorting nexin-2
0.084949	0.537702	P12968_53_74	Iapp	Islet amyloid polypeptide	Islet amyloid polypeptide (short variant)
0.0849147	0.444463	A8DUK4_2_23	Hbbt1	Beta-globin
0.0846909	0.849838	O35114_188_202	Scarb2	Lysosome membrane protein 2
0.0846648	0.148938	A8DUK4_2_15	Hbbt1	Beta-globin
0.0844422	0.464481	P15089_273_302	Cpa3	Mast cell carboxypeptidase A
0.0844264	0.0915684	Q8VBZ3_2_32	Clptm1	Cleft lip and palate transmembrane protein 1 homolog
0.0842969	0.644139	Q9QXV0_243_258	Pcsk1n	ProSAAS	Big LEN
0.0842793	0.365406	Q99KI0_208_221	Aco2	Aconitate hydratase, mitochondrial
0.0838555	0.546258	A8DUK4_120_147	Hbbt1	Beta-globin
0.083481	0.292462	Q9DBG5_421_437	Plin3	Perilipin-3
0.0834633	0.03444	P17751_269_299	Tpi1	Triosephosphate isomerase
0.0832841	0.130375	A8DUK4_2_44	Hbbt1	Beta-globin
0.0828442	0.0990295	P51885_257_278	Lum	Lumican
0.0826853	0.208193	P27546_1091_1110	Map4	Microtubule-associated protein 4
0.0826379	0.303535	O88569_161_174	Hnrnpa2b1	Heterogeneous nuclear ribonucleoproteins A2/B1
0.0824362	0.46975	Q60932_283_296	Vdac1	Voltage-dependent anion-selective channel protein 1
0.0823608	0.261816	P56393_25_47	Cox7b	Cytochrome c oxidase subunit 7B, mitochondrial
0.0812542	0.283949	Q8BLI0_1034_1051	Adamtsl1	ADAMTS-like protein 1
0.0811677	0.147156	Q9CZX8_2_22	Rps19	40S ribosomal protein S19
0.0807341	0.489936	Q8CGN5_326_376	Plin1	Perilipin-1
0.0801385	0.178133	Q8BRT1_1265_1286	Clasp2	CLIP-associating protein 2
0.0799997	0.360051	P01887_106_119	B2m	Beta-2-microglobulin
0.0795105	0.369392	Q91ZX7_4509_4545	Lrp1	Prolow-density lipoprotein receptor-related protein 1
0.0794106	0.115917	P70122_190_207	Sbds	Ribosome maturation protein SBDS
0.0793984	0.31005	Q9CQR2_58_83	Rps21	40S ribosomal protein S21
0.0791609	0.503227	Q64445_52_69	Cox8a	Cytochrome c oxidase subunit 8A, mitochondrial
0.078992	0.243968	Q01339_87_97	Apoh	Beta-2-glycoprotein 1
0.0788919	0.0731745	Q810A7_166_174	Ddx42	ATP-dependent RNA helicase DDX42
0.0788879	0.0657083	P01942_2_34	Hba	Hemoglobin subunit alpha
0.078745	0.3342	P56393_25_43	Cox7b	Cytochrome c oxidase subunit 7B, mitochondrial
0.0781332	0.192425	Q9CZ44_340_370	Nsfl1c	NSFL1 cofactor p47
0.0776265	0.171616	P51125_323_349	Cast	Calpastatin
0.0774949	0.193864	P34884_82_115	Mif	Macrophage migration inhibitory factor
0.0772908	0.128548	O70492_102_129	Snx3	Sorting nexin-3
0.0767281	0.112728	Q8K5B2_27_74	Mcfd2	Multiple coagulation factor deficiency protein 2 homolog
0.0763585	0.139461	P10639_2_34	Txn	Thioredoxin
0.076348	0.546204	P14602_2_33	Hspb1	Heat shock protein beta-1
0.0763289	0.243352	Q60997_2029_2053	Dmbt1	Deleted in malignant brain tumors 1 protein
0.0759398	0.203171	Q6IFZ9_292_302	Krt74	Keratin, type II cytoskeletal 74
0.0754879	0.116243	Q05421_84_92	Cyp2e1	Cytochrome P450 2E1
0.0753999	0.897304	Q08460_14_26	Kcnma1	Calcium-activated potassium channel subunit alpha-1
0.0753679	0.104899	P22005_107_133	Penk	Proenkephalin-A	Penk (107-133)
0.0749146	0.0894001	P99029_50_74	Prdx5	Peroxiredoxin-5, mitochondrial
0.0748	0.247375	P48772_25_70	Cox8b	Cytochrome c oxidase subunit 8B, mitochondrial
0.0747254	0.497593	P01942_2_18	Hba	Hemoglobin subunit alpha
0.0746875	0.320259	P15089_304_314	Cpa3	Mast cell carboxypeptidase A
0.0744991	0.0579052	P34884_2_47	Mif	Macrophage migration inhibitory factor
0.0740034	0.195354	P21845_265_276	Tpsb2	Tryptase beta-2
0.0738015	0.458912	P43024_27_55	Cox6a1	Cytochrome c oxidase subunit 6A1, mitochondrial
0.0735097	0.386889	O35593_301_310	Psmd14	26S proteasome non-ATPase regulatory subunit 14
0.0731435	0.259246	O70251_162_187	Eef1b	Elongation factor 1-beta
0.0727746	0.0203049	Q99LX0_167_189	Park7	Protein DJ-1
0.0725883	0.0819116	A2BH40_1526_1537	Arid1a	AT-rich interactive domain-containing protein 1A
0.0725181	0.0617674	Q9QWW1_141_153	Homer2	Homer protein homolog 2
0.0723674	0.0810249	P18242_63_80	Ctsd	Cathepsin D
0.0720819	0.492741	Q9DAM7_46_58	Tmem263	Transmembrane protein 263
0.0717279	0.510763	P09036_63_80	Spink1	Serine protease inhibitor Kazal-type 1
0.0717126	0.304516	A8DUK4_2_16	Hbbt1	Beta-globin
0.0714519	0.346953	P07758_25_56	Serpina1a	Alpha-1-antitrypsin 1-1
0.0709537	0.0506617	Q99LC5_312_333	Etfa	Electron transfer flavoprotein subunit alpha, mitochondrial
0.070756	0.130578	Q91X96_107_123	Rabif	Guanine nucleotide exchange factor MSS4
0.0707321	0.706004	P56393_25_49	Cox7b	Cytochrome c oxidase subunit 7B, mitochondrial
0.0706795	0.166735	Q9CQX8_87_102	Mrps36	28S ribosomal protein S36, mitochondrial
0.0703888	0.299848	A8DUK4_2_27	Hbbt1	Beta-globin
0.0703004	0.577634	G5E8J6_28_43	Hrc	Histidine rich calcium binding protein, isoform CRA_a
0.070283	0.181081	P62983_1_30	Rps27a	Ubiquitin-40S ribosomal protein S27a
0.0700482	0.157781	O09043_387_398	Napsa	Napsin-A
0.0698705	0.0368626	P13516_2_37	Scd1	Acyl-CoA desaturase 1
0.0694045	0.457253	P08207_2_19	S100a10	Protein S100-A10
0.0692343	0.382787	P13020_392_406	Gsn	Gelsolin
0.069026	0.217188	P05064_2_34	Aldoa	Fructose-bisphosphate aldolase A
0.0686954	0.100326	A3KG59_196_209	Pm20d2	Peptidase M20 domain-containing protein 2
0.0685296	0.410713	Q60930_282_295	Vdac2	Voltage-dependent anion-selective channel protein 2
0.0684634	0.357248	Q9QXV0_219_234	Pcsk1n	ProSAAS	SN: PEN-16
0.0684319	0.381389	O08583_232_255	Alyref	THO complex subunit 4
0.0684076	0.0751811	Q8R1M2_83_128	H2afj	Histone H2A.J
0.0680285	0.0975043	O09044_167_210	Snap23	Synaptosomal-associated protein 23
0.0678744	0.387228	P29391_164_183	Ftl1	Ferritin light chain 1
0.0678507	0.354837	Q9CWK8_246_286	Snx2	Sorting nexin-2
0.06767	0.0350601	Q8BJM7_294_305	Tyw1	S-adenosyl-L-methionine-dependent tRNA 4-demethylwyosine synthase
0.0676556	0.235779	P52480_519_531	Pkm	Pyruvate kinase PKM
0.0676107	0.499503	P56391_70_86	Cox6b1	Cytochrome c oxidase subunit 6B1
0.0675966	0.0332743	P01942_2_38	Hba	Hemoglobin subunit alpha
0.0674524	0.236901	O08997_2_11	Atox1	Copper transport protein ATOX1
0.0674517	0.0568124	Q91W90_34_69	Txndc5	Thioredoxin domain-containing protein 5
0.0671257	0.494978	O70220_329_356	Foxq1	Forkhead box protein Q1
0.0668247	0.0615208	Q05816_74_88	Fabp5	Fatty acid-binding protein, epidermal
0.0667965	0.102656	P28352_9_21	Apex1	DNA-(apurinic or apyrimidinic site) lyase
0.0667023	0.246845	P62862_43_59	Fau	40S ribosomal protein S30
0.066589	0.628075	Q03517_527_553	Scg2	Secretogranin-2	Manserin (short variant)
0.0665748	0.156358	Q9EPS2_68_93	Pyy	Peptide YY	Propeptide (short variant)
0.0665564	0.137812	Q9D6R2_214_224	Idh3a	Isocitrate dehydrogenase [NAD] subunit alpha, mitochondrial
0.0662247	0.0595575	Q91WK5_83_103	Gcsh	Glycine cleavage system H protein, mitochondrial
0.0661996	0.176509	Q921W0_154_196	Chmp1a	Charged multivesicular body protein 1a
0.0659964	0.227583	P99028_14_34	Uqcrh	Cytochrome b-c1 complex subunit 6, mitochondrial
0.0658222	0.116367	Q9CQ45_142_171	Nenf	Neudesin
0.0657719	0.377554	O35609_326_349	Scamp3	Secretory carrier-associated membrane protein 3
0.0651997	0.31597	Q08857_164_186	Cd36	Platelet glycoprotein 4
0.0651572	0.00440561	Q99P91_221_246	Gpnmb	Transmembrane glycoprotein NMB
0.0649985	0.133191	Q8VD72_161_169	Ttc8	Tetratricopeptide repeat protein 8
0.0649541	0.0610513	Q60692_78_112	Psmb6	Proteasome subunit beta type-6
0.0645983	0.630453	Q60673_218_245	Ptprn	Receptor-type tyrosine-protein phosphatase-like N
0.0643596	0.291367	Q791V5_2_27	Mtch2	Mitochondrial carrier homolog 2
0.0643472	0.00979764	P99029_50_77	Prdx5	Peroxiredoxin-5, mitochondrial
0.0642311	0.0638438	P02088_2_12	Hbb-b1	Hemoglobin subunit beta-1
0.06419	0.198383	Q6IRU5_217_229	Cltb	Clathrin light chain B
0.0640532	0.0198119	P01942_2_45	Hba	Hemoglobin subunit alpha
0.0637794	0.194547	P99026_46_61	Psmb4	Proteasome subunit beta type-4
0.063733	0.116241	P07759_322_336	Serpina3k	Serine protease inhibitor A3K
0.063715	0.659138	P43024_27_42	Cox6a1	Cytochrome c oxidase subunit 6A1, mitochondrial	FE3
0.0635553	0.025917	Q8R191_180_229	Syngr3	Synaptogyrin-3
0.06351	0.169023	Q61830_1430_1456	Mrc1	Macrophage mannose receptor 1
0.0632678	0.0543861	Q60692_78_113	Psmb6	Proteasome subunit beta type-6
0.0632341	0.826278	O88569_250_262	Hnrnpa2b1	Heterogeneous nuclear ribonucleoproteins A2/B1
0.0628949	0.095643	P06151_212_226	Ldha	L-lactate dehydrogenase A chain
0.06276	0.0687496	Q9CPQ1_53_76	Cox6c	Cytochrome c oxidase subunit 6C
0.0626505	0.00751343	Q91WK5_46_81	Gcsh	Glycine cleavage system H protein, mitochondrial
0.0626214	0.930936	Q9EPS2_31_64	Pyy	Peptide YY	Peptide YY (3-36)
0.0623962	0.24167	Q91V27_467_487	Mlph	Melanophilin
0.0623118	0.204395	Q61171_144_163	Prdx2	Peroxiredoxin-2

## Sheet: Fig.7b
	Amidated	Not Amidated	Total Amidated	Total Not Amidated	Top Amidated	Top Total Amidated
E|*	292	9282	2757	205674	71	646
*|P	170	2657	2757	205674	27	646
E|P	21	103	2757	205674	2	646
*|E	226	7202	2757	205674	50	646
E|E	42	764	2757	205674	5	646
P|*	191	3493	2757	205674	40	646
P|P	17	87	2757	205674	2	646
P|E	23	144	2757	205674	2	646

## Sheet: Fig.8a-f
Figure	Name	NNCD	Person / Study ##	Type
8a	SCG-1	0392-0000-0688	QJI170701	Acute BG
Time (h)	Vehicle(n=3), PH=7.4			Exendin_4, 10nmol/kg(n=3)			0392-0030-0688 (SCG-1), 1000nmol/kg, N=3
-0.5	100	100	100	100	100	100	100	100	100
0.5	117.803	112.25	103.338	80.9696	84.4746	78.206	105.144	109.537	104.453
1	110.275	106.806	100.401	74.6744	74.3051	77.4086	107.893	109.173	105.474
2	104.517	101.996	96.1282	77.6411	70.4407	80.8638	111.346	96.9119	99.708
4	109.389	110.163	97.7971	76.1216	72.2034	86.1794	93.2347	86.6485	84.8175
6	104.252	101.906	98.9987	90.0145	79.1864	91.8272	115.152	105.631	100.657
Figure	Name	NNCD	Person / Study ##	Type
8b	SCG-1	0392-0000-0688	QJI170709	Plasma insulin
Vehicle, N=7	0392-0000-0688(SCG-1), 2658nmol/kg, N=7
234	447
90	364
262	416
93.9	419
100	466
108	258
104	214
Figure	Name	NNCD	Person / Study ##	Type
8c	SCG-1	0392-0000-0688	QJI170703	B.i.d dosing
Time (h)	Vehicle, N=10										0392-0000-0688 (SCG-1), 3000nmol/kg, N=10
-0.5	100	100	100	100	100	100	100	100	100	100	100	100	100	100	100	100	100	100	100	100
2	110.403	106.678	105.061	106.546	110.176	114.801	113.495	129.493	121.988	132.998	102.843	106.38	111.939	104.09	97.9288	103.347	103.997	106.413	99.731	109.341
4	109.516	112.329	106.595	108.918	107.372	110.108	109.053	113.057	107.003	118.83	104.387	108.071	107.612	103.339	99.4822	105.997	105.376	104.647	92.1991	99.9166
6	130.565	111.986	121.242	121.157	123.798	122.094	101.425	120.276	107.982	121.298	105.443	112.221	114.904	103.84	96.8285	114.714	104.135	104.182	103.766	102.752
8	122.903	115.925	113.19	109.867	108.654	103.827	97.4015	113.594	102.259	149.452	95.2071	100.692	98.157	93.6561	98.3819	101.325	89.6623	100.929	95.3598	106.422
8d	0392-0030-0684-3B		Insulin		vehicle
Vehicle					6498560	6440920
Insulin 0.1uM			13421760	13738160
0.2uM	9613040	8386520
1uM	11202320	11035160
5uM	12284320	11666920
25uM	13428480	13433120
8e
nM	insulin		0392-0030-0684-3B
100	0.011802	0.014616
33.3333	0.013958	0.014537
11.1111	0.009848	0.014038
3.7037	0.015029	0.012266
1.23457	0.014309	0.017507
0.411523	0.074535	0.077777
0.137174	0.258007	0.254717
0.045725	0.6425	0.563252
0.015242	0.885346	0.577766
0.001	0.980229	0.844427
50000			0.010115	0.01059
16666.7			0.012262	0.013332
5555.56			0.020143	0.016669
1851.85			0.12179	0.071568
617.284			0.494919	0.35282
205.761			0.841269	0.646369
68.5871			1.02971	0.814245
22.8624			1.06137	0.922665
7.62079			0.959836	0.96569
1			1.08399	0.999266
8f
10uM	2uM	0.4uM	0.08uM	neg. ctrl	exendin4 100nM
67.9	56	48.5	45.1	37.9	67.2
61.3	57.8	51.2	45.1	45.2	62.7
61.9	66.7	64.1	46.5	33	65.2
55.2	63.9	55	49.5	42.6	75.6
				39.1	94.5
				38.2	68.6

## Sheet: Sup.Fig.2a
No reduction/alkylation																								Reduced/alkylated. Variable cysteine																								Reduced/alkylated. Fixed cysteine
Replica 1								Replica 2								Replica 3								Replica 1								Replica 2								Replica 3								Replica 1
prot_acc	prot_desc	pep_exp_z	pep_score	pep_seq	pep_var_mod	pep_var_mod_pos	pep_scan_title	prot_acc	prot_desc	pep_exp_z	pep_score	pep_seq	pep_var_mod	pep_var_mod_pos	pep_scan_title	prot_acc	prot_desc	pep_exp_z	pep_score	pep_seq	pep_var_mod	pep_var_mod_pos	pep_scan_title	prot_acc	prot_desc	pep_exp_z	pep_score	pep_seq	pep_var_mod	pep_var_mod_pos	pep_scan_title	prot_acc	prot_desc	pep_exp_z	pep_score	pep_seq	pep_var_mod	pep_var_mod_pos	pep_scan_title	prot_acc	prot_desc	pep_exp_z	pep_score	pep_seq	pep_var_mod	pep_var_mod_pos	pep_scan_title	prot_acc	prot_desc
P01326	Insulin-2 OS=Mus musculus GN=Ins2 PE=1 SV=1	2	30.17	GPGAGDLQT			Elution from: 23.86 to 24.69 period: 20170821_QE3_LYTL_RDS2597_Pancreas_S01_C8_01.raw experiment: 1 cycles: 1 precIntensity: 376753323.0 FinneganScanNumber: 5853	P01326	Insulin-2 OS=Mus musculus GN=Ins2 PE=1 SV=1	2	34.34	GPGAGDLQT			Elution from: 30.18 to 30.80 period: 20170821_QE3_LYTL_RDS2597_Pancreas_S02_C8_01.raw experiment: 1 cycles: 1 precIntensity: 280984206.0 FinneganScanNumber: 7013	P01326	Insulin-2 OS=Mus musculus GN=Ins2 PE=1 SV=1	1	38.72	QLELGGGP	Gln->pyro-Glu (N-term Q)	3.00000000.0	Elution from: 75.01 to 75.52 period: 20170821_QE3_LYTL_RDS2597_Pancreas_S03_C8_01.raw experiment: 1 cycles: 1 precIntensity: 13401366.2 FinneganScanNumber: 17114	P01326	Insulin-2 OS=Mus musculus GN=Ins2 PE=1 SV=1	2	33.84	GPGAGDLQT			Elution from: 25.09 to 29.00 period: 20170821_QE3_LYTL_RDS2597_Pancreas_S07_C8_01.raw experiment: 1 cycles: 1 precIntensity: 228613615.0 FinneganScanNumber: 6338	P01326	Insulin-2 OS=Mus musculus GN=Ins2 PE=1 SV=1	2	39.03	GPGAGDLQT			Elution from: 31.75 to 35.13 period: 20170821_QE3_LYTL_RDS2597_Pancreas_S08_C8_01.raw experiment: 1 cycles: 1 precIntensity: 417601098.0 FinneganScanNumber: 7792	P01326	Insulin-2 OS=Mus musculus GN=Ins2 PE=1 SV=1	2	36.02	GPGAGDLQT			Elution from: 21.36 to 23.48 period: 20170821_QE3_LYTL_RDS2597_Pancreas_S09_C8_01.raw experiment: 1 cycles: 1 precIntensity: 241884471.0 FinneganScanNumber: 5133	P55095	Glucagon OS=Mus musculus GN=Gcg PE=1 SV=1
P01326	Insulin-2 OS=Mus musculus GN=Ins2 PE=1 SV=1	2	36.27	GPGAGDLQT			Elution from: 23.86 to 24.69 period: 20170821_QE3_LYTL_RDS2597_Pancreas_S01_C8_01.raw experiment: 1 cycles: 1 precIntensity: 376753323.0 FinneganScanNumber: 5778	P01326	Insulin-2 OS=Mus musculus GN=Ins2 PE=1 SV=1	2	43.79	GPGAGDLQTL			Elution from: 51.57 to 51.93 period: 20170821_QE3_LYTL_RDS2597_Pancreas_S02_C8_01.raw experiment: 1 cycles: 1 precIntensity: 45478517.6 FinneganScanNumber: 11736	P01326	Insulin-2 OS=Mus musculus GN=Ins2 PE=1 SV=1	2	37.49	GPGAGDLQT			Elution from: 21.51 to 22.00 period: 20170821_QE3_LYTL_RDS2597_Pancreas_S03_C8_01.raw experiment: 1 cycles: 1 precIntensity: 323200407.1 FinneganScanNumber: 5464	P01326	Insulin-2 OS=Mus musculus GN=Ins2 PE=1 SV=1	2	30.45	FVKQHLC			Elution from: 17.09 to 18.42 period: 20170821_QE3_LYTL_RDS2597_Pancreas_S07_C8_01.raw experiment: 1 cycles: 1 precIntensity: 98862726.0 FinneganScanNumber: 4204	P01326	Insulin-2 OS=Mus musculus GN=Ins2 PE=1 SV=1	2	46.74	GGGPGAGDLQ			Elution from: 29.92 to 30.50 period: 20170821_QE3_LYTL_RDS2597_Pancreas_S08_C8_01.raw experiment: 1 cycles: 1 precIntensity: 150135779.0 FinneganScanNumber: 6966	P01326	Insulin-2 OS=Mus musculus GN=Ins2 PE=1 SV=1	2	50.23	GGGPGAGDLQ			Elution from: 17.87 to 18.36 period: 20170821_QE3_LYTL_RDS2597_Pancreas_S09_C8_01.raw experiment: 1 cycles: 1 precIntensity: 97022187.5 FinneganScanNumber: 4378	P55095	Glucagon OS=Mus musculus GN=Gcg PE=1 SV=1
P01326	Insulin-2 OS=Mus musculus GN=Ins2 PE=1 SV=1	2	45.02	GPGAGDLQTL			Elution from: 48.29 to 48.71 period: 20170821_QE3_LYTL_RDS2597_Pancreas_S01_C8_01.raw experiment: 1 cycles: 1 precIntensity: 44525842.1 FinneganScanNumber: 11169	P01326	Insulin-2 OS=Mus musculus GN=Ins2 PE=1 SV=1	2	49.75	GGGPGAGDLQT			Elution from: 31.71 to 34.25 period: 20170821_QE3_LYTL_RDS2597_Pancreas_S02_C8_01.raw experiment: 1 cycles: 1 precIntensity: 2735654060.0 FinneganScanNumber: 7568	P01326	Insulin-2 OS=Mus musculus GN=Ins2 PE=1 SV=1	2	47	GGGPGAGDLQ			Elution from: 18.05 to 18.48 period: 20170821_QE3_LYTL_RDS2597_Pancreas_S03_C8_01.raw experiment: 1 cycles: 1 precIntensity: 121836084.5 FinneganScanNumber: 4666	P01326	Insulin-2 OS=Mus musculus GN=Ins2 PE=1 SV=1	2	48.94	PQVAQLEL			Elution from: 64.92 to 65.65 period: 20170821_QE3_LYTL_RDS2597_Pancreas_S07_C8_01.raw experiment: 1 cycles: 1 precIntensity: 20463847.3 FinneganScanNumber: 14684	P01326	Insulin-2 OS=Mus musculus GN=Ins2 PE=1 SV=1	2	50.97	PQVAQLEL			Elution from: 65.99 to 66.52 period: 20170821_QE3_LYTL_RDS2597_Pancreas_S08_C8_01.raw experiment: 1 cycles: 1 precIntensity: 38270942.8 FinneganScanNumber: 15082	P01326	Insulin-2 OS=Mus musculus GN=Ins2 PE=1 SV=1	2	48.8	PQVAQLEL			Elution from: 63.48 to 64.16 period: 20170821_QE3_LYTL_RDS2597_Pancreas_S09_C8_01.raw experiment: 1 cycles: 1 precIntensity: 37205104.9 FinneganScanNumber: 14271	P55095	Glucagon OS=Mus musculus GN=Gcg PE=1 SV=1
P01326	Insulin-2 OS=Mus musculus GN=Ins2 PE=1 SV=1	2	40.91	GGGPGAGDLQT			Elution from: 25.58 to 27.20 period: 20170821_QE3_LYTL_RDS2597_Pancreas_S01_C8_01.raw experiment: 1 cycles: 1 precIntensity: 3308850388.0 FinneganScanNumber: 6268	P01326	Insulin-2 OS=Mus musculus GN=Ins2 PE=1 SV=1	2	54.93	GGGPGAGDLQT			Elution from: 31.71 to 34.37 period: 20170821_QE3_LYTL_RDS2597_Pancreas_S02_C8_01.raw experiment: 1 cycles: 1 precIntensity: 2735654060.0 FinneganScanNumber: 7479	P01326	Insulin-2 OS=Mus musculus GN=Ins2 PE=1 SV=1	2	49.13	PQVAQLEL			Elution from: 64.18 to 64.80 period: 20170821_QE3_LYTL_RDS2597_Pancreas_S03_C8_01.raw experiment: 1 cycles: 1 precIntensity: 36718698.3 FinneganScanNumber: 14851	P01326	Insulin-2 OS=Mus musculus GN=Ins2 PE=1 SV=1	2	36.07	KQHLCGSH			Elution from: 9.81 to 10.24 period: 20170821_QE3_LYTL_RDS2597_Pancreas_S07_C8_01.raw experiment: 1 cycles: 1 precIntensity: 11478585.5 FinneganScanNumber: 2659	P01326	Insulin-2 OS=Mus musculus GN=Ins2 PE=1 SV=1	2	45.27	GPGAGDLQTL			Elution from: 53.22 to 53.74 period: 20170821_QE3_LYTL_RDS2597_Pancreas_S08_C8_01.raw experiment: 1 cycles: 1 precIntensity: 46078446.1 FinneganScanNumber: 12349	P01326	Insulin-2 OS=Mus musculus GN=Ins2 PE=1 SV=1	2	44.11	GPGAGDLQTL			Elution from: 45.61 to 46.19 period: 20170821_QE3_LYTL_RDS2597_Pancreas_S09_C8_01.raw experiment: 1 cycles: 1 precIntensity: 63880387.5 FinneganScanNumber: 10457	P55095	Glucagon OS=Mus musculus GN=Gcg PE=1 SV=1
P01326	Insulin-2 OS=Mus musculus GN=Ins2 PE=1 SV=1	2	55.87	GGGPGAGDLQT			Elution from: 25.58 to 27.33 period: 20170821_QE3_LYTL_RDS2597_Pancreas_S01_C8_01.raw experiment: 1 cycles: 1 precIntensity: 3308850388.0 FinneganScanNumber: 6357	P01326	Insulin-2 OS=Mus musculus GN=Ins2 PE=1 SV=1	2	43.13	FVKQHLCG			Elution from: 18.68 to 22.62 period: 20170821_QE3_LYTL_RDS2597_Pancreas_S02_C8_01.raw experiment: 1 cycles: 1 precIntensity: 56247886.4 FinneganScanNumber: 4867	P01326	Insulin-2 OS=Mus musculus GN=Ins2 PE=1 SV=1	2	40.96	GPGAGDLQTL			Elution from: 46.17 to 46.62 period: 20170821_QE3_LYTL_RDS2597_Pancreas_S03_C8_01.raw experiment: 1 cycles: 1 precIntensity: 54292153.5 FinneganScanNumber: 10967	P01326	Insulin-2 OS=Mus musculus GN=Ins2 PE=1 SV=1	2	36.73	VCGERGFF			Elution from: 50.42 to 50.95 period: 20170821_QE3_LYTL_RDS2597_Pancreas_S07_C8_01.raw experiment: 1 cycles: 1 precIntensity: 14879852.1 FinneganScanNumber: 11567	P01326	Insulin-2 OS=Mus musculus GN=Ins2 PE=1 SV=1	2	49.55	GGGPGAGDLQT			Elution from: 35.42 to 36.12 period: 20170821_QE3_LYTL_RDS2597_Pancreas_S08_C8_01.raw experiment: 1 cycles: 1 precIntensity: 3005228832.0 FinneganScanNumber: 8212	P01326	Insulin-2 OS=Mus musculus GN=Ins2 PE=1 SV=1	2	39.05	GGGPGAGDLQT			Elution from: 23.28 to 24.21 period: 20170821_QE3_LYTL_RDS2597_Pancreas_S09_C8_01.raw experiment: 1 cycles: 1 precIntensity: 2798298760.0 FinneganScanNumber: 5540	P55095	Glucagon OS=Mus musculus GN=Gcg PE=1 SV=1
P01326	Insulin-2 OS=Mus musculus GN=Ins2 PE=1 SV=1	2	65.54	QLELGGGPGAG	Gln->pyro-Glu (N-term Q)	3.00000000000.0	Elution from: 68.70 to 69.07 period: 20170821_QE3_LYTL_RDS2597_Pancreas_S01_C8_01.raw experiment: 1 cycles: 1 precIntensity: 6163437.9 FinneganScanNumber: 15518	P01326	Insulin-2 OS=Mus musculus GN=Ins2 PE=1 SV=1	2	42.54	LGGGPGAGDLQ			Elution from: 37.70 to 38.67 period: 20170821_QE3_LYTL_RDS2597_Pancreas_S02_C8_01.raw experiment: 1 cycles: 1 precIntensity: 822052476.0 FinneganScanNumber: 8663	P01326	Insulin-2 OS=Mus musculus GN=Ins2 PE=1 SV=1	2	39.64	GGGPGAGDLQT			Elution from: 23.46 to 25.52 period: 20170821_QE3_LYTL_RDS2597_Pancreas_S03_C8_01.raw experiment: 1 cycles: 1 precIntensity: 2980878496.0 FinneganScanNumber: 5885	P01326	Insulin-2 OS=Mus musculus GN=Ins2 PE=1 SV=1	2	36.77	GPGAGDLQTL			Elution from: 49.64 to 50.13 period: 20170821_QE3_LYTL_RDS2597_Pancreas_S07_C8_01.raw experiment: 1 cycles: 1 precIntensity: 54856103.5 FinneganScanNumber: 11392	P01326	Insulin-2 OS=Mus musculus GN=Ins2 PE=1 SV=1	2	52.42	GGGPGAGDLQT			Elution from: 35.42 to 36.12 period: 20170821_QE3_LYTL_RDS2597_Pancreas_S08_C8_01.raw experiment: 1 cycles: 1 precIntensity: 3005228832.0 FinneganScanNumber: 8301	P01326	Insulin-2 OS=Mus musculus GN=Ins2 PE=1 SV=1	2	52.68	GGGPGAGDLQT			Elution from: 23.28 to 24.21 period: 20170821_QE3_LYTL_RDS2597_Pancreas_S09_C8_01.raw experiment: 1 cycles: 1 precIntensity: 2798298760.0 FinneganScanNumber: 5622	P55095	Glucagon OS=Mus musculus GN=Gcg PE=1 SV=1
P01326	Insulin-2 OS=Mus musculus GN=Ins2 PE=1 SV=1	2	43.35	LGGGPGAGDLQ			Elution from: 31.51 to 32.88 period: 20170821_QE3_LYTL_RDS2597_Pancreas_S01_C8_01.raw experiment: 1 cycles: 1 precIntensity: 975956658.0 FinneganScanNumber: 7528	P01326	Insulin-2 OS=Mus musculus GN=Ins2 PE=1 SV=1	2	42.94	PQVAQLELG			Elution from: 59.31 to 59.70 period: 20170821_QE3_LYTL_RDS2597_Pancreas_S02_C8_01.raw experiment: 1 cycles: 1 precIntensity: 10345545.2 FinneganScanNumber: 13400	P01326	Insulin-2 OS=Mus musculus GN=Ins2 PE=1 SV=1	2	55.32	GGGPGAGDLQT			Elution from: 23.46 to 25.88 period: 20170821_QE3_LYTL_RDS2597_Pancreas_S03_C8_01.raw experiment: 1 cycles: 1 precIntensity: 3304670816.0 FinneganScanNumber: 5973	P01326	Insulin-2 OS=Mus musculus GN=Ins2 PE=1 SV=1	1	46.92	GGGPGAGDLQT			Elution from: 29.07 to 29.87 period: 20170821_QE3_LYTL_RDS2597_Pancreas_S07_C8_01.raw experiment: 1 cycles: 1 precIntensity: 2464884028.0 FinneganScanNumber: 6821	P01326	Insulin-2 OS=Mus musculus GN=Ins2 PE=1 SV=1	1	48.38	GGGPGAGDLQT			Elution from: 35.42 to 36.21 period: 20170821_QE3_LYTL_RDS2597_Pancreas_S08_C8_01.raw experiment: 1 cycles: 1 precIntensity: 3219973600.0 FinneganScanNumber: 8226	P01326	Insulin-2 OS=Mus musculus GN=Ins2 PE=1 SV=1	1	49.27	GGGPGAGDLQT			Elution from: 23.28 to 23.92 period: 20170821_QE3_LYTL_RDS2597_Pancreas_S09_C8_01.raw experiment: 1 cycles: 1 precIntensity: 2417270960.0 FinneganScanNumber: 5561	P55095	Glucagon OS=Mus musculus GN=Gcg PE=1 SV=1
P01326	Insulin-2 OS=Mus musculus GN=Ins2 PE=1 SV=1	2	46.25	LGGGPGAGDLQ			Elution from: 31.51 to 32.88 period: 20170821_QE3_LYTL_RDS2597_Pancreas_S01_C8_01.raw experiment: 1 cycles: 1 precIntensity: 975956658.0 FinneganScanNumber: 7610	P01326	Insulin-2 OS=Mus musculus GN=Ins2 PE=1 SV=1	2	39.79	VEDPQVAQL			Elution from: 51.06 to 51.80 period: 20170821_QE3_LYTL_RDS2597_Pancreas_S02_C8_01.raw experiment: 1 cycles: 1 precIntensity: 316967263.0 FinneganScanNumber: 11630	P01326	Insulin-2 OS=Mus musculus GN=Ins2 PE=1 SV=1	1	48.4	GGGPGAGDLQT			Elution from: 23.46 to 24.10 period: 20170821_QE3_LYTL_RDS2597_Pancreas_S03_C8_01.raw experiment: 1 cycles: 1 precIntensity: 3292860320.0 FinneganScanNumber: 5905	P01326	Insulin-2 OS=Mus musculus GN=Ins2 PE=1 SV=1	2	54.23	GGGPGAGDLQT			Elution from: 28.81 to 29.94 period: 20170821_QE3_LYTL_RDS2597_Pancreas_S07_C8_01.raw experiment: 1 cycles: 1 precIntensity: 2976215368.0 FinneganScanNumber: 6807	P01326	Insulin-2 OS=Mus musculus GN=Ins2 PE=1 SV=1	2	48.24	QLELGGGPGAG	Gln->pyro-Glu (N-term Q)	4.00000000000.0	Elution from: 70.51 to 70.95 period: 20170821_QE3_LYTL_RDS2597_Pancreas_S08_C8_01.raw experiment: 1 cycles: 1 precIntensity: 10074671.2 FinneganScanNumber: 16072	P01326	Insulin-2 OS=Mus musculus GN=Ins2 PE=1 SV=1	2	39.93	LGGGPGAGDLQ			Elution from: 28.51 to 29.43 period: 20170821_QE3_LYTL_RDS2597_Pancreas_S09_C8_01.raw experiment: 1 cycles: 1 precIntensity: 945121240.0 FinneganScanNumber: 6730	P55095	Glucagon OS=Mus musculus GN=Gcg PE=1 SV=1
P01326	Insulin-2 OS=Mus musculus GN=Ins2 PE=1 SV=1	2	38.42	ELGGGPGAGDL			Elution from: 44.43 to 45.15 period: 20170821_QE3_LYTL_RDS2597_Pancreas_S01_C8_01.raw experiment: 1 cycles: 1 precIntensity: 298821382.0 FinneganScanNumber: 10363	P01326	Insulin-2 OS=Mus musculus GN=Ins2 PE=1 SV=1	2	52.77	GPGAGDLQTLA			Elution from: 52.36 to 52.86 period: 20170821_QE3_LYTL_RDS2597_Pancreas_S02_C8_01.raw experiment: 1 cycles: 1 precIntensity: 88281370.5 FinneganScanNumber: 11917	P01326	Insulin-2 OS=Mus musculus GN=Ins2 PE=1 SV=1	2	31.03	FVKQHLCG			Elution from: 12.66 to 14.67 period: 20170821_QE3_LYTL_RDS2597_Pancreas_S03_C8_01.raw experiment: 1 cycles: 1 precIntensity: 73649711.5 FinneganScanNumber: 3540	P01326	Insulin-2 OS=Mus musculus GN=Ins2 PE=1 SV=1	2	56.24	GGGPGAGDLQT			Elution from: 28.81 to 29.94 period: 20170821_QE3_LYTL_RDS2597_Pancreas_S07_C8_01.raw experiment: 1 cycles: 1 precIntensity: 2976215368.0 FinneganScanNumber: 6889	P01326	Insulin-2 OS=Mus musculus GN=Ins2 PE=1 SV=1	2	43.69	PQVAQLELG			Elution from: 59.83 to 60.19 period: 20170821_QE3_LYTL_RDS2597_Pancreas_S08_C8_01.raw experiment: 1 cycles: 1 precIntensity: 17029983.3 FinneganScanNumber: 13780	P01326	Insulin-2 OS=Mus musculus GN=Ins2 PE=1 SV=1	2	45.63	LGGGPGAGDLQ			Elution from: 28.51 to 29.43 period: 20170821_QE3_LYTL_RDS2597_Pancreas_S09_C8_01.raw experiment: 1 cycles: 1 precIntensity: 945121240.0 FinneganScanNumber: 6812	P55095	Glucagon OS=Mus musculus GN=Gcg PE=1 SV=1
P01326	Insulin-2 OS=Mus musculus GN=Ins2 PE=1 SV=1	2	53.11	GGPGAGDLQTL			Elution from: 49.51 to 50.32 period: 20170821_QE3_LYTL_RDS2597_Pancreas_S01_C8_01.raw experiment: 1 cycles: 1 precIntensity: 338351146.0 FinneganScanNumber: 11441	P01326	Insulin-2 OS=Mus musculus GN=Ins2 PE=1 SV=1	2	47.4	FVKQHLCGS			Elution from: 21.35 to 22.37 period: 20170821_QE3_LYTL_RDS2597_Pancreas_S02_C8_01.raw experiment: 1 cycles: 1 precIntensity: 153017227.5 FinneganScanNumber: 5125	P01326	Insulin-2 OS=Mus musculus GN=Ins2 PE=1 SV=1	2	43.37	VEDPQVAQL			Elution from: 45.60 to 46.30 period: 20170821_QE3_LYTL_RDS2597_Pancreas_S03_C8_01.raw experiment: 1 cycles: 1 precIntensity: 469391495.0 FinneganScanNumber: 10882	P01326	Insulin-2 OS=Mus musculus GN=Ins2 PE=1 SV=1	2	41.57	LGGGPGAGDLQ			Elution from: 34.78 to 35.56 period: 20170821_QE3_LYTL_RDS2597_Pancreas_S07_C8_01.raw experiment: 1 cycles: 1 precIntensity: 839823458.0 FinneganScanNumber: 8081	P01326	Insulin-2 OS=Mus musculus GN=Ins2 PE=1 SV=1	2	38.4	VEDPQVAQL			Elution from: 52.77 to 53.41 period: 20170821_QE3_LYTL_RDS2597_Pancreas_S08_C8_01.raw experiment: 1 cycles: 1 precIntensity: 461953879.0 FinneganScanNumber: 12237	P01326	Insulin-2 OS=Mus musculus GN=Ins2 PE=1 SV=1	2	43.88	PQVAQLELG			Elution from: 56.19 to 56.66 period: 20170821_QE3_LYTL_RDS2597_Pancreas_S09_C8_01.raw experiment: 1 cycles: 1 precIntensity: 16915818.5 FinneganScanNumber: 12718	P55095	Glucagon OS=Mus musculus GN=Gcg PE=1 SV=1
P01326	Insulin-2 OS=Mus musculus GN=Ins2 PE=1 SV=1	2	44.35	VEDPQVAQL			Elution from: 47.67 to 48.39 period: 20170821_QE3_LYTL_RDS2597_Pancreas_S01_C8_01.raw experiment: 1 cycles: 1 precIntensity: 381146123.0 FinneganScanNumber: 11119	P01326	Insulin-2 OS=Mus musculus GN=Ins2 PE=1 SV=1	2	42.68	LGGGPGAGDLQT			Elution from: 41.61 to 42.57 period: 20170821_QE3_LYTL_RDS2597_Pancreas_S02_C8_01.raw experiment: 1 cycles: 1 precIntensity: 2948736400.0 FinneganScanNumber: 9626	P01326	Insulin-2 OS=Mus musculus GN=Ins2 PE=1 SV=1	2	49.84	GPGAGDLQTLA			Elution from: 47.67 to 48.32 period: 20170821_QE3_LYTL_RDS2597_Pancreas_S03_C8_01.raw experiment: 1 cycles: 1 precIntensity: 151256753.5 FinneganScanNumber: 11302	P01326	Insulin-2 OS=Mus musculus GN=Ins2 PE=1 SV=1	2	37.9	GGPGAGDLQTL			Elution from: 50.65 to 51.14 period: 20170821_QE3_LYTL_RDS2597_Pancreas_S07_C8_01.raw experiment: 1 cycles: 1 precIntensity: 252285857.0 FinneganScanNumber: 11609	P01326	Insulin-2 OS=Mus musculus GN=Ins2 PE=1 SV=1	2	60.49	GPGAGDLQTLA			Elution from: 54.17 to 54.58 period: 20170821_QE3_LYTL_RDS2597_Pancreas_S08_C8_01.raw experiment: 1 cycles: 1 precIntensity: 113191667.5 FinneganScanNumber: 12533	P01326	Insulin-2 OS=Mus musculus GN=Ins2 PE=1 SV=1	2	50.86	GGPGAGDLQTL			Elution from: 46.83 to 47.55 period: 20170821_QE3_LYTL_RDS2597_Pancreas_S09_C8_01.raw experiment: 1 cycles: 1 precIntensity: 305349042.0 FinneganScanNumber: 10803	P55095	Glucagon OS=Mus musculus GN=Gcg PE=1 SV=1
P01326	Insulin-2 OS=Mus musculus GN=Ins2 PE=1 SV=1	2	49.93	GPGAGDLQTLA			Elution from: 49.25 to 50.53 period: 20170821_QE3_LYTL_RDS2597_Pancreas_S01_C8_01.raw experiment: 1 cycles: 1 precIntensity: 180851821.0 FinneganScanNumber: 11435	P01326	Insulin-2 OS=Mus musculus GN=Ins2 PE=1 SV=1	2	52.34	LGGGPGAGDLQT			Elution from: 41.61 to 42.57 period: 20170821_QE3_LYTL_RDS2597_Pancreas_S02_C8_01.raw experiment: 1 cycles: 1 precIntensity: 2948736400.0 FinneganScanNumber: 9544	P01326	Insulin-2 OS=Mus musculus GN=Ins2 PE=1 SV=1	2	58.59	FVKQHLCGS			Elution from: 14.14 to 14.73 period: 20170821_QE3_LYTL_RDS2597_Pancreas_S03_C8_01.raw experiment: 1 cycles: 1 precIntensity: 281994360.0 FinneganScanNumber: 3660	P01326	Insulin-2 OS=Mus musculus GN=Ins2 PE=1 SV=1	2	48.09	HLCGSHLVE			Elution from: 22.96 to 23.79 period: 20170821_QE3_LYTL_RDS2597_Pancreas_S07_C8_01.raw experiment: 1 cycles: 1 precIntensity: 38884238.7 FinneganScanNumber: 5496	P01326	Insulin-2 OS=Mus musculus GN=Ins2 PE=1 SV=1	2	57.92	DPQVAQLEL			Elution from: 72.62 to 73.55 period: 20170821_QE3_LYTL_RDS2597_Pancreas_S08_C8_01.raw experiment: 1 cycles: 1 precIntensity: 31650376.7 FinneganScanNumber: 16484	P01326	Insulin-2 OS=Mus musculus GN=Ins2 PE=1 SV=1	2	40.08	HLCGSHLVE			Elution from: 17.06 to 17.60 period: 20170821_QE3_LYTL_RDS2597_Pancreas_S09_C8_01.raw experiment: 1 cycles: 1 precIntensity: 28529750.3 FinneganScanNumber: 4202	P55095	Glucagon OS=Mus musculus GN=Gcg PE=1 SV=1
P01326	Insulin-2 OS=Mus musculus GN=Ins2 PE=1 SV=1	2	53.67	DPQVAQLEL			Elution from: 72.15 to 73.01 period: 20170821_QE3_LYTL_RDS2597_Pancreas_S01_C8_01.raw experiment: 1 cycles: 1 precIntensity: 29805615.7 FinneganScanNumber: 16250	P01326	Insulin-2 OS=Mus musculus GN=Ins2 PE=1 SV=1	2	54.52	GGGPGAGDLQTL			Elution from: 52.53 to 53.28 period: 20170821_QE3_LYTL_RDS2597_Pancreas_S02_C8_01.raw experiment: 1 cycles: 1 precIntensity: 611710538.0 FinneganScanNumber: 11938	P01326	Insulin-2 OS=Mus musculus GN=Ins2 PE=1 SV=1	2	53.77	GGGPGAGDLQTL			Elution from: 47.26 to 48.64 period: 20170821_QE3_LYTL_RDS2597_Pancreas_S03_C8_01.raw experiment: 1 cycles: 1 precIntensity: 888407107.0 FinneganScanNumber: 11391	P01326	Insulin-2 OS=Mus musculus GN=Ins2 PE=1 SV=1	2	58.18	GPGAGDLQTLA			Elution from: 50.65 to 51.37 period: 20170821_QE3_LYTL_RDS2597_Pancreas_S07_C8_01.raw experiment: 1 cycles: 1 precIntensity: 148689196.0 FinneganScanNumber: 11610	P01326	Insulin-2 OS=Mus musculus GN=Ins2 PE=1 SV=1	2	46.65	EVEDPQVAQ			Elution from: 32.39 to 33.79 period: 20170821_QE3_LYTL_RDS2597_Pancreas_S08_C8_01.raw experiment: 1 cycles: 1 precIntensity: 1120422802.0 FinneganScanNumber: 7685	P01326	Insulin-2 OS=Mus musculus GN=Ins2 PE=1 SV=1	2	44	VEDPQVAQL			Elution from: 45.09 to 45.77 period: 20170821_QE3_LYTL_RDS2597_Pancreas_S09_C8_01.raw experiment: 1 cycles: 1 precIntensity: 500386678.3 FinneganScanNumber: 10377	P55095	Glucagon OS=Mus musculus GN=Gcg PE=1 SV=1
P01326	Insulin-2 OS=Mus musculus GN=Ins2 PE=1 SV=1	2	38.34	EDPQVAQLE			Elution from: 41.03 to 41.47 period: 20170821_QE3_LYTL_RDS2597_Pancreas_S01_C8_01.raw experiment: 1 cycles: 1 precIntensity: 34784141.1 FinneganScanNumber: 9608	P01326	Insulin-2 OS=Mus musculus GN=Ins2 PE=1 SV=1	2	48.3	YQLENYCN			Elution from: 52.03 to 52.73 period: 20170821_QE3_LYTL_RDS2597_Pancreas_S02_C8_01.raw experiment: 1 cycles: 1 precIntensity: 113835006.5 FinneganScanNumber: 11840	P01326	Insulin-2 OS=Mus musculus GN=Ins2 PE=1 SV=1	2	46.29	GGGPGAGDLQTL			Elution from: 47.26 to 48.64 period: 20170821_QE3_LYTL_RDS2597_Pancreas_S03_C8_01.raw experiment: 1 cycles: 1 precIntensity: 888407107.0 FinneganScanNumber: 11316	P01326	Insulin-2 OS=Mus musculus GN=Ins2 PE=1 SV=1	2	53.67	DPQVAQLEL			Elution from: 71.99 to 72.85 period: 20170821_QE3_LYTL_RDS2597_Pancreas_S07_C8_01.raw experiment: 1 cycles: 1 precIntensity: 26367961.6 FinneganScanNumber: 16227	P01326	Insulin-2 OS=Mus musculus GN=Ins2 PE=1 SV=1	2	62.82	FVKQHLCGS			Elution from: 23.44 to 24.87 period: 20170821_QE3_LYTL_RDS2597_Pancreas_S08_C8_01.raw experiment: 1 cycles: 1 precIntensity: 521865262.0 FinneganScanNumber: 5599	P01326	Insulin-2 OS=Mus musculus GN=Ins2 PE=1 SV=1	2	49.87	GPGAGDLQTLA			Elution from: 47.03 to 47.74 period: 20170821_QE3_LYTL_RDS2597_Pancreas_S09_C8_01.raw experiment: 1 cycles: 1 precIntensity: 186232801.5 FinneganScanNumber: 10861	P55095	Glucagon OS=Mus musculus GN=Gcg PE=1 SV=1
P01326	Insulin-2 OS=Mus musculus GN=Ins2 PE=1 SV=1	2	41.59	ALWMRFLP			Elution from: 102.08 to 102.48 period: 20170821_QE3_LYTL_RDS2597_Pancreas_S01_C8_01.raw experiment: 1 cycles: 1 precIntensity: 2597173.3 FinneganScanNumber: 22534	P01326	Insulin-2 OS=Mus musculus GN=Ins2 PE=1 SV=1	2	54.72	QLELGGGPGAGD	Gln->pyro-Glu (N-term Q)	3.000000000000.0	Elution from: 71.39 to 72.08 period: 20170821_QE3_LYTL_RDS2597_Pancreas_S02_C8_01.raw experiment: 1 cycles: 1 precIntensity: 15193683.1 FinneganScanNumber: 15983	P01326	Insulin-2 OS=Mus musculus GN=Ins2 PE=1 SV=1	2	51.7	LGGGPGAGDLQT			Elution from: 33.12 to 34.25 period: 20170821_QE3_LYTL_RDS2597_Pancreas_S03_C8_01.raw experiment: 1 cycles: 1 precIntensity: 4322999596.0 FinneganScanNumber: 8213	P01326	Insulin-2 OS=Mus musculus GN=Ins2 PE=1 SV=1	2	58.1	DPQVAQLEL			Elution from: 71.99 to 72.85 period: 20170821_QE3_LYTL_RDS2597_Pancreas_S07_C8_01.raw experiment: 1 cycles: 1 precIntensity: 26367961.6 FinneganScanNumber: 16153	P01326	Insulin-2 OS=Mus musculus GN=Ins2 PE=1 SV=1	2	51.05	FVKQHLCGS			Elution from: 23.44 to 24.87 period: 20170821_QE3_LYTL_RDS2597_Pancreas_S08_C8_01.raw experiment: 1 cycles: 1 precIntensity: 521865262.0 FinneganScanNumber: 5517	P01326	Insulin-2 OS=Mus musculus GN=Ins2 PE=1 SV=1	2	49.46	GPGAGDLQTLA			Elution from: 47.03 to 47.74 period: 20170821_QE3_LYTL_RDS2597_Pancreas_S09_C8_01.raw experiment: 1 cycles: 1 precIntensity: 186232801.5 FinneganScanNumber: 10783	P55095	Glucagon OS=Mus musculus GN=Gcg PE=1 SV=1
P01326	Insulin-2 OS=Mus musculus GN=Ins2 PE=1 SV=1	2	56.67	LGGGPGAGDLQT			Elution from: 36.39 to 38.06 period: 20170821_QE3_LYTL_RDS2597_Pancreas_S01_C8_01.raw experiment: 1 cycles: 1 precIntensity: 4007023168.0 FinneganScanNumber: 8695	P01326	Insulin-2 OS=Mus musculus GN=Ins2 PE=1 SV=1	2	46.4	LELGGGPGAGDL			Elution from: 63.72 to 65.17 period: 20170821_QE3_LYTL_RDS2597_Pancreas_S02_C8_01.raw experiment: 1 cycles: 1 precIntensity: 104337123.5 FinneganScanNumber: 14347	P01326	Insulin-2 OS=Mus musculus GN=Ins2 PE=1 SV=1	2	33.22	LGGGPGAGDLQT			Elution from: 33.12 to 34.25 period: 20170821_QE3_LYTL_RDS2597_Pancreas_S03_C8_01.raw experiment: 1 cycles: 1 precIntensity: 4322999596.0 FinneganScanNumber: 8129	P01326	Insulin-2 OS=Mus musculus GN=Ins2 PE=1 SV=1	2	46.21	FVKQHLCGS			Elution from: 17.65 to 19.87 period: 20170821_QE3_LYTL_RDS2597_Pancreas_S07_C8_01.raw experiment: 1 cycles: 1 precIntensity: 446675388.0 FinneganScanNumber: 4358	P01326	Insulin-2 OS=Mus musculus GN=Ins2 PE=1 SV=1	2	54.72	GGGPGAGDLQTL			Elution from: 54.30 to 54.71 period: 20170821_QE3_LYTL_RDS2597_Pancreas_S08_C8_01.raw experiment: 1 cycles: 1 precIntensity: 472007062.0 FinneganScanNumber: 12552	P01326	Insulin-2 OS=Mus musculus GN=Ins2 PE=1 SV=1	2	57.55	FVKQHLCGS			Elution from: 14.30 to 15.28 period: 20170821_QE3_LYTL_RDS2597_Pancreas_S09_C8_01.raw experiment: 1 cycles: 1 precIntensity: 334584476.0 FinneganScanNumber: 3518	P55095	Glucagon OS=Mus musculus GN=Gcg PE=1 SV=1
P01326	Insulin-2 OS=Mus musculus GN=Ins2 PE=1 SV=1	2	53.85	LGGGPGAGDLQT			Elution from: 36.39 to 38.06 period: 20170821_QE3_LYTL_RDS2597_Pancreas_S01_C8_01.raw experiment: 1 cycles: 1 precIntensity: 4007023168.0 FinneganScanNumber: 8613	P01326	Insulin-2 OS=Mus musculus GN=Ins2 PE=1 SV=1	2	50.68	GGPGAGDLQTLA			Elution from: 53.28 to 53.73 period: 20170821_QE3_LYTL_RDS2597_Pancreas_S02_C8_01.raw experiment: 1 cycles: 1 precIntensity: 469839176.0 FinneganScanNumber: 12092	P01326	Insulin-2 OS=Mus musculus GN=Ins2 PE=1 SV=1	2	39.15	YQLENYCN			Elution from: 47.26 to 48.29 period: 20170821_QE3_LYTL_RDS2597_Pancreas_S03_C8_01.raw experiment: 1 cycles: 1 precIntensity: 235691956.0 FinneganScanNumber: 11225	P01326	Insulin-2 OS=Mus musculus GN=Ins2 PE=1 SV=1	2	56.32	FVKQHLCGS			Elution from: 17.65 to 19.87 period: 20170821_QE3_LYTL_RDS2597_Pancreas_S07_C8_01.raw experiment: 1 cycles: 1 precIntensity: 446675388.0 FinneganScanNumber: 4439	P01326	Insulin-2 OS=Mus musculus GN=Ins2 PE=1 SV=1	2	41.35	LGGGPGAGDLQT			Elution from: 43.41 to 44.97 period: 20170821_QE3_LYTL_RDS2597_Pancreas_S08_C8_01.raw experiment: 1 cycles: 1 precIntensity: 3974075000.0 FinneganScanNumber: 10310	P01326	Insulin-2 OS=Mus musculus GN=Ins2 PE=1 SV=1	2	42.22	EDPQVAQLE			Elution from: 38.08 to 38.80 period: 20170821_QE3_LYTL_RDS2597_Pancreas_S09_C8_01.raw experiment: 1 cycles: 1 precIntensity: 44549968.1 FinneganScanNumber: 8833	P55095	Glucagon OS=Mus musculus GN=Gcg PE=1 SV=1
P01326	Insulin-2 OS=Mus musculus GN=Ins2 PE=1 SV=1	2	54.73	GGGPGAGDLQTL			Elution from: 49.58 to 50.59 period: 20170821_QE3_LYTL_RDS2597_Pancreas_S01_C8_01.raw experiment: 1 cycles: 1 precIntensity: 1060241754.0 FinneganScanNumber: 11537	P01326	Insulin-2 OS=Mus musculus GN=Ins2 PE=1 SV=1	2	29.84	ELGGGPGAGDLQ			Elution from: 42.39 to 43.11 period: 20170821_QE3_LYTL_RDS2597_Pancreas_S02_C8_01.raw experiment: 1 cycles: 1 precIntensity: 513854292.0 FinneganScanNumber: 9726	P01326	Insulin-2 OS=Mus musculus GN=Ins2 PE=1 SV=1	2	51.43	QLELGGGPGAGD	Gln->pyro-Glu (N-term Q)	3.000000000000.0	Elution from: 71.10 to 71.70 period: 20170821_QE3_LYTL_RDS2597_Pancreas_S03_C8_01.raw experiment: 1 cycles: 1 precIntensity: 13726771.0 FinneganScanNumber: 16316	P01326	Insulin-2 OS=Mus musculus GN=Ins2 PE=1 SV=1	2	41.86	EDPQVAQLE			Elution from: 43.52 to 44.05 period: 20170821_QE3_LYTL_RDS2597_Pancreas_S07_C8_01.raw experiment: 1 cycles: 1 precIntensity: 43252150.3 FinneganScanNumber: 10058	P01326	Insulin-2 OS=Mus musculus GN=Ins2 PE=1 SV=1	2	56.53	YQLENYCN			Elution from: 53.83 to 54.75 period: 20170821_QE3_LYTL_RDS2597_Pancreas_S08_C8_01.raw experiment: 1 cycles: 1 precIntensity: 430947756.0 FinneganScanNumber: 12449	P01326	Insulin-2 OS=Mus musculus GN=Ins2 PE=1 SV=1	2	38.18	GGGPGAGDLQTL			Elution from: 46.89 to 48.00 period: 20170821_QE3_LYTL_RDS2597_Pancreas_S09_C8_01.raw experiment: 1 cycles: 1 precIntensity: 943852280.0 FinneganScanNumber: 10797	P55095	Glucagon OS=Mus musculus GN=Gcg PE=1 SV=1
P01326	Insulin-2 OS=Mus musculus GN=Ins2 PE=1 SV=1	2	45.42	YQLENYCN			Elution from: 49.09 to 49.74 period: 20170821_QE3_LYTL_RDS2597_Pancreas_S01_C8_01.raw experiment: 1 cycles: 1 precIntensity: 168811809.3 FinneganScanNumber: 11344	P01326	Insulin-2 OS=Mus musculus GN=Ins2 PE=1 SV=1	2	46.91	GPGAGDLQTLAL			Elution from: 76.13 to 76.70 period: 20170821_QE3_LYTL_RDS2597_Pancreas_S02_C8_01.raw experiment: 1 cycles: 1 precIntensity: 25036140.2 FinneganScanNumber: 16964	P01326	Insulin-2 OS=Mus musculus GN=Ins2 PE=1 SV=1	2	54.06	LELGGGPGAGDL			Elution from: 60.53 to 62.93 period: 20170821_QE3_LYTL_RDS2597_Pancreas_S03_C8_01.raw experiment: 1 cycles: 1 precIntensity: 125785665.8 FinneganScanNumber: 14436	P01326	Insulin-2 OS=Mus musculus GN=Ins2 PE=1 SV=1	2	49.11	GGGPGAGDLQTL			Elution from: 50.82 to 51.76 period: 20170821_QE3_LYTL_RDS2597_Pancreas_S07_C8_01.raw experiment: 1 cycles: 1 precIntensity: 885017420.0 FinneganScanNumber: 11631	P01326	Insulin-2 OS=Mus musculus GN=Ins2 PE=1 SV=1	2	33.67	YQLENYCN			Elution from: 53.83 to 54.75 period: 20170821_QE3_LYTL_RDS2597_Pancreas_S08_C8_01.raw experiment: 1 cycles: 1 precIntensity: 430947756.0 FinneganScanNumber: 12529	P01326	Insulin-2 OS=Mus musculus GN=Ins2 PE=1 SV=1	2	51.8	GGGPGAGDLQTL			Elution from: 46.89 to 48.00 period: 20170821_QE3_LYTL_RDS2597_Pancreas_S09_C8_01.raw experiment: 1 cycles: 1 precIntensity: 943852280.0 FinneganScanNumber: 10872	P55095	Glucagon OS=Mus musculus GN=Gcg PE=1 SV=1
P01326	Insulin-2 OS=Mus musculus GN=Ins2 PE=1 SV=1	2	63.81	QLELGGGPGAGD	Gln->pyro-Glu (N-term Q)	3.000000000000.0	Elution from: 69.87 to 70.47 period: 20170821_QE3_LYTL_RDS2597_Pancreas_S01_C8_01.raw experiment: 1 cycles: 1 precIntensity: 13275244.5 FinneganScanNumber: 15776	P01326	Insulin-2 OS=Mus musculus GN=Ins2 PE=1 SV=1	2	47.9	GGGPGAGDLQTLA			Elution from: 53.35 to 54.19 period: 20170821_QE3_LYTL_RDS2597_Pancreas_S02_C8_01.raw experiment: 1 cycles: 1 precIntensity: 917170316.0 FinneganScanNumber: 12113	P01326	Insulin-2 OS=Mus musculus GN=Ins2 PE=1 SV=1	1	36.31	LELGGGPGAGDL			Elution from: 62.24 to 62.90 period: 20170821_QE3_LYTL_RDS2597_Pancreas_S03_C8_01.raw experiment: 1 cycles: 1 precIntensity: 80203529.0 FinneganScanNumber: 14445	P01326	Insulin-2 OS=Mus musculus GN=Ins2 PE=1 SV=1	2	50.65	GGGPGAGDLQTL			Elution from: 50.82 to 51.76 period: 20170821_QE3_LYTL_RDS2597_Pancreas_S07_C8_01.raw experiment: 1 cycles: 1 precIntensity: 885017420.0 FinneganScanNumber: 11705	P01326	Insulin-2 OS=Mus musculus GN=Ins2 PE=1 SV=1	2	51.99	QLELGGGPGAGD	Gln->pyro-Glu (N-term Q)	4.000000000000.0	Elution from: 72.39 to 73.05 period: 20170821_QE3_LYTL_RDS2597_Pancreas_S08_C8_01.raw experiment: 1 cycles: 1 precIntensity: 23370391.0 FinneganScanNumber: 16456	P01326	Insulin-2 OS=Mus musculus GN=Ins2 PE=1 SV=1	2	45.52	LGGGPGAGDLQT			Elution from: 32.28 to 34.26 period: 20170821_QE3_LYTL_RDS2597_Pancreas_S09_C8_01.raw experiment: 1 cycles: 1 precIntensity: 4197725544.0 FinneganScanNumber: 7718	P55095	Glucagon OS=Mus musculus GN=Gcg PE=1 SV=1
P01326	Insulin-2 OS=Mus musculus GN=Ins2 PE=1 SV=1	2	59.6	GGPGAGDLQTLA			Elution from: 50.72 to 51.47 period: 20170821_QE3_LYTL_RDS2597_Pancreas_S01_C8_01.raw experiment: 1 cycles: 1 precIntensity: 864319852.0 FinneganScanNumber: 11686	P01326	Insulin-2 OS=Mus musculus GN=Ins2 PE=1 SV=1	2	47.72	VEDPQVAQLE			Elution from: 49.74 to 50.38 period: 20170821_QE3_LYTL_RDS2597_Pancreas_S02_C8_01.raw experiment: 1 cycles: 1 precIntensity: 279386797.0 FinneganScanNumber: 11358	P01326	Insulin-2 OS=Mus musculus GN=Ins2 PE=1 SV=1	2	37.47	GGPGAGDLQTLA			Elution from: 49.03 to 49.66 period: 20170821_QE3_LYTL_RDS2597_Pancreas_S03_C8_01.raw experiment: 1 cycles: 1 precIntensity: 1057817148.0 FinneganScanNumber: 11596	P01326	Insulin-2 OS=Mus musculus GN=Ins2 PE=1 SV=1	1	57.99	LGGGPGAGDLQT			Elution from: 38.75 to 39.64 period: 20170821_QE3_LYTL_RDS2597_Pancreas_S07_C8_01.raw experiment: 1 cycles: 1 precIntensity: 3081473172.0 FinneganScanNumber: 9012	P01326	Insulin-2 OS=Mus musculus GN=Ins2 PE=1 SV=1	2	43.94	LELGGGPGAGDL			Elution from: 62.08 to 66.05 period: 20170821_QE3_LYTL_RDS2597_Pancreas_S08_C8_01.raw experiment: 1 cycles: 1 precIntensity: 141039972.5 FinneganScanNumber: 14638	P01326	Insulin-2 OS=Mus musculus GN=Ins2 PE=1 SV=1	2	54.1	LGGGPGAGDLQT			Elution from: 32.28 to 34.26 period: 20170821_QE3_LYTL_RDS2597_Pancreas_S09_C8_01.raw experiment: 1 cycles: 1 precIntensity: 4197725544.0 FinneganScanNumber: 7799	P55095	Glucagon OS=Mus musculus GN=Gcg PE=1 SV=1
P01326	Insulin-2 OS=Mus musculus GN=Ins2 PE=1 SV=1	2	61.34	ELGGGPGAGDLQ			Elution from: 37.21 to 38.34 period: 20170821_QE3_LYTL_RDS2597_Pancreas_S01_C8_01.raw experiment: 1 cycles: 1 precIntensity: 625666020.0 FinneganScanNumber: 8830	P01326	Insulin-2 OS=Mus musculus GN=Ins2 PE=1 SV=1	2	29.37	ALWMRFLPL			Elution from: 114.51 to 114.90 period: 20170821_QE3_LYTL_RDS2597_Pancreas_S02_C8_01.raw experiment: 1 cycles: 1 precIntensity: 6930693.3 FinneganScanNumber: 24967	P01326	Insulin-2 OS=Mus musculus GN=Ins2 PE=1 SV=1	2	60.68	GPGAGDLQTLAL			Elution from: 75.38 to 75.92 period: 20170821_QE3_LYTL_RDS2597_Pancreas_S03_C8_01.raw experiment: 1 cycles: 1 precIntensity: 31061248.0 FinneganScanNumber: 17192	P01326	Insulin-2 OS=Mus musculus GN=Ins2 PE=1 SV=1	2	36.26	LGGGPGAGDLQT			Elution from: 38.68 to 39.92 period: 20170821_QE3_LYTL_RDS2597_Pancreas_S07_C8_01.raw experiment: 1 cycles: 1 precIntensity: 4598586248.0 FinneganScanNumber: 8979	P01326	Insulin-2 OS=Mus musculus GN=Ins2 PE=1 SV=1	2	49.48	GGPGAGDLQTLA			Elution from: 54.86 to 55.44 period: 20170821_QE3_LYTL_RDS2597_Pancreas_S08_C8_01.raw experiment: 1 cycles: 1 precIntensity: 409965896.0 FinneganScanNumber: 12692	P01326	Insulin-2 OS=Mus musculus GN=Ins2 PE=1 SV=1	2	47.09	YQLENYCN			Elution from: 46.77 to 48.55 period: 20170821_QE3_LYTL_RDS2597_Pancreas_S09_C8_01.raw experiment: 1 cycles: 1 precIntensity: 517649982.0 FinneganScanNumber: 10700	P55095	Glucagon OS=Mus musculus GN=Gcg PE=1 SV=1
P01326	Insulin-2 OS=Mus musculus GN=Ins2 PE=1 SV=1	2	50.34	GPGAGDLQTLAL			Elution from: 76.36 to 76.83 period: 20170821_QE3_LYTL_RDS2597_Pancreas_S01_C8_01.raw experiment: 1 cycles: 1 precIntensity: 16635771.5 FinneganScanNumber: 17112	P01326	Insulin-2 OS=Mus musculus GN=Ins2 PE=1 SV=1	2	28.53	ELGGGPGAGDLQT	Glu->pyro-Glu (N-term E)	4.0000000000000.0	Elution from: 63.01 to 63.52 period: 20170821_QE3_LYTL_RDS2597_Pancreas_S02_C8_01.raw experiment: 1 cycles: 1 precIntensity: 53211214.6 FinneganScanNumber: 14220	P01326	Insulin-2 OS=Mus musculus GN=Ins2 PE=1 SV=1	2	54.41	GGGPGAGDLQTLA			Elution from: 48.55 to 50.05 period: 20170821_QE3_LYTL_RDS2597_Pancreas_S03_C8_01.raw experiment: 1 cycles: 1 precIntensity: 1733891100.0 FinneganScanNumber: 11721	P01326	Insulin-2 OS=Mus musculus GN=Ins2 PE=1 SV=1	2	51.34	LGGGPGAGDLQT			Elution from: 38.68 to 39.92 period: 20170821_QE3_LYTL_RDS2597_Pancreas_S07_C8_01.raw experiment: 1 cycles: 1 precIntensity: 4598586248.0 FinneganScanNumber: 9059	P01326	Insulin-2 OS=Mus musculus GN=Ins2 PE=1 SV=1	2	38.64	ELGGGPGAGDLQ			Elution from: 45.02 to 45.50 period: 20170821_QE3_LYTL_RDS2597_Pancreas_S08_C8_01.raw experiment: 1 cycles: 1 precIntensity: 587134089.8 FinneganScanNumber: 10473	P01326	Insulin-2 OS=Mus musculus GN=Ins2 PE=1 SV=1	2	56.9	YQLENYCN			Elution from: 46.77 to 48.55 period: 20170821_QE3_LYTL_RDS2597_Pancreas_S09_C8_01.raw experiment: 1 cycles: 1 precIntensity: 517649982.0 FinneganScanNumber: 10774	P55095	Glucagon OS=Mus musculus GN=Gcg PE=1 SV=1
P01326	Insulin-2 OS=Mus musculus GN=Ins2 PE=1 SV=1	2	55.5	GGGPGAGDLQTLA			Elution from: 50.86 to 52.33 period: 20170821_QE3_LYTL_RDS2597_Pancreas_S01_C8_01.raw experiment: 1 cycles: 1 precIntensity: 1503249908.0 FinneganScanNumber: 11796	P01326	Insulin-2 OS=Mus musculus GN=Ins2 PE=1 SV=1	2	61.22	ELGGGPGAGDLQT	Glu->pyro-Glu (N-term E)	4.0000000000000.0	Elution from: 63.01 to 63.52 period: 20170821_QE3_LYTL_RDS2597_Pancreas_S02_C8_01.raw experiment: 1 cycles: 1 precIntensity: 53211214.6 FinneganScanNumber: 14179	P01326	Insulin-2 OS=Mus musculus GN=Ins2 PE=1 SV=1	2	37.39	GGGPGAGDLQTLA			Elution from: 48.55 to 50.05 period: 20170821_QE3_LYTL_RDS2597_Pancreas_S03_C8_01.raw experiment: 1 cycles: 1 precIntensity: 1733891100.0 FinneganScanNumber: 11645	P01326	Insulin-2 OS=Mus musculus GN=Ins2 PE=1 SV=1	2	62.9	YQLENYCN			Elution from: 50.19 to 51.37 period: 20170821_QE3_LYTL_RDS2597_Pancreas_S07_C8_01.raw experiment: 1 cycles: 1 precIntensity: 357201143.0 FinneganScanNumber: 11511	P01326	Insulin-2 OS=Mus musculus GN=Ins2 PE=1 SV=1	2	41.7	GPGAGDLQTLAL			Elution from: 75.88 to 76.84 period: 20170821_QE3_LYTL_RDS2597_Pancreas_S08_C8_01.raw experiment: 1 cycles: 1 precIntensity: 35432317.9 FinneganScanNumber: 17158	P01326	Insulin-2 OS=Mus musculus GN=Ins2 PE=1 SV=1	2	61.37	QLELGGGPGAGD	Gln->pyro-Glu (N-term Q)	4.000000000000.0	Elution from: 70.91 to 71.45 period: 20170821_QE3_LYTL_RDS2597_Pancreas_S09_C8_01.raw experiment: 1 cycles: 1 precIntensity: 16022613.1 FinneganScanNumber: 15823	P55095	Glucagon OS=Mus musculus GN=Gcg PE=1 SV=1
P01326	Insulin-2 OS=Mus musculus GN=Ins2 PE=1 SV=1	2	44.46	GGGPGAGDLQTLA			Elution from: 50.86 to 52.33 period: 20170821_QE3_LYTL_RDS2597_Pancreas_S01_C8_01.raw experiment: 1 cycles: 1 precIntensity: 1503249908.0 FinneganScanNumber: 11721	P01326	Insulin-2 OS=Mus musculus GN=Ins2 PE=1 SV=1	3	44.28	FVKQHLCGSH			Elution from: 10.13 to 11.14 period: 20170821_QE3_LYTL_RDS2597_Pancreas_S02_C8_01.raw experiment: 1 cycles: 1 precIntensity: 190736890.0 FinneganScanNumber: 2659	P01326	Insulin-2 OS=Mus musculus GN=Ins2 PE=1 SV=1	2	46.51	EDPQVAQLEL			Elution from: 70.44 to 71.36 period: 20170821_QE3_LYTL_RDS2597_Pancreas_S03_C8_01.raw experiment: 1 cycles: 1 precIntensity: 65334689.5 FinneganScanNumber: 16162	P01326	Insulin-2 OS=Mus musculus GN=Ins2 PE=1 SV=1	2	40.1	YQLENYCN			Elution from: 50.19 to 51.37 period: 20170821_QE3_LYTL_RDS2597_Pancreas_S07_C8_01.raw experiment: 1 cycles: 1 precIntensity: 357201143.0 FinneganScanNumber: 11586	P01326	Insulin-2 OS=Mus musculus GN=Ins2 PE=1 SV=1	2	43.48	GGGPGAGDLQTLA			Elution from: 54.86 to 55.72 period: 20170821_QE3_LYTL_RDS2597_Pancreas_S08_C8_01.raw experiment: 1 cycles: 1 precIntensity: 924640364.0 FinneganScanNumber: 12706	P01326	Insulin-2 OS=Mus musculus GN=Ins2 PE=1 SV=1	2	50.62	LELGGGPGAGDL			Elution from: 59.87 to 63.86 period: 20170821_QE3_LYTL_RDS2597_Pancreas_S09_C8_01.raw experiment: 1 cycles: 1 precIntensity: 139630956.1 FinneganScanNumber: 13882	P55095	Glucagon OS=Mus musculus GN=Gcg PE=1 SV=1
P01326	Insulin-2 OS=Mus musculus GN=Ins2 PE=1 SV=1	2	38.28	VEDPQVAQLE			Elution from: 46.13 to 46.84 period: 20170821_QE3_LYTL_RDS2597_Pancreas_S01_C8_01.raw experiment: 1 cycles: 1 precIntensity: 241357137.5 FinneganScanNumber: 10708	P01326	Insulin-2 OS=Mus musculus GN=Ins2 PE=1 SV=1	2	36.12	LGGGPGAGDLQTL			Elution from: 59.93 to 60.67 period: 20170821_QE3_LYTL_RDS2597_Pancreas_S02_C8_01.raw experiment: 1 cycles: 1 precIntensity: 552941828.0 FinneganScanNumber: 13605	P01326	Insulin-2 OS=Mus musculus GN=Ins2 PE=1 SV=1	2	39.84	ALWMRFLPL			Elution from: 114.22 to 114.71 period: 20170821_QE3_LYTL_RDS2597_Pancreas_S03_C8_01.raw experiment: 1 cycles: 1 precIntensity: 5810239.1 FinneganScanNumber: 25344	P01326	Insulin-2 OS=Mus musculus GN=Ins2 PE=1 SV=1	2	34.02	LELGGGPGAGDL			Elution from: 61.10 to 64.33 period: 20170821_QE3_LYTL_RDS2597_Pancreas_S07_C8_01.raw experiment: 1 cycles: 1 precIntensity: 124837991.2 FinneganScanNumber: 14221	P01326	Insulin-2 OS=Mus musculus GN=Ins2 PE=1 SV=1	2	40.69	VEDPQVAQLE			Elution from: 51.30 to 52.20 period: 20170821_QE3_LYTL_RDS2597_Pancreas_S08_C8_01.raw experiment: 1 cycles: 1 precIntensity: 344353155.0 FinneganScanNumber: 12039	P01326	Insulin-2 OS=Mus musculus GN=Ins2 PE=1 SV=1	2	43.66	GGPGAGDLQTLA			Elution from: 48.52 to 49.12 period: 20170821_QE3_LYTL_RDS2597_Pancreas_S09_C8_01.raw experiment: 1 cycles: 1 precIntensity: 981064264.0 FinneganScanNumber: 11084	P55095	Glucagon OS=Mus musculus GN=Gcg PE=1 SV=1
P01326	Insulin-2 OS=Mus musculus GN=Ins2 PE=1 SV=1	2	46.77	EDPQVAQLEL			Elution from: 70.63 to 72.08 period: 20170821_QE3_LYTL_RDS2597_Pancreas_S01_C8_01.raw experiment: 1 cycles: 1 precIntensity: 60482021.0 FinneganScanNumber: 16053	P01326	Insulin-2 OS=Mus musculus GN=Ins2 PE=1 SV=1	2	68.51	LGGGPGAGDLQTL			Elution from: 59.93 to 60.67 period: 20170821_QE3_LYTL_RDS2597_Pancreas_S02_C8_01.raw experiment: 1 cycles: 1 precIntensity: 552941828.0 FinneganScanNumber: 13528	P01326	Insulin-2 OS=Mus musculus GN=Ins2 PE=1 SV=1	2	38.77	ELGGGPGAGDLQT	Glu->pyro-Glu (N-term E)	4.0000000000000.0	Elution from: 47.16 to 47.54 period: 20170821_QE3_LYTL_RDS2597_Pancreas_S03_C8_01.raw experiment: 1 cycles: 1 precIntensity: 16131151.7 FinneganScanNumber: 11199	P01326	Insulin-2 OS=Mus musculus GN=Ins2 PE=1 SV=1	2	43.73	GGPGAGDLQTLA			Elution from: 51.76 to 52.19 period: 20170821_QE3_LYTL_RDS2597_Pancreas_S07_C8_01.raw experiment: 1 cycles: 1 precIntensity: 656225408.0 FinneganScanNumber: 11836	P01326	Insulin-2 OS=Mus musculus GN=Ins2 PE=1 SV=1	2	50.85	EDPQVAQLEL			Elution from: 71.42 to 72.11 period: 20170821_QE3_LYTL_RDS2597_Pancreas_S08_C8_01.raw experiment: 1 cycles: 1 precIntensity: 57615036.0 FinneganScanNumber: 16221	P01326	Insulin-2 OS=Mus musculus GN=Ins2 PE=1 SV=1	2	60.16	ELGGGPGAGDLQ			Elution from: 34.06 to 34.64 period: 20170821_QE3_LYTL_RDS2597_Pancreas_S09_C8_01.raw experiment: 1 cycles: 1 precIntensity: 695137277.3 FinneganScanNumber: 7962	P55095	Glucagon OS=Mus musculus GN=Gcg PE=1 SV=1
P01326	Insulin-2 OS=Mus musculus GN=Ins2 PE=1 SV=1	2	82.25	ELGGGPGAGDLQT	Glu->pyro-Glu (N-term E)	4.0000000000000.0	Elution from: 61.82 to 62.51 period: 20170821_QE3_LYTL_RDS2597_Pancreas_S01_C8_01.raw experiment: 1 cycles: 1 precIntensity: 48418997.3 FinneganScanNumber: 14059	P01326	Insulin-2 OS=Mus musculus GN=Ins2 PE=1 SV=1	2	39.81	LYQLENYCN			Elution from: 63.58 to 65.08 period: 20170821_QE3_LYTL_RDS2597_Pancreas_S02_C8_01.raw experiment: 1 cycles: 1 precIntensity: 48105681.5 FinneganScanNumber: 14333	P01326	Insulin-2 OS=Mus musculus GN=Ins2 PE=1 SV=1	3	41.84	FVKQHLCGSH			Elution from: 9.44 to 10.74 period: 20170821_QE3_LYTL_RDS2597_Pancreas_S03_C8_01.raw experiment: 1 cycles: 1 precIntensity: 273898082.0 FinneganScanNumber: 2594	P01326	Insulin-2 OS=Mus musculus GN=Ins2 PE=1 SV=1	2	59.6	ALYLVCGERG			Elution from: 50.46 to 51.11 period: 20170821_QE3_LYTL_RDS2597_Pancreas_S07_C8_01.raw experiment: 1 cycles: 1 precIntensity: 26306692.2 FinneganScanNumber: 11566	P01326	Insulin-2 OS=Mus musculus GN=Ins2 PE=1 SV=1	2	45.04	EDPQVAQLEL			Elution from: 71.42 to 72.11 period: 20170821_QE3_LYTL_RDS2597_Pancreas_S08_C8_01.raw experiment: 1 cycles: 1 precIntensity: 57615036.0 FinneganScanNumber: 16295	P01326	Insulin-2 OS=Mus musculus GN=Ins2 PE=1 SV=1	2	28.15	GGGPGAGDLQTLA			Elution from: 48.55 to 49.67 period: 20170821_QE3_LYTL_RDS2597_Pancreas_S09_C8_01.raw experiment: 1 cycles: 1 precIntensity: 1644223476.0 FinneganScanNumber: 11126	P55095	Glucagon OS=Mus musculus GN=Gcg PE=1 SV=1
P01326	Insulin-2 OS=Mus musculus GN=Ins2 PE=1 SV=1	3	54.62	FVKQHLCGSH			Elution from: 10.11 to 11.27 period: 20170821_QE3_LYTL_RDS2597_Pancreas_S01_C8_01.raw experiment: 1 cycles: 1 precIntensity: 236752714.0 FinneganScanNumber: 2685	P01326	Insulin-2 OS=Mus musculus GN=Ins2 PE=1 SV=1	2	68.55	PQVAQLELGGGP			Elution from: 62.29 to 63.12 period: 20170821_QE3_LYTL_RDS2597_Pancreas_S02_C8_01.raw experiment: 1 cycles: 1 precIntensity: 25698836.8 FinneganScanNumber: 14081	P01326	Insulin-2 OS=Mus musculus GN=Ins2 PE=1 SV=1	2	58.14	LGGGPGAGDLQTL			Elution from: 57.72 to 58.60 period: 20170821_QE3_LYTL_RDS2597_Pancreas_S03_C8_01.raw experiment: 1 cycles: 1 precIntensity: 675250124.0 FinneganScanNumber: 13458	P01326	Insulin-2 OS=Mus musculus GN=Ins2 PE=1 SV=1	2	32.53	RGFFYTPMS			Elution from: 63.31 to 64.33 period: 20170821_QE3_LYTL_RDS2597_Pancreas_S07_C8_01.raw experiment: 1 cycles: 1 precIntensity: 21445756.9 FinneganScanNumber: 14410	P01326	Insulin-2 OS=Mus musculus GN=Ins2 PE=1 SV=1	2	33.42	ALWMRFLPL			Elution from: 113.54 to 114.02 period: 20170821_QE3_LYTL_RDS2597_Pancreas_S08_C8_01.raw experiment: 1 cycles: 1 precIntensity: 7863386.5 FinneganScanNumber: 25071	P01326	Insulin-2 OS=Mus musculus GN=Ins2 PE=1 SV=1	2	55.1	GGGPGAGDLQTLA			Elution from: 48.55 to 49.67 period: 20170821_QE3_LYTL_RDS2597_Pancreas_S09_C8_01.raw experiment: 1 cycles: 1 precIntensity: 1644223476.0 FinneganScanNumber: 11202	P55095	Glucagon OS=Mus musculus GN=Gcg PE=1 SV=1
P01326	Insulin-2 OS=Mus musculus GN=Ins2 PE=1 SV=1	2	57.76	LGGGPGAGDLQTL			Elution from: 59.06 to 60.00 period: 20170821_QE3_LYTL_RDS2597_Pancreas_S01_C8_01.raw experiment: 1 cycles: 1 precIntensity: 645448079.0 FinneganScanNumber: 13457	P01326	Insulin-2 OS=Mus musculus GN=Ins2 PE=1 SV=1	2	57.18	ELGGGPGAGDLQT			Elution from: 44.64 to 46.54 period: 20170821_QE3_LYTL_RDS2597_Pancreas_S02_C8_01.raw experiment: 1 cycles: 1 precIntensity: 3431206008.0 FinneganScanNumber: 10342	P01326	Insulin-2 OS=Mus musculus GN=Ins2 PE=1 SV=1	2	68.74	LGGGPGAGDLQTL			Elution from: 57.72 to 58.60 period: 20170821_QE3_LYTL_RDS2597_Pancreas_S03_C8_01.raw experiment: 1 cycles: 1 precIntensity: 675250124.0 FinneganScanNumber: 13533	P01326	Insulin-2 OS=Mus musculus GN=Ins2 PE=1 SV=1	2	55.72	GPGAGDLQTLAL			Elution from: 75.73 to 76.26 period: 20170821_QE3_LYTL_RDS2597_Pancreas_S07_C8_01.raw experiment: 1 cycles: 1 precIntensity: 25158975.1 FinneganScanNumber: 16902	P01326	Insulin-2 OS=Mus musculus GN=Ins2 PE=1 SV=1	2	60.01	ELGGGPGAGDLQT	Glu->pyro-Glu (N-term E)	5.0000000000000.0	Elution from: 63.42 to 65.32 period: 20170821_QE3_LYTL_RDS2597_Pancreas_S08_C8_01.raw experiment: 1 cycles: 1 precIntensity: 128856329.4 FinneganScanNumber: 14610	P01326	Insulin-2 OS=Mus musculus GN=Ins2 PE=1 SV=1	2	36.88	ELGGGPGAGDLQT	Glu->pyro-Glu (N-term E)	5.0000000000000.0	Elution from: 46.63 to 47.10 period: 20170821_QE3_LYTL_RDS2597_Pancreas_S09_C8_01.raw experiment: 1 cycles: 1 precIntensity: 16012199.7 FinneganScanNumber: 10686	P55095	Glucagon OS=Mus musculus GN=Gcg PE=1 SV=1
P01326	Insulin-2 OS=Mus musculus GN=Ins2 PE=1 SV=1	2	68.79	LGGGPGAGDLQTL			Elution from: 59.06 to 60.00 period: 20170821_QE3_LYTL_RDS2597_Pancreas_S01_C8_01.raw experiment: 1 cycles: 1 precIntensity: 645448079.0 FinneganScanNumber: 13532	P01326	Insulin-2 OS=Mus musculus GN=Ins2 PE=1 SV=1	2	57.08	ELGGGPGAGDLQT			Elution from: 44.64 to 46.54 period: 20170821_QE3_LYTL_RDS2597_Pancreas_S02_C8_01.raw experiment: 1 cycles: 1 precIntensity: 3431206008.0 FinneganScanNumber: 10424	P01326	Insulin-2 OS=Mus musculus GN=Ins2 PE=1 SV=1	2	28.03	LYQLENYCN			Elution from: 61.78 to 63.07 period: 20170821_QE3_LYTL_RDS2597_Pancreas_S03_C8_01.raw experiment: 1 cycles: 1 precIntensity: 52732847.3 FinneganScanNumber: 14427	P01326	Insulin-2 OS=Mus musculus GN=Ins2 PE=1 SV=1	2	35.51	GGGPGAGDLQTLA			Elution from: 51.83 to 52.94 period: 20170821_QE3_LYTL_RDS2597_Pancreas_S07_C8_01.raw experiment: 1 cycles: 1 precIntensity: 1294502664.0 FinneganScanNumber: 11861	P01326	Insulin-2 OS=Mus musculus GN=Ins2 PE=1 SV=1	3	56.89	FVKQHLCGSH			Elution from: 10.95 to 13.67 period: 20170821_QE3_LYTL_RDS2597_Pancreas_S08_C8_01.raw experiment: 1 cycles: 1 precIntensity: 607925600.0 FinneganScanNumber: 2955	P01326	Insulin-2 OS=Mus musculus GN=Ins2 PE=1 SV=1	2	63.76	ELGGGPGAGDLQT	Glu->pyro-Glu (N-term E)	5.0000000000000.0	Elution from: 38.05 to 38.90 period: 20170821_QE3_LYTL_RDS2597_Pancreas_S09_C8_01.raw experiment: 1 cycles: 1 precIntensity: 35129862.4 FinneganScanNumber: 8832	P55095	Glucagon OS=Mus musculus GN=Gcg PE=1 SV=1
P01326	Insulin-2 OS=Mus musculus GN=Ins2 PE=1 SV=1	2	48.03	PQVAQLELGGGP			Elution from: 61.91 to 62.44 period: 20170821_QE3_LYTL_RDS2597_Pancreas_S01_C8_01.raw experiment: 1 cycles: 1 precIntensity: 18319854.3 FinneganScanNumber: 14088	P01326	Insulin-2 OS=Mus musculus GN=Ins2 PE=1 SV=1	2	29.69	QLELGGGPGAGDL			Elution from: 95.44 to 97.14 period: 20170821_QE3_LYTL_RDS2597_Pancreas_S02_C8_01.raw experiment: 1 cycles: 1 precIntensity: 47870482.6 FinneganScanNumber: 21257	P01326	Insulin-2 OS=Mus musculus GN=Ins2 PE=1 SV=1	2	67.1	PQVAQLELGGGP			Elution from: 60.99 to 62.31 period: 20170821_QE3_LYTL_RDS2597_Pancreas_S03_C8_01.raw experiment: 1 cycles: 1 precIntensity: 44854889.8 FinneganScanNumber: 14180	P01326	Insulin-2 OS=Mus musculus GN=Ins2 PE=1 SV=1	2	50.53	GGGPGAGDLQTLA			Elution from: 51.83 to 52.94 period: 20170821_QE3_LYTL_RDS2597_Pancreas_S07_C8_01.raw experiment: 1 cycles: 1 precIntensity: 1294502664.0 FinneganScanNumber: 11936	P01326	Insulin-2 OS=Mus musculus GN=Ins2 PE=1 SV=1	3	61.76	FVKQHLCGSH			Elution from: 10.95 to 14.01 period: 20170821_QE3_LYTL_RDS2597_Pancreas_S08_C8_01.raw experiment: 1 cycles: 1 precIntensity: 607925600.0 FinneganScanNumber: 3030	P01326	Insulin-2 OS=Mus musculus GN=Ins2 PE=1 SV=1	3	45.37	FVKQHLCGSH			Elution from: 9.73 to 11.26 period: 20170821_QE3_LYTL_RDS2597_Pancreas_S09_C8_01.raw experiment: 1 cycles: 1 precIntensity: 293518977.0 FinneganScanNumber: 2523	P55095	Glucagon OS=Mus musculus GN=Gcg PE=1 SV=1
P01326	Insulin-2 OS=Mus musculus GN=Ins2 PE=1 SV=1	2	40.3	QLELGGGPGAGDL	Gln->pyro-Glu (N-term Q)	3.0000000000000.0	Elution from: 96.17 to 96.96 period: 20170821_QE3_LYTL_RDS2597_Pancreas_S01_C8_01.raw experiment: 1 cycles: 1 precIntensity: 51548513.4 FinneganScanNumber: 21262	P01326	Insulin-2 OS=Mus musculus GN=Ins2 PE=1 SV=1	2	42.29	QLELGGGPGAGDL			Elution from: 66.33 to 67.30 period: 20170821_QE3_LYTL_RDS2597_Pancreas_S02_C8_01.raw experiment: 1 cycles: 1 precIntensity: 109860461.5 FinneganScanNumber: 14871	P01326	Insulin-2 OS=Mus musculus GN=Ins2 PE=1 SV=1	2	51.7	GGPGAGDLQTLAL			Elution from: 75.88 to 76.58 period: 20170821_QE3_LYTL_RDS2597_Pancreas_S03_C8_01.raw experiment: 1 cycles: 1 precIntensity: 135309590.1 FinneganScanNumber: 17322	P01326	Insulin-2 OS=Mus musculus GN=Ins2 PE=1 SV=1	2	33.55	ALWMRFLPL			Elution from: 113.71 to 114.06 period: 20170821_QE3_LYTL_RDS2597_Pancreas_S07_C8_01.raw experiment: 1 cycles: 1 precIntensity: 6399832.0 FinneganScanNumber: 24895	P01326	Insulin-2 OS=Mus musculus GN=Ins2 PE=1 SV=1	2	52.14	FVKQHLCGSH			Elution from: 11.61 to 13.24 period: 20170821_QE3_LYTL_RDS2597_Pancreas_S08_C8_01.raw experiment: 1 cycles: 1 precIntensity: 76354736.3 FinneganScanNumber: 2967	P01326	Insulin-2 OS=Mus musculus GN=Ins2 PE=1 SV=1	2	63.04	FVKQHLCGSH			Elution from: 9.39 to 10.24 period: 20170821_QE3_LYTL_RDS2597_Pancreas_S09_C8_01.raw experiment: 1 cycles: 1 precIntensity: 81014683.5 FinneganScanNumber: 2549	P55095	Glucagon OS=Mus musculus GN=Gcg PE=1 SV=1
P01326	Insulin-2 OS=Mus musculus GN=Ins2 PE=1 SV=1	2	51.51	QLELGGGPGAGDL	Gln->pyro-Glu (N-term Q)	3.0000000000000.0	Elution from: 96.17 to 96.96 period: 20170821_QE3_LYTL_RDS2597_Pancreas_S01_C8_01.raw experiment: 1 cycles: 1 precIntensity: 51643554.3 FinneganScanNumber: 21338	P01326	Insulin-2 OS=Mus musculus GN=Ins2 PE=1 SV=1	1	34.63	LGGGPGAGDLQTL	Acetyl (N-term)	1.0000000000000.0	Elution from: 95.00 to 97.30 period: 20170821_QE3_LYTL_RDS2597_Pancreas_S02_C8_01.raw experiment: 1 cycles: 1 precIntensity: 941278245.0 FinneganScanNumber: 21087	P01326	Insulin-2 OS=Mus musculus GN=Ins2 PE=1 SV=1	2	54.85	ELGGGPGAGDLQT			Elution from: 38.37 to 39.70 period: 20170821_QE3_LYTL_RDS2597_Pancreas_S03_C8_01.raw experiment: 1 cycles: 1 precIntensity: 4269253672.0 FinneganScanNumber: 9368	P01326	Insulin-2 OS=Mus musculus GN=Ins2 PE=1 SV=1	2	38.24	ELGGGPGAGDLQT	Glu->pyro-Glu (N-term E)	5.0000000000000.0	Elution from: 61.77 to 62.91 period: 20170821_QE3_LYTL_RDS2597_Pancreas_S07_C8_01.raw experiment: 1 cycles: 1 precIntensity: 54523944.6 FinneganScanNumber: 14101	P01326	Insulin-2 OS=Mus musculus GN=Ins2 PE=1 SV=1	2	61.41	LGGGPGAGDLQTL			Elution from: 60.28 to 60.99 period: 20170821_QE3_LYTL_RDS2597_Pancreas_S08_C8_01.raw experiment: 1 cycles: 1 precIntensity: 536795556.0 FinneganScanNumber: 13868	P01326	Insulin-2 OS=Mus musculus GN=Ins2 PE=1 SV=1	2	54.06	LGGGPGAGDLQTL			Elution from: 57.12 to 58.07 period: 20170821_QE3_LYTL_RDS2597_Pancreas_S09_C8_01.raw experiment: 1 cycles: 1 precIntensity: 693429617.0 FinneganScanNumber: 12897	P55095	Glucagon OS=Mus musculus GN=Gcg PE=1 SV=1
P01326	Insulin-2 OS=Mus musculus GN=Ins2 PE=1 SV=1	2	48.14	GGPGAGDLQTLAL			Elution from: 76.90 to 77.59 period: 20170821_QE3_LYTL_RDS2597_Pancreas_S01_C8_01.raw experiment: 1 cycles: 1 precIntensity: 118712006.3 FinneganScanNumber: 17216	P01326	Insulin-2 OS=Mus musculus GN=Ins2 PE=1 SV=1	2	65.58	GGGPGAGDLQTLAL			Elution from: 76.67 to 77.30 period: 20170821_QE3_LYTL_RDS2597_Pancreas_S02_C8_01.raw experiment: 1 cycles: 1 precIntensity: 188369723.5 FinneganScanNumber: 17041	P01326	Insulin-2 OS=Mus musculus GN=Ins2 PE=1 SV=1	2	50.12	ELGGGPGAGDLQT			Elution from: 38.37 to 39.77 period: 20170821_QE3_LYTL_RDS2597_Pancreas_S03_C8_01.raw experiment: 1 cycles: 1 precIntensity: 4269253672.0 FinneganScanNumber: 9291	P01326	Insulin-2 OS=Mus musculus GN=Ins2 PE=1 SV=1	3	53.92	FVKQHLCGSH			Elution from: 9.98 to 11.22 period: 20170821_QE3_LYTL_RDS2597_Pancreas_S07_C8_01.raw experiment: 1 cycles: 1 precIntensity: 504545440.0 FinneganScanNumber: 2642	P01326	Insulin-2 OS=Mus musculus GN=Ins2 PE=1 SV=1	2	45.4	LYLVCGERGF			Elution from: 69.71 to 70.41 period: 20170821_QE3_LYTL_RDS2597_Pancreas_S08_C8_01.raw experiment: 1 cycles: 1 precIntensity: 31936083.4 FinneganScanNumber: 15859	P01326	Insulin-2 OS=Mus musculus GN=Ins2 PE=1 SV=1	2	71.48	LGGGPGAGDLQTL			Elution from: 57.12 to 58.07 period: 20170821_QE3_LYTL_RDS2597_Pancreas_S09_C8_01.raw experiment: 1 cycles: 1 precIntensity: 693429617.0 FinneganScanNumber: 12972	P55095	Glucagon OS=Mus musculus GN=Gcg PE=1 SV=1
P01326	Insulin-2 OS=Mus musculus GN=Ins2 PE=1 SV=1	2	57.14	ELGGGPGAGDLQT			Elution from: 40.97 to 42.53 period: 20170821_QE3_LYTL_RDS2597_Pancreas_S01_C8_01.raw experiment: 1 cycles: 1 precIntensity: 4251069184.0 FinneganScanNumber: 9647	P01326	Insulin-2 OS=Mus musculus GN=Ins2 PE=1 SV=1	2	46.78	GGGPGAGDLQTLAL			Elution from: 76.67 to 77.30 period: 20170821_QE3_LYTL_RDS2597_Pancreas_S02_C8_01.raw experiment: 1 cycles: 1 precIntensity: 188369723.5 FinneganScanNumber: 17116	P01326	Insulin-2 OS=Mus musculus GN=Ins2 PE=1 SV=1	2	56.74	QLELGGGPGAGDL			Elution from: 64.91 to 65.54 period: 20170821_QE3_LYTL_RDS2597_Pancreas_S03_C8_01.raw experiment: 1 cycles: 1 precIntensity: 94516694.0 FinneganScanNumber: 15005	P01326	Insulin-2 OS=Mus musculus GN=Ins2 PE=1 SV=1	2	66.2	FVKQHLCGSH			Elution from: 9.98 to 10.54 period: 20170821_QE3_LYTL_RDS2597_Pancreas_S07_C8_01.raw experiment: 1 cycles: 1 precIntensity: 75463376.0 FinneganScanNumber: 2656	P01326	Insulin-2 OS=Mus musculus GN=Ins2 PE=1 SV=1	2	30.93	LYQLENYCN			Elution from: 63.48 to 64.47 period: 20170821_QE3_LYTL_RDS2597_Pancreas_S08_C8_01.raw experiment: 1 cycles: 1 precIntensity: 104691737.0 FinneganScanNumber: 14605	P01326	Insulin-2 OS=Mus musculus GN=Ins2 PE=1 SV=1	2	42.33	LYLVCGERGF			Elution from: 68.45 to 69.28 period: 20170821_QE3_LYTL_RDS2597_Pancreas_S09_C8_01.raw experiment: 1 cycles: 1 precIntensity: 26787613.5 FinneganScanNumber: 15332	P55095	Glucagon OS=Mus musculus GN=Gcg PE=1 SV=1
P01326	Insulin-2 OS=Mus musculus GN=Ins2 PE=1 SV=1	2	53.23	QLELGGGPGAGDL			Elution from: 65.99 to 66.76 period: 20170821_QE3_LYTL_RDS2597_Pancreas_S01_C8_01.raw experiment: 1 cycles: 1 precIntensity: 117097573.1 FinneganScanNumber: 14941	P01326	Insulin-2 OS=Mus musculus GN=Ins2 PE=1 SV=1	2	35.49	LGGGPGAGDLQTLA			Elution from: 60.39 to 61.46 period: 20170821_QE3_LYTL_RDS2597_Pancreas_S02_C8_01.raw experiment: 1 cycles: 1 precIntensity: 859472494.0 FinneganScanNumber: 13723	P01326	Insulin-2 OS=Mus musculus GN=Ins2 PE=1 SV=1	2	44.7	EDPQVAQLELG			Elution from: 63.00 to 63.57 period: 20170821_QE3_LYTL_RDS2597_Pancreas_S03_C8_01.raw experiment: 1 cycles: 1 precIntensity: 36710252.4 FinneganScanNumber: 14599	P01326	Insulin-2 OS=Mus musculus GN=Ins2 PE=1 SV=1	2	69.22	LGGGPGAGDLQTL			Elution from: 58.99 to 59.82 period: 20170821_QE3_LYTL_RDS2597_Pancreas_S07_C8_01.raw experiment: 1 cycles: 1 precIntensity: 641144447.0 FinneganScanNumber: 13387	P01326	Insulin-2 OS=Mus musculus GN=Ins2 PE=1 SV=1	2	79.29	PQVAQLELGGGP			Elution from: 62.68 to 63.28 period: 20170821_QE3_LYTL_RDS2597_Pancreas_S08_C8_01.raw experiment: 1 cycles: 1 precIntensity: 27968709.9 FinneganScanNumber: 14387	P01326	Insulin-2 OS=Mus musculus GN=Ins2 PE=1 SV=1	2	44.05	LYQLENYCN			Elution from: 61.50 to 62.40 period: 20170821_QE3_LYTL_RDS2597_Pancreas_S09_C8_01.raw experiment: 1 cycles: 1 precIntensity: 125521380.0 FinneganScanNumber: 13863	P55095	Glucagon OS=Mus musculus GN=Gcg PE=1 SV=1
P01326	Insulin-2 OS=Mus musculus GN=Ins2 PE=1 SV=1	2	57.49	LELGGGPGAGDLQ			Elution from: 54.40 to 55.22 period: 20170821_QE3_LYTL_RDS2597_Pancreas_S01_C8_01.raw experiment: 1 cycles: 1 precIntensity: 101321774.4 FinneganScanNumber: 12484	P01326	Insulin-2 OS=Mus musculus GN=Ins2 PE=1 SV=1	2	46.81	LGGGPGAGDLQTLA			Elution from: 60.39 to 61.46 period: 20170821_QE3_LYTL_RDS2597_Pancreas_S02_C8_01.raw experiment: 1 cycles: 1 precIntensity: 859472494.0 FinneganScanNumber: 13626	P01326	Insulin-2 OS=Mus musculus GN=Ins2 PE=1 SV=1	2	53.86	GGGPGAGDLQTLAL			Elution from: 75.85 to 76.62 period: 20170821_QE3_LYTL_RDS2597_Pancreas_S03_C8_01.raw experiment: 1 cycles: 1 precIntensity: 262898262.0 FinneganScanNumber: 17288	P01326	Insulin-2 OS=Mus musculus GN=Ins2 PE=1 SV=1	2	50.74	LGGGPGAGDLQTL			Elution from: 58.99 to 59.82 period: 20170821_QE3_LYTL_RDS2597_Pancreas_S07_C8_01.raw experiment: 1 cycles: 1 precIntensity: 641144447.0 FinneganScanNumber: 13463	P01326	Insulin-2 OS=Mus musculus GN=Ins2 PE=1 SV=1	2	57.17	GGPGAGDLQTLAL			Elution from: 74.49 to 78.21 period: 20170821_QE3_LYTL_RDS2597_Pancreas_S08_C8_01.raw experiment: 1 cycles: 1 precIntensity: 76087309.7 FinneganScanNumber: 17255	P01326	Insulin-2 OS=Mus musculus GN=Ins2 PE=1 SV=1	2	87.22	PQVAQLELGGGP			Elution from: 60.40 to 61.60 period: 20170821_QE3_LYTL_RDS2597_Pancreas_S09_C8_01.raw experiment: 1 cycles: 1 precIntensity: 52856567.2 FinneganScanNumber: 13598	P55095	Glucagon OS=Mus musculus GN=Gcg PE=1 SV=1
P01326	Insulin-2 OS=Mus musculus GN=Ins2 PE=1 SV=1	2	45.72	LQTLALEVAQQ			Elution from: 65.82 to 66.46 period: 20170821_QE3_LYTL_RDS2597_Pancreas_S01_C8_01.raw experiment: 1 cycles: 1 precIntensity: 10238247.3 FinneganScanNumber: 14909	P01326	Insulin-2 OS=Mus musculus GN=Ins2 PE=1 SV=1	2	51.94	LGGGPGAGDLQTLA			Elution from: 60.39 to 61.46 period: 20170821_QE3_LYTL_RDS2597_Pancreas_S02_C8_01.raw experiment: 1 cycles: 1 precIntensity: 859472494.0 FinneganScanNumber: 13700	P01326	Insulin-2 OS=Mus musculus GN=Ins2 PE=1 SV=1	2	49.64	LGGGPGAGDLQTLA			Elution from: 58.67 to 59.54 period: 20170821_QE3_LYTL_RDS2597_Pancreas_S03_C8_01.raw experiment: 1 cycles: 1 precIntensity: 954503950.0 FinneganScanNumber: 13750	P01326	Insulin-2 OS=Mus musculus GN=Ins2 PE=1 SV=1	2	50.18	LYLVCGERGF			Elution from: 69.57 to 70.13 period: 20170821_QE3_LYTL_RDS2597_Pancreas_S07_C8_01.raw experiment: 1 cycles: 1 precIntensity: 29759386.0 FinneganScanNumber: 15607	P01326	Insulin-2 OS=Mus musculus GN=Ins2 PE=1 SV=1	2	56.06	ELGGGPGAGDLQT			Elution from: 46.69 to 48.36 period: 20170821_QE3_LYTL_RDS2597_Pancreas_S08_C8_01.raw experiment: 1 cycles: 1 precIntensity: 3388202192.0 FinneganScanNumber: 11054	P01326	Insulin-2 OS=Mus musculus GN=Ins2 PE=1 SV=1	2	57.95	QLELGGGPGAGDL	Gln->pyro-Glu (N-term Q)	4.0000000000000.0	Elution from: 95.75 to 96.45 period: 20170821_QE3_LYTL_RDS2597_Pancreas_S09_C8_01.raw experiment: 1 cycles: 1 precIntensity: 22722717.3 FinneganScanNumber: 21034	P55095	Glucagon OS=Mus musculus GN=Gcg PE=1 SV=1
P01326	Insulin-2 OS=Mus musculus GN=Ins2 PE=1 SV=1	2	41.74	LGGGPGAGDLQTLA			Elution from: 59.78 to 60.96 period: 20170821_QE3_LYTL_RDS2597_Pancreas_S01_C8_01.raw experiment: 1 cycles: 1 precIntensity: 821556662.0 FinneganScanNumber: 13708	P01326	Insulin-2 OS=Mus musculus GN=Ins2 PE=1 SV=1	2	43.22	ERGFFYTPMS			Elution from: 66.40 to 66.99 period: 20170821_QE3_LYTL_RDS2597_Pancreas_S02_C8_01.raw experiment: 1 cycles: 1 precIntensity: 45155940.5 FinneganScanNumber: 14906	P01326	Insulin-2 OS=Mus musculus GN=Ins2 PE=1 SV=1	2	62.85	LGGGPGAGDLQTLA			Elution from: 58.67 to 59.54 period: 20170821_QE3_LYTL_RDS2597_Pancreas_S03_C8_01.raw experiment: 1 cycles: 1 precIntensity: 954503950.0 FinneganScanNumber: 13675	P01326	Insulin-2 OS=Mus musculus GN=Ins2 PE=1 SV=1	2	36.87	LYQLENYCN			Elution from: 62.81 to 63.74 period: 20170821_QE3_LYTL_RDS2597_Pancreas_S07_C8_01.raw experiment: 1 cycles: 1 precIntensity: 127439975.3 FinneganScanNumber: 14192	P01326	Insulin-2 OS=Mus musculus GN=Ins2 PE=1 SV=1	2	49.96	ELGGGPGAGDLQT			Elution from: 46.69 to 48.36 period: 20170821_QE3_LYTL_RDS2597_Pancreas_S08_C8_01.raw experiment: 1 cycles: 1 precIntensity: 3388202192.0 FinneganScanNumber: 11136	P01326	Insulin-2 OS=Mus musculus GN=Ins2 PE=1 SV=1	2	57.91	GGPGAGDLQTLAL			Elution from: 74.48 to 75.82 period: 20170821_QE3_LYTL_RDS2597_Pancreas_S09_C8_01.raw experiment: 1 cycles: 1 precIntensity: 126133136.4 FinneganScanNumber: 16707	P55095	Glucagon OS=Mus musculus GN=Gcg PE=1 SV=1
P01326	Insulin-2 OS=Mus musculus GN=Ins2 PE=1 SV=1	2	64.68	LGGGPGAGDLQTLA			Elution from: 59.78 to 60.96 period: 20170821_QE3_LYTL_RDS2597_Pancreas_S01_C8_01.raw experiment: 1 cycles: 1 precIntensity: 821556662.0 FinneganScanNumber: 13632	P01326	Insulin-2 OS=Mus musculus GN=Ins2 PE=1 SV=1	2	54.4	VEDPQVAQLEL			Elution from: 74.22 to 75.16 period: 20170821_QE3_LYTL_RDS2597_Pancreas_S02_C8_01.raw experiment: 1 cycles: 1 precIntensity: 268848847.0 FinneganScanNumber: 16661	P01326	Insulin-2 OS=Mus musculus GN=Ins2 PE=1 SV=1	2	54.21	VEDPQVAQLEL			Elution from: 73.60 to 75.68 period: 20170821_QE3_LYTL_RDS2597_Pancreas_S03_C8_01.raw experiment: 1 cycles: 1 precIntensity: 213307293.3 FinneganScanNumber: 16846	P01326	Insulin-2 OS=Mus musculus GN=Ins2 PE=1 SV=1	2	82.29	QLELGGGPGAGDL	Gln->pyro-Glu (N-term Q)	4.0000000000000.0	Elution from: 96.39 to 97.03 period: 20170821_QE3_LYTL_RDS2597_Pancreas_S07_C8_01.raw experiment: 1 cycles: 1 precIntensity: 23629966.8 FinneganScanNumber: 21239	P01326	Insulin-2 OS=Mus musculus GN=Ins2 PE=1 SV=1	2	80.31	QLELGGGPGAGDL			Elution from: 66.05 to 66.89 period: 20170821_QE3_LYTL_RDS2597_Pancreas_S08_C8_01.raw experiment: 1 cycles: 1 precIntensity: 138560848.9 FinneganScanNumber: 15102	P01326	Insulin-2 OS=Mus musculus GN=Ins2 PE=1 SV=1	2	44.09	ELGGGPGAGDLQT			Elution from: 37.81 to 40.04 period: 20170821_QE3_LYTL_RDS2597_Pancreas_S09_C8_01.raw experiment: 1 cycles: 1 precIntensity: 5706333232.0 FinneganScanNumber: 8804	P55095	Glucagon OS=Mus musculus GN=Gcg PE=1 SV=1
P01326	Insulin-2 OS=Mus musculus GN=Ins2 PE=1 SV=1	2	72.41	GGGPGAGDLQTLAL			Elution from: 76.73 to 77.66 period: 20170821_QE3_LYTL_RDS2597_Pancreas_S01_C8_01.raw experiment: 1 cycles: 1 precIntensity: 222868653.5 FinneganScanNumber: 17189	P01326	Insulin-2 OS=Mus musculus GN=Ins2 PE=1 SV=1	2	64.43	VEDPQVAQLEL			Elution from: 74.22 to 75.16 period: 20170821_QE3_LYTL_RDS2597_Pancreas_S02_C8_01.raw experiment: 1 cycles: 1 precIntensity: 268848847.0 FinneganScanNumber: 16586	P01326	Insulin-2 OS=Mus musculus GN=Ins2 PE=1 SV=1	2	50.57	AQLELGGGPGAGDL			Elution from: 65.94 to 66.44 period: 20170821_QE3_LYTL_RDS2597_Pancreas_S03_C8_01.raw experiment: 1 cycles: 1 precIntensity: 54974349.6 FinneganScanNumber: 15196	P01326	Insulin-2 OS=Mus musculus GN=Ins2 PE=1 SV=1	2	59.02	GGPGAGDLQTLAL			Elution from: 75.06 to 77.46 period: 20170821_QE3_LYTL_RDS2597_Pancreas_S07_C8_01.raw experiment: 1 cycles: 1 precIntensity: 78682872.9 FinneganScanNumber: 17013	P01326	Insulin-2 OS=Mus musculus GN=Ins2 PE=1 SV=1	1	43.54	LGGGPGAGDLQTL	Acetyl (N-term)	1.0000000000000.0	Elution from: 94.68 to 97.02 period: 20170821_QE3_LYTL_RDS2597_Pancreas_S08_C8_01.raw experiment: 1 cycles: 1 precIntensity: 1205067280.0 FinneganScanNumber: 21308	P01326	Insulin-2 OS=Mus musculus GN=Ins2 PE=1 SV=1	2	52.53	ELGGGPGAGDLQT			Elution from: 37.81 to 39.53 period: 20170821_QE3_LYTL_RDS2597_Pancreas_S09_C8_01.raw experiment: 1 cycles: 1 precIntensity: 5706333232.0 FinneganScanNumber: 8926	P55095	Glucagon OS=Mus musculus GN=Gcg PE=1 SV=1
P01326	Insulin-2 OS=Mus musculus GN=Ins2 PE=1 SV=1	2	59.23	GGGPGAGDLQTLAL			Elution from: 76.73 to 77.66 period: 20170821_QE3_LYTL_RDS2597_Pancreas_S01_C8_01.raw experiment: 1 cycles: 1 precIntensity: 222868653.5 FinneganScanNumber: 17264	P01326	Insulin-2 OS=Mus musculus GN=Ins2 PE=1 SV=1	2	25.81	SLYQLENYCN			Elution from: 73.65 to 74.22 period: 20170821_QE3_LYTL_RDS2597_Pancreas_S02_C8_01.raw experiment: 1 cycles: 1 precIntensity: 10129634.7 FinneganScanNumber: 16417	P01326	Insulin-2 OS=Mus musculus GN=Ins2 PE=1 SV=1	2	61.75	AQLELGGGPGAGDL			Elution from: 65.94 to 66.44 period: 20170821_QE3_LYTL_RDS2597_Pancreas_S03_C8_01.raw experiment: 1 cycles: 1 precIntensity: 57721712.6 FinneganScanNumber: 15203	P01326	Insulin-2 OS=Mus musculus GN=Ins2 PE=1 SV=1	2	54.85	ELGGGPGAGDLQT			Elution from: 42.27 to 45.24 period: 20170821_QE3_LYTL_RDS2597_Pancreas_S07_C8_01.raw experiment: 1 cycles: 1 precIntensity: 5369961640.0 FinneganScanNumber: 10013	P01326	Insulin-2 OS=Mus musculus GN=Ins2 PE=1 SV=1	2	66.93	GGGPGAGDLQTLAL			Elution from: 76.24 to 76.90 period: 20170821_QE3_LYTL_RDS2597_Pancreas_S08_C8_01.raw experiment: 1 cycles: 1 precIntensity: 126028378.5 FinneganScanNumber: 17234	P01326	Insulin-2 OS=Mus musculus GN=Ins2 PE=1 SV=1	2	53.34	ELGGGPGAGDLQT			Elution from: 37.81 to 40.04 period: 20170821_QE3_LYTL_RDS2597_Pancreas_S09_C8_01.raw experiment: 1 cycles: 1 precIntensity: 5706333232.0 FinneganScanNumber: 8849	P55095	Glucagon OS=Mus musculus GN=Gcg PE=1 SV=1
P01326	Insulin-2 OS=Mus musculus GN=Ins2 PE=1 SV=1	2	36.47	ERGFFYTPMS			Elution from: 66.36 to 66.97 period: 20170821_QE3_LYTL_RDS2597_Pancreas_S01_C8_01.raw experiment: 1 cycles: 1 precIntensity: 39968300.5 FinneganScanNumber: 15012	P01326	Insulin-2 OS=Mus musculus GN=Ins2 PE=1 SV=1	2	57.27	AQLELGGGPGAGDL			Elution from: 66.99 to 67.80 period: 20170821_QE3_LYTL_RDS2597_Pancreas_S02_C8_01.raw experiment: 1 cycles: 1 precIntensity: 59115910.9 FinneganScanNumber: 15041	P01326	Insulin-2 OS=Mus musculus GN=Ins2 PE=1 SV=1	2	52.72	EVEDPQVAQLE			Elution from: 47.64 to 48.80 period: 20170821_QE3_LYTL_RDS2597_Pancreas_S03_C8_01.raw experiment: 1 cycles: 1 precIntensity: 281632693.5 FinneganScanNumber: 11398	P01326	Insulin-2 OS=Mus musculus GN=Ins2 PE=1 SV=1	2	61.05	ELGGGPGAGDLQT			Elution from: 42.27 to 45.24 period: 20170821_QE3_LYTL_RDS2597_Pancreas_S07_C8_01.raw experiment: 1 cycles: 1 precIntensity: 5369961640.0 FinneganScanNumber: 10095	P01326	Insulin-2 OS=Mus musculus GN=Ins2 PE=1 SV=1	2	65.22	LGGGPGAGDLQTLA			Elution from: 60.41 to 61.59 period: 20170821_QE3_LYTL_RDS2597_Pancreas_S08_C8_01.raw experiment: 1 cycles: 1 precIntensity: 981436828.0 FinneganScanNumber: 13952	P01326	Insulin-2 OS=Mus musculus GN=Ins2 PE=1 SV=1	2	51.81	QLELGGGPGAGDL			Elution from: 64.30 to 64.83 period: 20170821_QE3_LYTL_RDS2597_Pancreas_S09_C8_01.raw experiment: 1 cycles: 1 precIntensity: 123207638.0 FinneganScanNumber: 14423	P55095	Glucagon OS=Mus musculus GN=Gcg PE=1 SV=1
P01326	Insulin-2 OS=Mus musculus GN=Ins2 PE=1 SV=1	2	55.52	VEDPQVAQLEL			Elution from: 74.27 to 75.39 period: 20170821_QE3_LYTL_RDS2597_Pancreas_S01_C8_01.raw experiment: 1 cycles: 1 precIntensity: 279206246.0 FinneganScanNumber: 16705	P01326	Insulin-2 OS=Mus musculus GN=Ins2 PE=1 SV=1	2	40.09	EVEDPQVAQLE			Elution from: 52.16 to 53.06 period: 20170821_QE3_LYTL_RDS2597_Pancreas_S02_C8_01.raw experiment: 1 cycles: 1 precIntensity: 167779251.5 FinneganScanNumber: 11943	P01326	Insulin-2 OS=Mus musculus GN=Ins2 PE=1 SV=1	2	57.41	ELGGGPGAGDLQTL	Glu->pyro-Glu (N-term E)	4.00000000000000.0	Elution from: 89.80 to 90.18 period: 20170821_QE3_LYTL_RDS2597_Pancreas_S03_C8_01.raw experiment: 1 cycles: 1 precIntensity: 5411313.0 FinneganScanNumber: 20226	P01326	Insulin-2 OS=Mus musculus GN=Ins2 PE=1 SV=1	2	48.3	QLELGGGPGAGDL			Elution from: 65.39 to 66.42 period: 20170821_QE3_LYTL_RDS2597_Pancreas_S07_C8_01.raw experiment: 1 cycles: 1 precIntensity: 119521822.0 FinneganScanNumber: 14814	P01326	Insulin-2 OS=Mus musculus GN=Ins2 PE=1 SV=1	2	58.81	LGGGPGAGDLQTLA			Elution from: 60.41 to 61.59 period: 20170821_QE3_LYTL_RDS2597_Pancreas_S08_C8_01.raw experiment: 1 cycles: 1 precIntensity: 981436828.0 FinneganScanNumber: 14027	P01326	Insulin-2 OS=Mus musculus GN=Ins2 PE=1 SV=1	1	36.36	LGGGPGAGDLQTL	Acetyl (N-term)	1.0000000000000.0	Elution from: 94.08 to 96.38 period: 20170821_QE3_LYTL_RDS2597_Pancreas_S09_C8_01.raw experiment: 1 cycles: 1 precIntensity: 1127377282.0 FinneganScanNumber: 20942	P55095	Glucagon OS=Mus musculus GN=Gcg PE=1 SV=1
P01326	Insulin-2 OS=Mus musculus GN=Ins2 PE=1 SV=1	2	62.76	VEDPQVAQLEL			Elution from: 74.27 to 75.39 period: 20170821_QE3_LYTL_RDS2597_Pancreas_S01_C8_01.raw experiment: 1 cycles: 1 precIntensity: 279206246.0 FinneganScanNumber: 16781	P01326	Insulin-2 OS=Mus musculus GN=Ins2 PE=1 SV=1	2	59.14	ELGGGPGAGDLQTL			Elution from: 64.55 to 65.90 period: 20170821_QE3_LYTL_RDS2597_Pancreas_S02_C8_01.raw experiment: 1 cycles: 1 precIntensity: 972692856.0 FinneganScanNumber: 14500	P01326	Insulin-2 OS=Mus musculus GN=Ins2 PE=1 SV=1	3	29.12	FVKQHLCGSHL			Elution from: 19.41 to 20.01 period: 20170821_QE3_LYTL_RDS2597_Pancreas_S03_C8_01.raw experiment: 1 cycles: 1 precIntensity: 45754972.9 FinneganScanNumber: 4987	P01326	Insulin-2 OS=Mus musculus GN=Ins2 PE=1 SV=1	2	60.16	QLELGGGPGAGDL			Elution from: 65.39 to 66.42 period: 20170821_QE3_LYTL_RDS2597_Pancreas_S07_C8_01.raw experiment: 1 cycles: 1 precIntensity: 119521822.0 FinneganScanNumber: 14738	P01326	Insulin-2 OS=Mus musculus GN=Ins2 PE=1 SV=1	2	42.73	ALYLVCGERGF			Elution from: 73.89 to 74.81 period: 20170821_QE3_LYTL_RDS2597_Pancreas_S08_C8_01.raw experiment: 1 cycles: 1 precIntensity: 21055477.2 FinneganScanNumber: 16743	P01326	Insulin-2 OS=Mus musculus GN=Ins2 PE=1 SV=1	2	40.67	EDPQVAQLELG			Elution from: 62.36 to 63.09 period: 20170821_QE3_LYTL_RDS2597_Pancreas_S09_C8_01.raw experiment: 1 cycles: 1 precIntensity: 40356303.4 FinneganScanNumber: 14038	P55095	Glucagon OS=Mus musculus GN=Gcg PE=1 SV=1
P01326	Insulin-2 OS=Mus musculus GN=Ins2 PE=1 SV=1	2	61.94	AQLELGGGPGAGDL			Elution from: 66.90 to 67.70 period: 20170821_QE3_LYTL_RDS2597_Pancreas_S01_C8_01.raw experiment: 1 cycles: 1 precIntensity: 47680503.3 FinneganScanNumber: 15123	P01326	Insulin-2 OS=Mus musculus GN=Ins2 PE=1 SV=1	2	66.86	ELGGGPGAGDLQTL			Elution from: 64.55 to 65.90 period: 20170821_QE3_LYTL_RDS2597_Pancreas_S02_C8_01.raw experiment: 1 cycles: 1 precIntensity: 972692856.0 FinneganScanNumber: 14575	P01326	Insulin-2 OS=Mus musculus GN=Ins2 PE=1 SV=1	2	58.08	ELGGGPGAGDLQTL			Elution from: 63.07 to 64.11 period: 20170821_QE3_LYTL_RDS2597_Pancreas_S03_C8_01.raw experiment: 1 cycles: 1 precIntensity: 1177033324.0 FinneganScanNumber: 14613	P01326	Insulin-2 OS=Mus musculus GN=Ins2 PE=1 SV=1	2	69.56	GGGPGAGDLQTLAL			Elution from: 76.16 to 76.76 period: 20170821_QE3_LYTL_RDS2597_Pancreas_S07_C8_01.raw experiment: 1 cycles: 1 precIntensity: 140795476.3 FinneganScanNumber: 17012	P01326	Insulin-2 OS=Mus musculus GN=Ins2 PE=1 SV=1	2	20.69	GIVDQCCTSICS			Elution from: 74.57 to 76.61 period: 20170821_QE3_LYTL_RDS2597_Pancreas_S08_C8_01.raw experiment: 1 cycles: 1 precIntensity: 302028032.0 FinneganScanNumber: 17045	P01326	Insulin-2 OS=Mus musculus GN=Ins2 PE=1 SV=1	2	67.23	GGGPGAGDLQTLAL			Elution from: 75.08 to 75.78 period: 20170821_QE3_LYTL_RDS2597_Pancreas_S09_C8_01.raw experiment: 1 cycles: 1 precIntensity: 218416757.0 FinneganScanNumber: 16693	P55095	Glucagon OS=Mus musculus GN=Gcg PE=1 SV=1
P01326	Insulin-2 OS=Mus musculus GN=Ins2 PE=1 SV=1	2	42	EVEDPQVAQLE			Elution from: 48.58 to 50.19 period: 20170821_QE3_LYTL_RDS2597_Pancreas_S01_C8_01.raw experiment: 1 cycles: 1 precIntensity: 284896386.0 FinneganScanNumber: 11467	P01326	Insulin-2 OS=Mus musculus GN=Ins2 PE=1 SV=1	2	73.05	LELGGGPGAGDLQT			Elution from: 58.32 to 59.47 period: 20170821_QE3_LYTL_RDS2597_Pancreas_S02_C8_01.raw experiment: 1 cycles: 1 precIntensity: 646768946.0 FinneganScanNumber: 13198	P01326	Insulin-2 OS=Mus musculus GN=Ins2 PE=1 SV=1	2	67.91	ELGGGPGAGDLQTL			Elution from: 63.07 to 64.11 period: 20170821_QE3_LYTL_RDS2597_Pancreas_S03_C8_01.raw experiment: 1 cycles: 1 precIntensity: 1177033324.0 FinneganScanNumber: 14688	P01326	Insulin-2 OS=Mus musculus GN=Ins2 PE=1 SV=1	2	70.92	LGGGPGAGDLQTLA			Elution from: 59.60 to 60.88 period: 20170821_QE3_LYTL_RDS2597_Pancreas_S07_C8_01.raw experiment: 1 cycles: 1 precIntensity: 869078468.0 FinneganScanNumber: 13506	P01326	Insulin-2 OS=Mus musculus GN=Ins2 PE=1 SV=1	2	48.71	GIVDQCCTSICS			Elution from: 74.57 to 76.61 period: 20170821_QE3_LYTL_RDS2597_Pancreas_S08_C8_01.raw experiment: 1 cycles: 1 precIntensity: 302028032.0 FinneganScanNumber: 16884	P01326	Insulin-2 OS=Mus musculus GN=Ins2 PE=1 SV=1	2	69.54	LGGGPGAGDLQTLA			Elution from: 58.10 to 58.82 period: 20170821_QE3_LYTL_RDS2597_Pancreas_S09_C8_01.raw experiment: 1 cycles: 1 precIntensity: 976415794.0 FinneganScanNumber: 13135	P55095	Glucagon OS=Mus musculus GN=Gcg PE=1 SV=1
P01326	Insulin-2 OS=Mus musculus GN=Ins2 PE=1 SV=1	3	35.07	FVKQHLCGSHL			Elution from: 22.94 to 23.59 period: 20170821_QE3_LYTL_RDS2597_Pancreas_S01_C8_01.raw experiment: 1 cycles: 1 precIntensity: 25388991.3 FinneganScanNumber: 5570	P01326	Insulin-2 OS=Mus musculus GN=Ins2 PE=1 SV=1	2	63.26	QLELGGGPGAGDLQ	Gln->pyro-Glu (N-term Q)	3.00000000000000.0	Elution from: 85.01 to 85.85 period: 20170821_QE3_LYTL_RDS2597_Pancreas_S02_C8_01.raw experiment: 1 cycles: 1 precIntensity: 66320918.0 FinneganScanNumber: 18825	P01326	Insulin-2 OS=Mus musculus GN=Ins2 PE=1 SV=1	2	84.12	LELGGGPGAGDLQT			Elution from: 56.23 to 57.23 period: 20170821_QE3_LYTL_RDS2597_Pancreas_S03_C8_01.raw experiment: 1 cycles: 1 precIntensity: 685025736.0 FinneganScanNumber: 13218	P01326	Insulin-2 OS=Mus musculus GN=Ins2 PE=1 SV=1	2	32.8	LGGGPGAGDLQTLA			Elution from: 59.60 to 60.88 period: 20170821_QE3_LYTL_RDS2597_Pancreas_S07_C8_01.raw experiment: 1 cycles: 1 precIntensity: 869078468.0 FinneganScanNumber: 13597	P01326	Insulin-2 OS=Mus musculus GN=Ins2 PE=1 SV=1	2	62.34	GIVDQCCTSICS			Elution from: 74.57 to 76.61 period: 20170821_QE3_LYTL_RDS2597_Pancreas_S08_C8_01.raw experiment: 1 cycles: 1 precIntensity: 302028032.0 FinneganScanNumber: 16959	P01326	Insulin-2 OS=Mus musculus GN=Ins2 PE=1 SV=1	2	43.34	GIVDQCCTSICS			Elution from: 73.30 to 75.18 period: 20170821_QE3_LYTL_RDS2597_Pancreas_S09_C8_01.raw experiment: 1 cycles: 1 precIntensity: 244411304.0 FinneganScanNumber: 16511	P55095	Glucagon OS=Mus musculus GN=Gcg PE=1 SV=1
P01326	Insulin-2 OS=Mus musculus GN=Ins2 PE=1 SV=1	2	54.3	ELGGGPGAGDLQTL			Elution from: 64.17 to 65.20 period: 20170821_QE3_LYTL_RDS2597_Pancreas_S01_C8_01.raw experiment: 1 cycles: 1 precIntensity: 1098547720.0 FinneganScanNumber: 14542	P01326	Insulin-2 OS=Mus musculus GN=Ins2 PE=1 SV=1	2	44.83	VEDPQVAQLELG			Elution from: 66.90 to 68.27 period: 20170821_QE3_LYTL_RDS2597_Pancreas_S02_C8_01.raw experiment: 1 cycles: 1 precIntensity: 265638475.3 FinneganScanNumber: 15206	P01326	Insulin-2 OS=Mus musculus GN=Ins2 PE=1 SV=1	2	54.85	PQVAQLELGGGPGA			Elution from: 58.24 to 59.54 period: 20170821_QE3_LYTL_RDS2597_Pancreas_S03_C8_01.raw experiment: 1 cycles: 1 precIntensity: 54598179.1 FinneganScanNumber: 13706	P01326	Insulin-2 OS=Mus musculus GN=Ins2 PE=1 SV=1	2	73.6	LGGGPGAGDLQTLA			Elution from: 59.60 to 60.88 period: 20170821_QE3_LYTL_RDS2597_Pancreas_S07_C8_01.raw experiment: 1 cycles: 1 precIntensity: 869078468.0 FinneganScanNumber: 13581	P01326	Insulin-2 OS=Mus musculus GN=Ins2 PE=1 SV=1	2	58.26	VEDPQVAQLEL			Elution from: 74.05 to 74.97 period: 20170821_QE3_LYTL_RDS2597_Pancreas_S08_C8_01.raw experiment: 1 cycles: 1 precIntensity: 358846001.1 FinneganScanNumber: 16776	P01326	Insulin-2 OS=Mus musculus GN=Ins2 PE=1 SV=1	2	48.45	GIVDQCCTSICS			Elution from: 73.30 to 75.18 period: 20170821_QE3_LYTL_RDS2597_Pancreas_S09_C8_01.raw experiment: 1 cycles: 1 precIntensity: 244411304.0 FinneganScanNumber: 16357	P55095	Glucagon OS=Mus musculus GN=Gcg PE=1 SV=1
P01326	Insulin-2 OS=Mus musculus GN=Ins2 PE=1 SV=1	2	69.38	ELGGGPGAGDLQTL			Elution from: 64.17 to 65.20 period: 20170821_QE3_LYTL_RDS2597_Pancreas_S01_C8_01.raw experiment: 1 cycles: 1 precIntensity: 1098547720.0 FinneganScanNumber: 14617	P01326	Insulin-2 OS=Mus musculus GN=Ins2 PE=1 SV=1	2	50.8	VEDPQVAQLELG			Elution from: 67.40 to 68.27 period: 20170821_QE3_LYTL_RDS2597_Pancreas_S02_C8_01.raw experiment: 1 cycles: 1 precIntensity: 235612106.1 FinneganScanNumber: 15130	P01326	Insulin-2 OS=Mus musculus GN=Ins2 PE=1 SV=1	2	55.45	QLELGGGPGAGDLQ	Gln->pyro-Glu (N-term Q)	3.00000000000000.0	Elution from: 85.08 to 85.81 period: 20170821_QE3_LYTL_RDS2597_Pancreas_S03_C8_01.raw experiment: 1 cycles: 1 precIntensity: 49721584.3 FinneganScanNumber: 19253	P01326	Insulin-2 OS=Mus musculus GN=Ins2 PE=1 SV=1	2	66.45	GIVDQCCTSICS			Elution from: 74.26 to 76.33 period: 20170821_QE3_LYTL_RDS2597_Pancreas_S07_C8_01.raw experiment: 1 cycles: 1 precIntensity: 557070619.0 FinneganScanNumber: 16772	P01326	Insulin-2 OS=Mus musculus GN=Ins2 PE=1 SV=1	2	31.58	SLYQLENYCN			Elution from: 73.28 to 74.09 period: 20170821_QE3_LYTL_RDS2597_Pancreas_S08_C8_01.raw experiment: 1 cycles: 1 precIntensity: 43111125.3 FinneganScanNumber: 16622	P01326	Insulin-2 OS=Mus musculus GN=Ins2 PE=1 SV=1	2	60.59	GIVDQCCTSICS			Elution from: 73.30 to 75.18 period: 20170821_QE3_LYTL_RDS2597_Pancreas_S09_C8_01.raw experiment: 1 cycles: 1 precIntensity: 244411304.0 FinneganScanNumber: 16432	P55095	Glucagon OS=Mus musculus GN=Gcg PE=1 SV=1
P01326	Insulin-2 OS=Mus musculus GN=Ins2 PE=1 SV=1	2	78.54	LELGGGPGAGDLQT			Elution from: 57.00 to 58.25 period: 20170821_QE3_LYTL_RDS2597_Pancreas_S01_C8_01.raw experiment: 1 cycles: 1 precIntensity: 699834748.0 FinneganScanNumber: 13175	P01326	Insulin-2 OS=Mus musculus GN=Ins2 PE=1 SV=1	2	31.39	QLELGGGPGAGDLQ			Elution from: 56.82 to 60.25 period: 20170821_QE3_LYTL_RDS2597_Pancreas_S02_C8_01.raw experiment: 1 cycles: 1 precIntensity: 256660005.9 FinneganScanNumber: 13182	P01326	Insulin-2 OS=Mus musculus GN=Ins2 PE=1 SV=1	2	33.8	VEDPQVAQLELG			Elution from: 65.68 to 67.24 period: 20170821_QE3_LYTL_RDS2597_Pancreas_S03_C8_01.raw experiment: 1 cycles: 1 precIntensity: 271326788.0 FinneganScanNumber: 15402	P01326	Insulin-2 OS=Mus musculus GN=Ins2 PE=1 SV=1	2	39.28	GIVDQCCTSICS			Elution from: 74.26 to 76.33 period: 20170821_QE3_LYTL_RDS2597_Pancreas_S07_C8_01.raw experiment: 1 cycles: 1 precIntensity: 557070619.0 FinneganScanNumber: 16621	P01326	Insulin-2 OS=Mus musculus GN=Ins2 PE=1 SV=1	2	63.85	AQLELGGGPGAGDL			Elution from: 66.78 to 67.42 period: 20170821_QE3_LYTL_RDS2597_Pancreas_S08_C8_01.raw experiment: 1 cycles: 1 precIntensity: 75582695.7 FinneganScanNumber: 15268	P01326	Insulin-2 OS=Mus musculus GN=Ins2 PE=1 SV=1	2	51.47	VEDPQVAQLEL			Elution from: 72.86 to 74.88 period: 20170821_QE3_LYTL_RDS2597_Pancreas_S09_C8_01.raw experiment: 1 cycles: 1 precIntensity: 248084065.0 FinneganScanNumber: 16292	P55095	Glucagon OS=Mus musculus GN=Gcg PE=1 SV=1
P01326	Insulin-2 OS=Mus musculus GN=Ins2 PE=1 SV=1	2	80.54	LELGGGPGAGDLQT			Elution from: 57.00 to 58.25 period: 20170821_QE3_LYTL_RDS2597_Pancreas_S01_C8_01.raw experiment: 1 cycles: 1 precIntensity: 699834748.0 FinneganScanNumber: 13100	P01326	Insulin-2 OS=Mus musculus GN=Ins2 PE=1 SV=1	2	56.6	DLQTLALEVAQQ			Elution from: 102.45 to 102.90 period: 20170821_QE3_LYTL_RDS2597_Pancreas_S02_C8_01.raw experiment: 1 cycles: 1 precIntensity: 9671166.7 FinneganScanNumber: 22459	P01326	Insulin-2 OS=Mus musculus GN=Ins2 PE=1 SV=1	2	50.12	VEDPQVAQLELG			Elution from: 66.17 to 67.24 period: 20170821_QE3_LYTL_RDS2597_Pancreas_S03_C8_01.raw experiment: 1 cycles: 1 precIntensity: 200133647.8 FinneganScanNumber: 15327	P01326	Insulin-2 OS=Mus musculus GN=Ins2 PE=1 SV=1	2	60.42	GIVDQCCTSICS			Elution from: 74.26 to 76.33 period: 20170821_QE3_LYTL_RDS2597_Pancreas_S07_C8_01.raw experiment: 1 cycles: 1 precIntensity: 557070619.0 FinneganScanNumber: 16695	P01326	Insulin-2 OS=Mus musculus GN=Ins2 PE=1 SV=1	2	30.24	IVDQCCTSICSL			Elution from: 80.90 to 81.50 period: 20170821_QE3_LYTL_RDS2597_Pancreas_S08_C8_01.raw experiment: 1 cycles: 1 precIntensity: 8327185.5 FinneganScanNumber: 18224	P01326	Insulin-2 OS=Mus musculus GN=Ins2 PE=1 SV=1	2	50.6	VEDPQVAQLEL			Elution from: 72.86 to 74.88 period: 20170821_QE3_LYTL_RDS2597_Pancreas_S09_C8_01.raw experiment: 1 cycles: 1 precIntensity: 248084065.0 FinneganScanNumber: 16219	P55095	Glucagon OS=Mus musculus GN=Gcg PE=1 SV=1
P01326	Insulin-2 OS=Mus musculus GN=Ins2 PE=1 SV=1	2	55.77	QLELGGGPGAGDLQ	Gln->pyro-Glu (N-term Q)	3.00000000000000.0	Elution from: 84.79 to 85.48 period: 20170821_QE3_LYTL_RDS2597_Pancreas_S01_C8_01.raw experiment: 1 cycles: 1 precIntensity: 51583948.0 FinneganScanNumber: 18887	P01326	Insulin-2 OS=Mus musculus GN=Ins2 PE=1 SV=1	2	86.32	LGGGPGAGDLQTLAL			Elution from: 83.83 to 84.50 period: 20170821_QE3_LYTL_RDS2597_Pancreas_S02_C8_01.raw experiment: 1 cycles: 1 precIntensity: 94858798.8 FinneganScanNumber: 18606	P01326	Insulin-2 OS=Mus musculus GN=Ins2 PE=1 SV=1	2	76.01	QLELGGGPGAGDLQ			Elution from: 54.24 to 56.63 period: 20170821_QE3_LYTL_RDS2597_Pancreas_S03_C8_01.raw experiment: 1 cycles: 1 precIntensity: 290065432.5 FinneganScanNumber: 13101	P01326	Insulin-2 OS=Mus musculus GN=Ins2 PE=1 SV=1	2	36.85	ERGFFYTPMS			Elution from: 65.32 to 65.96 period: 20170821_QE3_LYTL_RDS2597_Pancreas_S07_C8_01.raw experiment: 1 cycles: 1 precIntensity: 78299248.1 FinneganScanNumber: 14726	P01326	Insulin-2 OS=Mus musculus GN=Ins2 PE=1 SV=1	2	54.89	ELGGGPGAGDLQTL			Elution from: 64.47 to 65.58 period: 20170821_QE3_LYTL_RDS2597_Pancreas_S08_C8_01.raw experiment: 1 cycles: 1 precIntensity: 1193862552.0 FinneganScanNumber: 14757	P01326	Insulin-2 OS=Mus musculus GN=Ins2 PE=1 SV=1	2	24.97	SLYQLENYCN			Elution from: 72.09 to 72.99 period: 20170821_QE3_LYTL_RDS2597_Pancreas_S09_C8_01.raw experiment: 1 cycles: 1 precIntensity: 45927958.2 FinneganScanNumber: 16064	P55095	Glucagon OS=Mus musculus GN=Gcg PE=1 SV=1
P01326	Insulin-2 OS=Mus musculus GN=Ins2 PE=1 SV=1	2	51.63	VEDPQVAQLELG			Elution from: 67.20 to 67.97 period: 20170821_QE3_LYTL_RDS2597_Pancreas_S01_C8_01.raw experiment: 1 cycles: 1 precIntensity: 213401791.1 FinneganScanNumber: 15180	P01326	Insulin-2 OS=Mus musculus GN=Ins2 PE=1 SV=1	2	34.57	GIVDQCCTSICSL			Elution from: 107.30 to 107.77 period: 20170821_QE3_LYTL_RDS2597_Pancreas_S02_C8_01.raw experiment: 1 cycles: 1 precIntensity: 4783853.7 FinneganScanNumber: 23468	P01326	Insulin-2 OS=Mus musculus GN=Ins2 PE=1 SV=1	2	39.56	DLQTLALEVAQQ			Elution from: 102.49 to 103.07 period: 20170821_QE3_LYTL_RDS2597_Pancreas_S03_C8_01.raw experiment: 1 cycles: 1 precIntensity: 8671073.2 FinneganScanNumber: 22879	P01326	Insulin-2 OS=Mus musculus GN=Ins2 PE=1 SV=1	2	59.96	VEDPQVAQLEL			Elution from: 73.85 to 74.83 period: 20170821_QE3_LYTL_RDS2597_Pancreas_S07_C8_01.raw experiment: 1 cycles: 1 precIntensity: 298138400.0 FinneganScanNumber: 16536	P01326	Insulin-2 OS=Mus musculus GN=Ins2 PE=1 SV=1	2	66.54	ELGGGPGAGDLQTL			Elution from: 64.47 to 65.58 period: 20170821_QE3_LYTL_RDS2597_Pancreas_S08_C8_01.raw experiment: 1 cycles: 1 precIntensity: 1193862552.0 FinneganScanNumber: 14832	P01326	Insulin-2 OS=Mus musculus GN=Ins2 PE=1 SV=1	2	56.62	AQLELGGGPGAGDL			Elution from: 64.93 to 65.99 period: 20170821_QE3_LYTL_RDS2597_Pancreas_S09_C8_01.raw experiment: 1 cycles: 1 precIntensity: 92329440.5 FinneganScanNumber: 14626	P55095	Glucagon OS=Mus musculus GN=Gcg PE=1 SV=1
P01326	Insulin-2 OS=Mus musculus GN=Ins2 PE=1 SV=1	2	37.45	QLELGGGPGAGDLQ			Elution from: 55.45 to 58.52 period: 20170821_QE3_LYTL_RDS2597_Pancreas_S01_C8_01.raw experiment: 1 cycles: 1 precIntensity: 262546139.0 FinneganScanNumber: 13098	P01326	Insulin-2 OS=Mus musculus GN=Ins2 PE=1 SV=1	2	74.8	PQVAQLELGGGPGAG			Elution from: 59.07 to 59.54 period: 20170821_QE3_LYTL_RDS2597_Pancreas_S02_C8_01.raw experiment: 1 cycles: 1 precIntensity: 10116360.4 FinneganScanNumber: 13362	P01326	Insulin-2 OS=Mus musculus GN=Ins2 PE=1 SV=1	2	71.9	LGGGPGAGDLQTLAL			Elution from: 83.20 to 84.03 period: 20170821_QE3_LYTL_RDS2597_Pancreas_S03_C8_01.raw experiment: 1 cycles: 1 precIntensity: 86137172.0 FinneganScanNumber: 18909	P01326	Insulin-2 OS=Mus musculus GN=Ins2 PE=1 SV=1	2	32.51	SLYQLENYCN			Elution from: 72.94 to 74.29 period: 20170821_QE3_LYTL_RDS2597_Pancreas_S07_C8_01.raw experiment: 1 cycles: 1 precIntensity: 34468873.7 FinneganScanNumber: 16340	P01326	Insulin-2 OS=Mus musculus GN=Ins2 PE=1 SV=1	2	79.77	LELGGGPGAGDLQT			Elution from: 58.91 to 59.60 period: 20170821_QE3_LYTL_RDS2597_Pancreas_S08_C8_01.raw experiment: 1 cycles: 1 precIntensity: 630344510.0 FinneganScanNumber: 13636	P01326	Insulin-2 OS=Mus musculus GN=Ins2 PE=1 SV=1	2	32.7	EVEDPQVAQLE			Elution from: 46.54 to 48.36 period: 20170821_QE3_LYTL_RDS2597_Pancreas_S09_C8_01.raw experiment: 1 cycles: 1 precIntensity: 347457975.5 FinneganScanNumber: 10805	P55095	Glucagon OS=Mus musculus GN=Gcg PE=1 SV=1
P01326	Insulin-2 OS=Mus musculus GN=Ins2 PE=1 SV=1	2	55.67	QLELGGGPGAGDLQ			Elution from: 55.12 to 58.52 period: 20170821_QE3_LYTL_RDS2597_Pancreas_S01_C8_01.raw experiment: 1 cycles: 1 precIntensity: 259999492.2 FinneganScanNumber: 13025	P01326	Insulin-2 OS=Mus musculus GN=Ins2 PE=1 SV=1	2	62.07	VAQLELGGGPGAGDL			Elution from: 72.12 to 72.65 period: 20170821_QE3_LYTL_RDS2597_Pancreas_S02_C8_01.raw experiment: 1 cycles: 1 precIntensity: 55744882.8 FinneganScanNumber: 16150	P01326	Insulin-2 OS=Mus musculus GN=Ins2 PE=1 SV=1	2	64.07	ELGGGPGAGDLQTLA			Elution from: 63.86 to 65.01 period: 20170821_QE3_LYTL_RDS2597_Pancreas_S03_C8_01.raw experiment: 1 cycles: 1 precIntensity: 1535899364.0 FinneganScanNumber: 14842	P01326	Insulin-2 OS=Mus musculus GN=Ins2 PE=1 SV=1	2	57.81	AQLELGGGPGAGDL			Elution from: 65.56 to 66.83 period: 20170821_QE3_LYTL_RDS2597_Pancreas_S07_C8_01.raw experiment: 1 cycles: 1 precIntensity: 389142820.0 FinneganScanNumber: 14920	P01326	Insulin-2 OS=Mus musculus GN=Ins2 PE=1 SV=1	2	76.89	LELGGGPGAGDLQT			Elution from: 58.91 to 59.60 period: 20170821_QE3_LYTL_RDS2597_Pancreas_S08_C8_01.raw experiment: 1 cycles: 1 precIntensity: 630344510.0 FinneganScanNumber: 13561	P01326	Insulin-2 OS=Mus musculus GN=Ins2 PE=1 SV=1	2	53.13	EVEDPQVAQLE			Elution from: 46.54 to 48.36 period: 20170821_QE3_LYTL_RDS2597_Pancreas_S09_C8_01.raw experiment: 1 cycles: 1 precIntensity: 347457975.5 FinneganScanNumber: 10879	P55095	Glucagon OS=Mus musculus GN=Gcg PE=1 SV=1
P01326	Insulin-2 OS=Mus musculus GN=Ins2 PE=1 SV=1	2	79.27	ELGGGPGAGDLQTLA	Glu->pyro-Glu (N-term E)	4.000000000000000.0	Elution from: 88.77 to 89.25 period: 20170821_QE3_LYTL_RDS2597_Pancreas_S01_C8_01.raw experiment: 1 cycles: 1 precIntensity: 6157156.4 FinneganScanNumber: 19706	P01326	Insulin-2 OS=Mus musculus GN=Ins2 PE=1 SV=1	2	65.64	ELGGGPGAGDLQTLA			Elution from: 64.98 to 66.99 period: 20170821_QE3_LYTL_RDS2597_Pancreas_S02_C8_01.raw experiment: 1 cycles: 1 precIntensity: 1471347988.0 FinneganScanNumber: 14666	P01326	Insulin-2 OS=Mus musculus GN=Ins2 PE=1 SV=1	2	52.76	EVEDPQVAQLEL			Elution from: 76.52 to 77.62 period: 20170821_QE3_LYTL_RDS2597_Pancreas_S03_C8_01.raw experiment: 1 cycles: 1 precIntensity: 196294604.5 FinneganScanNumber: 17421	P01326	Insulin-2 OS=Mus musculus GN=Ins2 PE=1 SV=1	2	47.89	EVEDPQVAQLE			Elution from: 50.46 to 51.37 period: 20170821_QE3_LYTL_RDS2597_Pancreas_S07_C8_01.raw experiment: 1 cycles: 1 precIntensity: 273412229.5 FinneganScanNumber: 11649	P01326	Insulin-2 OS=Mus musculus GN=Ins2 PE=1 SV=1	2	51.75	GERGFFYTPMS			Elution from: 65.81 to 66.39 period: 20170821_QE3_LYTL_RDS2597_Pancreas_S08_C8_01.raw experiment: 1 cycles: 1 precIntensity: 38112355.7 FinneganScanNumber: 15066	P01326	Insulin-2 OS=Mus musculus GN=Ins2 PE=1 SV=1	2	61.14	ELGGGPGAGDLQTL	Glu->pyro-Glu (N-term E)	5.00000000000000.0	Elution from: 89.02 to 89.47 period: 20170821_QE3_LYTL_RDS2597_Pancreas_S09_C8_01.raw experiment: 1 cycles: 1 precIntensity: 9051788.1 FinneganScanNumber: 19608	P55095	Glucagon OS=Mus musculus GN=Gcg PE=1 SV=1
P01326	Insulin-2 OS=Mus musculus GN=Ins2 PE=1 SV=1	2	75.66	LGGGPGAGDLQTLAL			Elution from: 84.27 to 84.90 period: 20170821_QE3_LYTL_RDS2597_Pancreas_S01_C8_01.raw experiment: 1 cycles: 1 precIntensity: 62065622.5 FinneganScanNumber: 18768	P01326	Insulin-2 OS=Mus musculus GN=Ins2 PE=1 SV=1	2	41.5	ELGGGPGAGDLQTLA			Elution from: 64.98 to 66.99 period: 20170821_QE3_LYTL_RDS2597_Pancreas_S02_C8_01.raw experiment: 1 cycles: 1 precIntensity: 1471347988.0 FinneganScanNumber: 14589	P01326	Insulin-2 OS=Mus musculus GN=Ins2 PE=1 SV=1	2	58.02	EVEDPQVAQLEL			Elution from: 76.52 to 77.62 period: 20170821_QE3_LYTL_RDS2597_Pancreas_S03_C8_01.raw experiment: 1 cycles: 1 precIntensity: 196294604.5 FinneganScanNumber: 17495	P01326	Insulin-2 OS=Mus musculus GN=Ins2 PE=1 SV=1	3	31.55	FVKQHLCGSHL			Elution from: 25.98 to 26.56 period: 20170821_QE3_LYTL_RDS2597_Pancreas_S07_C8_01.raw experiment: 1 cycles: 1 precIntensity: 51466311.0 FinneganScanNumber: 6136	P01326	Insulin-2 OS=Mus musculus GN=Ins2 PE=1 SV=1	2	51.07	QLELGGGPGAGDLQ	Gln->pyro-Glu (N-term Q)	4.00000000000000.0	Elution from: 85.31 to 86.49 period: 20170821_QE3_LYTL_RDS2597_Pancreas_S08_C8_01.raw experiment: 1 cycles: 1 precIntensity: 108447453.5 FinneganScanNumber: 19216	P01326	Insulin-2 OS=Mus musculus GN=Ins2 PE=1 SV=1	3	28.06	FVKQHLCGSHL			Elution from: 19.93 to 20.35 period: 20170821_QE3_LYTL_RDS2597_Pancreas_S09_C8_01.raw experiment: 1 cycles: 1 precIntensity: 46902702.0 FinneganScanNumber: 4815	P55095	Glucagon OS=Mus musculus GN=Gcg PE=1 SV=1
P01326	Insulin-2 OS=Mus musculus GN=Ins2 PE=1 SV=1	2	91.83	VAQLELGGGPGAGDL			Elution from: 71.78 to 72.55 period: 20170821_QE3_LYTL_RDS2597_Pancreas_S01_C8_01.raw experiment: 1 cycles: 1 precIntensity: 105176998.1 FinneganScanNumber: 16215	P01326	Insulin-2 OS=Mus musculus GN=Ins2 PE=1 SV=1	2	59.85	ELGGGPGAGDLQTLA			Elution from: 64.98 to 66.99 period: 20170821_QE3_LYTL_RDS2597_Pancreas_S02_C8_01.raw experiment: 1 cycles: 1 precIntensity: 1471347988.0 FinneganScanNumber: 14591	P01326	Insulin-2 OS=Mus musculus GN=Ins2 PE=1 SV=1	2	63.13	AQLELGGGPGAGDLQ			Elution from: 56.86 to 57.91 period: 20170821_QE3_LYTL_RDS2597_Pancreas_S03_C8_01.raw experiment: 1 cycles: 1 precIntensity: 42687477.3 FinneganScanNumber: 13375	P01326	Insulin-2 OS=Mus musculus GN=Ins2 PE=1 SV=1	2	68.48	DPQVAQLELGGGP			Elution from: 67.29 to 68.00 period: 20170821_QE3_LYTL_RDS2597_Pancreas_S07_C8_01.raw experiment: 1 cycles: 1 precIntensity: 19194712.5 FinneganScanNumber: 15166	P01326	Insulin-2 OS=Mus musculus GN=Ins2 PE=1 SV=1	2	60.2	QLELGGGPGAGDLQ	Gln->pyro-Glu (N-term Q)	4.00000000000000.0	Elution from: 85.31 to 86.49 period: 20170821_QE3_LYTL_RDS2597_Pancreas_S08_C8_01.raw experiment: 1 cycles: 1 precIntensity: 108447453.5 FinneganScanNumber: 19141	P01326	Insulin-2 OS=Mus musculus GN=Ins2 PE=1 SV=1	2	44.11	DPQVAQLELGGGP			Elution from: 66.72 to 67.35 period: 20170821_QE3_LYTL_RDS2597_Pancreas_S09_C8_01.raw experiment: 1 cycles: 1 precIntensity: 12721493.3 FinneganScanNumber: 14931	P55095	Glucagon OS=Mus musculus GN=Gcg PE=1 SV=1
P01326	Insulin-2 OS=Mus musculus GN=Ins2 PE=1 SV=1	2	63.8	ELGGGPGAGDLQTLA			Elution from: 64.61 to 65.69 period: 20170821_QE3_LYTL_RDS2597_Pancreas_S01_C8_01.raw experiment: 1 cycles: 1 precIntensity: 1588152948.0 FinneganScanNumber: 14641	P01326	Insulin-2 OS=Mus musculus GN=Ins2 PE=1 SV=1	1	52.19	ELGGGPGAGDLQTLA			Elution from: 65.01 to 65.70 period: 20170821_QE3_LYTL_RDS2597_Pancreas_S02_C8_01.raw experiment: 1 cycles: 1 precIntensity: 266788187.0 FinneganScanNumber: 14598	P01326	Insulin-2 OS=Mus musculus GN=Ins2 PE=1 SV=1	2	37.23	QLELGGGPGAGDLQT	Gln->pyro-Glu (N-term Q)	3.000000000000000.0	Elution from: 86.17 to 86.94 period: 20170821_QE3_LYTL_RDS2597_Pancreas_S03_C8_01.raw experiment: 1 cycles: 1 precIntensity: 293249700.0 FinneganScanNumber: 19520	P01326	Insulin-2 OS=Mus musculus GN=Ins2 PE=1 SV=1	2	41.93	IVDQCCTSICSL			Elution from: 80.87 to 81.72 period: 20170821_QE3_LYTL_RDS2597_Pancreas_S07_C8_01.raw experiment: 1 cycles: 1 precIntensity: 14773336.5 FinneganScanNumber: 17991	P01326	Insulin-2 OS=Mus musculus GN=Ins2 PE=1 SV=1	2	60.95	VEDPQVAQLELG			Elution from: 67.33 to 68.49 period: 20170821_QE3_LYTL_RDS2597_Pancreas_S08_C8_01.raw experiment: 1 cycles: 1 precIntensity: 263165420.6 FinneganScanNumber: 15434	P01326	Insulin-2 OS=Mus musculus GN=Ins2 PE=1 SV=1	2	89.54	LELGGGPGAGDLQT			Elution from: 55.82 to 56.79 period: 20170821_QE3_LYTL_RDS2597_Pancreas_S09_C8_01.raw experiment: 1 cycles: 1 precIntensity: 694670582.0 FinneganScanNumber: 12631	P55095	Glucagon OS=Mus musculus GN=Gcg PE=1 SV=1
P01326	Insulin-2 OS=Mus musculus GN=Ins2 PE=1 SV=1	2	62.28	ELGGGPGAGDLQTLA			Elution from: 64.61 to 65.69 period: 20170821_QE3_LYTL_RDS2597_Pancreas_S01_C8_01.raw experiment: 1 cycles: 1 precIntensity: 1588152948.0 FinneganScanNumber: 14715	P01326	Insulin-2 OS=Mus musculus GN=Ins2 PE=1 SV=1	1	82.49	ELGGGPGAGDLQTLA			Elution from: 65.01 to 65.70 period: 20170821_QE3_LYTL_RDS2597_Pancreas_S02_C8_01.raw experiment: 1 cycles: 1 precIntensity: 266788187.0 FinneganScanNumber: 14612	P01326	Insulin-2 OS=Mus musculus GN=Ins2 PE=1 SV=1	2	78.66	LELGGGPGAGDLQTL			Elution from: 78.48 to 78.96 period: 20170821_QE3_LYTL_RDS2597_Pancreas_S03_C8_01.raw experiment: 1 cycles: 1 precIntensity: 32809948.3 FinneganScanNumber: 17869	P01326	Insulin-2 OS=Mus musculus GN=Ins2 PE=1 SV=1	2	66.51	ELGGGPGAGDLQTL			Elution from: 63.64 to 64.50 period: 20170821_QE3_LYTL_RDS2597_Pancreas_S07_C8_01.raw experiment: 1 cycles: 1 precIntensity: 957466838.0 FinneganScanNumber: 14367	P01326	Insulin-2 OS=Mus musculus GN=Ins2 PE=1 SV=1	2	49.99	VEDPQVAQLELG			Elution from: 67.33 to 68.16 period: 20170821_QE3_LYTL_RDS2597_Pancreas_S08_C8_01.raw experiment: 1 cycles: 1 precIntensity: 256823916.5 FinneganScanNumber: 15359	P01326	Insulin-2 OS=Mus musculus GN=Ins2 PE=1 SV=1	2	61.44	LELGGGPGAGDLQT			Elution from: 55.82 to 56.79 period: 20170821_QE3_LYTL_RDS2597_Pancreas_S09_C8_01.raw experiment: 1 cycles: 1 precIntensity: 694670582.0 FinneganScanNumber: 12706	P55095	Glucagon OS=Mus musculus GN=Gcg PE=1 SV=1
P01326	Insulin-2 OS=Mus musculus GN=Ins2 PE=1 SV=1	2	55.59	EVEDPQVAQLEL			Elution from: 76.80 to 77.83 period: 20170821_QE3_LYTL_RDS2597_Pancreas_S01_C8_01.raw experiment: 1 cycles: 1 precIntensity: 246198240.0 FinneganScanNumber: 17361	P01326	Insulin-2 OS=Mus musculus GN=Ins2 PE=1 SV=1	2	55.44	EVEDPQVAQLEL			Elution from: 76.87 to 77.84 period: 20170821_QE3_LYTL_RDS2597_Pancreas_S02_C8_01.raw experiment: 1 cycles: 1 precIntensity: 246576889.5 FinneganScanNumber: 17214	P01326	Insulin-2 OS=Mus musculus GN=Ins2 PE=1 SV=1	2	76.83	QLELGGGPGAGDLQT			Elution from: 58.67 to 59.48 period: 20170821_QE3_LYTL_RDS2597_Pancreas_S03_C8_01.raw experiment: 1 cycles: 1 precIntensity: 636993443.0 FinneganScanNumber: 13643	P01326	Insulin-2 OS=Mus musculus GN=Ins2 PE=1 SV=1	2	61.35	ELGGGPGAGDLQTL			Elution from: 63.64 to 64.50 period: 20170821_QE3_LYTL_RDS2597_Pancreas_S07_C8_01.raw experiment: 1 cycles: 1 precIntensity: 957466838.0 FinneganScanNumber: 14442	P01326	Insulin-2 OS=Mus musculus GN=Ins2 PE=1 SV=1	3	38.14	KQHLCGSHLVEA			Elution from: 28.02 to 28.75 period: 20170821_QE3_LYTL_RDS2597_Pancreas_S08_C8_01.raw experiment: 1 cycles: 1 precIntensity: 47023224.7 FinneganScanNumber: 6491	P01326	Insulin-2 OS=Mus musculus GN=Ins2 PE=1 SV=1	2	65.43	ELGGGPGAGDLQTL			Elution from: 62.43 to 63.31 period: 20170821_QE3_LYTL_RDS2597_Pancreas_S09_C8_01.raw experiment: 1 cycles: 1 precIntensity: 1228728254.0 FinneganScanNumber: 14120	P55095	Glucagon OS=Mus musculus GN=Gcg PE=1 SV=1
P01326	Insulin-2 OS=Mus musculus GN=Ins2 PE=1 SV=1	2	53.37	EVEDPQVAQLEL			Elution from: 76.80 to 77.83 period: 20170821_QE3_LYTL_RDS2597_Pancreas_S01_C8_01.raw experiment: 1 cycles: 1 precIntensity: 246198240.0 FinneganScanNumber: 17272	P01326	Insulin-2 OS=Mus musculus GN=Ins2 PE=1 SV=1	2	55.54	EVEDPQVAQLEL			Elution from: 76.87 to 77.84 period: 20170821_QE3_LYTL_RDS2597_Pancreas_S02_C8_01.raw experiment: 1 cycles: 1 precIntensity: 246576889.5 FinneganScanNumber: 17132	P01326	Insulin-2 OS=Mus musculus GN=Ins2 PE=1 SV=1	2	108.35	QLELGGGPGAGDLQT			Elution from: 58.67 to 59.48 period: 20170821_QE3_LYTL_RDS2597_Pancreas_S03_C8_01.raw experiment: 1 cycles: 1 precIntensity: 636993443.0 FinneganScanNumber: 13722	P01326	Insulin-2 OS=Mus musculus GN=Ins2 PE=1 SV=1	2	68.66	LELGGGPGAGDLQT			Elution from: 57.49 to 58.76 period: 20170821_QE3_LYTL_RDS2597_Pancreas_S07_C8_01.raw experiment: 1 cycles: 1 precIntensity: 641797390.0 FinneganScanNumber: 13121	P01326	Insulin-2 OS=Mus musculus GN=Ins2 PE=1 SV=1	2	47.03	DLQTLALEVAQQ			Elution from: 102.52 to 103.01 period: 20170821_QE3_LYTL_RDS2597_Pancreas_S08_C8_01.raw experiment: 1 cycles: 1 precIntensity: 10046953.3 FinneganScanNumber: 22791	P01326	Insulin-2 OS=Mus musculus GN=Ins2 PE=1 SV=1	2	65.54	ELGGGPGAGDLQTL			Elution from: 62.43 to 63.31 period: 20170821_QE3_LYTL_RDS2597_Pancreas_S09_C8_01.raw experiment: 1 cycles: 1 precIntensity: 1228728254.0 FinneganScanNumber: 14045	P55095	Glucagon OS=Mus musculus GN=Gcg PE=1 SV=1
P01326	Insulin-2 OS=Mus musculus GN=Ins2 PE=1 SV=1	2	53.17	EVEDPQVAQLEL			Elution from: 76.80 to 77.83 period: 20170821_QE3_LYTL_RDS2597_Pancreas_S01_C8_01.raw experiment: 1 cycles: 1 precIntensity: 246198240.0 FinneganScanNumber: 17286	P01326	Insulin-2 OS=Mus musculus GN=Ins2 PE=1 SV=1	2	60.2	EVEDPQVAQLEL			Elution from: 76.87 to 77.84 period: 20170821_QE3_LYTL_RDS2597_Pancreas_S02_C8_01.raw experiment: 1 cycles: 1 precIntensity: 246576889.5 FinneganScanNumber: 17139	P01326	Insulin-2 OS=Mus musculus GN=Ins2 PE=1 SV=1	2	44.29	EVEDPQVAQLELG			Elution from: 69.69 to 70.41 period: 20170821_QE3_LYTL_RDS2597_Pancreas_S03_C8_01.raw experiment: 1 cycles: 1 precIntensity: 134840931.5 FinneganScanNumber: 15985	P01326	Insulin-2 OS=Mus musculus GN=Ins2 PE=1 SV=1	2	41.29	GERGFFYTPMS			Elution from: 65.32 to 65.92 period: 20170821_QE3_LYTL_RDS2597_Pancreas_S07_C8_01.raw experiment: 1 cycles: 1 precIntensity: 41463510.0 FinneganScanNumber: 14720	P01326	Insulin-2 OS=Mus musculus GN=Ins2 PE=1 SV=1	2	40.79	LGGGPGAGDLQTLAL			Elution from: 82.62 to 84.05 period: 20170821_QE3_LYTL_RDS2597_Pancreas_S08_C8_01.raw experiment: 1 cycles: 1 precIntensity: 76169307.1 FinneganScanNumber: 18800	P01326	Insulin-2 OS=Mus musculus GN=Ins2 PE=1 SV=1	2	34.29	GERGFFYTPMS			Elution from: 64.03 to 64.73 period: 20170821_QE3_LYTL_RDS2597_Pancreas_S09_C8_01.raw experiment: 1 cycles: 1 precIntensity: 32504337.5 FinneganScanNumber: 14376	P55095	Glucagon OS=Mus musculus GN=Gcg PE=1 SV=1
P01326	Insulin-2 OS=Mus musculus GN=Ins2 PE=1 SV=1	2	79.32	AQLELGGGPGAGDLQ			Elution from: 58.22 to 58.76 period: 20170821_QE3_LYTL_RDS2597_Pancreas_S01_C8_01.raw experiment: 1 cycles: 1 precIntensity: 41566088.5 FinneganScanNumber: 13278	P01326	Insulin-2 OS=Mus musculus GN=Ins2 PE=1 SV=1	2	96.35	AQLELGGGPGAGDLQ			Elution from: 58.94 to 59.67 period: 20170821_QE3_LYTL_RDS2597_Pancreas_S02_C8_01.raw experiment: 1 cycles: 1 precIntensity: 35599450.6 FinneganScanNumber: 13339	P01326	Insulin-2 OS=Mus musculus GN=Ins2 PE=1 SV=1	2	45.43	EVEDPQVAQLELG			Elution from: 69.69 to 70.41 period: 20170821_QE3_LYTL_RDS2597_Pancreas_S03_C8_01.raw experiment: 1 cycles: 1 precIntensity: 134840931.5 FinneganScanNumber: 16060	P01326	Insulin-2 OS=Mus musculus GN=Ins2 PE=1 SV=1	2	54.35	QLELGGGPGAGDLQ	Gln->pyro-Glu (N-term Q)	4.00000000000000.0	Elution from: 84.86 to 85.68 period: 20170821_QE3_LYTL_RDS2597_Pancreas_S07_C8_01.raw experiment: 1 cycles: 1 precIntensity: 71968089.5 FinneganScanNumber: 18918	P01326	Insulin-2 OS=Mus musculus GN=Ins2 PE=1 SV=1	2	78.76	GIVDQCCTSICSL			Elution from: 106.72 to 109.45 period: 20170821_QE3_LYTL_RDS2597_Pancreas_S08_C8_01.raw experiment: 1 cycles: 1 precIntensity: 265698515.0 FinneganScanNumber: 23803	P01326	Insulin-2 OS=Mus musculus GN=Ins2 PE=1 SV=1	2	45.13	QLELGGGPGAGDLQ	Gln->pyro-Glu (N-term Q)	4.00000000000000.0	Elution from: 84.36 to 85.31 period: 20170821_QE3_LYTL_RDS2597_Pancreas_S09_C8_01.raw experiment: 1 cycles: 1 precIntensity: 89378615.2 FinneganScanNumber: 18667	P55095	Glucagon OS=Mus musculus GN=Gcg PE=1 SV=1
P01326	Insulin-2 OS=Mus musculus GN=Ins2 PE=1 SV=1	2	56.86	QLELGGGPGAGDLQT	Gln->pyro-Glu (N-term Q)	3.000000000000000.0	Elution from: 85.68 to 86.94 period: 20170821_QE3_LYTL_RDS2597_Pancreas_S01_C8_01.raw experiment: 1 cycles: 1 precIntensity: 301113795.0 FinneganScanNumber: 19086	P01326	Insulin-2 OS=Mus musculus GN=Ins2 PE=1 SV=1	2	75.25	QLELGGGPGAGDLQT	Gln->pyro-Glu (N-term Q)	3.000000000000000.0	Elution from: 86.15 to 87.39 period: 20170821_QE3_LYTL_RDS2597_Pancreas_S02_C8_01.raw experiment: 1 cycles: 1 precIntensity: 436589339.0 FinneganScanNumber: 19082	P01326	Insulin-2 OS=Mus musculus GN=Ins2 PE=1 SV=1	2	62.17	QVAQLELGGGPGAGDL	Gln->pyro-Glu (N-term Q)	3.0000000000000000.0	Elution from: 101.98 to 103.35 period: 20170821_QE3_LYTL_RDS2597_Pancreas_S03_C8_01.raw experiment: 1 cycles: 1 precIntensity: 54646485.1 FinneganScanNumber: 22788	P01326	Insulin-2 OS=Mus musculus GN=Ins2 PE=1 SV=1	2	47.43	QLELGGGPGAGDLQ	Gln->pyro-Glu (N-term Q)	4.00000000000000.0	Elution from: 84.86 to 85.68 period: 20170821_QE3_LYTL_RDS2597_Pancreas_S07_C8_01.raw experiment: 1 cycles: 1 precIntensity: 71968089.5 FinneganScanNumber: 18843	P01326	Insulin-2 OS=Mus musculus GN=Ins2 PE=1 SV=1	2	60.77	GIVDQCCTSICSL			Elution from: 106.72 to 108.91 period: 20170821_QE3_LYTL_RDS2597_Pancreas_S08_C8_01.raw experiment: 1 cycles: 1 precIntensity: 265698515.0 FinneganScanNumber: 23651	P01326	Insulin-2 OS=Mus musculus GN=Ins2 PE=1 SV=1	2	55.15	QLELGGGPGAGDLQ	Gln->pyro-Glu (N-term Q)	4.00000000000000.0	Elution from: 84.36 to 85.31 period: 20170821_QE3_LYTL_RDS2597_Pancreas_S09_C8_01.raw experiment: 1 cycles: 1 precIntensity: 89378615.2 FinneganScanNumber: 18740	P55095	Glucagon OS=Mus musculus GN=Gcg PE=1 SV=1
P01326	Insulin-2 OS=Mus musculus GN=Ins2 PE=1 SV=1	2	54.22	QLELGGGPGAGDLQT	Gln->pyro-Glu (N-term Q)	3.000000000000000.0	Elution from: 85.68 to 86.94 period: 20170821_QE3_LYTL_RDS2597_Pancreas_S01_C8_01.raw experiment: 1 cycles: 1 precIntensity: 301113795.0 FinneganScanNumber: 19162	P01326	Insulin-2 OS=Mus musculus GN=Ins2 PE=1 SV=1	2	80.71	LELGGGPGAGDLQTL			Elution from: 78.87 to 79.34 period: 20170821_QE3_LYTL_RDS2597_Pancreas_S02_C8_01.raw experiment: 1 cycles: 1 precIntensity: 35447047.4 FinneganScanNumber: 17502	P01326	Insulin-2 OS=Mus musculus GN=Ins2 PE=1 SV=1	2	62.9	QVAQLELGGGPGAGDL	Gln->pyro-Glu (N-term Q)	3.0000000000000000.0	Elution from: 101.98 to 103.35 period: 20170821_QE3_LYTL_RDS2597_Pancreas_S03_C8_01.raw experiment: 1 cycles: 1 precIntensity: 55117569.5 FinneganScanNumber: 22862	P01326	Insulin-2 OS=Mus musculus GN=Ins2 PE=1 SV=1	2	54.25	VEDPQVAQLELG			Elution from: 66.12 to 67.60 period: 20170821_QE3_LYTL_RDS2597_Pancreas_S07_C8_01.raw experiment: 1 cycles: 1 precIntensity: 277196101.3 FinneganScanNumber: 15006	P01326	Insulin-2 OS=Mus musculus GN=Ins2 PE=1 SV=1	2	86.86	GIVDQCCTSICSL			Elution from: 106.72 to 109.26 period: 20170821_QE3_LYTL_RDS2597_Pancreas_S08_C8_01.raw experiment: 1 cycles: 1 precIntensity: 265698515.0 FinneganScanNumber: 23723	P01326	Insulin-2 OS=Mus musculus GN=Ins2 PE=1 SV=1	2	53.96	VEDPQVAQLELG			Elution from: 65.70 to 66.75 period: 20170821_QE3_LYTL_RDS2597_Pancreas_S09_C8_01.raw experiment: 1 cycles: 1 precIntensity: 196838900.5 FinneganScanNumber: 14823	P55095	Glucagon OS=Mus musculus GN=Gcg PE=1 SV=1
P01326	Insulin-2 OS=Mus musculus GN=Ins2 PE=1 SV=1	2	84.62	LELGGGPGAGDLQTL			Elution from: 79.10 to 79.70 period: 20170821_QE3_LYTL_RDS2597_Pancreas_S01_C8_01.raw experiment: 1 cycles: 1 precIntensity: 33012581.6 FinneganScanNumber: 17678	P01326	Insulin-2 OS=Mus musculus GN=Ins2 PE=1 SV=1	2	81.79	DPQVAQLELGGGPGA			Elution from: 65.83 to 66.46 period: 20170821_QE3_LYTL_RDS2597_Pancreas_S02_C8_01.raw experiment: 1 cycles: 1 precIntensity: 10334942.4 FinneganScanNumber: 14811	P01326	Insulin-2 OS=Mus musculus GN=Ins2 PE=1 SV=1	2	84.69	PQVAQLELGGGPGAGD			Elution from: 58.79 to 60.99 period: 20170821_QE3_LYTL_RDS2597_Pancreas_S03_C8_01.raw experiment: 1 cycles: 1 precIntensity: 164260265.9 FinneganScanNumber: 13695	P01326	Insulin-2 OS=Mus musculus GN=Ins2 PE=1 SV=1	2	52.94	VEDPQVAQLELG			Elution from: 66.12 to 67.60 period: 20170821_QE3_LYTL_RDS2597_Pancreas_S07_C8_01.raw experiment: 1 cycles: 1 precIntensity: 277196101.3 FinneganScanNumber: 15079	P01326	Insulin-2 OS=Mus musculus GN=Ins2 PE=1 SV=1	2	76.88	PQVAQLELGGGPGAG			Elution from: 59.60 to 60.02 period: 20170821_QE3_LYTL_RDS2597_Pancreas_S08_C8_01.raw experiment: 1 cycles: 1 precIntensity: 12949287.7 FinneganScanNumber: 13722	P01326	Insulin-2 OS=Mus musculus GN=Ins2 PE=1 SV=1	2	50.01	VEDPQVAQLELG			Elution from: 65.70 to 66.75 period: 20170821_QE3_LYTL_RDS2597_Pancreas_S09_C8_01.raw experiment: 1 cycles: 1 precIntensity: 196838900.5 FinneganScanNumber: 14745	P55095	Glucagon OS=Mus musculus GN=Gcg PE=1 SV=1
P01326	Insulin-2 OS=Mus musculus GN=Ins2 PE=1 SV=1	2	63.37	EDPQVAQLELGGGP			Elution from: 67.37 to 67.80 period: 20170821_QE3_LYTL_RDS2597_Pancreas_S01_C8_01.raw experiment: 1 cycles: 1 precIntensity: 18541657.0 FinneganScanNumber: 15223	P01326	Insulin-2 OS=Mus musculus GN=Ins2 PE=1 SV=1	2	67.19	EDPQVAQLELGGGP			Elution from: 67.83 to 68.54 period: 20170821_QE3_LYTL_RDS2597_Pancreas_S02_C8_01.raw experiment: 1 cycles: 1 precIntensity: 21986317.9 FinneganScanNumber: 15199	P01326	Insulin-2 OS=Mus musculus GN=Ins2 PE=1 SV=1	2	56.86	ELGGGPGAGDLQTLAL			Elution from: 87.58 to 88.20 period: 20170821_QE3_LYTL_RDS2597_Pancreas_S03_C8_01.raw experiment: 1 cycles: 1 precIntensity: 199874089.0 FinneganScanNumber: 19824	P01326	Insulin-2 OS=Mus musculus GN=Ins2 PE=1 SV=1	2	93.31	QLELGGGPGAGDLQ			Elution from: 55.74 to 59.05 period: 20170821_QE3_LYTL_RDS2597_Pancreas_S07_C8_01.raw experiment: 1 cycles: 1 precIntensity: 255353744.4 FinneganScanNumber: 13070	P01326	Insulin-2 OS=Mus musculus GN=Ins2 PE=1 SV=1	2	58.82	ELGGGPGAGDLQTLA			Elution from: 64.76 to 65.99 period: 20170821_QE3_LYTL_RDS2597_Pancreas_S08_C8_01.raw experiment: 1 cycles: 1 precIntensity: 1461294304.0 FinneganScanNumber: 14827	P01326	Insulin-2 OS=Mus musculus GN=Ins2 PE=1 SV=1	2	52.75	QLELGGGPGAGDLQ			Elution from: 53.98 to 56.19 period: 20170821_QE3_LYTL_RDS2597_Pancreas_S09_C8_01.raw experiment: 1 cycles: 1 precIntensity: 221307811.5 FinneganScanNumber: 12629	P55095	Glucagon OS=Mus musculus GN=Gcg PE=1 SV=1
P01326	Insulin-2 OS=Mus musculus GN=Ins2 PE=1 SV=1	2	89.77	QLELGGGPGAGDLQT			Elution from: 59.55 to 60.33 period: 20170821_QE3_LYTL_RDS2597_Pancreas_S01_C8_01.raw experiment: 1 cycles: 1 precIntensity: 676764642.0 FinneganScanNumber: 13556	P01326	Insulin-2 OS=Mus musculus GN=Ins2 PE=1 SV=1	2	78.2	QLELGGGPGAGDLQT			Elution from: 60.18 to 61.00 period: 20170821_QE3_LYTL_RDS2597_Pancreas_S02_C8_01.raw experiment: 1 cycles: 1 precIntensity: 580741426.0 FinneganScanNumber: 13563	P01326	Insulin-2 OS=Mus musculus GN=Ins2 PE=1 SV=1	2	72.68	ELGGGPGAGDLQTLAL			Elution from: 87.58 to 88.20 period: 20170821_QE3_LYTL_RDS2597_Pancreas_S03_C8_01.raw experiment: 1 cycles: 1 precIntensity: 199874089.0 FinneganScanNumber: 19747	P01326	Insulin-2 OS=Mus musculus GN=Ins2 PE=1 SV=1	3	43.65	KQHLCGSHLVEA			Elution from: 21.00 to 21.43 period: 20170821_QE3_LYTL_RDS2597_Pancreas_S07_C8_01.raw experiment: 1 cycles: 1 precIntensity: 42492342.9 FinneganScanNumber: 5035	P01326	Insulin-2 OS=Mus musculus GN=Ins2 PE=1 SV=1	2	66.13	ELGGGPGAGDLQTLA			Elution from: 64.76 to 65.99 period: 20170821_QE3_LYTL_RDS2597_Pancreas_S08_C8_01.raw experiment: 1 cycles: 1 precIntensity: 1461294304.0 FinneganScanNumber: 14902	P01326	Insulin-2 OS=Mus musculus GN=Ins2 PE=1 SV=1	2	68.34	QLELGGGPGAGDLQ			Elution from: 53.62 to 56.16 period: 20170821_QE3_LYTL_RDS2597_Pancreas_S09_C8_01.raw experiment: 1 cycles: 1 precIntensity: 262776853.6 FinneganScanNumber: 12554	P55095	Glucagon OS=Mus musculus GN=Gcg PE=1 SV=1
P01326	Insulin-2 OS=Mus musculus GN=Ins2 PE=1 SV=1	2	105.86	QLELGGGPGAGDLQT			Elution from: 59.55 to 60.33 period: 20170821_QE3_LYTL_RDS2597_Pancreas_S01_C8_01.raw experiment: 1 cycles: 1 precIntensity: 676764642.0 FinneganScanNumber: 13638	P01326	Insulin-2 OS=Mus musculus GN=Ins2 PE=1 SV=1	2	112.8	QLELGGGPGAGDLQT			Elution from: 60.18 to 61.00 period: 20170821_QE3_LYTL_RDS2597_Pancreas_S02_C8_01.raw experiment: 1 cycles: 1 precIntensity: 580741426.0 FinneganScanNumber: 13637	P01326	Insulin-2 OS=Mus musculus GN=Ins2 PE=1 SV=1	2	68.21	LELGGGPGAGDLQTLA			Elution from: 78.15 to 78.85 period: 20170821_QE3_LYTL_RDS2597_Pancreas_S03_C8_01.raw experiment: 1 cycles: 1 precIntensity: 90481482.3 FinneganScanNumber: 17798	P01326	Insulin-2 OS=Mus musculus GN=Ins2 PE=1 SV=1	2	71.48	LGGGPGAGDLQTLAL			Elution from: 83.29 to 84.00 period: 20170821_QE3_LYTL_RDS2597_Pancreas_S07_C8_01.raw experiment: 1 cycles: 1 precIntensity: 71802428.2 FinneganScanNumber: 18503	P01326	Insulin-2 OS=Mus musculus GN=Ins2 PE=1 SV=1	2	57.66	EVEDPQVAQLEL			Elution from: 76.48 to 77.51 period: 20170821_QE3_LYTL_RDS2597_Pancreas_S08_C8_01.raw experiment: 1 cycles: 1 precIntensity: 317123235.0 FinneganScanNumber: 17414	P01326	Insulin-2 OS=Mus musculus GN=Ins2 PE=1 SV=1	2	63.18	DLQTLALEVAQQ			Elution from: 101.86 to 102.44 period: 20170821_QE3_LYTL_RDS2597_Pancreas_S09_C8_01.raw experiment: 1 cycles: 1 precIntensity: 7889075.5 FinneganScanNumber: 22332	P55095	Glucagon OS=Mus musculus GN=Gcg PE=1 SV=1
P01326	Insulin-2 OS=Mus musculus GN=Ins2 PE=1 SV=1	2	55.1	EVEDPQVAQLELG			Elution from: 70.10 to 70.82 period: 20170821_QE3_LYTL_RDS2597_Pancreas_S01_C8_01.raw experiment: 1 cycles: 1 precIntensity: 181012998.5 FinneganScanNumber: 15870	P01326	Insulin-2 OS=Mus musculus GN=Ins2 PE=1 SV=1	2	45.31	EVEDPQVAQLELG			Elution from: 70.34 to 70.93 period: 20170821_QE3_LYTL_RDS2597_Pancreas_S02_C8_01.raw experiment: 1 cycles: 1 precIntensity: 144634354.5 FinneganScanNumber: 15711	P01326	Insulin-2 OS=Mus musculus GN=Ins2 PE=1 SV=1	2	73	VAQLELGGGPGAGDLQ			Elution from: 62.80 to 63.30 period: 20170821_QE3_LYTL_RDS2597_Pancreas_S03_C8_01.raw experiment: 1 cycles: 1 precIntensity: 56048828.1 FinneganScanNumber: 14530	P01326	Insulin-2 OS=Mus musculus GN=Ins2 PE=1 SV=1	2	69.62	GIVDQCCTSICSL			Elution from: 106.38 to 109.71 period: 20170821_QE3_LYTL_RDS2597_Pancreas_S07_C8_01.raw experiment: 1 cycles: 1 precIntensity: 438175166.5 FinneganScanNumber: 23737	P01326	Insulin-2 OS=Mus musculus GN=Ins2 PE=1 SV=1	2	63.2	AQLELGGGPGAGDLQ			Elution from: 59.46 to 59.95 period: 20170821_QE3_LYTL_RDS2597_Pancreas_S08_C8_01.raw experiment: 1 cycles: 1 precIntensity: 34395142.5 FinneganScanNumber: 13702	P01326	Insulin-2 OS=Mus musculus GN=Ins2 PE=1 SV=1	2	82.33	GIVDQCCTSICSL			Elution from: 105.95 to 108.07 period: 20170821_QE3_LYTL_RDS2597_Pancreas_S09_C8_01.raw experiment: 1 cycles: 1 precIntensity: 181079323.6 FinneganScanNumber: 23342	P55095	Glucagon OS=Mus musculus GN=Gcg PE=1 SV=1
P01326	Insulin-2 OS=Mus musculus GN=Ins2 PE=1 SV=1	2	45.36	EVEDPQVAQLELG			Elution from: 70.10 to 70.82 period: 20170821_QE3_LYTL_RDS2597_Pancreas_S01_C8_01.raw experiment: 1 cycles: 1 precIntensity: 181012998.5 FinneganScanNumber: 15796	P01326	Insulin-2 OS=Mus musculus GN=Ins2 PE=1 SV=1	2	48.14	EVEDPQVAQLELG			Elution from: 70.34 to 70.93 period: 20170821_QE3_LYTL_RDS2597_Pancreas_S02_C8_01.raw experiment: 1 cycles: 1 precIntensity: 144435291.0 FinneganScanNumber: 15787	P01326	Insulin-2 OS=Mus musculus GN=Ins2 PE=1 SV=1	2	110.12	QVAQLELGGGPGAGDL			Elution from: 73.60 to 74.27 period: 20170821_QE3_LYTL_RDS2597_Pancreas_S03_C8_01.raw experiment: 1 cycles: 1 precIntensity: 44368512.1 FinneganScanNumber: 16832	P01326	Insulin-2 OS=Mus musculus GN=Ins2 PE=1 SV=1	2	87.23	GIVDQCCTSICSL			Elution from: 106.38 to 109.57 period: 20170821_QE3_LYTL_RDS2597_Pancreas_S07_C8_01.raw experiment: 1 cycles: 1 precIntensity: 438175166.5 FinneganScanNumber: 23579	P01326	Insulin-2 OS=Mus musculus GN=Ins2 PE=1 SV=1	2	70.42	QLELGGGPGAGDLQT	Gln->pyro-Glu (N-term Q)	4.000000000000000.0	Elution from: 86.25 to 87.39 period: 20170821_QE3_LYTL_RDS2597_Pancreas_S08_C8_01.raw experiment: 1 cycles: 1 precIntensity: 404675496.7 FinneganScanNumber: 19337	P01326	Insulin-2 OS=Mus musculus GN=Ins2 PE=1 SV=1	2	81.36	GIVDQCCTSICSL			Elution from: 105.95 to 108.07 period: 20170821_QE3_LYTL_RDS2597_Pancreas_S09_C8_01.raw experiment: 1 cycles: 1 precIntensity: 181079323.6 FinneganScanNumber: 23192	P55095	Glucagon OS=Mus musculus GN=Gcg PE=1 SV=1
P01326	Insulin-2 OS=Mus musculus GN=Ins2 PE=1 SV=1	2	60.03	QVAQLELGGGPGAGDL	Gln->pyro-Glu (N-term Q)	3.0000000000000000.0	Elution from: 101.66 to 102.51 period: 20170821_QE3_LYTL_RDS2597_Pancreas_S01_C8_01.raw experiment: 1 cycles: 1 precIntensity: 67159013.8 FinneganScanNumber: 22401	P01326	Insulin-2 OS=Mus musculus GN=Ins2 PE=1 SV=1	2	70.81	QVAQLELGGGPGAGDL	Gln->pyro-Glu (N-term Q)	3.0000000000000000.0	Elution from: 101.95 to 103.07 period: 20170821_QE3_LYTL_RDS2597_Pancreas_S02_C8_01.raw experiment: 1 cycles: 1 precIntensity: 48879441.2 FinneganScanNumber: 22446	P01326	Insulin-2 OS=Mus musculus GN=Ins2 PE=1 SV=1	2	33.67	AQLELGGGPGAGDLQT			Elution from: 59.90 to 60.79 period: 20170821_QE3_LYTL_RDS2597_Pancreas_S03_C8_01.raw experiment: 1 cycles: 1 precIntensity: 319713231.0 FinneganScanNumber: 14002	P01326	Insulin-2 OS=Mus musculus GN=Ins2 PE=1 SV=1	2	89.94	GIVDQCCTSICSL			Elution from: 106.38 to 109.22 period: 20170821_QE3_LYTL_RDS2597_Pancreas_S07_C8_01.raw experiment: 1 cycles: 1 precIntensity: 438175166.5 FinneganScanNumber: 23501	P01326	Insulin-2 OS=Mus musculus GN=Ins2 PE=1 SV=1	2	43.85	QLELGGGPGAGDLQT	Gln->pyro-Glu (N-term Q)	4.000000000000000.0	Elution from: 86.25 to 87.39 period: 20170821_QE3_LYTL_RDS2597_Pancreas_S08_C8_01.raw experiment: 1 cycles: 1 precIntensity: 404675496.7 FinneganScanNumber: 19412	P01326	Insulin-2 OS=Mus musculus GN=Ins2 PE=1 SV=1	2	88.48	GIVDQCCTSICSL			Elution from: 105.95 to 108.07 period: 20170821_QE3_LYTL_RDS2597_Pancreas_S09_C8_01.raw experiment: 1 cycles: 1 precIntensity: 181009218.3 FinneganScanNumber: 23264	P55095	Glucagon OS=Mus musculus GN=Gcg PE=1 SV=1
P01326	Insulin-2 OS=Mus musculus GN=Ins2 PE=1 SV=1	2	76.4	QVAQLELGGGPGAGDL	Gln->pyro-Glu (N-term Q)	3.0000000000000000.0	Elution from: 101.66 to 102.51 period: 20170821_QE3_LYTL_RDS2597_Pancreas_S01_C8_01.raw experiment: 1 cycles: 1 precIntensity: 66902743.1 FinneganScanNumber: 22475	P01326	Insulin-2 OS=Mus musculus GN=Ins2 PE=1 SV=1	2	87.25	PQVAQLELGGGPGAGD			Elution from: 60.35 to 62.48 period: 20170821_QE3_LYTL_RDS2597_Pancreas_S02_C8_01.raw experiment: 1 cycles: 1 precIntensity: 127262527.9 FinneganScanNumber: 13612	P01326	Insulin-2 OS=Mus musculus GN=Ins2 PE=1 SV=1	2	97.69	AQLELGGGPGAGDLQT			Elution from: 59.90 to 60.79 period: 20170821_QE3_LYTL_RDS2597_Pancreas_S03_C8_01.raw experiment: 1 cycles: 1 precIntensity: 319713231.0 FinneganScanNumber: 13927	P01326	Insulin-2 OS=Mus musculus GN=Ins2 PE=1 SV=1	2	80.15	GIVDQCCTSICSL			Elution from: 106.38 to 109.71 period: 20170821_QE3_LYTL_RDS2597_Pancreas_S07_C8_01.raw experiment: 1 cycles: 1 precIntensity: 438175166.5 FinneganScanNumber: 23658	P01326	Insulin-2 OS=Mus musculus GN=Ins2 PE=1 SV=1	2	91.42	LELGGGPGAGDLQTL			Elution from: 78.38 to 78.87 period: 20170821_QE3_LYTL_RDS2597_Pancreas_S08_C8_01.raw experiment: 1 cycles: 1 precIntensity: 22050051.8 FinneganScanNumber: 17724	P01326	Insulin-2 OS=Mus musculus GN=Ins2 PE=1 SV=1	2	96.45	VAQLELGGGPGAGDL			Elution from: 70.51 to 71.02 period: 20170821_QE3_LYTL_RDS2597_Pancreas_S09_C8_01.raw experiment: 1 cycles: 1 precIntensity: 73161290.5 FinneganScanNumber: 15755	P55095	Glucagon OS=Mus musculus GN=Gcg PE=1 SV=1
P01326	Insulin-2 OS=Mus musculus GN=Ins2 PE=1 SV=1	2	60.67	PQVAQLELGGGPGAGD			Elution from: 59.22 to 59.94 period: 20170821_QE3_LYTL_RDS2597_Pancreas_S01_C8_01.raw experiment: 1 cycles: 1 precIntensity: 23108707.1 FinneganScanNumber: 13584	P01326	Insulin-2 OS=Mus musculus GN=Ins2 PE=1 SV=1	2	86.25	ELGGGPGAGDLQTLAL			Elution from: 87.93 to 88.91 period: 20170821_QE3_LYTL_RDS2597_Pancreas_S02_C8_01.raw experiment: 1 cycles: 1 precIntensity: 214253424.5 FinneganScanNumber: 19459	P01326	Insulin-2 OS=Mus musculus GN=Ins2 PE=1 SV=1	2	90.6	VEDPQVAQLELGGGP			Elution from: 70.25 to 71.13 period: 20170821_QE3_LYTL_RDS2597_Pancreas_S03_C8_01.raw experiment: 1 cycles: 1 precIntensity: 92896700.8 FinneganScanNumber: 16103	P01326	Insulin-2 OS=Mus musculus GN=Ins2 PE=1 SV=1	2	95.48	VAQLELGGGPGAGDL			Elution from: 71.52 to 71.99 period: 20170821_QE3_LYTL_RDS2597_Pancreas_S07_C8_01.raw experiment: 1 cycles: 1 precIntensity: 66492827.0 FinneganScanNumber: 16017	P01326	Insulin-2 OS=Mus musculus GN=Ins2 PE=1 SV=1	2	67.58	EDPQVAQLELGGGP			Elution from: 67.79 to 68.36 period: 20170821_QE3_LYTL_RDS2597_Pancreas_S08_C8_01.raw experiment: 1 cycles: 1 precIntensity: 23271334.1 FinneganScanNumber: 15471	P01326	Insulin-2 OS=Mus musculus GN=Ins2 PE=1 SV=1	2	60.64	ELGGGPGAGDLQTLA			Elution from: 63.12 to 64.10 period: 20170821_QE3_LYTL_RDS2597_Pancreas_S09_C8_01.raw experiment: 1 cycles: 1 precIntensity: 1696861864.0 FinneganScanNumber: 14178	P55095	Glucagon OS=Mus musculus GN=Gcg PE=1 SV=1
P01326	Insulin-2 OS=Mus musculus GN=Ins2 PE=1 SV=1	2	72.68	ELGGGPGAGDLQTLAL			Elution from: 88.17 to 89.15 period: 20170821_QE3_LYTL_RDS2597_Pancreas_S01_C8_01.raw experiment: 1 cycles: 1 precIntensity: 214078227.0 FinneganScanNumber: 19580	P01326	Insulin-2 OS=Mus musculus GN=Ins2 PE=1 SV=1	2	78.99	LELGGGPGAGDLQTLA			Elution from: 78.23 to 79.14 period: 20170821_QE3_LYTL_RDS2597_Pancreas_S02_C8_01.raw experiment: 1 cycles: 1 precIntensity: 82093242.8 FinneganScanNumber: 17447	P01326	Insulin-2 OS=Mus musculus GN=Ins2 PE=1 SV=1	2	65.68	QLELGGGPGAGDLQTL	Gln->pyro-Glu (N-term Q)	3.0000000000000000.0	Elution from: 108.80 to 109.36 period: 20170821_QE3_LYTL_RDS2597_Pancreas_S03_C8_01.raw experiment: 1 cycles: 1 precIntensity: 39973304.9 FinneganScanNumber: 24187	P01326	Insulin-2 OS=Mus musculus GN=Ins2 PE=1 SV=1	2	65.41	ELGGGPGAGDLQTLA			Elution from: 64.07 to 65.25 period: 20170821_QE3_LYTL_RDS2597_Pancreas_S07_C8_01.raw experiment: 1 cycles: 1 precIntensity: 1620135536.0 FinneganScanNumber: 14540	P01326	Insulin-2 OS=Mus musculus GN=Ins2 PE=1 SV=1	2	91.44	QLELGGGPGAGDLQT			Elution from: 60.44 to 61.26 period: 20170821_QE3_LYTL_RDS2597_Pancreas_S08_C8_01.raw experiment: 1 cycles: 1 precIntensity: 579912694.0 FinneganScanNumber: 13918	P01326	Insulin-2 OS=Mus musculus GN=Ins2 PE=1 SV=1	2	64.58	ELGGGPGAGDLQTLA			Elution from: 63.12 to 64.10 period: 20170821_QE3_LYTL_RDS2597_Pancreas_S09_C8_01.raw experiment: 1 cycles: 1 precIntensity: 1696861864.0 FinneganScanNumber: 14253	P55095	Glucagon OS=Mus musculus GN=Gcg PE=1 SV=1
P01326	Insulin-2 OS=Mus musculus GN=Ins2 PE=1 SV=1	2	81.32	ELGGGPGAGDLQTLAL			Elution from: 88.17 to 89.15 period: 20170821_QE3_LYTL_RDS2597_Pancreas_S01_C8_01.raw experiment: 1 cycles: 1 precIntensity: 214078227.0 FinneganScanNumber: 19655	P01326	Insulin-2 OS=Mus musculus GN=Ins2 PE=1 SV=1	2	79.29	VAQLELGGGPGAGDLQ			Elution from: 63.91 to 64.41 period: 20170821_QE3_LYTL_RDS2597_Pancreas_S02_C8_01.raw experiment: 1 cycles: 1 precIntensity: 52029537.0 FinneganScanNumber: 14354	P01326	Insulin-2 OS=Mus musculus GN=Ins2 PE=1 SV=1	2	79.17	QLELGGGPGAGDLQTL			Elution from: 79.91 to 80.45 period: 20170821_QE3_LYTL_RDS2597_Pancreas_S03_C8_01.raw experiment: 1 cycles: 1 precIntensity: 34614796.1 FinneganScanNumber: 18148	P01326	Insulin-2 OS=Mus musculus GN=Ins2 PE=1 SV=1	2	64.12	ELGGGPGAGDLQTLA			Elution from: 64.07 to 65.25 period: 20170821_QE3_LYTL_RDS2597_Pancreas_S07_C8_01.raw experiment: 1 cycles: 1 precIntensity: 1620135536.0 FinneganScanNumber: 14465	P01326	Insulin-2 OS=Mus musculus GN=Ins2 PE=1 SV=1	3	30.12	VKQHLCGSHLVEA			Elution from: 31.20 to 31.84 period: 20170821_QE3_LYTL_RDS2597_Pancreas_S08_C8_01.raw experiment: 1 cycles: 1 precIntensity: 79625965.9 FinneganScanNumber: 7213	P01326	Insulin-2 OS=Mus musculus GN=Ins2 PE=1 SV=1	2	60.75	EVEDPQVAQLEL			Elution from: 75.72 to 76.48 period: 20170821_QE3_LYTL_RDS2597_Pancreas_S09_C8_01.raw experiment: 1 cycles: 1 precIntensity: 203335478.0 FinneganScanNumber: 16826	P55095	Glucagon OS=Mus musculus GN=Gcg PE=1 SV=1
P01326	Insulin-2 OS=Mus musculus GN=Ins2 PE=1 SV=1	2	76.71	LELGGGPGAGDLQTLA			Elution from: 78.53 to 79.70 period: 20170821_QE3_LYTL_RDS2597_Pancreas_S01_C8_01.raw experiment: 1 cycles: 1 precIntensity: 60236684.0 FinneganScanNumber: 17608	P01326	Insulin-2 OS=Mus musculus GN=Ins2 PE=1 SV=1	2	106.34	QVAQLELGGGPGAGDL			Elution from: 74.29 to 75.03 period: 20170821_QE3_LYTL_RDS2597_Pancreas_S02_C8_01.raw experiment: 1 cycles: 1 precIntensity: 54594988.3 FinneganScanNumber: 16544	P01326	Insulin-2 OS=Mus musculus GN=Ins2 PE=1 SV=1	2	51.16	EVEDPQVAQLELGGG			Elution from: 67.87 to 68.90 period: 20170821_QE3_LYTL_RDS2597_Pancreas_S03_C8_01.raw experiment: 1 cycles: 1 precIntensity: 61345852.2 FinneganScanNumber: 15657	P01326	Insulin-2 OS=Mus musculus GN=Ins2 PE=1 SV=1	2	55.5	EVEDPQVAQLEL			Elution from: 76.46 to 77.40 period: 20170821_QE3_LYTL_RDS2597_Pancreas_S07_C8_01.raw experiment: 1 cycles: 1 precIntensity: 294214532.5 FinneganScanNumber: 17185	P01326	Insulin-2 OS=Mus musculus GN=Ins2 PE=1 SV=1	2	61.63	LVEALYLVCGER	Carbamidomethyl (C)	0.000000003000.0	Elution from: 85.78 to 86.55 period: 20170821_QE3_LYTL_RDS2597_Pancreas_S08_C8_01.raw experiment: 1 cycles: 1 precIntensity: 29772026.7 FinneganScanNumber: 19232	P01326	Insulin-2 OS=Mus musculus GN=Ins2 PE=1 SV=1	2	84.3	AQLELGGGPGAGDLQ			Elution from: 56.46 to 57.22 period: 20170821_QE3_LYTL_RDS2597_Pancreas_S09_C8_01.raw experiment: 1 cycles: 1 precIntensity: 42957770.5 FinneganScanNumber: 12835	P55095	Glucagon OS=Mus musculus GN=Gcg PE=1 SV=1
P01326	Insulin-2 OS=Mus musculus GN=Ins2 PE=1 SV=1	2	81.28	VAQLELGGGPGAGDLQ			Elution from: 63.58 to 64.21 period: 20170821_QE3_LYTL_RDS2597_Pancreas_S01_C8_01.raw experiment: 1 cycles: 1 precIntensity: 61591475.5 FinneganScanNumber: 14417	P01326	Insulin-2 OS=Mus musculus GN=Ins2 PE=1 SV=1	2	94.59	AQLELGGGPGAGDLQT			Elution from: 61.20 to 62.09 period: 20170821_QE3_LYTL_RDS2597_Pancreas_S02_C8_01.raw experiment: 1 cycles: 1 precIntensity: 286412882.0 FinneganScanNumber: 13781	P01326	Insulin-2 OS=Mus musculus GN=Ins2 PE=1 SV=1	2	64.84	VEDPQVAQLELGGGPG			Elution from: 66.67 to 67.14 period: 20170821_QE3_LYTL_RDS2597_Pancreas_S03_C8_01.raw experiment: 1 cycles: 1 precIntensity: 17201900.1 FinneganScanNumber: 15357	P01326	Insulin-2 OS=Mus musculus GN=Ins2 PE=1 SV=1	2	60.98	EVEDPQVAQLEL			Elution from: 76.46 to 77.40 period: 20170821_QE3_LYTL_RDS2597_Pancreas_S07_C8_01.raw experiment: 1 cycles: 1 precIntensity: 294214532.5 FinneganScanNumber: 17089	P01326	Insulin-2 OS=Mus musculus GN=Ins2 PE=1 SV=1	2	45.02	EVEDPQVAQLELG			Elution from: 70.21 to 70.84 period: 20170821_QE3_LYTL_RDS2597_Pancreas_S08_C8_01.raw experiment: 1 cycles: 1 precIntensity: 184133737.5 FinneganScanNumber: 16036	P01326	Insulin-2 OS=Mus musculus GN=Ins2 PE=1 SV=1	2	58.97	QLELGGGPGAGDLQT	Gln->pyro-Glu (N-term Q)	4.000000000000000.0	Elution from: 85.55 to 86.31 period: 20170821_QE3_LYTL_RDS2597_Pancreas_S09_C8_01.raw experiment: 1 cycles: 1 precIntensity: 145876087.4 FinneganScanNumber: 18873	P55095	Glucagon OS=Mus musculus GN=Gcg PE=1 SV=1
P01326	Insulin-2 OS=Mus musculus GN=Ins2 PE=1 SV=1	2	51.02	QVAQLELGGGPGAGDL			Elution from: 74.31 to 74.78 period: 20170821_QE3_LYTL_RDS2597_Pancreas_S01_C8_01.raw experiment: 1 cycles: 1 precIntensity: 52917574.0 FinneganScanNumber: 16746	P01326	Insulin-2 OS=Mus musculus GN=Ins2 PE=1 SV=1	2	88.19	AQLELGGGPGAGDLQT			Elution from: 61.20 to 62.09 period: 20170821_QE3_LYTL_RDS2597_Pancreas_S02_C8_01.raw experiment: 1 cycles: 1 precIntensity: 286412882.0 FinneganScanNumber: 13854	P01326	Insulin-2 OS=Mus musculus GN=Ins2 PE=1 SV=1	4	40.46	FVKQHLCGSHLVEA			Elution from: 27.36 to 27.95 period: 20170821_QE3_LYTL_RDS2597_Pancreas_S03_C8_01.raw experiment: 1 cycles: 1 precIntensity: 23796092.6 FinneganScanNumber: 6800	P01326	Insulin-2 OS=Mus musculus GN=Ins2 PE=1 SV=1	2	60.21	EVEDPQVAQLEL			Elution from: 76.46 to 77.40 period: 20170821_QE3_LYTL_RDS2597_Pancreas_S07_C8_01.raw experiment: 1 cycles: 1 precIntensity: 294214532.5 FinneganScanNumber: 17110	P01326	Insulin-2 OS=Mus musculus GN=Ins2 PE=1 SV=1	2	46.15	EVEDPQVAQLELG			Elution from: 70.21 to 70.84 period: 20170821_QE3_LYTL_RDS2597_Pancreas_S08_C8_01.raw experiment: 1 cycles: 1 precIntensity: 184133737.5 FinneganScanNumber: 15963	P01326	Insulin-2 OS=Mus musculus GN=Ins2 PE=1 SV=1	2	85.84	LELGGGPGAGDLQTL			Elution from: 77.42 to 78.09 period: 20170821_QE3_LYTL_RDS2597_Pancreas_S09_C8_01.raw experiment: 1 cycles: 1 precIntensity: 39736880.1 FinneganScanNumber: 17218	P55095	Glucagon OS=Mus musculus GN=Gcg PE=1 SV=1
P01326	Insulin-2 OS=Mus musculus GN=Ins2 PE=1 SV=1	2	53.81	QVAQLELGGGPGAGDL			Elution from: 74.31 to 74.78 period: 20170821_QE3_LYTL_RDS2597_Pancreas_S01_C8_01.raw experiment: 1 cycles: 1 precIntensity: 52917574.0 FinneganScanNumber: 16672	P01326	Insulin-2 OS=Mus musculus GN=Ins2 PE=1 SV=1	3	31.01	FVKQHLCGSHLVE			Elution from: 34.59 to 35.38 period: 20170821_QE3_LYTL_RDS2597_Pancreas_S02_C8_01.raw experiment: 1 cycles: 1 precIntensity: 101616819.5 FinneganScanNumber: 7976	P01326	Insulin-2 OS=Mus musculus GN=Ins2 PE=1 SV=1	3	27.06	FVKQHLCGSHLVEA			Elution from: 27.08 to 28.50 period: 20170821_QE3_LYTL_RDS2597_Pancreas_S03_C8_01.raw experiment: 1 cycles: 1 precIntensity: 365802850.0 FinneganScanNumber: 6863	P01326	Insulin-2 OS=Mus musculus GN=Ins2 PE=1 SV=1	2	79.76	AQLELGGGPGAGDLQ			Elution from: 58.19 to 58.72 period: 20170821_QE3_LYTL_RDS2597_Pancreas_S07_C8_01.raw experiment: 1 cycles: 1 precIntensity: 37194528.6 FinneganScanNumber: 13239	P01326	Insulin-2 OS=Mus musculus GN=Ins2 PE=1 SV=1	2	35.04	QVAQLELGGGPGAGDL	Gln->pyro-Glu (N-term Q)	4.0000000000000000.0	Elution from: 102.13 to 104.43 period: 20170821_QE3_LYTL_RDS2597_Pancreas_S08_C8_01.raw experiment: 1 cycles: 1 precIntensity: 105548660.5 FinneganScanNumber: 22879	P01326	Insulin-2 OS=Mus musculus GN=Ins2 PE=1 SV=1	2	71.8	EDPQVAQLELGGGP			Elution from: 66.51 to 67.08 period: 20170821_QE3_LYTL_RDS2597_Pancreas_S09_C8_01.raw experiment: 1 cycles: 1 precIntensity: 15693052.2 FinneganScanNumber: 14902	P55095	Glucagon OS=Mus musculus GN=Gcg PE=1 SV=1
P01326	Insulin-2 OS=Mus musculus GN=Ins2 PE=1 SV=1	2	42.24	EVEDPQVAQLELGG			Elution from: 69.20 to 69.54 period: 20170821_QE3_LYTL_RDS2597_Pancreas_S01_C8_01.raw experiment: 1 cycles: 1 precIntensity: 8115652.6 FinneganScanNumber: 15604	P01326	Insulin-2 OS=Mus musculus GN=Ins2 PE=1 SV=1	2	72.29	VEDPQVAQLELGGGP			Elution from: 70.76 to 71.56 period: 20170821_QE3_LYTL_RDS2597_Pancreas_S02_C8_01.raw experiment: 1 cycles: 1 precIntensity: 64134749.8 FinneganScanNumber: 15791	P01326	Insulin-2 OS=Mus musculus GN=Ins2 PE=1 SV=1	3	33.76	FVKQHLCGSHLVEA			Elution from: 27.08 to 28.50 period: 20170821_QE3_LYTL_RDS2597_Pancreas_S03_C8_01.raw experiment: 1 cycles: 1 precIntensity: 365802850.0 FinneganScanNumber: 6772	P01326	Insulin-2 OS=Mus musculus GN=Ins2 PE=1 SV=1	2	62.54	QLELGGGPGAGDLQT	Gln->pyro-Glu (N-term Q)	4.000000000000000.0	Elution from: 85.78 to 86.74 period: 20170821_QE3_LYTL_RDS2597_Pancreas_S07_C8_01.raw experiment: 1 cycles: 1 precIntensity: 252636559.5 FinneganScanNumber: 19060	P01326	Insulin-2 OS=Mus musculus GN=Ins2 PE=1 SV=1	2	64.14	QVAQLELGGGPGAGDL	Gln->pyro-Glu (N-term Q)	4.0000000000000000.0	Elution from: 102.13 to 104.10 period: 20170821_QE3_LYTL_RDS2597_Pancreas_S08_C8_01.raw experiment: 1 cycles: 1 precIntensity: 105548660.5 FinneganScanNumber: 22672	P01326	Insulin-2 OS=Mus musculus GN=Ins2 PE=1 SV=1	2	94.52	QLELGGGPGAGDLQT			Elution from: 58.07 to 58.88 period: 20170821_QE3_LYTL_RDS2597_Pancreas_S09_C8_01.raw experiment: 1 cycles: 1 precIntensity: 687577066.0 FinneganScanNumber: 13107	P55095	Glucagon OS=Mus musculus GN=Gcg PE=1 SV=1
P01326	Insulin-2 OS=Mus musculus GN=Ins2 PE=1 SV=1	2	85.84	AQLELGGGPGAGDLQT			Elution from: 60.69 to 61.32 period: 20170821_QE3_LYTL_RDS2597_Pancreas_S01_C8_01.raw experiment: 1 cycles: 1 precIntensity: 326308541.0 FinneganScanNumber: 13800	P01326	Insulin-2 OS=Mus musculus GN=Ins2 PE=1 SV=1	2	44.07	QLELGGGPGAGDLQTL	Gln->pyro-Glu (N-term Q)	3.0000000000000000.0	Elution from: 108.59 to 109.13 period: 20170821_QE3_LYTL_RDS2597_Pancreas_S02_C8_01.raw experiment: 1 cycles: 1 precIntensity: 42730896.3 FinneganScanNumber: 23734	P01326	Insulin-2 OS=Mus musculus GN=Ins2 PE=1 SV=1	2	51.7	FVKQHLCGSHLVEA			Elution from: 27.33 to 27.82 period: 20170821_QE3_LYTL_RDS2597_Pancreas_S03_C8_01.raw experiment: 1 cycles: 1 precIntensity: 40009252.6 FinneganScanNumber: 6794	P01326	Insulin-2 OS=Mus musculus GN=Ins2 PE=1 SV=1	2	72.18	EDPQVAQLELGGGP			Elution from: 67.06 to 67.57 period: 20170821_QE3_LYTL_RDS2597_Pancreas_S07_C8_01.raw experiment: 1 cycles: 1 precIntensity: 14370026.4 FinneganScanNumber: 15095	P01326	Insulin-2 OS=Mus musculus GN=Ins2 PE=1 SV=1	2	59.71	QVAQLELGGGPGAGDL	Gln->pyro-Glu (N-term Q)	4.0000000000000000.0	Elution from: 102.13 to 104.10 period: 20170821_QE3_LYTL_RDS2597_Pancreas_S08_C8_01.raw experiment: 1 cycles: 1 precIntensity: 105548660.5 FinneganScanNumber: 22822	P01326	Insulin-2 OS=Mus musculus GN=Ins2 PE=1 SV=1	2	107.96	QLELGGGPGAGDLQT			Elution from: 58.07 to 58.88 period: 20170821_QE3_LYTL_RDS2597_Pancreas_S09_C8_01.raw experiment: 1 cycles: 1 precIntensity: 687577066.0 FinneganScanNumber: 13182	P55095	Glucagon OS=Mus musculus GN=Gcg PE=1 SV=1
P01326	Insulin-2 OS=Mus musculus GN=Ins2 PE=1 SV=1	2	90.83	AQLELGGGPGAGDLQT			Elution from: 60.69 to 61.32 period: 20170821_QE3_LYTL_RDS2597_Pancreas_S01_C8_01.raw experiment: 1 cycles: 1 precIntensity: 326308541.0 FinneganScanNumber: 13875	P01326	Insulin-2 OS=Mus musculus GN=Ins2 PE=1 SV=1	2	94.05	QLELGGGPGAGDLQTL			Elution from: 80.28 to 81.12 period: 20170821_QE3_LYTL_RDS2597_Pancreas_S02_C8_01.raw experiment: 1 cycles: 1 precIntensity: 44526091.9 FinneganScanNumber: 17825	P01326	Insulin-2 OS=Mus musculus GN=Ins2 PE=1 SV=1	2	101.76	PQVAQLELGGGPGAGDL			Elution from: 77.38 to 78.42 period: 20170821_QE3_LYTL_RDS2597_Pancreas_S03_C8_01.raw experiment: 1 cycles: 1 precIntensity: 195613611.5 FinneganScanNumber: 17755	P01326	Insulin-2 OS=Mus musculus GN=Ins2 PE=1 SV=1	2	106.2	QLELGGGPGAGDLQT			Elution from: 59.38 to 60.25 period: 20170821_QE3_LYTL_RDS2597_Pancreas_S07_C8_01.raw experiment: 1 cycles: 1 precIntensity: 575777752.0 FinneganScanNumber: 13457	P01326	Insulin-2 OS=Mus musculus GN=Ins2 PE=1 SV=1	2	80.72	QVAQLELGGGPGAGDL	Gln->pyro-Glu (N-term Q)	4.0000000000000000.0	Elution from: 102.13 to 104.43 period: 20170821_QE3_LYTL_RDS2597_Pancreas_S08_C8_01.raw experiment: 1 cycles: 1 precIntensity: 105548660.5 FinneganScanNumber: 22748	P01326	Insulin-2 OS=Mus musculus GN=Ins2 PE=1 SV=1	2	44.18	EVEDPQVAQLELG			Elution from: 69.05 to 70.01 period: 20170821_QE3_LYTL_RDS2597_Pancreas_S09_C8_01.raw experiment: 1 cycles: 1 precIntensity: 186480222.5 FinneganScanNumber: 15409	P55095	Glucagon OS=Mus musculus GN=Gcg PE=1 SV=1
P01326	Insulin-2 OS=Mus musculus GN=Ins2 PE=1 SV=1	3	30.08	FVKQHLCGSHLVE			Elution from: 28.84 to 29.97 period: 20170821_QE3_LYTL_RDS2597_Pancreas_S01_C8_01.raw experiment: 1 cycles: 1 precIntensity: 90343352.3 FinneganScanNumber: 6886	P01326	Insulin-2 OS=Mus musculus GN=Ins2 PE=1 SV=1	2	72.97	VEDPQVAQLELGGGPG			Elution from: 67.40 to 68.13 period: 20170821_QE3_LYTL_RDS2597_Pancreas_S02_C8_01.raw experiment: 1 cycles: 1 precIntensity: 22786333.1 FinneganScanNumber: 15095	P01326	Insulin-2 OS=Mus musculus GN=Ins2 PE=1 SV=1	2	122.43	PQVAQLELGGGPGAGDL			Elution from: 77.38 to 78.42 period: 20170821_QE3_LYTL_RDS2597_Pancreas_S03_C8_01.raw experiment: 1 cycles: 1 precIntensity: 195613611.5 FinneganScanNumber: 17679	P01326	Insulin-2 OS=Mus musculus GN=Ins2 PE=1 SV=1	2	100.93	QLELGGGPGAGDLQT			Elution from: 59.38 to 60.25 period: 20170821_QE3_LYTL_RDS2597_Pancreas_S07_C8_01.raw experiment: 1 cycles: 1 precIntensity: 575777752.0 FinneganScanNumber: 13532	P01326	Insulin-2 OS=Mus musculus GN=Ins2 PE=1 SV=1	2	35.64	PQVAQLELGGGPGAGD			Elution from: 60.73 to 61.29 period: 20170821_QE3_LYTL_RDS2597_Pancreas_S08_C8_01.raw experiment: 1 cycles: 1 precIntensity: 35687078.4 FinneganScanNumber: 13960	P01326	Insulin-2 OS=Mus musculus GN=Ins2 PE=1 SV=1	2	52.54	EVEDPQVAQLELG			Elution from: 69.05 to 70.01 period: 20170821_QE3_LYTL_RDS2597_Pancreas_S09_C8_01.raw experiment: 1 cycles: 1 precIntensity: 186480222.5 FinneganScanNumber: 15483	P55095	Glucagon OS=Mus musculus GN=Gcg PE=1 SV=1
P01326	Insulin-2 OS=Mus musculus GN=Ins2 PE=1 SV=1	2	86.4	VEDPQVAQLELGGGP			Elution from: 70.04 to 70.96 period: 20170821_QE3_LYTL_RDS2597_Pancreas_S01_C8_01.raw experiment: 1 cycles: 1 precIntensity: 68360642.5 FinneganScanNumber: 15866	P01326	Insulin-2 OS=Mus musculus GN=Ins2 PE=1 SV=1	4	32.35	FVKQHLCGSHLVEA			Elution from: 36.74 to 37.38 period: 20170821_QE3_LYTL_RDS2597_Pancreas_S02_C8_01.raw experiment: 1 cycles: 1 precIntensity: 14974417.8 FinneganScanNumber: 8471	P01326	Insulin-2 OS=Mus musculus GN=Ins2 PE=1 SV=1	2	32.39	QLELGGGPGAGDLQTLA	Gln->pyro-Glu (N-term Q)	3.00000000000000000.0	Elution from: 107.30 to 108.06 period: 20170821_QE3_LYTL_RDS2597_Pancreas_S03_C8_01.raw experiment: 1 cycles: 1 precIntensity: 116139674.2 FinneganScanNumber: 23877	P01326	Insulin-2 OS=Mus musculus GN=Ins2 PE=1 SV=1	2	69.94	LVEALYLVCGERG			Elution from: 85.61 to 86.32 period: 20170821_QE3_LYTL_RDS2597_Pancreas_S07_C8_01.raw experiment: 1 cycles: 1 precIntensity: 22863674.0 FinneganScanNumber: 18992	P01326	Insulin-2 OS=Mus musculus GN=Ins2 PE=1 SV=1	2	79.59	LELGGGPGAGDLQTLA			Elution from: 78.02 to 78.67 period: 20170821_QE3_LYTL_RDS2597_Pancreas_S08_C8_01.raw experiment: 1 cycles: 1 precIntensity: 129261091.0 FinneganScanNumber: 17633	P01326	Insulin-2 OS=Mus musculus GN=Ins2 PE=1 SV=1	2	53	QVAQLELGGGPGAGDL	Gln->pyro-Glu (N-term Q)	4.0000000000000000.0	Elution from: 101.56 to 103.55 period: 20170821_QE3_LYTL_RDS2597_Pancreas_S09_C8_01.raw experiment: 1 cycles: 1 precIntensity: 49370377.1 FinneganScanNumber: 22292	P55095	Glucagon OS=Mus musculus GN=Gcg PE=1 SV=1
P01326	Insulin-2 OS=Mus musculus GN=Ins2 PE=1 SV=1	2	59.5	QLELGGGPGAGDLQTL	Gln->pyro-Glu (N-term Q)	3.0000000000000000.0	Elution from: 108.17 to 108.84 period: 20170821_QE3_LYTL_RDS2597_Pancreas_S01_C8_01.raw experiment: 1 cycles: 1 precIntensity: 51960046.5 FinneganScanNumber: 23783	P01326	Insulin-2 OS=Mus musculus GN=Ins2 PE=1 SV=1	3	31.15	FVKQHLCGSHLVEA			Elution from: 36.36 to 38.22 period: 20170821_QE3_LYTL_RDS2597_Pancreas_S02_C8_01.raw experiment: 1 cycles: 1 precIntensity: 237723346.1 FinneganScanNumber: 8520	P01326	Insulin-2 OS=Mus musculus GN=Ins2 PE=1 SV=1	2	49.09	QLELGGGPGAGDLQTLA	Gln->pyro-Glu (N-term Q)	3.00000000000000000.0	Elution from: 107.30 to 108.06 period: 20170821_QE3_LYTL_RDS2597_Pancreas_S03_C8_01.raw experiment: 1 cycles: 1 precIntensity: 116139674.2 FinneganScanNumber: 23955	P01326	Insulin-2 OS=Mus musculus GN=Ins2 PE=1 SV=1	2	44.83	EVEDPQVAQLELG			Elution from: 69.70 to 70.38 period: 20170821_QE3_LYTL_RDS2597_Pancreas_S07_C8_01.raw experiment: 1 cycles: 1 precIntensity: 149280698.8 FinneganScanNumber: 15641	P01326	Insulin-2 OS=Mus musculus GN=Ins2 PE=1 SV=1	2	57.63	ELGGGPGAGDLQTLAL			Elution from: 87.52 to 88.63 period: 20170821_QE3_LYTL_RDS2597_Pancreas_S08_C8_01.raw experiment: 1 cycles: 1 precIntensity: 213211109.5 FinneganScanNumber: 19596	P01326	Insulin-2 OS=Mus musculus GN=Ins2 PE=1 SV=1	2	55.9	QVAQLELGGGPGAGDL	Gln->pyro-Glu (N-term Q)	4.0000000000000000.0	Elution from: 101.56 to 103.55 period: 20170821_QE3_LYTL_RDS2597_Pancreas_S09_C8_01.raw experiment: 1 cycles: 1 precIntensity: 49370377.1 FinneganScanNumber: 22364	P55095	Glucagon OS=Mus musculus GN=Gcg PE=1 SV=1
P01326	Insulin-2 OS=Mus musculus GN=Ins2 PE=1 SV=1	2	52	QLELGGGPGAGDLQTL	Gln->pyro-Glu (N-term Q)	3.0000000000000000.0	Elution from: 108.17 to 108.84 period: 20170821_QE3_LYTL_RDS2597_Pancreas_S01_C8_01.raw experiment: 1 cycles: 1 precIntensity: 51960046.5 FinneganScanNumber: 23856	P01326	Insulin-2 OS=Mus musculus GN=Ins2 PE=1 SV=1	3	34.63	FVKQHLCGSHLVEA			Elution from: 36.36 to 38.22 period: 20170821_QE3_LYTL_RDS2597_Pancreas_S02_C8_01.raw experiment: 1 cycles: 1 precIntensity: 237723346.1 FinneganScanNumber: 8445	P01326	Insulin-2 OS=Mus musculus GN=Ins2 PE=1 SV=1	2	62.8	LELGGGPGAGDLQTLAL			Elution from: 98.60 to 98.97 period: 20170821_QE3_LYTL_RDS2597_Pancreas_S03_C8_01.raw experiment: 1 cycles: 1 precIntensity: 7210875.2 FinneganScanNumber: 22075	P01326	Insulin-2 OS=Mus musculus GN=Ins2 PE=1 SV=1	2	41.14	EVEDPQVAQLELG			Elution from: 69.70 to 70.38 period: 20170821_QE3_LYTL_RDS2597_Pancreas_S07_C8_01.raw experiment: 1 cycles: 1 precIntensity: 149280698.8 FinneganScanNumber: 15714	P01326	Insulin-2 OS=Mus musculus GN=Ins2 PE=1 SV=1	2	76.47	ELGGGPGAGDLQTLAL			Elution from: 87.52 to 88.69 period: 20170821_QE3_LYTL_RDS2597_Pancreas_S08_C8_01.raw experiment: 1 cycles: 1 precIntensity: 213211109.5 FinneganScanNumber: 19672	P01326	Insulin-2 OS=Mus musculus GN=Ins2 PE=1 SV=1	2	71.52	PQVAQLELGGGPGAGD			Elution from: 58.13 to 59.28 period: 20170821_QE3_LYTL_RDS2597_Pancreas_S09_C8_01.raw experiment: 1 cycles: 1 precIntensity: 35320633.6 FinneganScanNumber: 13150	P55095	Glucagon OS=Mus musculus GN=Gcg PE=1 SV=1
P01326	Insulin-2 OS=Mus musculus GN=Ins2 PE=1 SV=1	2	92.04	QLELGGGPGAGDLQTL			Elution from: 80.53 to 81.14 period: 20170821_QE3_LYTL_RDS2597_Pancreas_S01_C8_01.raw experiment: 1 cycles: 1 precIntensity: 52620662.1 FinneganScanNumber: 17971	P01326	Insulin-2 OS=Mus musculus GN=Ins2 PE=1 SV=1	2	90.37	FVKQHLCGSHLVEA			Elution from: 36.77 to 37.16 period: 20170821_QE3_LYTL_RDS2597_Pancreas_S02_C8_01.raw experiment: 1 cycles: 1 precIntensity: 16172984.0 FinneganScanNumber: 8465	P01326	Insulin-2 OS=Mus musculus GN=Ins2 PE=1 SV=1	2	94.98	VAQLELGGGPGAGDLQT			Elution from: 64.77 to 65.68 period: 20170821_QE3_LYTL_RDS2597_Pancreas_S03_C8_01.raw experiment: 1 cycles: 1 precIntensity: 365203265.0 FinneganScanNumber: 14949	P01326	Insulin-2 OS=Mus musculus GN=Ins2 PE=1 SV=1	2	67.33	QVAQLELGGGPGAGDL	Gln->pyro-Glu (N-term Q)	4.0000000000000000.0	Elution from: 102.13 to 103.36 period: 20170821_QE3_LYTL_RDS2597_Pancreas_S07_C8_01.raw experiment: 1 cycles: 1 precIntensity: 35368902.4 FinneganScanNumber: 22548	P01326	Insulin-2 OS=Mus musculus GN=Ins2 PE=1 SV=1	2	50.74	QVAQLELGGGPGAGDL			Elution from: 101.48 to 103.16 period: 20170821_QE3_LYTL_RDS2597_Pancreas_S08_C8_01.raw experiment: 1 cycles: 1 precIntensity: 65374845.6 FinneganScanNumber: 22783	P01326	Insulin-2 OS=Mus musculus GN=Ins2 PE=1 SV=1	2	41.65	LELGGGPGAGDLQTLA			Elution from: 77.32 to 77.81 period: 20170821_QE3_LYTL_RDS2597_Pancreas_S09_C8_01.raw experiment: 1 cycles: 1 precIntensity: 97635500.5 FinneganScanNumber: 17197	P55095	Glucagon OS=Mus musculus GN=Gcg PE=1 SV=1
P01326	Insulin-2 OS=Mus musculus GN=Ins2 PE=1 SV=1	2	41.65	EVEDPQVAQLELGGG			Elution from: 68.13 to 68.57 period: 20170821_QE3_LYTL_RDS2597_Pancreas_S01_C8_01.raw experiment: 1 cycles: 1 precIntensity: 8972663.4 FinneganScanNumber: 15416	P01326	Insulin-2 OS=Mus musculus GN=Ins2 PE=1 SV=1	2	133.6	PQVAQLELGGGPGAGDL			Elution from: 78.03 to 78.98 period: 20170821_QE3_LYTL_RDS2597_Pancreas_S02_C8_01.raw experiment: 1 cycles: 1 precIntensity: 230251869.5 FinneganScanNumber: 17349	P01326	Insulin-2 OS=Mus musculus GN=Ins2 PE=1 SV=1	2	92.88	VAQLELGGGPGAGDLQT			Elution from: 64.77 to 65.68 period: 20170821_QE3_LYTL_RDS2597_Pancreas_S03_C8_01.raw experiment: 1 cycles: 1 precIntensity: 365203265.0 FinneganScanNumber: 15024	P01326	Insulin-2 OS=Mus musculus GN=Ins2 PE=1 SV=1	2	61.57	PQVAQLELGGGPGAGD			Elution from: 58.66 to 60.25 period: 20170821_QE3_LYTL_RDS2597_Pancreas_S07_C8_01.raw experiment: 1 cycles: 1 precIntensity: 44166801.0 FinneganScanNumber: 13504	P01326	Insulin-2 OS=Mus musculus GN=Ins2 PE=1 SV=1	2	87.85	QVAQLELGGGPGAGDL			Elution from: 73.89 to 74.42 period: 20170821_QE3_LYTL_RDS2597_Pancreas_S08_C8_01.raw experiment: 1 cycles: 1 precIntensity: 52061602.1 FinneganScanNumber: 16735	P01326	Insulin-2 OS=Mus musculus GN=Ins2 PE=1 SV=1	2	76.62	LELGGGPGAGDLQTLA			Elution from: 77.32 to 77.81 period: 20170821_QE3_LYTL_RDS2597_Pancreas_S09_C8_01.raw experiment: 1 cycles: 1 precIntensity: 97635500.5 FinneganScanNumber: 17183	P55095	Glucagon OS=Mus musculus GN=Gcg PE=1 SV=1
P01326	Insulin-2 OS=Mus musculus GN=Ins2 PE=1 SV=1	2	65.37	VEDPQVAQLELGGGPG			Elution from: 67.03 to 67.50 period: 20170821_QE3_LYTL_RDS2597_Pancreas_S01_C8_01.raw experiment: 1 cycles: 1 precIntensity: 17806292.8 FinneganScanNumber: 15161	P01326	Insulin-2 OS=Mus musculus GN=Ins2 PE=1 SV=1	2	104.23	PQVAQLELGGGPGAGDL			Elution from: 78.03 to 78.98 period: 20170821_QE3_LYTL_RDS2597_Pancreas_S02_C8_01.raw experiment: 1 cycles: 1 precIntensity: 230251869.5 FinneganScanNumber: 17425	P01326	Insulin-2 OS=Mus musculus GN=Ins2 PE=1 SV=1	2	49.82	QVAQLELGGGPGAGDLQ	Gln->pyro-Glu (N-term Q)	3.00000000000000000.0	Elution from: 92.91 to 93.49 period: 20170821_QE3_LYTL_RDS2597_Pancreas_S03_C8_01.raw experiment: 1 cycles: 1 precIntensity: 9735589.0 FinneganScanNumber: 20850	P01326	Insulin-2 OS=Mus musculus GN=Ins2 PE=1 SV=1	2	43.47	ELGGGPGAGDLQTLAL	Amidated (C-term)	0.0000000000000000.2	Elution from: 87.35 to 87.59 period: 20170821_QE3_LYTL_RDS2597_Pancreas_S07_C8_01.raw experiment: 1 cycles: 1 precIntensity: 2256979.6 FinneganScanNumber: 19333	P01326	Insulin-2 OS=Mus musculus GN=Ins2 PE=1 SV=1	2	89.06	VAQLELGGGPGAGDLQ			Elution from: 63.78 to 64.24 period: 20170821_QE3_LYTL_RDS2597_Pancreas_S08_C8_01.raw experiment: 1 cycles: 1 precIntensity: 53999651.6 FinneganScanNumber: 14615	P01326	Insulin-2 OS=Mus musculus GN=Ins2 PE=1 SV=1	2	56.71	ELGGGPGAGDLQTLAL			Elution from: 86.71 to 87.34 period: 20170821_QE3_LYTL_RDS2597_Pancreas_S09_C8_01.raw experiment: 1 cycles: 1 precIntensity: 206900853.1 FinneganScanNumber: 19185	P55095	Glucagon OS=Mus musculus GN=Gcg PE=1 SV=1
P01326	Insulin-2 OS=Mus musculus GN=Ins2 PE=1 SV=1	3	33.73	FVKQHLCGSHLVEA			Elution from: 31.00 to 33.07 period: 20170821_QE3_LYTL_RDS2597_Pancreas_S01_C8_01.raw experiment: 1 cycles: 1 precIntensity: 241058562.8 FinneganScanNumber: 7361	P01326	Insulin-2 OS=Mus musculus GN=Ins2 PE=1 SV=1	2	56.91	QLELGGGPGAGDLQTLA	Gln->pyro-Glu (N-term Q)	3.00000000000000000.0	Elution from: 107.23 to 107.94 period: 20170821_QE3_LYTL_RDS2597_Pancreas_S02_C8_01.raw experiment: 1 cycles: 1 precIntensity: 67460582.3 FinneganScanNumber: 23446	P01326	Insulin-2 OS=Mus musculus GN=Ins2 PE=1 SV=1	2	85.15	QLELGGGPGAGDLQTLA			Elution from: 79.75 to 80.72 period: 20170821_QE3_LYTL_RDS2597_Pancreas_S03_C8_01.raw experiment: 1 cycles: 1 precIntensity: 99376397.3 FinneganScanNumber: 18100	P01326	Insulin-2 OS=Mus musculus GN=Ins2 PE=1 SV=1	2	45.02	ELGGGPGAGDLQTLAL			Elution from: 87.35 to 88.70 period: 20170821_QE3_LYTL_RDS2597_Pancreas_S07_C8_01.raw experiment: 1 cycles: 1 precIntensity: 274285920.0 FinneganScanNumber: 19333	P01326	Insulin-2 OS=Mus musculus GN=Ins2 PE=1 SV=1	2	31.57	EVEDPQVAQLELGG			Elution from: 69.38 to 69.81 period: 20170821_QE3_LYTL_RDS2597_Pancreas_S08_C8_01.raw experiment: 1 cycles: 1 precIntensity: 17419390.3 FinneganScanNumber: 15795	P01326	Insulin-2 OS=Mus musculus GN=Ins2 PE=1 SV=1	2	64.77	ELGGGPGAGDLQTLAL			Elution from: 86.71 to 87.34 period: 20170821_QE3_LYTL_RDS2597_Pancreas_S09_C8_01.raw experiment: 1 cycles: 1 precIntensity: 206900853.1 FinneganScanNumber: 19110	P55095	Glucagon OS=Mus musculus GN=Gcg PE=1 SV=1
P01326	Insulin-2 OS=Mus musculus GN=Ins2 PE=1 SV=1	2	119.99	PQVAQLELGGGPGAGDL			Elution from: 78.30 to 79.03 period: 20170821_QE3_LYTL_RDS2597_Pancreas_S01_C8_01.raw experiment: 1 cycles: 1 precIntensity: 227612852.5 FinneganScanNumber: 17503	P01326	Insulin-2 OS=Mus musculus GN=Ins2 PE=1 SV=1	2	60.74	QLELGGGPGAGDLQTLA	Gln->pyro-Glu (N-term Q)	3.00000000000000000.0	Elution from: 107.23 to 107.94 period: 20170821_QE3_LYTL_RDS2597_Pancreas_S02_C8_01.raw experiment: 1 cycles: 1 precIntensity: 67460582.3 FinneganScanNumber: 23519	P01326	Insulin-2 OS=Mus musculus GN=Ins2 PE=1 SV=1	2	50.03	AQLELGGGPGAGDLQTL			Elution from: 79.75 to 80.72 period: 20170821_QE3_LYTL_RDS2597_Pancreas_S03_C8_01.raw experiment: 1 cycles: 1 precIntensity: 99376397.3 FinneganScanNumber: 18197	P01326	Insulin-2 OS=Mus musculus GN=Ins2 PE=1 SV=1	2	82.03	ELGGGPGAGDLQTLAL			Elution from: 87.35 to 88.70 period: 20170821_QE3_LYTL_RDS2597_Pancreas_S07_C8_01.raw experiment: 1 cycles: 1 precIntensity: 274285920.0 FinneganScanNumber: 19409	P01326	Insulin-2 OS=Mus musculus GN=Ins2 PE=1 SV=1	2	45.05	AQLELGGGPGAGDLQT			Elution from: 61.32 to 62.51 period: 20170821_QE3_LYTL_RDS2597_Pancreas_S08_C8_01.raw experiment: 1 cycles: 1 precIntensity: 349522789.0 FinneganScanNumber: 14174	P01326	Insulin-2 OS=Mus musculus GN=Ins2 PE=1 SV=1	2	83.48	VAQLELGGGPGAGDLQ			Elution from: 62.06 to 62.96 period: 20170821_QE3_LYTL_RDS2597_Pancreas_S09_C8_01.raw experiment: 1 cycles: 1 precIntensity: 83986690.9 FinneganScanNumber: 13955	P55095	Glucagon OS=Mus musculus GN=Gcg PE=1 SV=1
P01326	Insulin-2 OS=Mus musculus GN=Ins2 PE=1 SV=1	2	154.96	PQVAQLELGGGPGAGDL			Elution from: 78.30 to 79.03 period: 20170821_QE3_LYTL_RDS2597_Pancreas_S01_C8_01.raw experiment: 1 cycles: 1 precIntensity: 227612852.5 FinneganScanNumber: 17578	P01326	Insulin-2 OS=Mus musculus GN=Ins2 PE=1 SV=1	2	66.24	DPQVAQLELGGGPGAGD			Elution from: 65.40 to 66.40 period: 20170821_QE3_LYTL_RDS2597_Pancreas_S02_C8_01.raw experiment: 1 cycles: 1 precIntensity: 29372561.1 FinneganScanNumber: 14698	P01326	Insulin-2 OS=Mus musculus GN=Ins2 PE=1 SV=1	2	30.32	LVCGERGFFYTPMS			Elution from: 78.22 to 79.12 period: 20170821_QE3_LYTL_RDS2597_Pancreas_S03_C8_01.raw experiment: 1 cycles: 1 precIntensity: 57576993.1 FinneganScanNumber: 17859	P01326	Insulin-2 OS=Mus musculus GN=Ins2 PE=1 SV=1	2	88.16	LELGGGPGAGDLQTLA			Elution from: 78.10 to 78.63 period: 20170821_QE3_LYTL_RDS2597_Pancreas_S07_C8_01.raw experiment: 1 cycles: 1 precIntensity: 117309854.0 FinneganScanNumber: 17411	P01326	Insulin-2 OS=Mus musculus GN=Ins2 PE=1 SV=1	2	98.03	AQLELGGGPGAGDLQT			Elution from: 61.32 to 62.51 period: 20170821_QE3_LYTL_RDS2597_Pancreas_S08_C8_01.raw experiment: 1 cycles: 1 precIntensity: 349522789.0 FinneganScanNumber: 14099	P01326	Insulin-2 OS=Mus musculus GN=Ins2 PE=1 SV=1	2	86.7	QVAQLELGGGPGAGDL			Elution from: 72.68 to 73.71 period: 20170821_QE3_LYTL_RDS2597_Pancreas_S09_C8_01.raw experiment: 1 cycles: 1 precIntensity: 40498024.7 FinneganScanNumber: 16224	P55095	Glucagon OS=Mus musculus GN=Gcg PE=1 SV=1
P01326	Insulin-2 OS=Mus musculus GN=Ins2 PE=1 SV=1	2	60.27	QLELGGGPGAGDLQTLA	Gln->pyro-Glu (N-term Q)	3.00000000000000000.0	Elution from: 106.58 to 107.63 period: 20170821_QE3_LYTL_RDS2597_Pancreas_S01_C8_01.raw experiment: 1 cycles: 1 precIntensity: 133674914.5 FinneganScanNumber: 23490	P01326	Insulin-2 OS=Mus musculus GN=Ins2 PE=1 SV=1	2	74.46	LELGGGPGAGDLQTLAL			Elution from: 98.87 to 99.20 period: 20170821_QE3_LYTL_RDS2597_Pancreas_S02_C8_01.raw experiment: 1 cycles: 1 precIntensity: 10834531.5 FinneganScanNumber: 21697	P01326	Insulin-2 OS=Mus musculus GN=Ins2 PE=1 SV=1	2	108.64	QVAQLELGGGPGAGDLQ			Elution from: 65.27 to 65.74 period: 20170821_QE3_LYTL_RDS2597_Pancreas_S03_C8_01.raw experiment: 1 cycles: 1 precIntensity: 18574975.3 FinneganScanNumber: 15057	P01326	Insulin-2 OS=Mus musculus GN=Ins2 PE=1 SV=1	1	56.82	ELGGGPGAGDLQTLAL			Elution from: 87.52 to 87.92 period: 20170821_QE3_LYTL_RDS2597_Pancreas_S07_C8_01.raw experiment: 1 cycles: 1 precIntensity: 23333863.8 FinneganScanNumber: 19375	P01326	Insulin-2 OS=Mus musculus GN=Ins2 PE=1 SV=1	2	28.87	VCGERGFFYTPMS			Elution from: 69.78 to 70.58 period: 20170821_QE3_LYTL_RDS2597_Pancreas_S08_C8_01.raw experiment: 1 cycles: 1 precIntensity: 63317410.8 FinneganScanNumber: 15961	P01326	Insulin-2 OS=Mus musculus GN=Ins2 PE=1 SV=1	2	39.38	EVEDPQVAQLELGG			Elution from: 68.21 to 68.62 period: 20170821_QE3_LYTL_RDS2597_Pancreas_S09_C8_01.raw experiment: 1 cycles: 1 precIntensity: 17025621.1 FinneganScanNumber: 15266	P55095	Glucagon OS=Mus musculus GN=Gcg PE=1 SV=1
P01326	Insulin-2 OS=Mus musculus GN=Ins2 PE=1 SV=1	2	62.57	QLELGGGPGAGDLQTLA	Gln->pyro-Glu (N-term Q)	3.00000000000000000.0	Elution from: 106.58 to 107.63 period: 20170821_QE3_LYTL_RDS2597_Pancreas_S01_C8_01.raw experiment: 1 cycles: 1 precIntensity: 133674914.5 FinneganScanNumber: 23561	P01326	Insulin-2 OS=Mus musculus GN=Ins2 PE=1 SV=1	2	118.74	VAQLELGGGPGAGDLQT			Elution from: 65.50 to 66.66 period: 20170821_QE3_LYTL_RDS2597_Pancreas_S02_C8_01.raw experiment: 1 cycles: 1 precIntensity: 439486048.0 FinneganScanNumber: 14799	P01326	Insulin-2 OS=Mus musculus GN=Ins2 PE=1 SV=1	2	48.06	EVEDPQVAQLELGGGP			Elution from: 71.99 to 73.80 period: 20170821_QE3_LYTL_RDS2597_Pancreas_S03_C8_01.raw experiment: 1 cycles: 1 precIntensity: 78015455.5 FinneganScanNumber: 16727	P01326	Insulin-2 OS=Mus musculus GN=Ins2 PE=1 SV=1	2	92.19	QVAQLELGGGPGAGDL			Elution from: 73.18 to 74.29 period: 20170821_QE3_LYTL_RDS2597_Pancreas_S07_C8_01.raw experiment: 1 cycles: 1 precIntensity: 44782415.9 FinneganScanNumber: 16487	P01326	Insulin-2 OS=Mus musculus GN=Ins2 PE=1 SV=1	3	33.9	FVKQHLCGSHLVE			Elution from: 36.89 to 37.74 period: 20170821_QE3_LYTL_RDS2597_Pancreas_S08_C8_01.raw experiment: 1 cycles: 1 precIntensity: 359761334.0 FinneganScanNumber: 8577	P01326	Insulin-2 OS=Mus musculus GN=Ins2 PE=1 SV=1	2	80.64	AQLELGGGPGAGDLQT			Elution from: 59.31 to 60.44 period: 20170821_QE3_LYTL_RDS2597_Pancreas_S09_C8_01.raw experiment: 1 cycles: 1 precIntensity: 345231654.0 FinneganScanNumber: 13366	P55095	Glucagon OS=Mus musculus GN=Gcg PE=1 SV=1
P01326	Insulin-2 OS=Mus musculus GN=Ins2 PE=1 SV=1	2	74.95	DPQVAQLELGGGPGAGD			Elution from: 64.64 to 65.36 period: 20170821_QE3_LYTL_RDS2597_Pancreas_S01_C8_01.raw experiment: 1 cycles: 1 precIntensity: 34702526.3 FinneganScanNumber: 14690	P01326	Insulin-2 OS=Mus musculus GN=Ins2 PE=1 SV=1	2	96.21	VAQLELGGGPGAGDLQT			Elution from: 65.50 to 66.66 period: 20170821_QE3_LYTL_RDS2597_Pancreas_S02_C8_01.raw experiment: 1 cycles: 1 precIntensity: 439486048.0 FinneganScanNumber: 14724	P01326	Insulin-2 OS=Mus musculus GN=Ins2 PE=1 SV=1	2	80	AQLELGGGPGAGDLQTLA			Elution from: 79.68 to 80.55 period: 20170821_QE3_LYTL_RDS2597_Pancreas_S03_C8_01.raw experiment: 1 cycles: 1 precIntensity: 35776654.7 FinneganScanNumber: 18157	P01326	Insulin-2 OS=Mus musculus GN=Ins2 PE=1 SV=1	2	89.19	VAQLELGGGPGAGDLQ			Elution from: 62.98 to 63.58 period: 20170821_QE3_LYTL_RDS2597_Pancreas_S07_C8_01.raw experiment: 1 cycles: 1 precIntensity: 56012452.4 FinneganScanNumber: 14228	P01326	Insulin-2 OS=Mus musculus GN=Ins2 PE=1 SV=1	2	37.88	QLELGGGPGAGDLQTL	Amidated (C-term); Gln->pyro-Glu (N-term Q)	4.0000000000000000.2	Elution from: 109.12 to 109.18 period: 20170821_QE3_LYTL_RDS2597_Pancreas_S08_C8_01.raw experiment: 1 cycles: 1 precIntensity: 282643.4 FinneganScanNumber: 24124	P01326	Insulin-2 OS=Mus musculus GN=Ins2 PE=1 SV=1	2	89.26	AQLELGGGPGAGDLQT			Elution from: 59.31 to 60.44 period: 20170821_QE3_LYTL_RDS2597_Pancreas_S09_C8_01.raw experiment: 1 cycles: 1 precIntensity: 345231654.0 FinneganScanNumber: 13441	P55095	Glucagon OS=Mus musculus GN=Gcg PE=1 SV=1
P01326	Insulin-2 OS=Mus musculus GN=Ins2 PE=1 SV=1	2	61.62	LELGGGPGAGDLQTLAL			Elution from: 99.05 to 99.33 period: 20170821_QE3_LYTL_RDS2597_Pancreas_S01_C8_01.raw experiment: 1 cycles: 1 precIntensity: 7274797.5 FinneganScanNumber: 21853	P01326	Insulin-2 OS=Mus musculus GN=Ins2 PE=1 SV=1	2	38.73	QVAQLELGGGPGAGDLQ	Gln->pyro-Glu (N-term Q)	3.00000000000000000.0	Elution from: 92.54 to 93.26 period: 20170821_QE3_LYTL_RDS2597_Pancreas_S02_C8_01.raw experiment: 1 cycles: 1 precIntensity: 14014574.8 FinneganScanNumber: 20398	P01326	Insulin-2 OS=Mus musculus GN=Ins2 PE=1 SV=1	3	39.72	FVKQHLCGSHLVEAL			Elution from: 43.62 to 44.53 period: 20170821_QE3_LYTL_RDS2597_Pancreas_S03_C8_01.raw experiment: 1 cycles: 1 precIntensity: 43323459.0 FinneganScanNumber: 10471	P01326	Insulin-2 OS=Mus musculus GN=Ins2 PE=1 SV=1	2	72.03	AQLELGGGPGAGDLQT			Elution from: 60.25 to 61.24 period: 20170821_QE3_LYTL_RDS2597_Pancreas_S07_C8_01.raw experiment: 1 cycles: 1 precIntensity: 317481047.0 FinneganScanNumber: 13749	P01326	Insulin-2 OS=Mus musculus GN=Ins2 PE=1 SV=1	2	96.13	VEDPQVAQLELGGGP			Elution from: 70.61 to 71.05 period: 20170821_QE3_LYTL_RDS2597_Pancreas_S08_C8_01.raw experiment: 1 cycles: 1 precIntensity: 65025249.8 FinneganScanNumber: 16038	P01326	Insulin-2 OS=Mus musculus GN=Ins2 PE=1 SV=1	2	33.35	VCGERGFFYTPMS			Elution from: 68.72 to 69.48 period: 20170821_QE3_LYTL_RDS2597_Pancreas_S09_C8_01.raw experiment: 1 cycles: 1 precIntensity: 64095086.6 FinneganScanNumber: 15387	P55095	Glucagon OS=Mus musculus GN=Gcg PE=1 SV=1
P01326	Insulin-2 OS=Mus musculus GN=Ins2 PE=1 SV=1	2	100.41	VAQLELGGGPGAGDLQT			Elution from: 65.43 to 66.36 period: 20170821_QE3_LYTL_RDS2597_Pancreas_S01_C8_01.raw experiment: 1 cycles: 1 precIntensity: 385405949.0 FinneganScanNumber: 14815	P01326	Insulin-2 OS=Mus musculus GN=Ins2 PE=1 SV=1	2	23.7	EDPQVAQLELGGGPGAG			Elution from: 64.25 to 64.65 period: 20170821_QE3_LYTL_RDS2597_Pancreas_S02_C8_01.raw experiment: 1 cycles: 1 precIntensity: 6275286.5 FinneganScanNumber: 14450	P01326	Insulin-2 OS=Mus musculus GN=Ins2 PE=1 SV=1	2	85.18	FVKQHLCGSHLVEAL			Elution from: 43.85 to 44.14 period: 20170821_QE3_LYTL_RDS2597_Pancreas_S03_C8_01.raw experiment: 1 cycles: 1 precIntensity: 12096063.3 FinneganScanNumber: 10465	P01326	Insulin-2 OS=Mus musculus GN=Ins2 PE=1 SV=1	2	100.42	AQLELGGGPGAGDLQT			Elution from: 60.25 to 61.24 period: 20170821_QE3_LYTL_RDS2597_Pancreas_S07_C8_01.raw experiment: 1 cycles: 1 precIntensity: 317481047.0 FinneganScanNumber: 13674	P01326	Insulin-2 OS=Mus musculus GN=Ins2 PE=1 SV=1	2	43.3	QLELGGGPGAGDLQTL	Gln->pyro-Glu (N-term Q)	4.0000000000000000.0	Elution from: 108.65 to 109.38 period: 20170821_QE3_LYTL_RDS2597_Pancreas_S08_C8_01.raw experiment: 1 cycles: 1 precIntensity: 41266522.3 FinneganScanNumber: 24124	P01326	Insulin-2 OS=Mus musculus GN=Ins2 PE=1 SV=1	3	34.59	FVKQHLCGSHLVE			Elution from: 25.22 to 26.75 period: 20170821_QE3_LYTL_RDS2597_Pancreas_S09_C8_01.raw experiment: 1 cycles: 1 precIntensity: 233216482.0 FinneganScanNumber: 5988	P55095	Glucagon OS=Mus musculus GN=Gcg PE=1 SV=1
P01326	Insulin-2 OS=Mus musculus GN=Ins2 PE=1 SV=1	2	102.18	VAQLELGGGPGAGDLQT			Elution from: 65.43 to 66.36 period: 20170821_QE3_LYTL_RDS2597_Pancreas_S01_C8_01.raw experiment: 1 cycles: 1 precIntensity: 385405949.0 FinneganScanNumber: 14890	P01326	Insulin-2 OS=Mus musculus GN=Ins2 PE=1 SV=1	2	82.29	AQLELGGGPGAGDLQTL			Elution from: 80.54 to 81.12 period: 20170821_QE3_LYTL_RDS2597_Pancreas_S02_C8_01.raw experiment: 1 cycles: 1 precIntensity: 32678384.7 FinneganScanNumber: 17879	P01326	Insulin-2 OS=Mus musculus GN=Ins2 PE=1 SV=1	2	41.78	QLELGGGPGAGDLQTLAL	Gln->pyro-Glu (N-term Q)	3.000000000000000000.0	Elution from: 120.62 to 120.76 period: 20170821_QE3_LYTL_RDS2597_Pancreas_S03_C8_01.raw experiment: 1 cycles: 1 precIntensity: 2562232.8 FinneganScanNumber: 26660	P01326	Insulin-2 OS=Mus musculus GN=Ins2 PE=1 SV=1	2	34.18	VCGERGFFYTPMS			Elution from: 69.70 to 70.51 period: 20170821_QE3_LYTL_RDS2597_Pancreas_S07_C8_01.raw experiment: 1 cycles: 1 precIntensity: 64511923.3 FinneganScanNumber: 15653	P01326	Insulin-2 OS=Mus musculus GN=Ins2 PE=1 SV=1	2	57.49	QLELGGGPGAGDLQTL	Gln->pyro-Glu (N-term Q)	4.0000000000000000.0	Elution from: 108.65 to 109.38 period: 20170821_QE3_LYTL_RDS2597_Pancreas_S08_C8_01.raw experiment: 1 cycles: 1 precIntensity: 41266522.3 FinneganScanNumber: 24047	P01326	Insulin-2 OS=Mus musculus GN=Ins2 PE=1 SV=1	2	63.57	QLELGGGPGAGDLQTL	Gln->pyro-Glu (N-term Q)	4.0000000000000000.0	Elution from: 108.33 to 108.93 period: 20170821_QE3_LYTL_RDS2597_Pancreas_S09_C8_01.raw experiment: 1 cycles: 1 precIntensity: 22993345.0 FinneganScanNumber: 23709	P55095	Glucagon OS=Mus musculus GN=Gcg PE=1 SV=1
P01326	Insulin-2 OS=Mus musculus GN=Ins2 PE=1 SV=1	2	56.54	QVAQLELGGGPGAGDLQ	Gln->pyro-Glu (N-term Q)	3.00000000000000000.0	Elution from: 92.21 to 92.96 period: 20170821_QE3_LYTL_RDS2597_Pancreas_S01_C8_01.raw experiment: 1 cycles: 1 precIntensity: 14978771.9 FinneganScanNumber: 20460	P01326	Insulin-2 OS=Mus musculus GN=Ins2 PE=1 SV=1	2	45.65	QLELGGGPGAGDLQTLA			Elution from: 79.94 to 80.54 period: 20170821_QE3_LYTL_RDS2597_Pancreas_S02_C8_01.raw experiment: 1 cycles: 1 precIntensity: 125018707.5 FinneganScanNumber: 17727	P01326	Insulin-2 OS=Mus musculus GN=Ins2 PE=1 SV=1	2	45.61	QVAQLELGGGPGAGDLQT	Gln->pyro-Glu (N-term Q)	3.000000000000000000.0	Elution from: 93.32 to 94.67 period: 20170821_QE3_LYTL_RDS2597_Pancreas_S03_C8_01.raw experiment: 1 cycles: 1 precIntensity: 71924502.5 FinneganScanNumber: 21009	P01326	Insulin-2 OS=Mus musculus GN=Ins2 PE=1 SV=1	2	38.86	VCGERGFFYTPMS			Elution from: 69.70 to 70.51 period: 20170821_QE3_LYTL_RDS2597_Pancreas_S07_C8_01.raw experiment: 1 cycles: 1 precIntensity: 65208436.7 FinneganScanNumber: 15683	P01326	Insulin-2 OS=Mus musculus GN=Ins2 PE=1 SV=1	2	73.1	EVEDPQVAQLELGGG			Elution from: 68.49 to 69.19 period: 20170821_QE3_LYTL_RDS2597_Pancreas_S08_C8_01.raw experiment: 1 cycles: 1 precIntensity: 70450474.2 FinneganScanNumber: 15598	P01326	Insulin-2 OS=Mus musculus GN=Ins2 PE=1 SV=1	2	95.79	VEDPQVAQLELGGGP			Elution from: 69.48 to 70.01 period: 20170821_QE3_LYTL_RDS2597_Pancreas_S09_C8_01.raw experiment: 1 cycles: 1 precIntensity: 70084953.0 FinneganScanNumber: 15508	P55095	Glucagon OS=Mus musculus GN=Gcg PE=1 SV=1
P01326	Insulin-2 OS=Mus musculus GN=Ins2 PE=1 SV=1	2	94.26	AQLELGGGPGAGDLQTL			Elution from: 80.76 to 81.31 period: 20170821_QE3_LYTL_RDS2597_Pancreas_S01_C8_01.raw experiment: 1 cycles: 1 precIntensity: 27143802.9 FinneganScanNumber: 18039	P01326	Insulin-2 OS=Mus musculus GN=Ins2 PE=1 SV=1	2	76.99	QLELGGGPGAGDLQTLA			Elution from: 79.94 to 80.54 period: 20170821_QE3_LYTL_RDS2597_Pancreas_S02_C8_01.raw experiment: 1 cycles: 1 precIntensity: 125018707.5 FinneganScanNumber: 17802	P01326	Insulin-2 OS=Mus musculus GN=Ins2 PE=1 SV=1	2	85.54	DPQVAQLELGGGPGAGDL			Elution from: 83.50 to 84.60 period: 20170821_QE3_LYTL_RDS2597_Pancreas_S03_C8_01.raw experiment: 1 cycles: 1 precIntensity: 297108632.8 FinneganScanNumber: 19043	P01326	Insulin-2 OS=Mus musculus GN=Ins2 PE=1 SV=1	3	25.29	FVKQHLCGSHLVE			Elution from: 31.67 to 32.92 period: 20170821_QE3_LYTL_RDS2597_Pancreas_S07_C8_01.raw experiment: 1 cycles: 1 precIntensity: 263211107.0 FinneganScanNumber: 7480	P01326	Insulin-2 OS=Mus musculus GN=Ins2 PE=1 SV=1	2	83.52	VEDPQVAQLELGGGPG			Elution from: 67.19 to 67.66 period: 20170821_QE3_LYTL_RDS2597_Pancreas_S08_C8_01.raw experiment: 1 cycles: 1 precIntensity: 29136170.9 FinneganScanNumber: 15330	P01326	Insulin-2 OS=Mus musculus GN=Ins2 PE=1 SV=1	2	84.35	VEDPQVAQLELGGGP			Elution from: 69.48 to 70.01 period: 20170821_QE3_LYTL_RDS2597_Pancreas_S09_C8_01.raw experiment: 1 cycles: 1 precIntensity: 69808467.9 FinneganScanNumber: 15581	P55095	Glucagon OS=Mus musculus GN=Gcg PE=1 SV=1
P01326	Insulin-2 OS=Mus musculus GN=Ins2 PE=1 SV=1	2	94.77	QLELGGGPGAGDLQTLA			Elution from: 80.13 to 80.76 period: 20170821_QE3_LYTL_RDS2597_Pancreas_S01_C8_01.raw experiment: 1 cycles: 1 precIntensity: 144311271.5 FinneganScanNumber: 17962	P01326	Insulin-2 OS=Mus musculus GN=Ins2 PE=1 SV=1	2	27.38	LVCGERGFFYTPMS			Elution from: 79.04 to 79.94 period: 20170821_QE3_LYTL_RDS2597_Pancreas_S02_C8_01.raw experiment: 1 cycles: 1 precIntensity: 47579830.3 FinneganScanNumber: 17607	P01326	Insulin-2 OS=Mus musculus GN=Ins2 PE=1 SV=1	2	59.78	VEDPQVAQLELGGGPGAG			Elution from: 66.70 to 67.21 period: 20170821_QE3_LYTL_RDS2597_Pancreas_S03_C8_01.raw experiment: 1 cycles: 1 precIntensity: 43828367.5 FinneganScanNumber: 15397	P01326	Insulin-2 OS=Mus musculus GN=Ins2 PE=1 SV=1	3	37.57	FVKQHLCGSHLVE			Elution from: 31.67 to 32.92 period: 20170821_QE3_LYTL_RDS2597_Pancreas_S07_C8_01.raw experiment: 1 cycles: 1 precIntensity: 263211107.0 FinneganScanNumber: 7396	P01326	Insulin-2 OS=Mus musculus GN=Ins2 PE=1 SV=1	4	32.51	FVKQHLCGSHLVEA			Elution from: 38.82 to 39.47 period: 20170821_QE3_LYTL_RDS2597_Pancreas_S08_C8_01.raw experiment: 1 cycles: 1 precIntensity: 53604984.0 FinneganScanNumber: 9031	P01326	Insulin-2 OS=Mus musculus GN=Ins2 PE=1 SV=1	2	96.72	QLELGGGPGAGDLQTL			Elution from: 78.98 to 79.50 period: 20170821_QE3_LYTL_RDS2597_Pancreas_S09_C8_01.raw experiment: 1 cycles: 1 precIntensity: 30053604.6 FinneganScanNumber: 17515	P55095	Glucagon OS=Mus musculus GN=Gcg PE=1 SV=1
P01326	Insulin-2 OS=Mus musculus GN=Ins2 PE=1 SV=1	2	46.6	LVCGERGFFYTPMS			Elution from: 79.57 to 80.04 period: 20170821_QE3_LYTL_RDS2597_Pancreas_S01_C8_01.raw experiment: 1 cycles: 1 precIntensity: 31489877.1 FinneganScanNumber: 17793	P01326	Insulin-2 OS=Mus musculus GN=Ins2 PE=1 SV=1	2	128.43	QVAQLELGGGPGAGDLQ			Elution from: 66.13 to 66.59 period: 20170821_QE3_LYTL_RDS2597_Pancreas_S02_C8_01.raw experiment: 1 cycles: 1 precIntensity: 19450261.7 FinneganScanNumber: 14851	P01326	Insulin-2 OS=Mus musculus GN=Ins2 PE=1 SV=1	2	108.37	DPQVAQLELGGGPGAGDL			Elution from: 83.50 to 84.60 period: 20170821_QE3_LYTL_RDS2597_Pancreas_S03_C8_01.raw experiment: 1 cycles: 1 precIntensity: 297108632.8 FinneganScanNumber: 18883	P01326	Insulin-2 OS=Mus musculus GN=Ins2 PE=1 SV=1	2	94.56	VEDPQVAQLELGGGP			Elution from: 70.17 to 70.71 period: 20170821_QE3_LYTL_RDS2597_Pancreas_S07_C8_01.raw experiment: 1 cycles: 1 precIntensity: 66361044.5 FinneganScanNumber: 15735	P01326	Insulin-2 OS=Mus musculus GN=Ins2 PE=1 SV=1	3	31.35	FVKQHLCGSHLVEA			Elution from: 38.67 to 40.32 period: 20170821_QE3_LYTL_RDS2597_Pancreas_S08_C8_01.raw experiment: 1 cycles: 1 precIntensity: 719504468.0 FinneganScanNumber: 9100	P01326	Insulin-2 OS=Mus musculus GN=Ins2 PE=1 SV=1	2	25.07	QLELGGGPGAGDLQTL			Elution from: 82.43 to 82.53 period: 20170821_QE3_LYTL_RDS2597_Pancreas_S09_C8_01.raw experiment: 1 cycles: 1 precIntensity: 1111282.8 FinneganScanNumber: 18207	P55095	Glucagon OS=Mus musculus GN=Gcg PE=1 SV=1
P01326	Insulin-2 OS=Mus musculus GN=Ins2 PE=1 SV=1	2	138.44	QVAQLELGGGPGAGDLQ			Elution from: 65.27 to 66.36 period: 20170821_QE3_LYTL_RDS2597_Pancreas_S01_C8_01.raw experiment: 1 cycles: 1 precIntensity: 30348044.7 FinneganScanNumber: 14934	P01326	Insulin-2 OS=Mus musculus GN=Ins2 PE=1 SV=1	2	87.13	VEDPQVAQLELGGGPGA			Elution from: 68.84 to 69.21 period: 20170821_QE3_LYTL_RDS2597_Pancreas_S02_C8_01.raw experiment: 1 cycles: 1 precIntensity: 19218108.9 FinneganScanNumber: 15403	P01326	Insulin-2 OS=Mus musculus GN=Ins2 PE=1 SV=1	2	118.18	DPQVAQLELGGGPGAGDL			Elution from: 83.50 to 84.60 period: 20170821_QE3_LYTL_RDS2597_Pancreas_S03_C8_01.raw experiment: 1 cycles: 1 precIntensity: 297108632.8 FinneganScanNumber: 18953	P01326	Insulin-2 OS=Mus musculus GN=Ins2 PE=1 SV=1	2	60.23	QLELGGGPGAGDLQTL	Gln->pyro-Glu (N-term Q)	4.0000000000000000.0	Elution from: 108.44 to 109.00 period: 20170821_QE3_LYTL_RDS2597_Pancreas_S07_C8_01.raw experiment: 1 cycles: 1 precIntensity: 15063745.6 FinneganScanNumber: 23820	P01326	Insulin-2 OS=Mus musculus GN=Ins2 PE=1 SV=1	3	41.14	FVKQHLCGSHLVEA			Elution from: 38.67 to 40.32 period: 20170821_QE3_LYTL_RDS2597_Pancreas_S08_C8_01.raw experiment: 1 cycles: 1 precIntensity: 719504468.0 FinneganScanNumber: 9018	P01326	Insulin-2 OS=Mus musculus GN=Ins2 PE=1 SV=1	2	59.03	EVEDPQVAQLELGGG			Elution from: 67.32 to 68.35 period: 20170821_QE3_LYTL_RDS2597_Pancreas_S09_C8_01.raw experiment: 1 cycles: 1 precIntensity: 58340066.5 FinneganScanNumber: 15060	P55095	Glucagon OS=Mus musculus GN=Gcg PE=1 SV=1
P01326	Insulin-2 OS=Mus musculus GN=Ins2 PE=1 SV=1	2	62.36	VEDPQVAQLELGGGPGA			Elution from: 68.44 to 68.94 period: 20170821_QE3_LYTL_RDS2597_Pancreas_S01_C8_01.raw experiment: 1 cycles: 1 precIntensity: 20550022.9 FinneganScanNumber: 15469	P01326	Insulin-2 OS=Mus musculus GN=Ins2 PE=1 SV=1	2	85.6	EVEDPQVAQLELGGGP			Elution from: 73.58 to 75.60 period: 20170821_QE3_LYTL_RDS2597_Pancreas_S02_C8_01.raw experiment: 1 cycles: 1 precIntensity: 93846689.7 FinneganScanNumber: 16397	P01326	Insulin-2 OS=Mus musculus GN=Ins2 PE=1 SV=1	2	121.34	DPQVAQLELGGGPGAGDL			Elution from: 83.50 to 84.60 period: 20170821_QE3_LYTL_RDS2597_Pancreas_S03_C8_01.raw experiment: 1 cycles: 1 precIntensity: 297108632.8 FinneganScanNumber: 18958	P01326	Insulin-2 OS=Mus musculus GN=Ins2 PE=1 SV=1	2	95.99	QLELGGGPGAGDLQTL			Elution from: 79.79 to 80.30 period: 20170821_QE3_LYTL_RDS2597_Pancreas_S07_C8_01.raw experiment: 1 cycles: 1 precIntensity: 44787016.7 FinneganScanNumber: 17761	P01326	Insulin-2 OS=Mus musculus GN=Ins2 PE=1 SV=1	2	80.51	FVKQHLCGSHLVEA			Elution from: 38.85 to 39.62 period: 20170821_QE3_LYTL_RDS2597_Pancreas_S08_C8_01.raw experiment: 1 cycles: 1 precIntensity: 107751414.0 FinneganScanNumber: 9025	P01326	Insulin-2 OS=Mus musculus GN=Ins2 PE=1 SV=1	2	55.24	VEDPQVAQLELGGGPG			Elution from: 65.93 to 66.38 period: 20170821_QE3_LYTL_RDS2597_Pancreas_S09_C8_01.raw experiment: 1 cycles: 1 precIntensity: 24230454.0 FinneganScanNumber: 14768	P55095	Glucagon OS=Mus musculus GN=Gcg PE=1 SV=1
P01326	Insulin-2 OS=Mus musculus GN=Ins2 PE=1 SV=1	2	60.96	EVEDPQVAQLELGGGP			Elution from: 72.48 to 75.42 period: 20170821_QE3_LYTL_RDS2597_Pancreas_S01_C8_01.raw experiment: 1 cycles: 1 precIntensity: 105250639.3 FinneganScanNumber: 16468	P01326	Insulin-2 OS=Mus musculus GN=Ins2 PE=1 SV=1	2	68.31	AQLELGGGPGAGDLQTLA			Elution from: 80.24 to 80.85 period: 20170821_QE3_LYTL_RDS2597_Pancreas_S02_C8_01.raw experiment: 1 cycles: 1 precIntensity: 45708005.1 FinneganScanNumber: 17786	P01326	Insulin-2 OS=Mus musculus GN=Ins2 PE=1 SV=1	2	70.47	DPQVAQLELGGGPGAGDL			Elution from: 83.50 to 84.60 period: 20170821_QE3_LYTL_RDS2597_Pancreas_S03_C8_01.raw experiment: 1 cycles: 1 precIntensity: 297108632.8 FinneganScanNumber: 18939	P01326	Insulin-2 OS=Mus musculus GN=Ins2 PE=1 SV=1	2	53.17	EVEDPQVAQLELGGG			Elution from: 67.93 to 68.23 period: 20170821_QE3_LYTL_RDS2597_Pancreas_S07_C8_01.raw experiment: 1 cycles: 1 precIntensity: 7474817.2 FinneganScanNumber: 15271	P01326	Insulin-2 OS=Mus musculus GN=Ins2 PE=1 SV=1	2	124.94	PQVAQLELGGGPGAGDL			Elution from: 77.65 to 78.25 period: 20170821_QE3_LYTL_RDS2597_Pancreas_S08_C8_01.raw experiment: 1 cycles: 1 precIntensity: 211328544.5 FinneganScanNumber: 17514	P01326	Insulin-2 OS=Mus musculus GN=Ins2 PE=1 SV=1	4	34.78	FVKQHLCGSHLVEA			Elution from: 27.54 to 28.36 period: 20170821_QE3_LYTL_RDS2597_Pancreas_S09_C8_01.raw experiment: 1 cycles: 1 precIntensity: 42745819.4 FinneganScanNumber: 6495	P55095	Glucagon OS=Mus musculus GN=Gcg PE=1 SV=1
P01326	Insulin-2 OS=Mus musculus GN=Ins2 PE=1 SV=1	2	50.82	AQLELGGGPGAGDLQTLA	Amidated (C-term)	0.000000000000000000.2	Elution from: 80.66 to 81.14 period: 20170821_QE3_LYTL_RDS2597_Pancreas_S01_C8_01.raw experiment: 1 cycles: 1 precIntensity: 3777612.6 FinneganScanNumber: 18033	P01326	Insulin-2 OS=Mus musculus GN=Ins2 PE=1 SV=1	2	68.88	AQLELGGGPGAGDLQTLA			Elution from: 80.24 to 80.85 period: 20170821_QE3_LYTL_RDS2597_Pancreas_S02_C8_01.raw experiment: 1 cycles: 1 precIntensity: 45828727.0 FinneganScanNumber: 17858	P01326	Insulin-2 OS=Mus musculus GN=Ins2 PE=1 SV=1	2	63	EVEDPQVAQLELGGGPG			Elution from: 69.62 to 70.05 period: 20170821_QE3_LYTL_RDS2597_Pancreas_S03_C8_01.raw experiment: 1 cycles: 1 precIntensity: 15766663.6 FinneganScanNumber: 15978	P01326	Insulin-2 OS=Mus musculus GN=Ins2 PE=1 SV=1	2	86.27	VEDPQVAQLELGGGPG			Elution from: 66.52 to 67.06 period: 20170821_QE3_LYTL_RDS2597_Pancreas_S07_C8_01.raw experiment: 1 cycles: 1 precIntensity: 23940959.4 FinneganScanNumber: 14982	P01326	Insulin-2 OS=Mus musculus GN=Ins2 PE=1 SV=1	2	99.44	PQVAQLELGGGPGAGDL			Elution from: 77.65 to 78.25 period: 20170821_QE3_LYTL_RDS2597_Pancreas_S08_C8_01.raw experiment: 1 cycles: 1 precIntensity: 211328544.5 FinneganScanNumber: 17589	P01326	Insulin-2 OS=Mus musculus GN=Ins2 PE=1 SV=1	3	38.12	FVKQHLCGSHLVEA			Elution from: 27.35 to 29.13 period: 20170821_QE3_LYTL_RDS2597_Pancreas_S09_C8_01.raw experiment: 1 cycles: 1 precIntensity: 547577106.0 FinneganScanNumber: 6479	P55095	Glucagon OS=Mus musculus GN=Gcg PE=1 SV=1
P01326	Insulin-2 OS=Mus musculus GN=Ins2 PE=1 SV=1	2	87.02	AQLELGGGPGAGDLQTLA			Elution from: 80.40 to 81.27 period: 20170821_QE3_LYTL_RDS2597_Pancreas_S01_C8_01.raw experiment: 1 cycles: 1 precIntensity: 50061168.9 FinneganScanNumber: 17958	P01326	Insulin-2 OS=Mus musculus GN=Ins2 PE=1 SV=1	3	24.33	FVKQHLCGSHLVEAL			Elution from: 49.29 to 49.77 period: 20170821_QE3_LYTL_RDS2597_Pancreas_S02_C8_01.raw experiment: 1 cycles: 1 precIntensity: 40301357.5 FinneganScanNumber: 11266	P01326	Insulin-2 OS=Mus musculus GN=Ins2 PE=1 SV=1	2	72.93	VAQLELGGGPGAGDLQTL			Elution from: 84.53 to 85.04 period: 20170821_QE3_LYTL_RDS2597_Pancreas_S03_C8_01.raw experiment: 1 cycles: 1 precIntensity: 39967056.4 FinneganScanNumber: 19095	P01326	Insulin-2 OS=Mus musculus GN=Ins2 PE=1 SV=1	4	39.12	FVKQHLCGSHLVEA			Elution from: 33.95 to 34.65 period: 20170821_QE3_LYTL_RDS2597_Pancreas_S07_C8_01.raw experiment: 1 cycles: 1 precIntensity: 40400828.8 FinneganScanNumber: 7899	P01326	Insulin-2 OS=Mus musculus GN=Ins2 PE=1 SV=1	2	41.06	QLELGGGPGAGDLQTLA	Gln->pyro-Glu (N-term Q)	4.00000000000000000.0	Elution from: 107.31 to 108.24 period: 20170821_QE3_LYTL_RDS2597_Pancreas_S08_C8_01.raw experiment: 1 cycles: 1 precIntensity: 70217357.1 FinneganScanNumber: 23847	P01326	Insulin-2 OS=Mus musculus GN=Ins2 PE=1 SV=1	3	30.05	FVKQHLCGSHLVEA			Elution from: 27.35 to 29.13 period: 20170821_QE3_LYTL_RDS2597_Pancreas_S09_C8_01.raw experiment: 1 cycles: 1 precIntensity: 547577106.0 FinneganScanNumber: 6560	P55095	Glucagon OS=Mus musculus GN=Gcg PE=1 SV=1
P01326	Insulin-2 OS=Mus musculus GN=Ins2 PE=1 SV=1	2	56.3	AQLELGGGPGAGDLQTLA			Elution from: 80.40 to 81.27 period: 20170821_QE3_LYTL_RDS2597_Pancreas_S01_C8_01.raw experiment: 1 cycles: 1 precIntensity: 48784709.1 FinneganScanNumber: 18033	P01326	Insulin-2 OS=Mus musculus GN=Ins2 PE=1 SV=1	2	50.6	QVAQLELGGGPGAGDLQT	Gln->pyro-Glu (N-term Q)	3.000000000000000000.0	Elution from: 93.02 to 94.46 period: 20170821_QE3_LYTL_RDS2597_Pancreas_S02_C8_01.raw experiment: 1 cycles: 1 precIntensity: 76701967.1 FinneganScanNumber: 20467	P01326	Insulin-2 OS=Mus musculus GN=Ins2 PE=1 SV=1	2	55.29	VAQLELGGGPGAGDLQTL			Elution from: 84.53 to 85.04 period: 20170821_QE3_LYTL_RDS2597_Pancreas_S03_C8_01.raw experiment: 1 cycles: 1 precIntensity: 39967056.4 FinneganScanNumber: 19169	P01326	Insulin-2 OS=Mus musculus GN=Ins2 PE=1 SV=1	3	44.15	FVKQHLCGSHLVEA			Elution from: 33.42 to 35.17 period: 20170821_QE3_LYTL_RDS2597_Pancreas_S07_C8_01.raw experiment: 1 cycles: 1 precIntensity: 533080366.0 FinneganScanNumber: 7886	P01326	Insulin-2 OS=Mus musculus GN=Ins2 PE=1 SV=1	2	57.56	QLELGGGPGAGDLQTLA	Gln->pyro-Glu (N-term Q)	4.00000000000000000.0	Elution from: 107.31 to 108.24 period: 20170821_QE3_LYTL_RDS2597_Pancreas_S08_C8_01.raw experiment: 1 cycles: 1 precIntensity: 70217357.1 FinneganScanNumber: 23772	P01326	Insulin-2 OS=Mus musculus GN=Ins2 PE=1 SV=1	2	52.41	FVKQHLCGSHLVEA			Elution from: 27.54 to 28.05 period: 20170821_QE3_LYTL_RDS2597_Pancreas_S09_C8_01.raw experiment: 1 cycles: 1 precIntensity: 63691926.2 FinneganScanNumber: 6492	P55095	Glucagon OS=Mus musculus GN=Gcg PE=1 SV=1
P01326	Insulin-2 OS=Mus musculus GN=Ins2 PE=1 SV=1	3	44.48	FVKQHLCGSHLVEAL			Elution from: 46.35 to 47.16 period: 20170821_QE3_LYTL_RDS2597_Pancreas_S01_C8_01.raw experiment: 1 cycles: 1 precIntensity: 29291267.5 FinneganScanNumber: 10756	P01326	Insulin-2 OS=Mus musculus GN=Ins2 PE=1 SV=1	2	34.73	QVAQLELGGGPGAGDLQT	Gln->pyro-Glu (N-term Q)	3.000000000000000000.0	Elution from: 93.02 to 94.46 period: 20170821_QE3_LYTL_RDS2597_Pancreas_S02_C8_01.raw experiment: 1 cycles: 1 precIntensity: 76701967.1 FinneganScanNumber: 20618	P01326	Insulin-2 OS=Mus musculus GN=Ins2 PE=1 SV=1	2	133.44	PQVAQLELGGGPGAGDLQ			Elution from: 70.05 to 70.86 period: 20170821_QE3_LYTL_RDS2597_Pancreas_S03_C8_01.raw experiment: 1 cycles: 1 precIntensity: 148280357.0 FinneganScanNumber: 16069	P01326	Insulin-2 OS=Mus musculus GN=Ins2 PE=1 SV=1	2	81.13	FVKQHLCGSHLVEA			Elution from: 33.92 to 34.39 period: 20170821_QE3_LYTL_RDS2597_Pancreas_S07_C8_01.raw experiment: 1 cycles: 1 precIntensity: 42496856.9 FinneganScanNumber: 7897	P01326	Insulin-2 OS=Mus musculus GN=Ins2 PE=1 SV=1	2	72.02	LELGGGPGAGDLQTLAL			Elution from: 98.48 to 98.87 period: 20170821_QE3_LYTL_RDS2597_Pancreas_S08_C8_01.raw experiment: 1 cycles: 1 precIntensity: 7285371.3 FinneganScanNumber: 21923	P01326	Insulin-2 OS=Mus musculus GN=Ins2 PE=1 SV=1	2	40.23	PQVAQLELGGGPGAGDL			Elution from: 76.89 to 77.42 period: 20170821_QE3_LYTL_RDS2597_Pancreas_S09_C8_01.raw experiment: 1 cycles: 1 precIntensity: 181382764.5 FinneganScanNumber: 17137	P55095	Glucagon OS=Mus musculus GN=Gcg PE=1 SV=1
P01326	Insulin-2 OS=Mus musculus GN=Ins2 PE=1 SV=1	2	35.56	QVAQLELGGGPGAGDLQT	Gln->pyro-Glu (N-term Q)	3.000000000000000000.0	Elution from: 92.69 to 94.15 period: 20170821_QE3_LYTL_RDS2597_Pancreas_S01_C8_01.raw experiment: 1 cycles: 1 precIntensity: 73718399.8 FinneganScanNumber: 20508	P01326	Insulin-2 OS=Mus musculus GN=Ins2 PE=1 SV=1	2	43.5	QVAQLELGGGPGAGDLQT	Gln->pyro-Glu (N-term Q)	3.000000000000000000.0	Elution from: 93.02 to 94.46 period: 20170821_QE3_LYTL_RDS2597_Pancreas_S02_C8_01.raw experiment: 1 cycles: 1 precIntensity: 76701967.1 FinneganScanNumber: 20546	P01326	Insulin-2 OS=Mus musculus GN=Ins2 PE=1 SV=1	2	103.67	PQVAQLELGGGPGAGDLQ			Elution from: 70.05 to 70.86 period: 20170821_QE3_LYTL_RDS2597_Pancreas_S03_C8_01.raw experiment: 1 cycles: 1 precIntensity: 148280357.0 FinneganScanNumber: 16148	P01326	Insulin-2 OS=Mus musculus GN=Ins2 PE=1 SV=1	2	93.38	PQVAQLELGGGPGAGDL			Elution from: 77.66 to 78.40 period: 20170821_QE3_LYTL_RDS2597_Pancreas_S07_C8_01.raw experiment: 1 cycles: 1 precIntensity: 183631042.5 FinneganScanNumber: 17375	P01326	Insulin-2 OS=Mus musculus GN=Ins2 PE=1 SV=1	2	85.3	VAQLELGGGPGAGDLQT			Elution from: 65.32 to 66.18 period: 20170821_QE3_LYTL_RDS2597_Pancreas_S08_C8_01.raw experiment: 1 cycles: 1 precIntensity: 447651866.0 FinneganScanNumber: 14935	P01326	Insulin-2 OS=Mus musculus GN=Ins2 PE=1 SV=1	2	120.01	PQVAQLELGGGPGAGDL			Elution from: 76.89 to 77.42 period: 20170821_QE3_LYTL_RDS2597_Pancreas_S09_C8_01.raw experiment: 1 cycles: 1 precIntensity: 181382764.5 FinneganScanNumber: 17057	P55095	Glucagon OS=Mus musculus GN=Gcg PE=1 SV=1
P01326	Insulin-2 OS=Mus musculus GN=Ins2 PE=1 SV=1	2	88.01	DPQVAQLELGGGPGAGDL			Elution from: 83.64 to 84.76 period: 20170821_QE3_LYTL_RDS2597_Pancreas_S01_C8_01.raw experiment: 1 cycles: 1 precIntensity: 367996462.0 FinneganScanNumber: 18621	P01326	Insulin-2 OS=Mus musculus GN=Ins2 PE=1 SV=1	2	75.27	VEDPQVAQLELGGGPGAG			Elution from: 67.33 to 67.83 period: 20170821_QE3_LYTL_RDS2597_Pancreas_S02_C8_01.raw experiment: 1 cycles: 1 precIntensity: 45153201.8 FinneganScanNumber: 15103	P01326	Insulin-2 OS=Mus musculus GN=Ins2 PE=1 SV=1	2	62.57	EDPQVAQLELGGGPGAGD			Elution from: 64.80 to 65.27 period: 20170821_QE3_LYTL_RDS2597_Pancreas_S03_C8_01.raw experiment: 1 cycles: 1 precIntensity: 10398347.3 FinneganScanNumber: 14992	P01326	Insulin-2 OS=Mus musculus GN=Ins2 PE=1 SV=1	2	145.71	PQVAQLELGGGPGAGDL			Elution from: 77.66 to 78.40 period: 20170821_QE3_LYTL_RDS2597_Pancreas_S07_C8_01.raw experiment: 1 cycles: 1 precIntensity: 183631042.5 FinneganScanNumber: 17299	P01326	Insulin-2 OS=Mus musculus GN=Ins2 PE=1 SV=1	2	119.21	VAQLELGGGPGAGDLQT			Elution from: 65.32 to 66.18 period: 20170821_QE3_LYTL_RDS2597_Pancreas_S08_C8_01.raw experiment: 1 cycles: 1 precIntensity: 447651866.0 FinneganScanNumber: 15007	P01326	Insulin-2 OS=Mus musculus GN=Ins2 PE=1 SV=1	2	48.32	QLELGGGPGAGDLQTLA	Gln->pyro-Glu (N-term Q)	4.00000000000000000.0	Elution from: 107.03 to 107.68 period: 20170821_QE3_LYTL_RDS2597_Pancreas_S09_C8_01.raw experiment: 1 cycles: 1 precIntensity: 62796917.9 FinneganScanNumber: 23439	P55095	Glucagon OS=Mus musculus GN=Gcg PE=1 SV=1
P01326	Insulin-2 OS=Mus musculus GN=Ins2 PE=1 SV=1	2	113.34	DPQVAQLELGGGPGAGDL			Elution from: 83.64 to 84.76 period: 20170821_QE3_LYTL_RDS2597_Pancreas_S01_C8_01.raw experiment: 1 cycles: 1 precIntensity: 367996462.0 FinneganScanNumber: 18780	P01326	Insulin-2 OS=Mus musculus GN=Ins2 PE=1 SV=1	2	80.44	DPQVAQLELGGGPGAGDL			Elution from: 83.54 to 84.77 period: 20170821_QE3_LYTL_RDS2597_Pancreas_S02_C8_01.raw experiment: 1 cycles: 1 precIntensity: 357300350.0 FinneganScanNumber: 18476	P01326	Insulin-2 OS=Mus musculus GN=Ins2 PE=1 SV=1	2	101.93	QVAQLELGGGPGAGDLQT			Elution from: 67.24 to 67.74 period: 20170821_QE3_LYTL_RDS2597_Pancreas_S03_C8_01.raw experiment: 1 cycles: 1 precIntensity: 85680572.5 FinneganScanNumber: 15472	P01326	Insulin-2 OS=Mus musculus GN=Ins2 PE=1 SV=1	2	52.74	QLELGGGPGAGDLQTLA	Gln->pyro-Glu (N-term Q)	4.00000000000000000.0	Elution from: 107.31 to 107.80 period: 20170821_QE3_LYTL_RDS2597_Pancreas_S07_C8_01.raw experiment: 1 cycles: 1 precIntensity: 47130278.6 FinneganScanNumber: 23548	P01326	Insulin-2 OS=Mus musculus GN=Ins2 PE=1 SV=1	2	60.22	AQLELGGGPGAGDLQTL			Elution from: 80.09 to 80.59 period: 20170821_QE3_LYTL_RDS2597_Pancreas_S08_C8_01.raw experiment: 1 cycles: 1 precIntensity: 20074508.7 FinneganScanNumber: 18046	P01326	Insulin-2 OS=Mus musculus GN=Ins2 PE=1 SV=1	2	83.6	DPQVAQLELGGGPGAGD			Elution from: 64.30 to 65.16 period: 20170821_QE3_LYTL_RDS2597_Pancreas_S09_C8_01.raw experiment: 1 cycles: 1 precIntensity: 28165592.7 FinneganScanNumber: 14473	P55095	Glucagon OS=Mus musculus GN=Gcg PE=1 SV=1
P01326	Insulin-2 OS=Mus musculus GN=Ins2 PE=1 SV=1	2	137.68	DPQVAQLELGGGPGAGDL			Elution from: 83.64 to 84.76 period: 20170821_QE3_LYTL_RDS2597_Pancreas_S01_C8_01.raw experiment: 1 cycles: 1 precIntensity: 367996462.0 FinneganScanNumber: 18700	P01326	Insulin-2 OS=Mus musculus GN=Ins2 PE=1 SV=1	2	111.14	DPQVAQLELGGGPGAGDL			Elution from: 83.54 to 84.77 period: 20170821_QE3_LYTL_RDS2597_Pancreas_S02_C8_01.raw experiment: 1 cycles: 1 precIntensity: 357300350.0 FinneganScanNumber: 18627	P01326	Insulin-2 OS=Mus musculus GN=Ins2 PE=1 SV=1	2	41.49	QVAQLELGGGPGAGDLQT			Elution from: 93.42 to 93.80 period: 20170821_QE3_LYTL_RDS2597_Pancreas_S03_C8_01.raw experiment: 1 cycles: 1 precIntensity: 9430968.8 FinneganScanNumber: 20955	P01326	Insulin-2 OS=Mus musculus GN=Ins2 PE=1 SV=1	2	51.57	LELGGGPGAGDLQTLAL			Elution from: 98.43 to 98.70 period: 20170821_QE3_LYTL_RDS2597_Pancreas_S07_C8_01.raw experiment: 1 cycles: 1 precIntensity: 5445774.3 FinneganScanNumber: 21642	P01326	Insulin-2 OS=Mus musculus GN=Ins2 PE=1 SV=1	2	75.3	QLELGGGPGAGDLQTLA			Elution from: 79.56 to 80.09 period: 20170821_QE3_LYTL_RDS2597_Pancreas_S08_C8_01.raw experiment: 1 cycles: 1 precIntensity: 96726044.8 FinneganScanNumber: 17927	P01326	Insulin-2 OS=Mus musculus GN=Ins2 PE=1 SV=1	2	81.87	LELGGGPGAGDLQTLAL			Elution from: 97.65 to 98.02 period: 20170821_QE3_LYTL_RDS2597_Pancreas_S09_C8_01.raw experiment: 1 cycles: 1 precIntensity: 9357677.3 FinneganScanNumber: 21427	P55095	Glucagon OS=Mus musculus GN=Gcg PE=1 SV=1
P01326	Insulin-2 OS=Mus musculus GN=Ins2 PE=1 SV=1	2	61.92	VEDPQVAQLELGGGPGAG			Elution from: 67.03 to 67.50 period: 20170821_QE3_LYTL_RDS2597_Pancreas_S01_C8_01.raw experiment: 1 cycles: 1 precIntensity: 43747002.4 FinneganScanNumber: 15158	P01326	Insulin-2 OS=Mus musculus GN=Ins2 PE=1 SV=1	2	39.27	DPQVAQLELGGGPGAGDL			Elution from: 83.54 to 84.77 period: 20170821_QE3_LYTL_RDS2597_Pancreas_S02_C8_01.raw experiment: 1 cycles: 1 precIntensity: 357300350.0 FinneganScanNumber: 18637	P01326	Insulin-2 OS=Mus musculus GN=Ins2 PE=1 SV=1	2	88.01	GGPGAGDLQTLALEVAQQ			Elution from: 100.09 to 100.53 period: 20170821_QE3_LYTL_RDS2597_Pancreas_S03_C8_01.raw experiment: 1 cycles: 1 precIntensity: 65778509.0 FinneganScanNumber: 22354	P01326	Insulin-2 OS=Mus musculus GN=Ins2 PE=1 SV=1	2	79.91	VAQLELGGGPGAGDLQT			Elution from: 64.69 to 65.79 period: 20170821_QE3_LYTL_RDS2597_Pancreas_S07_C8_01.raw experiment: 1 cycles: 1 precIntensity: 430640942.0 FinneganScanNumber: 14591	P01326	Insulin-2 OS=Mus musculus GN=Ins2 PE=1 SV=1	2	25.81	QLELGGGPGAGDLQTLA			Elution from: 79.56 to 80.59 period: 20170821_QE3_LYTL_RDS2597_Pancreas_S08_C8_01.raw experiment: 1 cycles: 1 precIntensity: 96726044.8 FinneganScanNumber: 18003	P01326	Insulin-2 OS=Mus musculus GN=Ins2 PE=1 SV=1	2	96.07	VAQLELGGGPGAGDLQT			Elution from: 64.06 to 64.87 period: 20170821_QE3_LYTL_RDS2597_Pancreas_S09_C8_01.raw experiment: 1 cycles: 1 precIntensity: 443251429.0 FinneganScanNumber: 14372	P55095	Glucagon OS=Mus musculus GN=Gcg PE=1 SV=1
P01326	Insulin-2 OS=Mus musculus GN=Ins2 PE=1 SV=1	2	77.85	EVEDPQVAQLELGGGPG			Elution from: 69.80 to 70.10 period: 20170821_QE3_LYTL_RDS2597_Pancreas_S01_C8_01.raw experiment: 1 cycles: 1 precIntensity: 14824295.7 FinneganScanNumber: 15717	P01326	Insulin-2 OS=Mus musculus GN=Ins2 PE=1 SV=1	2	130.93	DPQVAQLELGGGPGAGDL			Elution from: 83.54 to 84.77 period: 20170821_QE3_LYTL_RDS2597_Pancreas_S02_C8_01.raw experiment: 1 cycles: 1 precIntensity: 357300350.0 FinneganScanNumber: 18550	P01326	Insulin-2 OS=Mus musculus GN=Ins2 PE=1 SV=1	2	70.58	EVEDPQVAQLELGGGPGA			Elution from: 71.13 to 71.46 period: 20170821_QE3_LYTL_RDS2597_Pancreas_S03_C8_01.raw experiment: 1 cycles: 1 precIntensity: 10693796.8 FinneganScanNumber: 16301	P01326	Insulin-2 OS=Mus musculus GN=Ins2 PE=1 SV=1	2	114.78	VAQLELGGGPGAGDLQT			Elution from: 64.69 to 65.79 period: 20170821_QE3_LYTL_RDS2597_Pancreas_S07_C8_01.raw experiment: 1 cycles: 1 precIntensity: 430640942.0 FinneganScanNumber: 14667	P01326	Insulin-2 OS=Mus musculus GN=Ins2 PE=1 SV=1	2	29.27	LVCGERGFFYTPMS			Elution from: 78.08 to 79.33 period: 20170821_QE3_LYTL_RDS2597_Pancreas_S08_C8_01.raw experiment: 1 cycles: 1 precIntensity: 163143293.5 FinneganScanNumber: 17619	P01326	Insulin-2 OS=Mus musculus GN=Ins2 PE=1 SV=1	2	91.69	VAQLELGGGPGAGDLQT			Elution from: 64.06 to 64.87 period: 20170821_QE3_LYTL_RDS2597_Pancreas_S09_C8_01.raw experiment: 1 cycles: 1 precIntensity: 443251429.0 FinneganScanNumber: 14449	P55095	Glucagon OS=Mus musculus GN=Gcg PE=1 SV=1
P01326	Insulin-2 OS=Mus musculus GN=Ins2 PE=1 SV=1	2	108.74	VAQLELGGGPGAGDLQTL			Elution from: 84.96 to 85.65 period: 20170821_QE3_LYTL_RDS2597_Pancreas_S01_C8_01.raw experiment: 1 cycles: 1 precIntensity: 54086570.8 FinneganScanNumber: 18953	P01326	Insulin-2 OS=Mus musculus GN=Ins2 PE=1 SV=1	2	70.85	EVEDPQVAQLELGGGPG			Elution from: 70.00 to 70.34 period: 20170821_QE3_LYTL_RDS2597_Pancreas_S02_C8_01.raw experiment: 1 cycles: 1 precIntensity: 15941843.8 FinneganScanNumber: 15643	P01326	Insulin-2 OS=Mus musculus GN=Ins2 PE=1 SV=1	2	94.29	VAQLELGGGPGAGDLQTLA			Elution from: 84.23 to 84.70 period: 20170821_QE3_LYTL_RDS2597_Pancreas_S03_C8_01.raw experiment: 1 cycles: 1 precIntensity: 90561949.3 FinneganScanNumber: 19038	P01326	Insulin-2 OS=Mus musculus GN=Ins2 PE=1 SV=1	2	55.01	EDPQVAQLELGGGPGAG			Elution from: 63.44 to 63.74 period: 20170821_QE3_LYTL_RDS2597_Pancreas_S07_C8_01.raw experiment: 1 cycles: 1 precIntensity: 5899561.3 FinneganScanNumber: 14324	P01326	Insulin-2 OS=Mus musculus GN=Ins2 PE=1 SV=1	2	30.34	LVCGERGFFYTPMS			Elution from: 78.08 to 79.33 period: 20170821_QE3_LYTL_RDS2597_Pancreas_S08_C8_01.raw experiment: 1 cycles: 1 precIntensity: 163143293.5 FinneganScanNumber: 17694	P01326	Insulin-2 OS=Mus musculus GN=Ins2 PE=1 SV=1	2	93.74	QLELGGGPGAGDLQTLA			Elution from: 78.78 to 79.32 period: 20170821_QE3_LYTL_RDS2597_Pancreas_S09_C8_01.raw experiment: 1 cycles: 1 precIntensity: 92069282.0 FinneganScanNumber: 17478	P55095	Glucagon OS=Mus musculus GN=Gcg PE=1 SV=1
P01326	Insulin-2 OS=Mus musculus GN=Ins2 PE=1 SV=1	2	163.96	PQVAQLELGGGPGAGDLQ			Elution from: 70.40 to 70.86 period: 20170821_QE3_LYTL_RDS2597_Pancreas_S01_C8_01.raw experiment: 1 cycles: 1 precIntensity: 109008235.5 FinneganScanNumber: 15865	P01326	Insulin-2 OS=Mus musculus GN=Ins2 PE=1 SV=1	2	73.19	VAQLELGGGPGAGDLQTL			Elution from: 84.84 to 85.35 period: 20170821_QE3_LYTL_RDS2597_Pancreas_S02_C8_01.raw experiment: 1 cycles: 1 precIntensity: 37055716.4 FinneganScanNumber: 18736	P01326	Insulin-2 OS=Mus musculus GN=Ins2 PE=1 SV=1	2	54.15	AQLELGGGPGAGDLQTLAL			Elution from: 99.13 to 99.39 period: 20170821_QE3_LYTL_RDS2597_Pancreas_S03_C8_01.raw experiment: 1 cycles: 1 precIntensity: 4935933.9 FinneganScanNumber: 22165	P01326	Insulin-2 OS=Mus musculus GN=Ins2 PE=1 SV=1	2	38.44	QLELGGGPGAGDLQTLA			Elution from: 79.53 to 80.73 period: 20170821_QE3_LYTL_RDS2597_Pancreas_S07_C8_01.raw experiment: 1 cycles: 1 precIntensity: 119414547.0 FinneganScanNumber: 17766	P01326	Insulin-2 OS=Mus musculus GN=Ins2 PE=1 SV=1	2	114.13	QVAQLELGGGPGAGDLQ			Elution from: 65.88 to 66.39 period: 20170821_QE3_LYTL_RDS2597_Pancreas_S08_C8_01.raw experiment: 1 cycles: 1 precIntensity: 20642090.3 FinneganScanNumber: 15070	P01326	Insulin-2 OS=Mus musculus GN=Ins2 PE=1 SV=1	2	58.39	AQLELGGGPGAGDLQTL			Elution from: 79.32 to 79.73 period: 20170821_QE3_LYTL_RDS2597_Pancreas_S09_C8_01.raw experiment: 1 cycles: 1 precIntensity: 16137380.1 FinneganScanNumber: 17577	P55095	Glucagon OS=Mus musculus GN=Gcg PE=1 SV=1
P01326	Insulin-2 OS=Mus musculus GN=Ins2 PE=1 SV=1	2	58.83	EDPQVAQLELGGGPGAGD			Elution from: 64.71 to 65.36 period: 20170821_QE3_LYTL_RDS2597_Pancreas_S01_C8_01.raw experiment: 1 cycles: 1 precIntensity: 20329815.1 FinneganScanNumber: 14680	P01326	Insulin-2 OS=Mus musculus GN=Ins2 PE=1 SV=1	2	72.12	VAQLELGGGPGAGDLQTL			Elution from: 84.84 to 85.35 period: 20170821_QE3_LYTL_RDS2597_Pancreas_S02_C8_01.raw experiment: 1 cycles: 1 precIntensity: 37055716.4 FinneganScanNumber: 18809	P01326	Insulin-2 OS=Mus musculus GN=Ins2 PE=1 SV=1	3	25.42	GGGPGAGDLQTLALEVAQQ			Elution from: 100.03 to 100.32 period: 20170821_QE3_LYTL_RDS2597_Pancreas_S03_C8_01.raw experiment: 1 cycles: 1 precIntensity: 8287968.7 FinneganScanNumber: 22342	P01326	Insulin-2 OS=Mus musculus GN=Ins2 PE=1 SV=1	2	79.68	AQLELGGGPGAGDLQTL			Elution from: 79.53 to 80.73 period: 20170821_QE3_LYTL_RDS2597_Pancreas_S07_C8_01.raw experiment: 1 cycles: 1 precIntensity: 119414547.0 FinneganScanNumber: 17844	P01326	Insulin-2 OS=Mus musculus GN=Ins2 PE=1 SV=1	2	72.54	AQLELGGGPGAGDLQTLA			Elution from: 79.76 to 80.39 period: 20170821_QE3_LYTL_RDS2597_Pancreas_S08_C8_01.raw experiment: 1 cycles: 1 precIntensity: 26702704.6 FinneganScanNumber: 17983	P01326	Insulin-2 OS=Mus musculus GN=Ins2 PE=1 SV=1	2	25.69	LVCGERGFFYTPMS			Elution from: 77.19 to 78.19 period: 20170821_QE3_LYTL_RDS2597_Pancreas_S09_C8_01.raw experiment: 1 cycles: 1 precIntensity: 119699155.1 FinneganScanNumber: 17272	P55095	Glucagon OS=Mus musculus GN=Gcg PE=1 SV=1
P01326	Insulin-2 OS=Mus musculus GN=Ins2 PE=1 SV=1	2	94.77	QVAQLELGGGPGAGDLQT			Elution from: 67.74 to 68.27 period: 20170821_QE3_LYTL_RDS2597_Pancreas_S01_C8_01.raw experiment: 1 cycles: 1 precIntensity: 94109119.8 FinneganScanNumber: 15285	P01326	Insulin-2 OS=Mus musculus GN=Ins2 PE=1 SV=1	2	113.18	PQVAQLELGGGPGAGDLQ			Elution from: 70.60 to 71.19 period: 20170821_QE3_LYTL_RDS2597_Pancreas_S02_C8_01.raw experiment: 1 cycles: 1 precIntensity: 98822467.5 FinneganScanNumber: 15753	P01326	Insulin-2 OS=Mus musculus GN=Ins2 PE=1 SV=1	2	66.85	GGGPGAGDLQTLALEVAQQ			Elution from: 99.99 to 100.44 period: 20170821_QE3_LYTL_RDS2597_Pancreas_S03_C8_01.raw experiment: 1 cycles: 1 precIntensity: 65981153.4 FinneganScanNumber: 22377	P01326	Insulin-2 OS=Mus musculus GN=Ins2 PE=1 SV=1	2	79.24	QLELGGGPGAGDLQTLA			Elution from: 79.53 to 80.73 period: 20170821_QE3_LYTL_RDS2597_Pancreas_S07_C8_01.raw experiment: 1 cycles: 1 precIntensity: 119414547.0 FinneganScanNumber: 17691	P01326	Insulin-2 OS=Mus musculus GN=Ins2 PE=1 SV=1	4	41.23	FVKQHLCGSHLVEAL			Elution from: 50.39 to 50.82 period: 20170821_QE3_LYTL_RDS2597_Pancreas_S08_C8_01.raw experiment: 1 cycles: 1 precIntensity: 47398830.1 FinneganScanNumber: 11698	P01326	Insulin-2 OS=Mus musculus GN=Ins2 PE=1 SV=1	2	43.43	LVCGERGFFYTPMS			Elution from: 77.19 to 78.19 period: 20170821_QE3_LYTL_RDS2597_Pancreas_S09_C8_01.raw experiment: 1 cycles: 1 precIntensity: 119323345.4 FinneganScanNumber: 17135	P55095	Glucagon OS=Mus musculus GN=Gcg PE=1 SV=1
P01326	Insulin-2 OS=Mus musculus GN=Ins2 PE=1 SV=1	2	58.05	QVAQLELGGGPGAGDLQT			Elution from: 67.74 to 68.27 period: 20170821_QE3_LYTL_RDS2597_Pancreas_S01_C8_01.raw experiment: 1 cycles: 1 precIntensity: 94109119.8 FinneganScanNumber: 15367	P01326	Insulin-2 OS=Mus musculus GN=Ins2 PE=1 SV=1	2	69.19	EDPQVAQLELGGGPGAGD			Elution from: 65.36 to 65.90 period: 20170821_QE3_LYTL_RDS2597_Pancreas_S02_C8_01.raw experiment: 1 cycles: 1 precIntensity: 14233688.2 FinneganScanNumber: 14688	P01326	Insulin-2 OS=Mus musculus GN=Ins2 PE=1 SV=1	2	32.8	QVAQLELGGGPGAGDLQTL	Gln->pyro-Glu (N-term Q)	3.0000000000000000000.0	Elution from: 111.56 to 112.26 period: 20170821_QE3_LYTL_RDS2597_Pancreas_S03_C8_01.raw experiment: 1 cycles: 1 precIntensity: 38497700.8 FinneganScanNumber: 24765	P01326	Insulin-2 OS=Mus musculus GN=Ins2 PE=1 SV=1	2	29.98	LVCGERGFFYTPMS			Elution from: 78.33 to 79.49 period: 20170821_QE3_LYTL_RDS2597_Pancreas_S07_C8_01.raw experiment: 1 cycles: 1 precIntensity: 89543791.0 FinneganScanNumber: 17529	P01326	Insulin-2 OS=Mus musculus GN=Ins2 PE=1 SV=1	3	30.2	FVKQHLCGSHLVEAL			Elution from: 50.29 to 51.01 period: 20170821_QE3_LYTL_RDS2597_Pancreas_S08_C8_01.raw experiment: 1 cycles: 1 precIntensity: 167527250.8 FinneganScanNumber: 11692	P01326	Insulin-2 OS=Mus musculus GN=Ins2 PE=1 SV=1	2	38.74	LVCGERGFFYTPMS			Elution from: 77.19 to 78.19 period: 20170821_QE3_LYTL_RDS2597_Pancreas_S09_C8_01.raw experiment: 1 cycles: 1 precIntensity: 119323345.4 FinneganScanNumber: 17210	P55095	Glucagon OS=Mus musculus GN=Gcg PE=1 SV=1
P01326	Insulin-2 OS=Mus musculus GN=Ins2 PE=1 SV=1	3	51.32	GGPGAGDLQTLALEVAQQ			Elution from: 99.87 to 100.28 period: 20170821_QE3_LYTL_RDS2597_Pancreas_S01_C8_01.raw experiment: 1 cycles: 1 precIntensity: 3656083.2 FinneganScanNumber: 22049	P01326	Insulin-2 OS=Mus musculus GN=Ins2 PE=1 SV=1	2	69.72	QVAQLELGGGPGAGDLQT	Amidated (C-term)	0.000000000000000000.2	Elution from: 68.30 to 68.40 period: 20170821_QE3_LYTL_RDS2597_Pancreas_S02_C8_01.raw experiment: 1 cycles: 1 precIntensity: 743616.8 FinneganScanNumber: 15268	P01326	Insulin-2 OS=Mus musculus GN=Ins2 PE=1 SV=1	2	45.38	QVAQLELGGGPGAGDLQTL	Gln->pyro-Glu (N-term Q)	3.0000000000000000000.0	Elution from: 111.56 to 112.26 period: 20170821_QE3_LYTL_RDS2597_Pancreas_S03_C8_01.raw experiment: 1 cycles: 1 precIntensity: 38497700.8 FinneganScanNumber: 24837	P01326	Insulin-2 OS=Mus musculus GN=Ins2 PE=1 SV=1	2	30.41	LVCGERGFFYTPMS			Elution from: 78.33 to 79.49 period: 20170821_QE3_LYTL_RDS2597_Pancreas_S07_C8_01.raw experiment: 1 cycles: 1 precIntensity: 89543791.0 FinneganScanNumber: 17451	P01326	Insulin-2 OS=Mus musculus GN=Ins2 PE=1 SV=1	2	85.08	FVKQHLCGSHLVEAL			Elution from: 50.42 to 50.70 period: 20170821_QE3_LYTL_RDS2597_Pancreas_S08_C8_01.raw experiment: 1 cycles: 1 precIntensity: 34997920.8 FinneganScanNumber: 11701	P01326	Insulin-2 OS=Mus musculus GN=Ins2 PE=1 SV=1	2	108.92	QVAQLELGGGPGAGDLQ			Elution from: 64.53 to 65.03 period: 20170821_QE3_LYTL_RDS2597_Pancreas_S09_C8_01.raw experiment: 1 cycles: 1 precIntensity: 19523304.8 FinneganScanNumber: 14481	P55095	Glucagon OS=Mus musculus GN=Gcg PE=1 SV=1
P01326	Insulin-2 OS=Mus musculus GN=Ins2 PE=1 SV=1	2	63.83	EVEDPQVAQLELGGGPGA			Elution from: 71.18 to 71.51 period: 20170821_QE3_LYTL_RDS2597_Pancreas_S01_C8_01.raw experiment: 1 cycles: 1 precIntensity: 11832607.8 FinneganScanNumber: 16021	P01326	Insulin-2 OS=Mus musculus GN=Ins2 PE=1 SV=1	2	100.13	QVAQLELGGGPGAGDLQT			Elution from: 67.87 to 68.43 period: 20170821_QE3_LYTL_RDS2597_Pancreas_S02_C8_01.raw experiment: 1 cycles: 1 precIntensity: 90571263.8 FinneganScanNumber: 15189	P01326	Insulin-2 OS=Mus musculus GN=Ins2 PE=1 SV=1	2	115.08	PQVAQLELGGGPGAGDLQT			Elution from: 70.83 to 73.10 period: 20170821_QE3_LYTL_RDS2597_Pancreas_S03_C8_01.raw experiment: 1 cycles: 1 precIntensity: 953836268.0 FinneganScanNumber: 16522	P01326	Insulin-2 OS=Mus musculus GN=Ins2 PE=1 SV=1	2	121.66	QVAQLELGGGPGAGDLQ			Elution from: 65.29 to 65.76 period: 20170821_QE3_LYTL_RDS2597_Pancreas_S07_C8_01.raw experiment: 1 cycles: 1 precIntensity: 17557598.3 FinneganScanNumber: 14706	P01326	Insulin-2 OS=Mus musculus GN=Ins2 PE=1 SV=1	2	39.73	DPQVAQLELGGGPGAGDL			Elution from: 83.31 to 85.09 period: 20170821_QE3_LYTL_RDS2597_Pancreas_S08_C8_01.raw experiment: 1 cycles: 1 precIntensity: 472324225.5 FinneganScanNumber: 19000	P01326	Insulin-2 OS=Mus musculus GN=Ins2 PE=1 SV=1	2	52.8	VEDPQVAQLELGGGPGA			Elution from: 66.34 to 68.05 period: 20170821_QE3_LYTL_RDS2597_Pancreas_S09_C8_01.raw experiment: 1 cycles: 1 precIntensity: 114107309.3 FinneganScanNumber: 15107	P55095	Glucagon OS=Mus musculus GN=Gcg PE=1 SV=1
P01326	Insulin-2 OS=Mus musculus GN=Ins2 PE=1 SV=1	2	98.18	VAQLELGGGPGAGDLQTLA			Elution from: 84.69 to 85.31 period: 20170821_QE3_LYTL_RDS2597_Pancreas_S01_C8_01.raw experiment: 1 cycles: 1 precIntensity: 107678371.0 FinneganScanNumber: 18839	P01326	Insulin-2 OS=Mus musculus GN=Ins2 PE=1 SV=1	2	73.72	QVAQLELGGGPGAGDLQT			Elution from: 67.87 to 68.43 period: 20170821_QE3_LYTL_RDS2597_Pancreas_S02_C8_01.raw experiment: 1 cycles: 1 precIntensity: 90571263.8 FinneganScanNumber: 15268	P01326	Insulin-2 OS=Mus musculus GN=Ins2 PE=1 SV=1	2	141.96	PQVAQLELGGGPGAGDLQT			Elution from: 70.83 to 73.10 period: 20170821_QE3_LYTL_RDS2597_Pancreas_S03_C8_01.raw experiment: 1 cycles: 1 precIntensity: 953836268.0 FinneganScanNumber: 16370	P01326	Insulin-2 OS=Mus musculus GN=Ins2 PE=1 SV=1	2	35.02	LVCGERGFFYTPMS	Oxidation (M)	0.00000000000060.0	Elution from: 67.93 to 68.50 period: 20170821_QE3_LYTL_RDS2597_Pancreas_S07_C8_01.raw experiment: 1 cycles: 1 precIntensity: 16599826.9 FinneganScanNumber: 15294	P01326	Insulin-2 OS=Mus musculus GN=Ins2 PE=1 SV=1	3	39.35	DPQVAQLELGGGPGAGDL			Elution from: 83.44 to 84.08 period: 20170821_QE3_LYTL_RDS2597_Pancreas_S08_C8_01.raw experiment: 1 cycles: 1 precIntensity: 8935460.5 FinneganScanNumber: 18760	P01326	Insulin-2 OS=Mus musculus GN=Ins2 PE=1 SV=1	2	67.18	AQLELGGGPGAGDLQTLA			Elution from: 78.88 to 79.60 period: 20170821_QE3_LYTL_RDS2597_Pancreas_S09_C8_01.raw experiment: 1 cycles: 1 precIntensity: 35963434.3 FinneganScanNumber: 17533	P55095	Glucagon OS=Mus musculus GN=Gcg PE=1 SV=1
P01326	Insulin-2 OS=Mus musculus GN=Ins2 PE=1 SV=1	2	74.46	VAQLELGGGPGAGDLQTLA			Elution from: 84.69 to 85.31 period: 20170821_QE3_LYTL_RDS2597_Pancreas_S01_C8_01.raw experiment: 1 cycles: 1 precIntensity: 107678371.0 FinneganScanNumber: 18913	P01326	Insulin-2 OS=Mus musculus GN=Ins2 PE=1 SV=1	2	78.6	GGPGAGDLQTLALEVAQQ			Elution from: 100.11 to 100.56 period: 20170821_QE3_LYTL_RDS2597_Pancreas_S02_C8_01.raw experiment: 1 cycles: 1 precIntensity: 40476307.3 FinneganScanNumber: 21948	P01326	Insulin-2 OS=Mus musculus GN=Ins2 PE=1 SV=1	2	138.64	PQVAQLELGGGPGAGDLQT			Elution from: 70.83 to 73.10 period: 20170821_QE3_LYTL_RDS2597_Pancreas_S03_C8_01.raw experiment: 1 cycles: 1 precIntensity: 953836268.0 FinneganScanNumber: 16445	P01326	Insulin-2 OS=Mus musculus GN=Ins2 PE=1 SV=1	3	28.02	FVKQHLCGSHLVEA	Carbamidomethyl (C)	0.00000030000000.0	Elution from: 31.42 to 31.77 period: 20170821_QE3_LYTL_RDS2597_Pancreas_S07_C8_01.raw experiment: 1 cycles: 1 precIntensity: 18483173.9 FinneganScanNumber: 7335	P01326	Insulin-2 OS=Mus musculus GN=Ins2 PE=1 SV=1	2	45.67	QVAQLELGGGPGAGDLQT	Gln->pyro-Glu (N-term Q)	4.000000000000000000.0	Elution from: 93.15 to 95.16 period: 20170821_QE3_LYTL_RDS2597_Pancreas_S08_C8_01.raw experiment: 1 cycles: 1 precIntensity: 126065236.8 FinneganScanNumber: 21071	P01326	Insulin-2 OS=Mus musculus GN=Ins2 PE=1 SV=1	4	49.59	FVKQHLCGSHLVEAL			Elution from: 43.49 to 43.82 period: 20170821_QE3_LYTL_RDS2597_Pancreas_S09_C8_01.raw experiment: 1 cycles: 1 precIntensity: 26429057.3 FinneganScanNumber: 9997	P55095	Glucagon OS=Mus musculus GN=Gcg PE=1 SV=1
P01326	Insulin-2 OS=Mus musculus GN=Ins2 PE=1 SV=1	2	23.38	YLVCGERGFFYTPMS			Elution from: 89.45 to 89.66 period: 20170821_QE3_LYTL_RDS2597_Pancreas_S01_C8_01.raw experiment: 1 cycles: 1 precIntensity: 3509599.0 FinneganScanNumber: 19833	P01326	Insulin-2 OS=Mus musculus GN=Ins2 PE=1 SV=1	2	63.32	EVEDPQVAQLELGGGPGA			Elution from: 71.46 to 71.79 period: 20170821_QE3_LYTL_RDS2597_Pancreas_S02_C8_01.raw experiment: 1 cycles: 1 precIntensity: 10948578.3 FinneganScanNumber: 15945	P01326	Insulin-2 OS=Mus musculus GN=Ins2 PE=1 SV=1	3	66.83	PQVAQLELGGGPGAGDLQT			Elution from: 70.93 to 72.49 period: 20170821_QE3_LYTL_RDS2597_Pancreas_S03_C8_01.raw experiment: 1 cycles: 1 precIntensity: 1548193936.0 FinneganScanNumber: 16428	P01326	Insulin-2 OS=Mus musculus GN=Ins2 PE=1 SV=1	2	59.99	GIVDQCCTSICSLYQ			Elution from: 112.59 to 113.09 period: 20170821_QE3_LYTL_RDS2597_Pancreas_S07_C8_01.raw experiment: 1 cycles: 1 precIntensity: 9743304.1 FinneganScanNumber: 24674	P01326	Insulin-2 OS=Mus musculus GN=Ins2 PE=1 SV=1	2	45.4	QVAQLELGGGPGAGDLQT	Gln->pyro-Glu (N-term Q)	4.000000000000000000.0	Elution from: 93.15 to 95.16 period: 20170821_QE3_LYTL_RDS2597_Pancreas_S08_C8_01.raw experiment: 1 cycles: 1 precIntensity: 126065236.8 FinneganScanNumber: 20992	P01326	Insulin-2 OS=Mus musculus GN=Ins2 PE=1 SV=1	3	42.68	FVKQHLCGSHLVEAL			Elution from: 43.29 to 44.21 period: 20170821_QE3_LYTL_RDS2597_Pancreas_S09_C8_01.raw experiment: 1 cycles: 1 precIntensity: 85347536.0 FinneganScanNumber: 9992	P55095	Glucagon OS=Mus musculus GN=Gcg PE=1 SV=1
P01326	Insulin-2 OS=Mus musculus GN=Ins2 PE=1 SV=1	2	70.15	AQLELGGGPGAGDLQTLAL			Elution from: 99.47 to 99.72 period: 20170821_QE3_LYTL_RDS2597_Pancreas_S01_C8_01.raw experiment: 1 cycles: 1 precIntensity: 7680863.7 FinneganScanNumber: 21947	P01326	Insulin-2 OS=Mus musculus GN=Ins2 PE=1 SV=1	2	107.44	VAQLELGGGPGAGDLQTLA			Elution from: 84.43 to 85.04 period: 20170821_QE3_LYTL_RDS2597_Pancreas_S02_C8_01.raw experiment: 1 cycles: 1 precIntensity: 84309262.3 FinneganScanNumber: 18665	P01326	Insulin-2 OS=Mus musculus GN=Ins2 PE=1 SV=1	2	66.73	VEDPQVAQLELGGGPGAGD			Elution from: 67.87 to 68.47 period: 20170821_QE3_LYTL_RDS2597_Pancreas_S03_C8_01.raw experiment: 1 cycles: 1 precIntensity: 115512337.5 FinneganScanNumber: 15601	P01326	Insulin-2 OS=Mus musculus GN=Ins2 PE=1 SV=1	2	83.12	VEDPQVAQLELGGGPGA			Elution from: 67.80 to 68.50 period: 20170821_QE3_LYTL_RDS2597_Pancreas_S07_C8_01.raw experiment: 1 cycles: 1 precIntensity: 32607195.2 FinneganScanNumber: 15300	P01326	Insulin-2 OS=Mus musculus GN=Ins2 PE=1 SV=1	2	45.61	QVAQLELGGGPGAGDLQT	Gln->pyro-Glu (N-term Q)	4.000000000000000000.0	Elution from: 93.15 to 95.16 period: 20170821_QE3_LYTL_RDS2597_Pancreas_S08_C8_01.raw experiment: 1 cycles: 1 precIntensity: 126065236.8 FinneganScanNumber: 20838	P01326	Insulin-2 OS=Mus musculus GN=Ins2 PE=1 SV=1	2	80.4	FVKQHLCGSHLVEAL			Elution from: 43.52 to 43.82 period: 20170821_QE3_LYTL_RDS2597_Pancreas_S09_C8_01.raw experiment: 1 cycles: 1 precIntensity: 13633887.9 FinneganScanNumber: 10001	P55095	Glucagon OS=Mus musculus GN=Gcg PE=1 SV=1
P01326	Insulin-2 OS=Mus musculus GN=Ins2 PE=1 SV=1	3	32.07	GGGPGAGDLQTLALEVAQQ			Elution from: 99.78 to 100.16 period: 20170821_QE3_LYTL_RDS2597_Pancreas_S01_C8_01.raw experiment: 1 cycles: 1 precIntensity: 5616775.7 FinneganScanNumber: 22009	P01326	Insulin-2 OS=Mus musculus GN=Ins2 PE=1 SV=1	2	76.28	AQLELGGGPGAGDLQTLAL			Elution from: 99.33 to 99.62 period: 20170821_QE3_LYTL_RDS2597_Pancreas_S02_C8_01.raw experiment: 1 cycles: 1 precIntensity: 6968447.5 FinneganScanNumber: 21803	P01326	Insulin-2 OS=Mus musculus GN=Ins2 PE=1 SV=1	2	29.44	VEDPQVAQLELGGGPGAGD			Elution from: 67.87 to 68.47 period: 20170821_QE3_LYTL_RDS2597_Pancreas_S03_C8_01.raw experiment: 1 cycles: 1 precIntensity: 115512337.5 FinneganScanNumber: 15675	P01326	Insulin-2 OS=Mus musculus GN=Ins2 PE=1 SV=1	2	67.19	AQLELGGGPGAGDLQTLA			Elution from: 79.46 to 80.30 period: 20170821_QE3_LYTL_RDS2597_Pancreas_S07_C8_01.raw experiment: 1 cycles: 1 precIntensity: 41648984.0 FinneganScanNumber: 17747	P01326	Insulin-2 OS=Mus musculus GN=Ins2 PE=1 SV=1	2	45.65	QVAQLELGGGPGAGDLQT	Gln->pyro-Glu (N-term Q)	4.000000000000000000.0	Elution from: 93.15 to 95.16 period: 20170821_QE3_LYTL_RDS2597_Pancreas_S08_C8_01.raw experiment: 1 cycles: 1 precIntensity: 126065236.8 FinneganScanNumber: 20916	P01326	Insulin-2 OS=Mus musculus GN=Ins2 PE=1 SV=1	2	36.7	QVAQLELGGGPGAGDLQT	Gln->pyro-Glu (N-term Q)	4.000000000000000000.0	Elution from: 92.79 to 94.08 period: 20170821_QE3_LYTL_RDS2597_Pancreas_S09_C8_01.raw experiment: 1 cycles: 1 precIntensity: 54893108.7 FinneganScanNumber: 20529	P55095	Glucagon OS=Mus musculus GN=Gcg PE=1 SV=1
P01326	Insulin-2 OS=Mus musculus GN=Ins2 PE=1 SV=1	2	66.86	GGGPGAGDLQTLALEVAQQ			Elution from: 99.48 to 100.20 period: 20170821_QE3_LYTL_RDS2597_Pancreas_S01_C8_01.raw experiment: 1 cycles: 1 precIntensity: 42343525.1 FinneganScanNumber: 22000	P01326	Insulin-2 OS=Mus musculus GN=Ins2 PE=1 SV=1	3	41.31	GGGPGAGDLQTLALEVAQQ			Elution from: 99.88 to 100.35 period: 20170821_QE3_LYTL_RDS2597_Pancreas_S02_C8_01.raw experiment: 1 cycles: 1 precIntensity: 6785616.7 FinneganScanNumber: 21951	P01326	Insulin-2 OS=Mus musculus GN=Ins2 PE=1 SV=1	2	123.95	DPQVAQLELGGGPGAGDLQ			Elution from: 74.81 to 76.62 period: 20170821_QE3_LYTL_RDS2597_Pancreas_S03_C8_01.raw experiment: 1 cycles: 1 precIntensity: 200235007.0 FinneganScanNumber: 17189	P01326	Insulin-2 OS=Mus musculus GN=Ins2 PE=1 SV=1	4	28.16	FVKQHLCGSHLVEAL			Elution from: 47.35 to 47.69 period: 20170821_QE3_LYTL_RDS2597_Pancreas_S07_C8_01.raw experiment: 1 cycles: 1 precIntensity: 41918539.0 FinneganScanNumber: 10880	P01326	Insulin-2 OS=Mus musculus GN=Ins2 PE=1 SV=1	2	94.8	DPQVAQLELGGGPGAGDL			Elution from: 83.31 to 85.09 period: 20170821_QE3_LYTL_RDS2597_Pancreas_S08_C8_01.raw experiment: 1 cycles: 1 precIntensity: 472324225.5 FinneganScanNumber: 18712	P01326	Insulin-2 OS=Mus musculus GN=Ins2 PE=1 SV=1	2	32.18	QVAQLELGGGPGAGDLQT	Gln->pyro-Glu (N-term Q)	4.000000000000000000.0	Elution from: 92.79 to 94.08 period: 20170821_QE3_LYTL_RDS2597_Pancreas_S09_C8_01.raw experiment: 1 cycles: 1 precIntensity: 54893108.7 FinneganScanNumber: 20457	P55095	Glucagon OS=Mus musculus GN=Gcg PE=1 SV=1
P01326	Insulin-2 OS=Mus musculus GN=Ins2 PE=1 SV=1	2	36.09	QVAQLELGGGPGAGDLQTL	Gln->pyro-Glu (N-term Q)	3.0000000000000000000.0	Elution from: 110.92 to 111.56 period: 20170821_QE3_LYTL_RDS2597_Pancreas_S01_C8_01.raw experiment: 1 cycles: 1 precIntensity: 43022125.9 FinneganScanNumber: 24441	P01326	Insulin-2 OS=Mus musculus GN=Ins2 PE=1 SV=1	2	30.62	GGGPGAGDLQTLALEVAQQ			Elution from: 100.00 to 100.38 period: 20170821_QE3_LYTL_RDS2597_Pancreas_S02_C8_01.raw experiment: 1 cycles: 1 precIntensity: 36723254.4 FinneganScanNumber: 21934	P01326	Insulin-2 OS=Mus musculus GN=Ins2 PE=1 SV=1	2	139.56	DPQVAQLELGGGPGAGDLQ			Elution from: 74.81 to 76.62 period: 20170821_QE3_LYTL_RDS2597_Pancreas_S03_C8_01.raw experiment: 1 cycles: 1 precIntensity: 200235007.0 FinneganScanNumber: 17264	P01326	Insulin-2 OS=Mus musculus GN=Ins2 PE=1 SV=1	3	36.19	FVKQHLCGSHLVEAL			Elution from: 47.26 to 48.01 period: 20170821_QE3_LYTL_RDS2597_Pancreas_S07_C8_01.raw experiment: 1 cycles: 1 precIntensity: 189758994.5 FinneganScanNumber: 10874	P01326	Insulin-2 OS=Mus musculus GN=Ins2 PE=1 SV=1	2	144.33	DPQVAQLELGGGPGAGDL			Elution from: 83.31 to 85.09 period: 20170821_QE3_LYTL_RDS2597_Pancreas_S08_C8_01.raw experiment: 1 cycles: 1 precIntensity: 472324225.5 FinneganScanNumber: 18863	P01326	Insulin-2 OS=Mus musculus GN=Ins2 PE=1 SV=1	2	44.45	QVAQLELGGGPGAGDLQT	Gln->pyro-Glu (N-term Q)	4.000000000000000000.0	Elution from: 92.79 to 94.08 period: 20170821_QE3_LYTL_RDS2597_Pancreas_S09_C8_01.raw experiment: 1 cycles: 1 precIntensity: 54893108.7 FinneganScanNumber: 20376	P55095	Glucagon OS=Mus musculus GN=Gcg PE=1 SV=1
P01326	Insulin-2 OS=Mus musculus GN=Ins2 PE=1 SV=1	2	55.15	QVAQLELGGGPGAGDLQTL	Gln->pyro-Glu (N-term Q)	3.0000000000000000000.0	Elution from: 110.92 to 111.56 period: 20170821_QE3_LYTL_RDS2597_Pancreas_S01_C8_01.raw experiment: 1 cycles: 1 precIntensity: 43022125.9 FinneganScanNumber: 24370	P01326	Insulin-2 OS=Mus musculus GN=Ins2 PE=1 SV=1	2	39.22	QVAQLELGGGPGAGDLQTL	Gln->pyro-Glu (N-term Q)	3.0000000000000000000.0	Elution from: 111.25 to 111.92 period: 20170821_QE3_LYTL_RDS2597_Pancreas_S02_C8_01.raw experiment: 1 cycles: 1 precIntensity: 35035485.4 FinneganScanNumber: 24292	P01326	Insulin-2 OS=Mus musculus GN=Ins2 PE=1 SV=1	2	91.23	EVEDPQVAQLELGGGPGAG			Elution from: 69.52 to 70.11 period: 20170821_QE3_LYTL_RDS2597_Pancreas_S03_C8_01.raw experiment: 1 cycles: 1 precIntensity: 37751558.9 FinneganScanNumber: 15952	P01326	Insulin-2 OS=Mus musculus GN=Ins2 PE=1 SV=1	2	86.95	FVKQHLCGSHLVEAL			Elution from: 47.35 to 47.63 period: 20170821_QE3_LYTL_RDS2597_Pancreas_S07_C8_01.raw experiment: 1 cycles: 1 precIntensity: 24880936.3 FinneganScanNumber: 10884	P01326	Insulin-2 OS=Mus musculus GN=Ins2 PE=1 SV=1	2	136.85	DPQVAQLELGGGPGAGDL			Elution from: 83.31 to 85.09 period: 20170821_QE3_LYTL_RDS2597_Pancreas_S08_C8_01.raw experiment: 1 cycles: 1 precIntensity: 472324225.5 FinneganScanNumber: 18786	P01326	Insulin-2 OS=Mus musculus GN=Ins2 PE=1 SV=1	2	33.66	QVAQLELGGGPGAGDLQT	Gln->pyro-Glu (N-term Q)	4.000000000000000000.0	Elution from: 92.79 to 94.08 period: 20170821_QE3_LYTL_RDS2597_Pancreas_S09_C8_01.raw experiment: 1 cycles: 1 precIntensity: 54893108.7 FinneganScanNumber: 20611	P55095	Glucagon OS=Mus musculus GN=Gcg PE=1 SV=1
P01326	Insulin-2 OS=Mus musculus GN=Ins2 PE=1 SV=1	3	60.2	PQVAQLELGGGPGAGDLQT			Elution from: 71.78 to 74.04 period: 20170821_QE3_LYTL_RDS2597_Pancreas_S01_C8_01.raw experiment: 1 cycles: 1 precIntensity: 2124498604.0 FinneganScanNumber: 16221	P01326	Insulin-2 OS=Mus musculus GN=Ins2 PE=1 SV=1	2	33.23	QVAQLELGGGPGAGDLQTL	Gln->pyro-Glu (N-term Q)	3.0000000000000000000.0	Elution from: 111.25 to 111.92 period: 20170821_QE3_LYTL_RDS2597_Pancreas_S02_C8_01.raw experiment: 1 cycles: 1 precIntensity: 35035485.4 FinneganScanNumber: 24367	P01326	Insulin-2 OS=Mus musculus GN=Ins2 PE=1 SV=1	2	69.76	EDPQVAQLELGGGPGAGDL			Elution from: 82.40 to 83.33 period: 20170821_QE3_LYTL_RDS2597_Pancreas_S03_C8_01.raw experiment: 1 cycles: 1 precIntensity: 154017281.0 FinneganScanNumber: 18647	P01326	Insulin-2 OS=Mus musculus GN=Ins2 PE=1 SV=1	2	20.7	QVAQLELGGGPGAGDLQT	Gln->pyro-Glu (N-term Q)	4.000000000000000000.0	Elution from: 93.66 to 94.67 period: 20170821_QE3_LYTL_RDS2597_Pancreas_S07_C8_01.raw experiment: 1 cycles: 1 precIntensity: 45443169.9 FinneganScanNumber: 20781	P01326	Insulin-2 OS=Mus musculus GN=Ins2 PE=1 SV=1	2	82.88	VEDPQVAQLELGGGPGAG			Elution from: 67.12 to 67.69 period: 20170821_QE3_LYTL_RDS2597_Pancreas_S08_C8_01.raw experiment: 1 cycles: 1 precIntensity: 64912270.0 FinneganScanNumber: 15317	P01326	Insulin-2 OS=Mus musculus GN=Ins2 PE=1 SV=1	2	41.04	QVAQLELGGGPGAGDLQT	Gln->pyro-Glu (N-term Q)	4.000000000000000000.0	Elution from: 92.79 to 94.08 period: 20170821_QE3_LYTL_RDS2597_Pancreas_S09_C8_01.raw experiment: 1 cycles: 1 precIntensity: 54893108.7 FinneganScanNumber: 20381	P55095	Glucagon OS=Mus musculus GN=Gcg PE=1 SV=1
P01326	Insulin-2 OS=Mus musculus GN=Ins2 PE=1 SV=1	3	63.06	PQVAQLELGGGPGAGDLQT			Elution from: 71.78 to 73.91 period: 20170821_QE3_LYTL_RDS2597_Pancreas_S01_C8_01.raw experiment: 1 cycles: 1 precIntensity: 2124498604.0 FinneganScanNumber: 16148	P01326	Insulin-2 OS=Mus musculus GN=Ins2 PE=1 SV=1	3	59.13	PQVAQLELGGGPGAGDLQT			Elution from: 71.95 to 73.75 period: 20170821_QE3_LYTL_RDS2597_Pancreas_S02_C8_01.raw experiment: 1 cycles: 1 precIntensity: 1581697772.0 FinneganScanNumber: 16048	P01326	Insulin-2 OS=Mus musculus GN=Ins2 PE=1 SV=1	2	88.6	EDPQVAQLELGGGPGAGDL			Elution from: 82.40 to 83.33 period: 20170821_QE3_LYTL_RDS2597_Pancreas_S03_C8_01.raw experiment: 1 cycles: 1 precIntensity: 154017281.0 FinneganScanNumber: 18720	P01326	Insulin-2 OS=Mus musculus GN=Ins2 PE=1 SV=1	2	42.34	QVAQLELGGGPGAGDLQT	Gln->pyro-Glu (N-term Q)	4.000000000000000000.0	Elution from: 93.66 to 94.67 period: 20170821_QE3_LYTL_RDS2597_Pancreas_S07_C8_01.raw experiment: 1 cycles: 1 precIntensity: 45443169.9 FinneganScanNumber: 20709	P01326	Insulin-2 OS=Mus musculus GN=Ins2 PE=1 SV=1	2	93.04	EVEDPQVAQLELGGGPG			Elution from: 69.94 to 70.34 period: 20170821_QE3_LYTL_RDS2597_Pancreas_S08_C8_01.raw experiment: 1 cycles: 1 precIntensity: 24210451.4 FinneganScanNumber: 15898	P01326	Insulin-2 OS=Mus musculus GN=Ins2 PE=1 SV=1	2	62.22	VEDPQVAQLELGGGPGAG			Elution from: 65.96 to 66.51 period: 20170821_QE3_LYTL_RDS2597_Pancreas_S09_C8_01.raw experiment: 1 cycles: 1 precIntensity: 53906375.8 FinneganScanNumber: 14789	P55095	Glucagon OS=Mus musculus GN=Gcg PE=1 SV=1
P01326	Insulin-2 OS=Mus musculus GN=Ins2 PE=1 SV=1	2	136	PQVAQLELGGGPGAGDLQT			Elution from: 71.28 to 73.24 period: 20170821_QE3_LYTL_RDS2597_Pancreas_S01_C8_01.raw experiment: 1 cycles: 1 precIntensity: 788982504.0 FinneganScanNumber: 16227	P01326	Insulin-2 OS=Mus musculus GN=Ins2 PE=1 SV=1	2	85.84	PQVAQLELGGGPGAGDLQT			Elution from: 74.35 to 75.23 period: 20170821_QE3_LYTL_RDS2597_Pancreas_S02_C8_01.raw experiment: 1 cycles: 1 precIntensity: 25312727.0 FinneganScanNumber: 16577	P01326	Insulin-2 OS=Mus musculus GN=Ins2 PE=1 SV=1	2	78.15	QVAQLELGGGPGAGDLQTL			Elution from: 86.11 to 86.55 period: 20170821_QE3_LYTL_RDS2597_Pancreas_S03_C8_01.raw experiment: 1 cycles: 1 precIntensity: 19023103.9 FinneganScanNumber: 19452	P01326	Insulin-2 OS=Mus musculus GN=Ins2 PE=1 SV=1	2	91.69	DPQVAQLELGGGPGAGDL			Elution from: 83.03 to 85.24 period: 20170821_QE3_LYTL_RDS2597_Pancreas_S07_C8_01.raw experiment: 1 cycles: 1 precIntensity: 354522628.0 FinneganScanNumber: 18447	P01326	Insulin-2 OS=Mus musculus GN=Ins2 PE=1 SV=1	2	62.18	VAQLELGGGPGAGDLQTL			Elution from: 84.35 to 84.92 period: 20170821_QE3_LYTL_RDS2597_Pancreas_S08_C8_01.raw experiment: 1 cycles: 1 precIntensity: 54768107.3 FinneganScanNumber: 18921	P01326	Insulin-2 OS=Mus musculus GN=Ins2 PE=1 SV=1	2	107.5	DPQVAQLELGGGPGAGDL			Elution from: 82.66 to 85.25 period: 20170821_QE3_LYTL_RDS2597_Pancreas_S09_C8_01.raw experiment: 1 cycles: 1 precIntensity: 315194951.5 FinneganScanNumber: 18411	P55095	Glucagon OS=Mus musculus GN=Gcg PE=1 SV=1
P01326	Insulin-2 OS=Mus musculus GN=Ins2 PE=1 SV=1	2	139.6	PQVAQLELGGGPGAGDLQT			Elution from: 71.28 to 73.24 period: 20170821_QE3_LYTL_RDS2597_Pancreas_S01_C8_01.raw experiment: 1 cycles: 1 precIntensity: 788982504.0 FinneganScanNumber: 16152	P01326	Insulin-2 OS=Mus musculus GN=Ins2 PE=1 SV=1	2	117.42	PQVAQLELGGGPGAGDLQT			Elution from: 71.26 to 73.48 period: 20170821_QE3_LYTL_RDS2597_Pancreas_S02_C8_01.raw experiment: 1 cycles: 1 precIntensity: 774721124.0 FinneganScanNumber: 16270	P01326	Insulin-2 OS=Mus musculus GN=Ins2 PE=1 SV=1	3	38.81	FVKQHLCGSHLVEALY			Elution from: 51.68 to 52.47 period: 20170821_QE3_LYTL_RDS2597_Pancreas_S03_C8_01.raw experiment: 1 cycles: 1 precIntensity: 13030009.6 FinneganScanNumber: 12194	P01326	Insulin-2 OS=Mus musculus GN=Ins2 PE=1 SV=1	2	106.67	DPQVAQLELGGGPGAGDL			Elution from: 83.03 to 85.71 period: 20170821_QE3_LYTL_RDS2597_Pancreas_S07_C8_01.raw experiment: 1 cycles: 1 precIntensity: 354522628.0 FinneganScanNumber: 18601	P01326	Insulin-2 OS=Mus musculus GN=Ins2 PE=1 SV=1	2	142.33	PQVAQLELGGGPGAGDLQ			Elution from: 70.28 to 70.88 period: 20170821_QE3_LYTL_RDS2597_Pancreas_S08_C8_01.raw experiment: 1 cycles: 1 precIntensity: 120870933.0 FinneganScanNumber: 15976	P01326	Insulin-2 OS=Mus musculus GN=Ins2 PE=1 SV=1	2	97.57	DPQVAQLELGGGPGAGDL			Elution from: 82.66 to 84.74 period: 20170821_QE3_LYTL_RDS2597_Pancreas_S09_C8_01.raw experiment: 1 cycles: 1 precIntensity: 315194951.5 FinneganScanNumber: 18265	P55095	Glucagon OS=Mus musculus GN=Gcg PE=1 SV=1
P01326	Insulin-2 OS=Mus musculus GN=Ins2 PE=1 SV=1	2	76.25	VEDPQVAQLELGGGPGAGD			Elution from: 67.97 to 68.54 period: 20170821_QE3_LYTL_RDS2597_Pancreas_S01_C8_01.raw experiment: 1 cycles: 1 precIntensity: 119283173.0 FinneganScanNumber: 15333	P01326	Insulin-2 OS=Mus musculus GN=Ins2 PE=1 SV=1	2	130.63	PQVAQLELGGGPGAGDLQT			Elution from: 71.22 to 73.48 period: 20170821_QE3_LYTL_RDS2597_Pancreas_S02_C8_01.raw experiment: 1 cycles: 1 precIntensity: 774721124.0 FinneganScanNumber: 16040	P01326	Insulin-2 OS=Mus musculus GN=Ins2 PE=1 SV=1	2	28.82	QVAQLELGGGPGAGDLQTLA	Gln->pyro-Glu (N-term Q)	3.00000000000000000000.0	Elution from: 110.32 to 111.36 period: 20170821_QE3_LYTL_RDS2597_Pancreas_S03_C8_01.raw experiment: 1 cycles: 1 precIntensity: 56257230.3 FinneganScanNumber: 24502	P01326	Insulin-2 OS=Mus musculus GN=Ins2 PE=1 SV=1	2	151.56	DPQVAQLELGGGPGAGDL			Elution from: 83.03 to 85.58 period: 20170821_QE3_LYTL_RDS2597_Pancreas_S07_C8_01.raw experiment: 1 cycles: 1 precIntensity: 354522628.0 FinneganScanNumber: 18522	P01326	Insulin-2 OS=Mus musculus GN=Ins2 PE=1 SV=1	2	68.72	EDPQVAQLELGGGPGAGD			Elution from: 65.55 to 66.02 period: 20170821_QE3_LYTL_RDS2597_Pancreas_S08_C8_01.raw experiment: 1 cycles: 1 precIntensity: 13122728.2 FinneganScanNumber: 15001	P01326	Insulin-2 OS=Mus musculus GN=Ins2 PE=1 SV=1	2	125.34	DPQVAQLELGGGPGAGDL			Elution from: 82.66 to 85.08 period: 20170821_QE3_LYTL_RDS2597_Pancreas_S09_C8_01.raw experiment: 1 cycles: 1 precIntensity: 315194951.5 FinneganScanNumber: 18337	P55095	Glucagon OS=Mus musculus GN=Gcg PE=1 SV=1
P01326	Insulin-2 OS=Mus musculus GN=Ins2 PE=1 SV=1	2	79.89	VEDPQVAQLELGGGPGAGD			Elution from: 67.97 to 68.54 period: 20170821_QE3_LYTL_RDS2597_Pancreas_S01_C8_01.raw experiment: 1 cycles: 1 precIntensity: 119283173.0 FinneganScanNumber: 15408	P01326	Insulin-2 OS=Mus musculus GN=Ins2 PE=1 SV=1	2	104.68	PQVAQLELGGGPGAGDLQT			Elution from: 71.22 to 73.48 period: 20170821_QE3_LYTL_RDS2597_Pancreas_S02_C8_01.raw experiment: 1 cycles: 1 precIntensity: 774721124.0 FinneganScanNumber: 16192	P01326	Insulin-2 OS=Mus musculus GN=Ins2 PE=1 SV=1	2	40.86	QVAQLELGGGPGAGDLQTLA	Gln->pyro-Glu (N-term Q)	3.00000000000000000000.0	Elution from: 110.32 to 111.36 period: 20170821_QE3_LYTL_RDS2597_Pancreas_S03_C8_01.raw experiment: 1 cycles: 1 precIntensity: 56257230.3 FinneganScanNumber: 24576	P01326	Insulin-2 OS=Mus musculus GN=Ins2 PE=1 SV=1	2	92.81	EVEDPQVAQLELGGGPG			Elution from: 69.47 to 69.93 period: 20170821_QE3_LYTL_RDS2597_Pancreas_S07_C8_01.raw experiment: 1 cycles: 1 precIntensity: 18261557.8 FinneganScanNumber: 15592	P01326	Insulin-2 OS=Mus musculus GN=Ins2 PE=1 SV=1	2	35.03	QVAQLELGGGPGAGDLQT			Elution from: 93.74 to 94.35 period: 20170821_QE3_LYTL_RDS2597_Pancreas_S08_C8_01.raw experiment: 1 cycles: 1 precIntensity: 15172693.9 FinneganScanNumber: 20919	P01326	Insulin-2 OS=Mus musculus GN=Ins2 PE=1 SV=1	2	92.58	EVEDPQVAQLELGGGPG			Elution from: 68.88 to 69.48 period: 20170821_QE3_LYTL_RDS2597_Pancreas_S09_C8_01.raw experiment: 1 cycles: 1 precIntensity: 24851296.6 FinneganScanNumber: 15388	P55095	Glucagon OS=Mus musculus GN=Gcg PE=1 SV=1
P01326	Insulin-2 OS=Mus musculus GN=Ins2 PE=1 SV=1	3	58.4	DPQVAQLELGGGPGAGDLQ			Elution from: 75.21 to 75.96 period: 20170821_QE3_LYTL_RDS2597_Pancreas_S01_C8_01.raw experiment: 1 cycles: 1 precIntensity: 11621342.4 FinneganScanNumber: 16948	P01326	Insulin-2 OS=Mus musculus GN=Ins2 PE=1 SV=1	2	147.46	PQVAQLELGGGPGAGDLQT			Elution from: 71.22 to 73.48 period: 20170821_QE3_LYTL_RDS2597_Pancreas_S02_C8_01.raw experiment: 1 cycles: 1 precIntensity: 774721124.0 FinneganScanNumber: 16115	P01326	Insulin-2 OS=Mus musculus GN=Ins2 PE=1 SV=1	2	38.03	VAQLELGGGPGAGDLQTLAL			Elution from: 101.92 to 102.34 period: 20170821_QE3_LYTL_RDS2597_Pancreas_S03_C8_01.raw experiment: 1 cycles: 1 precIntensity: 12709112.8 FinneganScanNumber: 22758	P01326	Insulin-2 OS=Mus musculus GN=Ins2 PE=1 SV=1	2	76.72	VAQLELGGGPGAGDLQTL			Elution from: 84.17 to 84.79 period: 20170821_QE3_LYTL_RDS2597_Pancreas_S07_C8_01.raw experiment: 1 cycles: 1 precIntensity: 49103805.9 FinneganScanNumber: 18734	P01326	Insulin-2 OS=Mus musculus GN=Ins2 PE=1 SV=1	2	97.37	QVAQLELGGGPGAGDLQT			Elution from: 67.19 to 68.19 period: 20170821_QE3_LYTL_RDS2597_Pancreas_S08_C8_01.raw experiment: 1 cycles: 1 precIntensity: 113035399.8 FinneganScanNumber: 15400	P01326	Insulin-2 OS=Mus musculus GN=Ins2 PE=1 SV=1	2	66.38	VAQLELGGGPGAGDLQTL			Elution from: 83.62 to 84.09 period: 20170821_QE3_LYTL_RDS2597_Pancreas_S09_C8_01.raw experiment: 1 cycles: 1 precIntensity: 45850808.4 FinneganScanNumber: 18458	P55095	Glucagon OS=Mus musculus GN=Gcg PE=1 SV=1
P01326	Insulin-2 OS=Mus musculus GN=Ins2 PE=1 SV=1	2	134.82	DPQVAQLELGGGPGAGDLQ			Elution from: 75.11 to 76.63 period: 20170821_QE3_LYTL_RDS2597_Pancreas_S01_C8_01.raw experiment: 1 cycles: 1 precIntensity: 161157081.3 FinneganScanNumber: 16934	P01326	Insulin-2 OS=Mus musculus GN=Ins2 PE=1 SV=1	2	72.57	VEDPQVAQLELGGGPGAGD			Elution from: 68.33 to 69.07 period: 20170821_QE3_LYTL_RDS2597_Pancreas_S02_C8_01.raw experiment: 1 cycles: 1 precIntensity: 122696092.3 FinneganScanNumber: 15284	P01326	Insulin-2 OS=Mus musculus GN=Ins2 PE=1 SV=1	3	46.67	LGGGPGAGDLQTLALEVAQQ			Elution from: 104.96 to 105.55 period: 20170821_QE3_LYTL_RDS2597_Pancreas_S03_C8_01.raw experiment: 1 cycles: 1 precIntensity: 13842293.2 FinneganScanNumber: 23422	P01326	Insulin-2 OS=Mus musculus GN=Ins2 PE=1 SV=1	2	47.46	VAQLELGGGPGAGDLQTL			Elution from: 84.17 to 84.79 period: 20170821_QE3_LYTL_RDS2597_Pancreas_S07_C8_01.raw experiment: 1 cycles: 1 precIntensity: 49103805.9 FinneganScanNumber: 18721	P01326	Insulin-2 OS=Mus musculus GN=Ins2 PE=1 SV=1	2	58.77	QVAQLELGGGPGAGDLQT			Elution from: 67.19 to 68.19 period: 20170821_QE3_LYTL_RDS2597_Pancreas_S08_C8_01.raw experiment: 1 cycles: 1 precIntensity: 113035399.8 FinneganScanNumber: 15476	P01326	Insulin-2 OS=Mus musculus GN=Ins2 PE=1 SV=1	2	134.44	PQVAQLELGGGPGAGDLQ			Elution from: 69.24 to 70.08 period: 20170821_QE3_LYTL_RDS2597_Pancreas_S09_C8_01.raw experiment: 1 cycles: 1 precIntensity: 169748147.5 FinneganScanNumber: 15472	P55095	Glucagon OS=Mus musculus GN=Gcg PE=1 SV=1
P01326	Insulin-2 OS=Mus musculus GN=Ins2 PE=1 SV=1	2	61.18	DPQVAQLELGGGPGAGDLQ			Elution from: 75.11 to 76.63 period: 20170821_QE3_LYTL_RDS2597_Pancreas_S01_C8_01.raw experiment: 1 cycles: 1 precIntensity: 161157081.3 FinneganScanNumber: 17012	P01326	Insulin-2 OS=Mus musculus GN=Ins2 PE=1 SV=1	2	73.48	VEDPQVAQLELGGGPGAGD			Elution from: 68.33 to 69.07 period: 20170821_QE3_LYTL_RDS2597_Pancreas_S02_C8_01.raw experiment: 1 cycles: 1 precIntensity: 122696092.3 FinneganScanNumber: 15360	P01326	Insulin-2 OS=Mus musculus GN=Ins2 PE=1 SV=1	2	52.95	LGGGPGAGDLQTLALEVAQQ			Elution from: 104.99 to 105.52 period: 20170821_QE3_LYTL_RDS2597_Pancreas_S03_C8_01.raw experiment: 1 cycles: 1 precIntensity: 50609454.3 FinneganScanNumber: 23476	P01326	Insulin-2 OS=Mus musculus GN=Ins2 PE=1 SV=1	2	166.96	PQVAQLELGGGPGAGDLQ			Elution from: 70.00 to 70.54 period: 20170821_QE3_LYTL_RDS2597_Pancreas_S07_C8_01.raw experiment: 1 cycles: 1 precIntensity: 100730508.8 FinneganScanNumber: 15713	P01326	Insulin-2 OS=Mus musculus GN=Ins2 PE=1 SV=1	3	63.69	GGPGAGDLQTLALEVAQQ			Elution from: 100.06 to 100.52 period: 20170821_QE3_LYTL_RDS2597_Pancreas_S08_C8_01.raw experiment: 1 cycles: 1 precIntensity: 10304894.7 FinneganScanNumber: 22239	P01326	Insulin-2 OS=Mus musculus GN=Ins2 PE=1 SV=1	2	59.4	EDPQVAQLELGGGPGAGD			Elution from: 64.30 to 64.80 period: 20170821_QE3_LYTL_RDS2597_Pancreas_S09_C8_01.raw experiment: 1 cycles: 1 precIntensity: 16132705.2 FinneganScanNumber: 14432	P55095	Glucagon OS=Mus musculus GN=Gcg PE=1 SV=1
P01326	Insulin-2 OS=Mus musculus GN=Ins2 PE=1 SV=1	2	101.57	DPQVAQLELGGGPGAGDLQ			Elution from: 75.11 to 76.63 period: 20170821_QE3_LYTL_RDS2597_Pancreas_S01_C8_01.raw experiment: 1 cycles: 1 precIntensity: 161157081.3 FinneganScanNumber: 16861	P01326	Insulin-2 OS=Mus musculus GN=Ins2 PE=1 SV=1	2	106.35	DPQVAQLELGGGPGAGDLQ			Elution from: 75.19 to 76.94 period: 20170821_QE3_LYTL_RDS2597_Pancreas_S02_C8_01.raw experiment: 1 cycles: 1 precIntensity: 155208638.7 FinneganScanNumber: 16796	P01326	Insulin-2 OS=Mus musculus GN=Ins2 PE=1 SV=1	2	64.73	LGGGPGAGDLQTLALEVAQQ			Elution from: 104.99 to 105.52 period: 20170821_QE3_LYTL_RDS2597_Pancreas_S03_C8_01.raw experiment: 1 cycles: 1 precIntensity: 50609454.3 FinneganScanNumber: 23403	P01326	Insulin-2 OS=Mus musculus GN=Ins2 PE=1 SV=1	2	63.72	EDPQVAQLELGGGPGAGD			Elution from: 64.62 to 65.12 period: 20170821_QE3_LYTL_RDS2597_Pancreas_S07_C8_01.raw experiment: 1 cycles: 1 precIntensity: 13963305.8 FinneganScanNumber: 14584	P01326	Insulin-2 OS=Mus musculus GN=Ins2 PE=1 SV=1	2	86.95	GGPGAGDLQTLALEVAQQ			Elution from: 99.95 to 100.63 period: 20170821_QE3_LYTL_RDS2597_Pancreas_S08_C8_01.raw experiment: 1 cycles: 1 precIntensity: 44054439.4 FinneganScanNumber: 22222	P01326	Insulin-2 OS=Mus musculus GN=Ins2 PE=1 SV=1	2	94	QVAQLELGGGPGAGDLQT			Elution from: 66.48 to 67.08 period: 20170821_QE3_LYTL_RDS2597_Pancreas_S09_C8_01.raw experiment: 1 cycles: 1 precIntensity: 80928770.5 FinneganScanNumber: 14888	P55095	Glucagon OS=Mus musculus GN=Gcg PE=1 SV=1
P01326	Insulin-2 OS=Mus musculus GN=Ins2 PE=1 SV=1	2	93.82	EVEDPQVAQLELGGGPGAG			Elution from: 69.61 to 70.10 period: 20170821_QE3_LYTL_RDS2597_Pancreas_S01_C8_01.raw experiment: 1 cycles: 1 precIntensity: 40852608.0 FinneganScanNumber: 15684	P01326	Insulin-2 OS=Mus musculus GN=Ins2 PE=1 SV=1	2	154.04	DPQVAQLELGGGPGAGDLQ			Elution from: 75.19 to 76.94 period: 20170821_QE3_LYTL_RDS2597_Pancreas_S02_C8_01.raw experiment: 1 cycles: 1 precIntensity: 155208638.7 FinneganScanNumber: 16872	P01326	Insulin-2 OS=Mus musculus GN=Ins2 PE=1 SV=1	2	111.42	QVAQLELGGGPGAGDLQTLA			Elution from: 85.77 to 86.17 period: 20170821_QE3_LYTL_RDS2597_Pancreas_S03_C8_01.raw experiment: 1 cycles: 1 precIntensity: 28683932.1 FinneganScanNumber: 19347	P01326	Insulin-2 OS=Mus musculus GN=Ins2 PE=1 SV=1	2	95.23	QVAQLELGGGPGAGDLQT			Elution from: 67.06 to 67.67 period: 20170821_QE3_LYTL_RDS2597_Pancreas_S07_C8_01.raw experiment: 1 cycles: 1 precIntensity: 86064261.5 FinneganScanNumber: 15083	P01326	Insulin-2 OS=Mus musculus GN=Ins2 PE=1 SV=1	2	88.65	EVEDPQVAQLELGGGPGA			Elution from: 71.25 to 71.58 period: 20170821_QE3_LYTL_RDS2597_Pancreas_S08_C8_01.raw experiment: 1 cycles: 1 precIntensity: 17991809.9 FinneganScanNumber: 16185	P01326	Insulin-2 OS=Mus musculus GN=Ins2 PE=1 SV=1	3	47.35	GGPGAGDLQTLALEVAQQ			Elution from: 99.35 to 99.66 period: 20170821_QE3_LYTL_RDS2597_Pancreas_S09_C8_01.raw experiment: 1 cycles: 1 precIntensity: 3204619.9 FinneganScanNumber: 21782	P55095	Glucagon OS=Mus musculus GN=Gcg PE=1 SV=1
P01326	Insulin-2 OS=Mus musculus GN=Ins2 PE=1 SV=1	2	83.9	EDPQVAQLELGGGPGAGDL			Elution from: 82.60 to 83.48 period: 20170821_QE3_LYTL_RDS2597_Pancreas_S01_C8_01.raw experiment: 1 cycles: 1 precIntensity: 153696561.8 FinneganScanNumber: 18398	P01326	Insulin-2 OS=Mus musculus GN=Ins2 PE=1 SV=1	2	89.95	EDPQVAQLELGGGPGAGDL			Elution from: 82.50 to 83.41 period: 20170821_QE3_LYTL_RDS2597_Pancreas_S02_C8_01.raw experiment: 1 cycles: 1 precIntensity: 160907679.0 FinneganScanNumber: 18254	P01326	Insulin-2 OS=Mus musculus GN=Ins2 PE=1 SV=1	2	35.88	QVAQLELGGGPGAGDLQTLA			Elution from: 110.36 to 110.83 period: 20170821_QE3_LYTL_RDS2597_Pancreas_S03_C8_01.raw experiment: 1 cycles: 1 precIntensity: 12890465.1 FinneganScanNumber: 24566	P01326	Insulin-2 OS=Mus musculus GN=Ins2 PE=1 SV=1	2	114.07	QVAQLELGGGPGAGDLQT			Elution from: 67.06 to 67.67 period: 20170821_QE3_LYTL_RDS2597_Pancreas_S07_C8_01.raw experiment: 1 cycles: 1 precIntensity: 86064261.5 FinneganScanNumber: 15156	P01326	Insulin-2 OS=Mus musculus GN=Ins2 PE=1 SV=1	2	84.45	VAQLELGGGPGAGDLQTLA			Elution from: 83.98 to 84.45 period: 20170821_QE3_LYTL_RDS2597_Pancreas_S08_C8_01.raw experiment: 1 cycles: 1 precIntensity: 114175421.5 FinneganScanNumber: 18845	P01326	Insulin-2 OS=Mus musculus GN=Ins2 PE=1 SV=1	2	80.41	GGPGAGDLQTLALEVAQQ			Elution from: 99.30 to 99.89 period: 20170821_QE3_LYTL_RDS2597_Pancreas_S09_C8_01.raw experiment: 1 cycles: 1 precIntensity: 41592551.5 FinneganScanNumber: 21761	P55095	Glucagon OS=Mus musculus GN=Gcg PE=1 SV=1
P01326	Insulin-2 OS=Mus musculus GN=Ins2 PE=1 SV=1	2	114.19	EDPQVAQLELGGGPGAGDL			Elution from: 82.60 to 83.48 period: 20170821_QE3_LYTL_RDS2597_Pancreas_S01_C8_01.raw experiment: 1 cycles: 1 precIntensity: 153696561.8 FinneganScanNumber: 18473	P01326	Insulin-2 OS=Mus musculus GN=Ins2 PE=1 SV=1	2	84.27	EDPQVAQLELGGGPGAGDL			Elution from: 82.50 to 83.41 period: 20170821_QE3_LYTL_RDS2597_Pancreas_S02_C8_01.raw experiment: 1 cycles: 1 precIntensity: 160907679.0 FinneganScanNumber: 18326	P01326	Insulin-2 OS=Mus musculus GN=Ins2 PE=1 SV=1	3	73.71	PQVAQLELGGGPGAGDLQTL			Elution from: 89.13 to 89.87 period: 20170821_QE3_LYTL_RDS2597_Pancreas_S03_C8_01.raw experiment: 1 cycles: 1 precIntensity: 39302119.9 FinneganScanNumber: 20140	P01326	Insulin-2 OS=Mus musculus GN=Ins2 PE=1 SV=1	3	58.48	GGPGAGDLQTLALEVAQQ			Elution from: 99.69 to 100.01 period: 20170821_QE3_LYTL_RDS2597_Pancreas_S07_C8_01.raw experiment: 1 cycles: 1 precIntensity: 4461623.5 FinneganScanNumber: 21921	P01326	Insulin-2 OS=Mus musculus GN=Ins2 PE=1 SV=1	2	30.25	YLVCGERGFFYTPMS			Elution from: 88.35 to 88.76 period: 20170821_QE3_LYTL_RDS2597_Pancreas_S08_C8_01.raw experiment: 1 cycles: 1 precIntensity: 20532210.5 FinneganScanNumber: 19759	P01326	Insulin-2 OS=Mus musculus GN=Ins2 PE=1 SV=1	2	83.25	EVEDPQVAQLELGGGPGA			Elution from: 70.38 to 70.72 period: 20170821_QE3_LYTL_RDS2597_Pancreas_S09_C8_01.raw experiment: 1 cycles: 1 precIntensity: 19724167.7 FinneganScanNumber: 15716	P55095	Glucagon OS=Mus musculus GN=Gcg PE=1 SV=1
P01326	Insulin-2 OS=Mus musculus GN=Ins2 PE=1 SV=1	2	125.05	QVAQLELGGGPGAGDLQTL			Elution from: 86.74 to 87.04 period: 20170821_QE3_LYTL_RDS2597_Pancreas_S01_C8_01.raw experiment: 1 cycles: 1 precIntensity: 14536514.0 FinneganScanNumber: 19273	P01326	Insulin-2 OS=Mus musculus GN=Ins2 PE=1 SV=1	2	101.56	EVEDPQVAQLELGGGPGAG			Elution from: 69.87 to 70.34 period: 20170821_QE3_LYTL_RDS2597_Pancreas_S02_C8_01.raw experiment: 1 cycles: 1 precIntensity: 32552106.3 FinneganScanNumber: 15622	P01326	Insulin-2 OS=Mus musculus GN=Ins2 PE=1 SV=1	3	85.8	PQVAQLELGGGPGAGDLQTL			Elution from: 89.13 to 89.93 period: 20170821_QE3_LYTL_RDS2597_Pancreas_S03_C8_01.raw experiment: 1 cycles: 1 precIntensity: 39571496.0 FinneganScanNumber: 20066	P01326	Insulin-2 OS=Mus musculus GN=Ins2 PE=1 SV=1	2	30.23	GGPGAGDLQTLALEVAQQ			Elution from: 99.62 to 100.16 period: 20170821_QE3_LYTL_RDS2597_Pancreas_S07_C8_01.raw experiment: 1 cycles: 1 precIntensity: 57482860.5 FinneganScanNumber: 21979	P01326	Insulin-2 OS=Mus musculus GN=Ins2 PE=1 SV=1	2	41.21	AQLELGGGPGAGDLQTLAL			Elution from: 99.14 to 99.39 period: 20170821_QE3_LYTL_RDS2597_Pancreas_S08_C8_01.raw experiment: 1 cycles: 1 precIntensity: 4004340.5 FinneganScanNumber: 22032	P01326	Insulin-2 OS=Mus musculus GN=Ins2 PE=1 SV=1	2	49.29	EVEDPQVAQLELGGGPGA			Elution from: 67.08 to 67.32 period: 20170821_QE3_LYTL_RDS2597_Pancreas_S09_C8_01.raw experiment: 1 cycles: 1 precIntensity: 3371515.7 FinneganScanNumber: 15015	P55095	Glucagon OS=Mus musculus GN=Gcg PE=1 SV=1
P01326	Insulin-2 OS=Mus musculus GN=Ins2 PE=1 SV=1	2	35.63	QVAQLELGGGPGAGDLQTLA	Gln->pyro-Glu (N-term Q)	3.00000000000000000000.0	Elution from: 109.56 to 110.53 period: 20170821_QE3_LYTL_RDS2597_Pancreas_S01_C8_01.raw experiment: 1 cycles: 1 precIntensity: 66294831.3 FinneganScanNumber: 24166	P01326	Insulin-2 OS=Mus musculus GN=Ins2 PE=1 SV=1	2	126.85	QVAQLELGGGPGAGDLQTL			Elution from: 86.42 to 86.82 period: 20170821_QE3_LYTL_RDS2597_Pancreas_S02_C8_01.raw experiment: 1 cycles: 1 precIntensity: 22664026.1 FinneganScanNumber: 19079	P01326	Insulin-2 OS=Mus musculus GN=Ins2 PE=1 SV=1	2	76.99	PQVAQLELGGGPGAGDLQTL			Elution from: 89.10 to 90.01 period: 20170821_QE3_LYTL_RDS2597_Pancreas_S03_C8_01.raw experiment: 1 cycles: 1 precIntensity: 336594395.0 FinneganScanNumber: 20047	P01326	Insulin-2 OS=Mus musculus GN=Ins2 PE=1 SV=1	2	84.19	GGPGAGDLQTLALEVAQQ			Elution from: 99.62 to 100.16 period: 20170821_QE3_LYTL_RDS2597_Pancreas_S07_C8_01.raw experiment: 1 cycles: 1 precIntensity: 57482860.5 FinneganScanNumber: 21902	P01326	Insulin-2 OS=Mus musculus GN=Ins2 PE=1 SV=1	3	29.87	GGGPGAGDLQTLALEVAQQ			Elution from: 99.88 to 100.52 period: 20170821_QE3_LYTL_RDS2597_Pancreas_S08_C8_01.raw experiment: 1 cycles: 1 precIntensity: 12431250.7 FinneganScanNumber: 22191	P01326	Insulin-2 OS=Mus musculus GN=Ins2 PE=1 SV=1	2	104.11	VAQLELGGGPGAGDLQTLA			Elution from: 83.25 to 83.75 period: 20170821_QE3_LYTL_RDS2597_Pancreas_S09_C8_01.raw experiment: 1 cycles: 1 precIntensity: 116208394.3 FinneganScanNumber: 18385	P55095	Glucagon OS=Mus musculus GN=Gcg PE=1 SV=1
P01326	Insulin-2 OS=Mus musculus GN=Ins2 PE=1 SV=1	2	88.17	VAQLELGGGPGAGDLQTLAL			Elution from: 102.23 to 102.60 period: 20170821_QE3_LYTL_RDS2597_Pancreas_S01_C8_01.raw experiment: 1 cycles: 1 precIntensity: 12861275.9 FinneganScanNumber: 22527	P01326	Insulin-2 OS=Mus musculus GN=Ins2 PE=1 SV=1	3	36.03	FVKQHLCGSHLVEALY			Elution from: 54.35 to 54.62 period: 20170821_QE3_LYTL_RDS2597_Pancreas_S02_C8_01.raw experiment: 1 cycles: 1 precIntensity: 6315861.3 FinneganScanNumber: 12335	P01326	Insulin-2 OS=Mus musculus GN=Ins2 PE=1 SV=1	2	121.35	PQVAQLELGGGPGAGDLQTL			Elution from: 89.10 to 90.01 period: 20170821_QE3_LYTL_RDS2597_Pancreas_S03_C8_01.raw experiment: 1 cycles: 1 precIntensity: 336594395.0 FinneganScanNumber: 20119	P01326	Insulin-2 OS=Mus musculus GN=Ins2 PE=1 SV=1	2	89.8	EVEDPQVAQLELGGGPGA			Elution from: 70.86 to 71.19 period: 20170821_QE3_LYTL_RDS2597_Pancreas_S07_C8_01.raw experiment: 1 cycles: 1 precIntensity: 9790686.1 FinneganScanNumber: 15886	P01326	Insulin-2 OS=Mus musculus GN=Ins2 PE=1 SV=1	2	59.59	GGGPGAGDLQTLALEVAQQ			Elution from: 99.95 to 100.36 period: 20170821_QE3_LYTL_RDS2597_Pancreas_S08_C8_01.raw experiment: 1 cycles: 1 precIntensity: 34038109.8 FinneganScanNumber: 22194	P01326	Insulin-2 OS=Mus musculus GN=Ins2 PE=1 SV=1	2	31.31	YLVCGERGFFYTPMS			Elution from: 87.40 to 87.82 period: 20170821_QE3_LYTL_RDS2597_Pancreas_S09_C8_01.raw experiment: 1 cycles: 1 precIntensity: 22089994.2 FinneganScanNumber: 19257	P55095	Glucagon OS=Mus musculus GN=Gcg PE=1 SV=1
P01326	Insulin-2 OS=Mus musculus GN=Ins2 PE=1 SV=1	2	49.29	LGGGPGAGDLQTLALEVAQQ	Amidated (C-term)	0.00000000000000000000.2	Elution from: 104.80 to 104.88 period: 20170821_QE3_LYTL_RDS2597_Pancreas_S01_C8_01.raw experiment: 1 cycles: 1 precIntensity: 728074.8 FinneganScanNumber: 23064	P01326	Insulin-2 OS=Mus musculus GN=Ins2 PE=1 SV=1	2	39.92	QVAQLELGGGPGAGDLQTLA	Gln->pyro-Glu (N-term Q)	3.00000000000000000000.0	Elution from: 110.02 to 110.87 period: 20170821_QE3_LYTL_RDS2597_Pancreas_S02_C8_01.raw experiment: 1 cycles: 1 precIntensity: 45376823.3 FinneganScanNumber: 24029	P01326	Insulin-2 OS=Mus musculus GN=Ins2 PE=1 SV=1	3	38.2	VEDPQVAQLELGGGPGAGDL			Elution from: 84.23 to 85.33 period: 20170821_QE3_LYTL_RDS2597_Pancreas_S03_C8_01.raw experiment: 1 cycles: 1 precIntensity: 131141305.3 FinneganScanNumber: 19039	P01326	Insulin-2 OS=Mus musculus GN=Ins2 PE=1 SV=1	2	110.79	VAQLELGGGPGAGDLQTLA			Elution from: 83.90 to 84.41 period: 20170821_QE3_LYTL_RDS2597_Pancreas_S07_C8_01.raw experiment: 1 cycles: 1 precIntensity: 103556860.5 FinneganScanNumber: 18602	P01326	Insulin-2 OS=Mus musculus GN=Ins2 PE=1 SV=1	2	47.7	QVAQLELGGGPGAGDLQTL	Gln->pyro-Glu (N-term Q)	4.0000000000000000000.0	Elution from: 111.34 to 112.08 period: 20170821_QE3_LYTL_RDS2597_Pancreas_S08_C8_01.raw experiment: 1 cycles: 1 precIntensity: 57007120.5 FinneganScanNumber: 24673	P01326	Insulin-2 OS=Mus musculus GN=Ins2 PE=1 SV=1	2	49.55	QVAQLELGGGPGAGDLQTL	Gln->pyro-Glu (N-term Q)	4.0000000000000000000.0	Elution from: 111.15 to 111.86 period: 20170821_QE3_LYTL_RDS2597_Pancreas_S09_C8_01.raw experiment: 1 cycles: 1 precIntensity: 30108627.7 FinneganScanNumber: 24289	P55095	Glucagon OS=Mus musculus GN=Gcg PE=1 SV=1
P01326	Insulin-2 OS=Mus musculus GN=Ins2 PE=1 SV=1	3	39.58	LGGGPGAGDLQTLALEVAQQ			Elution from: 104.70 to 105.29 period: 20170821_QE3_LYTL_RDS2597_Pancreas_S01_C8_01.raw experiment: 1 cycles: 1 precIntensity: 14131809.9 FinneganScanNumber: 23078	P01326	Insulin-2 OS=Mus musculus GN=Ins2 PE=1 SV=1	2	33.12	QVAQLELGGGPGAGDLQTLA	Gln->pyro-Glu (N-term Q)	3.00000000000000000000.0	Elution from: 110.02 to 110.87 period: 20170821_QE3_LYTL_RDS2597_Pancreas_S02_C8_01.raw experiment: 1 cycles: 1 precIntensity: 45376823.3 FinneganScanNumber: 24106	P01326	Insulin-2 OS=Mus musculus GN=Ins2 PE=1 SV=1	3	60.04	VEDPQVAQLELGGGPGAGDL			Elution from: 84.23 to 85.33 period: 20170821_QE3_LYTL_RDS2597_Pancreas_S03_C8_01.raw experiment: 1 cycles: 1 precIntensity: 131141305.3 FinneganScanNumber: 19114	P01326	Insulin-2 OS=Mus musculus GN=Ins2 PE=1 SV=1	2	21.24	YLVCGERGFFYTPMS			Elution from: 88.19 to 88.70 period: 20170821_QE3_LYTL_RDS2597_Pancreas_S07_C8_01.raw experiment: 1 cycles: 1 precIntensity: 12277269.4 FinneganScanNumber: 19501	P01326	Insulin-2 OS=Mus musculus GN=Ins2 PE=1 SV=1	2	34.61	QVAQLELGGGPGAGDLQTL	Gln->pyro-Glu (N-term Q)	4.0000000000000000000.0	Elution from: 111.34 to 112.08 period: 20170821_QE3_LYTL_RDS2597_Pancreas_S08_C8_01.raw experiment: 1 cycles: 1 precIntensity: 55719135.6 FinneganScanNumber: 24598	P01326	Insulin-2 OS=Mus musculus GN=Ins2 PE=1 SV=1	2	34.59	QVAQLELGGGPGAGDLQTL	Gln->pyro-Glu (N-term Q)	4.0000000000000000000.0	Elution from: 111.15 to 111.86 period: 20170821_QE3_LYTL_RDS2597_Pancreas_S09_C8_01.raw experiment: 1 cycles: 1 precIntensity: 30108627.7 FinneganScanNumber: 24370	P55095	Glucagon OS=Mus musculus GN=Gcg PE=1 SV=1
P01326	Insulin-2 OS=Mus musculus GN=Ins2 PE=1 SV=1	2	111.52	QVAQLELGGGPGAGDLQTLA			Elution from: 86.26 to 86.73 period: 20170821_QE3_LYTL_RDS2597_Pancreas_S01_C8_01.raw experiment: 1 cycles: 1 precIntensity: 23685700.8 FinneganScanNumber: 19171	P01326	Insulin-2 OS=Mus musculus GN=Ins2 PE=1 SV=1	2	58.05	VAQLELGGGPGAGDLQTLAL			Elution from: 102.21 to 102.51 period: 20170821_QE3_LYTL_RDS2597_Pancreas_S02_C8_01.raw experiment: 1 cycles: 1 precIntensity: 10661673.4 FinneganScanNumber: 22390	P01326	Insulin-2 OS=Mus musculus GN=Ins2 PE=1 SV=1	2	78.96	VEDPQVAQLELGGGPGAGDL			Elution from: 84.20 to 85.60 period: 20170821_QE3_LYTL_RDS2597_Pancreas_S03_C8_01.raw experiment: 1 cycles: 1 precIntensity: 880321898.0 FinneganScanNumber: 19186	P01326	Insulin-2 OS=Mus musculus GN=Ins2 PE=1 SV=1	3	38.53	GGGPGAGDLQTLALEVAQQ			Elution from: 99.45 to 99.89 period: 20170821_QE3_LYTL_RDS2597_Pancreas_S07_C8_01.raw experiment: 1 cycles: 1 precIntensity: 8438385.1 FinneganScanNumber: 21896	P01326	Insulin-2 OS=Mus musculus GN=Ins2 PE=1 SV=1	3	55.39	PQVAQLELGGGPGAGDLQT			Elution from: 71.48 to 73.38 period: 20170821_QE3_LYTL_RDS2597_Pancreas_S08_C8_01.raw experiment: 1 cycles: 1 precIntensity: 1676077138.0 FinneganScanNumber: 16309	P01326	Insulin-2 OS=Mus musculus GN=Ins2 PE=1 SV=1	2	60.59	VEDPQVAQLELGGGPGAGD	Amidated (C-term)	0.0000000000000000000.2	Elution from: 67.25 to 67.32 period: 20170821_QE3_LYTL_RDS2597_Pancreas_S09_C8_01.raw experiment: 1 cycles: 1 precIntensity: 445312.3 FinneganScanNumber: 15030	P55095	Glucagon OS=Mus musculus GN=Gcg PE=1 SV=1
P01326	Insulin-2 OS=Mus musculus GN=Ins2 PE=1 SV=1	2	60.67	LGGGPGAGDLQTLALEVAQQ			Elution from: 104.80 to 105.29 period: 20170821_QE3_LYTL_RDS2597_Pancreas_S01_C8_01.raw experiment: 1 cycles: 1 precIntensity: 44252361.3 FinneganScanNumber: 23064	P01326	Insulin-2 OS=Mus musculus GN=Ins2 PE=1 SV=1	3	50.3	LGGGPGAGDLQTLALEVAQQ			Elution from: 105.14 to 105.61 period: 20170821_QE3_LYTL_RDS2597_Pancreas_S02_C8_01.raw experiment: 1 cycles: 1 precIntensity: 8196937.4 FinneganScanNumber: 23003	P01326	Insulin-2 OS=Mus musculus GN=Ins2 PE=1 SV=1	2	73.32	VEDPQVAQLELGGGPGAGDL			Elution from: 84.20 to 85.60 period: 20170821_QE3_LYTL_RDS2597_Pancreas_S03_C8_01.raw experiment: 1 cycles: 1 precIntensity: 880321898.0 FinneganScanNumber: 19037	P01326	Insulin-2 OS=Mus musculus GN=Ins2 PE=1 SV=1	2	37.92	GGGPGAGDLQTLALEVAQQ			Elution from: 99.48 to 99.92 period: 20170821_QE3_LYTL_RDS2597_Pancreas_S07_C8_01.raw experiment: 1 cycles: 1 precIntensity: 49529229.7 FinneganScanNumber: 21885	P01326	Insulin-2 OS=Mus musculus GN=Ins2 PE=1 SV=1	3	52.5	PQVAQLELGGGPGAGDLQT			Elution from: 71.48 to 73.38 period: 20170821_QE3_LYTL_RDS2597_Pancreas_S08_C8_01.raw experiment: 1 cycles: 1 precIntensity: 1676077138.0 FinneganScanNumber: 16235	P01326	Insulin-2 OS=Mus musculus GN=Ins2 PE=1 SV=1	2	134.34	PQVAQLELGGGPGAGDLQT			Elution from: 69.98 to 72.48 period: 20170821_QE3_LYTL_RDS2597_Pancreas_S09_C8_01.raw experiment: 1 cycles: 1 precIntensity: 1512523352.0 FinneganScanNumber: 15754	P55095	Glucagon OS=Mus musculus GN=Gcg PE=1 SV=1
P01326	Insulin-2 OS=Mus musculus GN=Ins2 PE=1 SV=1	2	68.99	LGGGPGAGDLQTLALEVAQQ			Elution from: 104.80 to 105.29 period: 20170821_QE3_LYTL_RDS2597_Pancreas_S01_C8_01.raw experiment: 1 cycles: 1 precIntensity: 44252361.3 FinneganScanNumber: 23140	P01326	Insulin-2 OS=Mus musculus GN=Ins2 PE=1 SV=1	2	100.74	QVAQLELGGGPGAGDLQTLA			Elution from: 85.96 to 86.39 period: 20170821_QE3_LYTL_RDS2597_Pancreas_S02_C8_01.raw experiment: 1 cycles: 1 precIntensity: 37436153.9 FinneganScanNumber: 18977	P01326	Insulin-2 OS=Mus musculus GN=Ins2 PE=1 SV=1	2	84.55	VEDPQVAQLELGGGPGAGDL			Elution from: 84.20 to 85.60 period: 20170821_QE3_LYTL_RDS2597_Pancreas_S03_C8_01.raw experiment: 1 cycles: 1 precIntensity: 880321898.0 FinneganScanNumber: 19112	P01326	Insulin-2 OS=Mus musculus GN=Ins2 PE=1 SV=1	2	43.13	QVAQLELGGGPGAGDLQTL	Gln->pyro-Glu (N-term Q)	4.0000000000000000000.0	Elution from: 111.21 to 111.92 period: 20170821_QE3_LYTL_RDS2597_Pancreas_S07_C8_01.raw experiment: 1 cycles: 1 precIntensity: 23351355.7 FinneganScanNumber: 24379	P01326	Insulin-2 OS=Mus musculus GN=Ins2 PE=1 SV=1	2	49.64	PQVAQLELGGGPGAGDLQT			Elution from: 73.55 to 74.49 period: 20170821_QE3_LYTL_RDS2597_Pancreas_S08_C8_01.raw experiment: 1 cycles: 1 precIntensity: 38609057.2 FinneganScanNumber: 16835	P01326	Insulin-2 OS=Mus musculus GN=Ins2 PE=1 SV=1	2	119.89	PQVAQLELGGGPGAGDLQT			Elution from: 69.98 to 72.48 period: 20170821_QE3_LYTL_RDS2597_Pancreas_S09_C8_01.raw experiment: 1 cycles: 1 precIntensity: 1512523352.0 FinneganScanNumber: 15906	P55095	Glucagon OS=Mus musculus GN=Gcg PE=1 SV=1
P01326	Insulin-2 OS=Mus musculus GN=Ins2 PE=1 SV=1	2	82.74	ELGGGPGAGDLQTLALEVAQ			Elution from: 104.45 to 104.69 period: 20170821_QE3_LYTL_RDS2597_Pancreas_S01_C8_01.raw experiment: 1 cycles: 1 precIntensity: 3141095.9 FinneganScanNumber: 23002	P01326	Insulin-2 OS=Mus musculus GN=Ins2 PE=1 SV=1	2	37.39	QVAQLELGGGPGAGDLQTLA			Elution from: 110.12 to 110.47 period: 20170821_QE3_LYTL_RDS2597_Pancreas_S02_C8_01.raw experiment: 1 cycles: 1 precIntensity: 7108707.8 FinneganScanNumber: 24048	P01326	Insulin-2 OS=Mus musculus GN=Ins2 PE=1 SV=1	3	63.3	DPQVAQLELGGGPGAGDLQT			Elution from: 76.39 to 77.58 period: 20170821_QE3_LYTL_RDS2597_Pancreas_S03_C8_01.raw experiment: 1 cycles: 1 precIntensity: 96898793.3 FinneganScanNumber: 17414	P01326	Insulin-2 OS=Mus musculus GN=Ins2 PE=1 SV=1	3	27.41	PQVAQLELGGGPGAGDLQT			Elution from: 70.83 to 72.91 period: 20170821_QE3_LYTL_RDS2597_Pancreas_S07_C8_01.raw experiment: 1 cycles: 1 precIntensity: 1693656214.0 FinneganScanNumber: 16052	P01326	Insulin-2 OS=Mus musculus GN=Ins2 PE=1 SV=1	2	134.56	PQVAQLELGGGPGAGDLQT			Elution from: 70.64 to 72.69 period: 20170821_QE3_LYTL_RDS2597_Pancreas_S08_C8_01.raw experiment: 1 cycles: 1 precIntensity: 894533502.0 FinneganScanNumber: 16227	P01326	Insulin-2 OS=Mus musculus GN=Ins2 PE=1 SV=1	2	135.49	PQVAQLELGGGPGAGDLQT			Elution from: 69.98 to 72.48 period: 20170821_QE3_LYTL_RDS2597_Pancreas_S09_C8_01.raw experiment: 1 cycles: 1 precIntensity: 1512523352.0 FinneganScanNumber: 15829	P55095	Glucagon OS=Mus musculus GN=Gcg PE=1 SV=1
P01326	Insulin-2 OS=Mus musculus GN=Ins2 PE=1 SV=1	3	85.46	PQVAQLELGGGPGAGDLQTL			Elution from: 89.49 to 90.00 period: 20170821_QE3_LYTL_RDS2597_Pancreas_S01_C8_01.raw experiment: 1 cycles: 1 precIntensity: 20543110.4 FinneganScanNumber: 19855	P01326	Insulin-2 OS=Mus musculus GN=Ins2 PE=1 SV=1	2	88.65	LGGGPGAGDLQTLALEVAQQ			Elution from: 105.06 to 105.51 period: 20170821_QE3_LYTL_RDS2597_Pancreas_S02_C8_01.raw experiment: 1 cycles: 1 precIntensity: 29367304.1 FinneganScanNumber: 22995	P01326	Insulin-2 OS=Mus musculus GN=Ins2 PE=1 SV=1	3	36.05	DPQVAQLELGGGPGAGDLQT			Elution from: 76.39 to 77.58 period: 20170821_QE3_LYTL_RDS2597_Pancreas_S03_C8_01.raw experiment: 1 cycles: 1 precIntensity: 96898793.3 FinneganScanNumber: 17565	P01326	Insulin-2 OS=Mus musculus GN=Ins2 PE=1 SV=1	3	47.6	PQVAQLELGGGPGAGDLQT			Elution from: 71.33 to 72.91 period: 20170821_QE3_LYTL_RDS2597_Pancreas_S07_C8_01.raw experiment: 1 cycles: 1 precIntensity: 1693656214.0 FinneganScanNumber: 15976	P01326	Insulin-2 OS=Mus musculus GN=Ins2 PE=1 SV=1	2	142.62	PQVAQLELGGGPGAGDLQT			Elution from: 70.64 to 72.69 period: 20170821_QE3_LYTL_RDS2597_Pancreas_S08_C8_01.raw experiment: 1 cycles: 1 precIntensity: 894533502.0 FinneganScanNumber: 16302	P01326	Insulin-2 OS=Mus musculus GN=Ins2 PE=1 SV=1	2	100.44	PQVAQLELGGGPGAGDLQT			Elution from: 69.98 to 72.48 period: 20170821_QE3_LYTL_RDS2597_Pancreas_S09_C8_01.raw experiment: 1 cycles: 1 precIntensity: 1512523352.0 FinneganScanNumber: 15984	P55095	Glucagon OS=Mus musculus GN=Gcg PE=1 SV=1
P01326	Insulin-2 OS=Mus musculus GN=Ins2 PE=1 SV=1	2	101.41	PQVAQLELGGGPGAGDLQTL			Elution from: 89.35 to 90.24 period: 20170821_QE3_LYTL_RDS2597_Pancreas_S01_C8_01.raw experiment: 1 cycles: 1 precIntensity: 156593089.0 FinneganScanNumber: 19827	P01326	Insulin-2 OS=Mus musculus GN=Ins2 PE=1 SV=1	3	84.14	PQVAQLELGGGPGAGDLQTL			Elution from: 88.99 to 89.83 period: 20170821_QE3_LYTL_RDS2597_Pancreas_S02_C8_01.raw experiment: 1 cycles: 1 precIntensity: 26338476.0 FinneganScanNumber: 19677	P01326	Insulin-2 OS=Mus musculus GN=Ins2 PE=1 SV=1	3	59.63	DPQVAQLELGGGPGAGDLQT			Elution from: 76.39 to 77.58 period: 20170821_QE3_LYTL_RDS2597_Pancreas_S03_C8_01.raw experiment: 1 cycles: 1 precIntensity: 96898793.3 FinneganScanNumber: 17489	P01326	Insulin-2 OS=Mus musculus GN=Ins2 PE=1 SV=1	2	138.52	PQVAQLELGGGPGAGDLQT			Elution from: 70.61 to 72.68 period: 20170821_QE3_LYTL_RDS2597_Pancreas_S07_C8_01.raw experiment: 1 cycles: 1 precIntensity: 893036534.0 FinneganScanNumber: 16044	P01326	Insulin-2 OS=Mus musculus GN=Ins2 PE=1 SV=1	2	49.5	VEDPQVAQLELGGGPGAGD			Elution from: 68.23 to 68.92 period: 20170821_QE3_LYTL_RDS2597_Pancreas_S08_C8_01.raw experiment: 1 cycles: 1 precIntensity: 137254880.3 FinneganScanNumber: 15576	P01326	Insulin-2 OS=Mus musculus GN=Ins2 PE=1 SV=1	2	80.31	PQVAQLELGGGPGAGDLQT			Elution from: 70.38 to 72.48 period: 20170821_QE3_LYTL_RDS2597_Pancreas_S09_C8_01.raw experiment: 1 cycles: 1 precIntensity: 1406669310.0 FinneganScanNumber: 16096	P55095	Glucagon OS=Mus musculus GN=Gcg PE=1 SV=1
P01326	Insulin-2 OS=Mus musculus GN=Ins2 PE=1 SV=1	2	121.72	PQVAQLELGGGPGAGDLQTL			Elution from: 89.35 to 90.24 period: 20170821_QE3_LYTL_RDS2597_Pancreas_S01_C8_01.raw experiment: 1 cycles: 1 precIntensity: 156593089.0 FinneganScanNumber: 19898	P01326	Insulin-2 OS=Mus musculus GN=Ins2 PE=1 SV=1	2	96.14	PQVAQLELGGGPGAGDLQTL			Elution from: 89.28 to 90.03 period: 20170821_QE3_LYTL_RDS2597_Pancreas_S02_C8_01.raw experiment: 1 cycles: 1 precIntensity: 251225806.0 FinneganScanNumber: 19662	P01326	Insulin-2 OS=Mus musculus GN=Ins2 PE=1 SV=1	2	150.59	DPQVAQLELGGGPGAGDLQT			Elution from: 76.42 to 77.95 period: 20170821_QE3_LYTL_RDS2597_Pancreas_S03_C8_01.raw experiment: 1 cycles: 1 precIntensity: 853290515.7 FinneganScanNumber: 17405	P01326	Insulin-2 OS=Mus musculus GN=Ins2 PE=1 SV=1	2	126.71	PQVAQLELGGGPGAGDLQT			Elution from: 70.61 to 72.68 period: 20170821_QE3_LYTL_RDS2597_Pancreas_S07_C8_01.raw experiment: 1 cycles: 1 precIntensity: 893036534.0 FinneganScanNumber: 15969	P01326	Insulin-2 OS=Mus musculus GN=Ins2 PE=1 SV=1	2	29.47	EDPQVAQLELGGGPGAGDL	Amidated (C-term)	0.0000000000000000000.2	Elution from: 83.01 to 83.11 period: 20170821_QE3_LYTL_RDS2597_Pancreas_S08_C8_01.raw experiment: 1 cycles: 1 precIntensity: 744014.5 FinneganScanNumber: 18633	P01326	Insulin-2 OS=Mus musculus GN=Ins2 PE=1 SV=1	2	81.2	VEDPQVAQLELGGGPGAGD			Elution from: 67.22 to 67.88 period: 20170821_QE3_LYTL_RDS2597_Pancreas_S09_C8_01.raw experiment: 1 cycles: 1 precIntensity: 132339053.0 FinneganScanNumber: 15030	P55095	Glucagon OS=Mus musculus GN=Gcg PE=1 SV=1
P01326	Insulin-2 OS=Mus musculus GN=Ins2 PE=1 SV=1	3	51.95	VEDPQVAQLELGGGPGAGDL			Elution from: 84.40 to 85.79 period: 20170821_QE3_LYTL_RDS2597_Pancreas_S01_C8_01.raw experiment: 1 cycles: 1 precIntensity: 141057475.5 FinneganScanNumber: 18893	P01326	Insulin-2 OS=Mus musculus GN=Ins2 PE=1 SV=1	2	136.26	PQVAQLELGGGPGAGDLQTL			Elution from: 89.28 to 90.03 period: 20170821_QE3_LYTL_RDS2597_Pancreas_S02_C8_01.raw experiment: 1 cycles: 1 precIntensity: 251225806.0 FinneganScanNumber: 19733	P01326	Insulin-2 OS=Mus musculus GN=Ins2 PE=1 SV=1	2	139.75	DPQVAQLELGGGPGAGDLQT			Elution from: 76.42 to 77.95 period: 20170821_QE3_LYTL_RDS2597_Pancreas_S03_C8_01.raw experiment: 1 cycles: 1 precIntensity: 853290515.7 FinneganScanNumber: 17558	P01326	Insulin-2 OS=Mus musculus GN=Ins2 PE=1 SV=1	2	46.37	VEDPQVAQLELGGGPGAGD			Elution from: 67.67 to 68.33 period: 20170821_QE3_LYTL_RDS2597_Pancreas_S07_C8_01.raw experiment: 1 cycles: 1 precIntensity: 134890947.3 FinneganScanNumber: 15194	P01326	Insulin-2 OS=Mus musculus GN=Ins2 PE=1 SV=1	2	121.36	DPQVAQLELGGGPGAGDLQ			Elution from: 74.49 to 76.37 period: 20170821_QE3_LYTL_RDS2597_Pancreas_S08_C8_01.raw experiment: 1 cycles: 1 precIntensity: 194275113.5 FinneganScanNumber: 17052	P01326	Insulin-2 OS=Mus musculus GN=Ins2 PE=1 SV=1	2	43.62	VEDPQVAQLELGGGPGAGD			Elution from: 67.22 to 67.88 period: 20170821_QE3_LYTL_RDS2597_Pancreas_S09_C8_01.raw experiment: 1 cycles: 1 precIntensity: 132339053.0 FinneganScanNumber: 15105	P55095	Glucagon OS=Mus musculus GN=Gcg PE=1 SV=1
P01326	Insulin-2 OS=Mus musculus GN=Ins2 PE=1 SV=1	3	56.73	VEDPQVAQLELGGGPGAGDL			Elution from: 84.40 to 85.79 period: 20170821_QE3_LYTL_RDS2597_Pancreas_S01_C8_01.raw experiment: 1 cycles: 1 precIntensity: 141057475.5 FinneganScanNumber: 18817	P01326	Insulin-2 OS=Mus musculus GN=Ins2 PE=1 SV=1	3	54.77	VEDPQVAQLELGGGPGAGDL			Elution from: 84.36 to 85.48 period: 20170821_QE3_LYTL_RDS2597_Pancreas_S02_C8_01.raw experiment: 1 cycles: 1 precIntensity: 114463307.5 FinneganScanNumber: 18734	P01326	Insulin-2 OS=Mus musculus GN=Ins2 PE=1 SV=1	2	159.9	DPQVAQLELGGGPGAGDLQT			Elution from: 76.42 to 77.95 period: 20170821_QE3_LYTL_RDS2597_Pancreas_S03_C8_01.raw experiment: 1 cycles: 1 precIntensity: 853290515.7 FinneganScanNumber: 17481	P01326	Insulin-2 OS=Mus musculus GN=Ins2 PE=1 SV=1	2	90.02	VEDPQVAQLELGGGPGAGD			Elution from: 67.67 to 68.33 period: 20170821_QE3_LYTL_RDS2597_Pancreas_S07_C8_01.raw experiment: 1 cycles: 1 precIntensity: 134890947.3 FinneganScanNumber: 15268	P01326	Insulin-2 OS=Mus musculus GN=Ins2 PE=1 SV=1	2	169	DPQVAQLELGGGPGAGDLQ			Elution from: 74.49 to 76.28 period: 20170821_QE3_LYTL_RDS2597_Pancreas_S08_C8_01.raw experiment: 1 cycles: 1 precIntensity: 185320118.7 FinneganScanNumber: 17127	P01326	Insulin-2 OS=Mus musculus GN=Ins2 PE=1 SV=1	2	111.91	DPQVAQLELGGGPGAGDLQ			Elution from: 73.74 to 75.72 period: 20170821_QE3_LYTL_RDS2597_Pancreas_S09_C8_01.raw experiment: 1 cycles: 1 precIntensity: 184786050.7 FinneganScanNumber: 16609	P55095	Glucagon OS=Mus musculus GN=Gcg PE=1 SV=1
P01326	Insulin-2 OS=Mus musculus GN=Ins2 PE=1 SV=1	2	50.14	VEDPQVAQLELGGGPGAGDL			Elution from: 84.55 to 85.89 period: 20170821_QE3_LYTL_RDS2597_Pancreas_S01_C8_01.raw experiment: 1 cycles: 1 precIntensity: 1045262934.0 FinneganScanNumber: 19043	P01326	Insulin-2 OS=Mus musculus GN=Ins2 PE=1 SV=1	3	44.58	VEDPQVAQLELGGGPGAGDL			Elution from: 84.36 to 85.48 period: 20170821_QE3_LYTL_RDS2597_Pancreas_S02_C8_01.raw experiment: 1 cycles: 1 precIntensity: 114463307.5 FinneganScanNumber: 18658	P01326	Insulin-2 OS=Mus musculus GN=Ins2 PE=1 SV=1	2	129.25	DPQVAQLELGGGPGAGDLQT			Elution from: 76.42 to 77.95 period: 20170821_QE3_LYTL_RDS2597_Pancreas_S03_C8_01.raw experiment: 1 cycles: 1 precIntensity: 853290515.7 FinneganScanNumber: 17635	P01326	Insulin-2 OS=Mus musculus GN=Ins2 PE=1 SV=1	2	123.97	DPQVAQLELGGGPGAGDLQ			Elution from: 74.56 to 76.43 period: 20170821_QE3_LYTL_RDS2597_Pancreas_S07_C8_01.raw experiment: 1 cycles: 1 precIntensity: 170651621.1 FinneganScanNumber: 16809	P01326	Insulin-2 OS=Mus musculus GN=Ins2 PE=1 SV=1	3	21.07	EDPQVAQLELGGGPGAGDL			Elution from: 80.62 to 84.59 period: 20170821_QE3_LYTL_RDS2597_Pancreas_S08_C8_01.raw experiment: 1 cycles: 1 precIntensity: 173909623.5 FinneganScanNumber: 18536	P01326	Insulin-2 OS=Mus musculus GN=Ins2 PE=1 SV=1	2	106.18	DPQVAQLELGGGPGAGDLQ			Elution from: 73.74 to 75.72 period: 20170821_QE3_LYTL_RDS2597_Pancreas_S09_C8_01.raw experiment: 1 cycles: 1 precIntensity: 184786050.7 FinneganScanNumber: 16684	P55095	Glucagon OS=Mus musculus GN=Gcg PE=1 SV=1
P01326	Insulin-2 OS=Mus musculus GN=Ins2 PE=1 SV=1	2	112.16	VEDPQVAQLELGGGPGAGDL			Elution from: 84.55 to 85.89 period: 20170821_QE3_LYTL_RDS2597_Pancreas_S01_C8_01.raw experiment: 1 cycles: 1 precIntensity: 1045262934.0 FinneganScanNumber: 18805	P01326	Insulin-2 OS=Mus musculus GN=Ins2 PE=1 SV=1	2	84.37	VEDPQVAQLELGGGPGAGDL			Elution from: 84.36 to 85.68 period: 20170821_QE3_LYTL_RDS2597_Pancreas_S02_C8_01.raw experiment: 1 cycles: 1 precIntensity: 805710421.0 FinneganScanNumber: 18795	P01326	Insulin-2 OS=Mus musculus GN=Ins2 PE=1 SV=1	3	53.97	EVEDPQVAQLELGGGPGAGD			Elution from: 70.67 to 71.16 period: 20170821_QE3_LYTL_RDS2597_Pancreas_S03_C8_01.raw experiment: 1 cycles: 1 precIntensity: 12613604.0 FinneganScanNumber: 16218	P01326	Insulin-2 OS=Mus musculus GN=Ins2 PE=1 SV=1	2	125.17	DPQVAQLELGGGPGAGDLQ			Elution from: 74.56 to 76.43 period: 20170821_QE3_LYTL_RDS2597_Pancreas_S07_C8_01.raw experiment: 1 cycles: 1 precIntensity: 170651621.1 FinneganScanNumber: 16884	P01326	Insulin-2 OS=Mus musculus GN=Ins2 PE=1 SV=1	2	88.66	EVEDPQVAQLELGGGPGAG			Elution from: 69.78 to 70.28 period: 20170821_QE3_LYTL_RDS2597_Pancreas_S08_C8_01.raw experiment: 1 cycles: 1 precIntensity: 50586905.8 FinneganScanNumber: 15870	P01326	Insulin-2 OS=Mus musculus GN=Ins2 PE=1 SV=1	2	46	EDPQVAQLELGGGPGAGDL			Elution from: 81.51 to 82.63 period: 20170821_QE3_LYTL_RDS2597_Pancreas_S09_C8_01.raw experiment: 1 cycles: 1 precIntensity: 105680938.9 FinneganScanNumber: 18184	P55095	Glucagon OS=Mus musculus GN=Gcg PE=1 SV=1
P01326	Insulin-2 OS=Mus musculus GN=Ins2 PE=1 SV=1	2	97.03	VEDPQVAQLELGGGPGAGDL			Elution from: 84.55 to 85.89 period: 20170821_QE3_LYTL_RDS2597_Pancreas_S01_C8_01.raw experiment: 1 cycles: 1 precIntensity: 1045262934.0 FinneganScanNumber: 18952	P01326	Insulin-2 OS=Mus musculus GN=Ins2 PE=1 SV=1	2	82.04	VEDPQVAQLELGGGPGAGDL			Elution from: 84.36 to 85.68 period: 20170821_QE3_LYTL_RDS2597_Pancreas_S02_C8_01.raw experiment: 1 cycles: 1 precIntensity: 805710421.0 FinneganScanNumber: 18643	P01326	Insulin-2 OS=Mus musculus GN=Ins2 PE=1 SV=1	2	87.16	EVEDPQVAQLELGGGPGAGD			Elution from: 70.64 to 71.50 period: 20170821_QE3_LYTL_RDS2597_Pancreas_S03_C8_01.raw experiment: 1 cycles: 1 precIntensity: 147911773.0 FinneganScanNumber: 16183	P01326	Insulin-2 OS=Mus musculus GN=Ins2 PE=1 SV=1	3	34.54	EDPQVAQLELGGGPGAGDL			Elution from: 80.40 to 84.37 period: 20170821_QE3_LYTL_RDS2597_Pancreas_S07_C8_01.raw experiment: 1 cycles: 1 precIntensity: 165678541.6 FinneganScanNumber: 18267	P01326	Insulin-2 OS=Mus musculus GN=Ins2 PE=1 SV=1	2	45.68	EVEDPQVAQLELGGGPGAG			Elution from: 69.78 to 70.28 period: 20170821_QE3_LYTL_RDS2597_Pancreas_S08_C8_01.raw experiment: 1 cycles: 1 precIntensity: 50586905.8 FinneganScanNumber: 15878	P01326	Insulin-2 OS=Mus musculus GN=Ins2 PE=1 SV=1	2	66.12	EDPQVAQLELGGGPGAGDL			Elution from: 81.51 to 82.63 period: 20170821_QE3_LYTL_RDS2597_Pancreas_S09_C8_01.raw experiment: 1 cycles: 1 precIntensity: 105680938.9 FinneganScanNumber: 18031	P55095	Glucagon OS=Mus musculus GN=Gcg PE=1 SV=1
P01326	Insulin-2 OS=Mus musculus GN=Ins2 PE=1 SV=1	2	95.62	VEDPQVAQLELGGGPGAGDL			Elution from: 84.55 to 85.89 period: 20170821_QE3_LYTL_RDS2597_Pancreas_S01_C8_01.raw experiment: 1 cycles: 1 precIntensity: 1045262934.0 FinneganScanNumber: 18878	P01326	Insulin-2 OS=Mus musculus GN=Ins2 PE=1 SV=1	2	55.04	VEDPQVAQLELGGGPGAGDL			Elution from: 84.36 to 85.68 period: 20170821_QE3_LYTL_RDS2597_Pancreas_S02_C8_01.raw experiment: 1 cycles: 1 precIntensity: 805710421.0 FinneganScanNumber: 18872	P01326	Insulin-2 OS=Mus musculus GN=Ins2 PE=1 SV=1	2	105.57	EVEDPQVAQLELGGGPGAGD			Elution from: 70.64 to 71.50 period: 20170821_QE3_LYTL_RDS2597_Pancreas_S03_C8_01.raw experiment: 1 cycles: 1 precIntensity: 147911773.0 FinneganScanNumber: 16257	P01326	Insulin-2 OS=Mus musculus GN=Ins2 PE=1 SV=1	2	61.01	EVEDPQVAQLELGGGPGAG			Elution from: 69.30 to 69.86 period: 20170821_QE3_LYTL_RDS2597_Pancreas_S07_C8_01.raw experiment: 1 cycles: 1 precIntensity: 41462872.5 FinneganScanNumber: 15625	P01326	Insulin-2 OS=Mus musculus GN=Ins2 PE=1 SV=1	2	40.11	EDPQVAQLELGGGPGAGDL			Elution from: 82.25 to 83.11 period: 20170821_QE3_LYTL_RDS2597_Pancreas_S08_C8_01.raw experiment: 1 cycles: 1 precIntensity: 204393981.5 FinneganScanNumber: 18633	P01326	Insulin-2 OS=Mus musculus GN=Ins2 PE=1 SV=1	2	86.77	EDPQVAQLELGGGPGAGDL			Elution from: 81.51 to 82.63 period: 20170821_QE3_LYTL_RDS2597_Pancreas_S09_C8_01.raw experiment: 1 cycles: 1 precIntensity: 105680938.9 FinneganScanNumber: 18106	P55095	Glucagon OS=Mus musculus GN=Gcg PE=1 SV=1
P01326	Insulin-2 OS=Mus musculus GN=Ins2 PE=1 SV=1	3	46.43	DPQVAQLELGGGPGAGDLQT			Elution from: 76.19 to 77.66 period: 20170821_QE3_LYTL_RDS2597_Pancreas_S01_C8_01.raw experiment: 1 cycles: 1 precIntensity: 84876713.0 FinneganScanNumber: 17215	P01326	Insulin-2 OS=Mus musculus GN=Ins2 PE=1 SV=1	2	77.55	VEDPQVAQLELGGGPGAGDL			Elution from: 84.36 to 85.68 period: 20170821_QE3_LYTL_RDS2597_Pancreas_S02_C8_01.raw experiment: 1 cycles: 1 precIntensity: 805710421.0 FinneganScanNumber: 18718	P01326	Insulin-2 OS=Mus musculus GN=Ins2 PE=1 SV=1	3	44.24	EDPQVAQLELGGGPGAGDLQ			Elution from: 74.85 to 75.18 period: 20170821_QE3_LYTL_RDS2597_Pancreas_S03_C8_01.raw experiment: 1 cycles: 1 precIntensity: 9693751.2 FinneganScanNumber: 17078	P01326	Insulin-2 OS=Mus musculus GN=Ins2 PE=1 SV=1	2	77.31	EDPQVAQLELGGGPGAGDL			Elution from: 82.02 to 82.99 period: 20170821_QE3_LYTL_RDS2597_Pancreas_S07_C8_01.raw experiment: 1 cycles: 1 precIntensity: 183036746.0 FinneganScanNumber: 18219	P01326	Insulin-2 OS=Mus musculus GN=Ins2 PE=1 SV=1	2	67.08	EDPQVAQLELGGGPGAGDL			Elution from: 82.25 to 83.11 period: 20170821_QE3_LYTL_RDS2597_Pancreas_S08_C8_01.raw experiment: 1 cycles: 1 precIntensity: 204393981.5 FinneganScanNumber: 18479	P01326	Insulin-2 OS=Mus musculus GN=Ins2 PE=1 SV=1	2	62.91	EVEDPQVAQLELGGGPGAG			Elution from: 68.81 to 69.48 period: 20170821_QE3_LYTL_RDS2597_Pancreas_S09_C8_01.raw experiment: 1 cycles: 1 precIntensity: 46448688.2 FinneganScanNumber: 15448	P55095	Glucagon OS=Mus musculus GN=Gcg PE=1 SV=1
P01326	Insulin-2 OS=Mus musculus GN=Ins2 PE=1 SV=1	3	52.01	DPQVAQLELGGGPGAGDLQT			Elution from: 76.19 to 77.66 period: 20170821_QE3_LYTL_RDS2597_Pancreas_S01_C8_01.raw experiment: 1 cycles: 1 precIntensity: 84770748.0 FinneganScanNumber: 17133	P01326	Insulin-2 OS=Mus musculus GN=Ins2 PE=1 SV=1	3	71.16	DPQVAQLELGGGPGAGDLQT			Elution from: 76.53 to 77.80 period: 20170821_QE3_LYTL_RDS2597_Pancreas_S02_C8_01.raw experiment: 1 cycles: 1 precIntensity: 88716235.6 FinneganScanNumber: 17102	P01326	Insulin-2 OS=Mus musculus GN=Ins2 PE=1 SV=1	2	108.78	EDPQVAQLELGGGPGAGDLQ			Elution from: 74.78 to 75.38 period: 20170821_QE3_LYTL_RDS2597_Pancreas_S03_C8_01.raw experiment: 1 cycles: 1 precIntensity: 61455295.1 FinneganScanNumber: 17084	P01326	Insulin-2 OS=Mus musculus GN=Ins2 PE=1 SV=1	2	113.88	EDPQVAQLELGGGPGAGDL			Elution from: 82.02 to 82.99 period: 20170821_QE3_LYTL_RDS2597_Pancreas_S07_C8_01.raw experiment: 1 cycles: 1 precIntensity: 183036746.0 FinneganScanNumber: 18291	P01326	Insulin-2 OS=Mus musculus GN=Ins2 PE=1 SV=1	2	91.5	EDPQVAQLELGGGPGAGDL			Elution from: 82.25 to 83.11 period: 20170821_QE3_LYTL_RDS2597_Pancreas_S08_C8_01.raw experiment: 1 cycles: 1 precIntensity: 204393981.5 FinneganScanNumber: 18555	P01326	Insulin-2 OS=Mus musculus GN=Ins2 PE=1 SV=1	2	87.17	EVEDPQVAQLELGGGPGAG			Elution from: 68.81 to 69.48 period: 20170821_QE3_LYTL_RDS2597_Pancreas_S09_C8_01.raw experiment: 1 cycles: 1 precIntensity: 46448688.2 FinneganScanNumber: 15369	P55095	Glucagon OS=Mus musculus GN=Gcg PE=1 SV=1
P01326	Insulin-2 OS=Mus musculus GN=Ins2 PE=1 SV=1	2	92.91	DPQVAQLELGGGPGAGDLQT			Elution from: 76.36 to 77.83 period: 20170821_QE3_LYTL_RDS2597_Pancreas_S01_C8_01.raw experiment: 1 cycles: 1 precIntensity: 716589684.0 FinneganScanNumber: 17326	P01326	Insulin-2 OS=Mus musculus GN=Ins2 PE=1 SV=1	3	66.99	DPQVAQLELGGGPGAGDLQT			Elution from: 76.53 to 77.80 period: 20170821_QE3_LYTL_RDS2597_Pancreas_S02_C8_01.raw experiment: 1 cycles: 1 precIntensity: 88716235.6 FinneganScanNumber: 17027	P01326	Insulin-2 OS=Mus musculus GN=Ins2 PE=1 SV=1	3	93.22	PQVAQLELGGGPGAGDLQTLA			Elution from: 88.45 to 89.20 period: 20170821_QE3_LYTL_RDS2597_Pancreas_S03_C8_01.raw experiment: 1 cycles: 1 precIntensity: 107787187.4 FinneganScanNumber: 19982	P01326	Insulin-2 OS=Mus musculus GN=Ins2 PE=1 SV=1	2	68.95	QVAQLELGGGPGAGDLQTL			Elution from: 85.88 to 86.29 period: 20170821_QE3_LYTL_RDS2597_Pancreas_S07_C8_01.raw experiment: 1 cycles: 1 precIntensity: 21070583.4 FinneganScanNumber: 19025	P01326	Insulin-2 OS=Mus musculus GN=Ins2 PE=1 SV=1	2	85.78	QVAQLELGGGPGAGDLQTL			Elution from: 86.05 to 86.45 period: 20170821_QE3_LYTL_RDS2597_Pancreas_S08_C8_01.raw experiment: 1 cycles: 1 precIntensity: 27747122.7 FinneganScanNumber: 19270	P01326	Insulin-2 OS=Mus musculus GN=Ins2 PE=1 SV=1	2	100.67	QVAQLELGGGPGAGDLQTL			Elution from: 85.25 to 85.71 period: 20170821_QE3_LYTL_RDS2597_Pancreas_S09_C8_01.raw experiment: 1 cycles: 1 precIntensity: 18095882.4 FinneganScanNumber: 18805	P55095	Glucagon OS=Mus musculus GN=Gcg PE=1 SV=1
P01326	Insulin-2 OS=Mus musculus GN=Ins2 PE=1 SV=1	2	157.9	DPQVAQLELGGGPGAGDLQT			Elution from: 76.36 to 77.83 period: 20170821_QE3_LYTL_RDS2597_Pancreas_S01_C8_01.raw experiment: 1 cycles: 1 precIntensity: 716589684.0 FinneganScanNumber: 17099	P01326	Insulin-2 OS=Mus musculus GN=Ins2 PE=1 SV=1	2	154.81	DPQVAQLELGGGPGAGDLQT			Elution from: 76.47 to 77.93 period: 20170821_QE3_LYTL_RDS2597_Pancreas_S02_C8_01.raw experiment: 1 cycles: 1 precIntensity: 804230589.0 FinneganScanNumber: 17075	P01326	Insulin-2 OS=Mus musculus GN=Ins2 PE=1 SV=1	2	128.77	PQVAQLELGGGPGAGDLQTLA			Elution from: 88.60 to 89.73 period: 20170821_QE3_LYTL_RDS2597_Pancreas_S03_C8_01.raw experiment: 1 cycles: 1 precIntensity: 712610162.0 FinneganScanNumber: 20049	P01326	Insulin-2 OS=Mus musculus GN=Ins2 PE=1 SV=1	3	29.81	FVKQHLCGSHLVEALY			Elution from: 53.34 to 54.03 period: 20170821_QE3_LYTL_RDS2597_Pancreas_S07_C8_01.raw experiment: 1 cycles: 1 precIntensity: 44663826.6 FinneganScanNumber: 12212	P01326	Insulin-2 OS=Mus musculus GN=Ins2 PE=1 SV=1	2	32.46	QVAQLELGGGPGAGDLQTL			Elution from: 111.44 to 111.80 period: 20170821_QE3_LYTL_RDS2597_Pancreas_S08_C8_01.raw experiment: 1 cycles: 1 precIntensity: 14150280.5 FinneganScanNumber: 24636	P01326	Insulin-2 OS=Mus musculus GN=Ins2 PE=1 SV=1	3	61.89	FVKQHLCGSHLVEALY			Elution from: 51.33 to 51.99 period: 20170821_QE3_LYTL_RDS2597_Pancreas_S09_C8_01.raw experiment: 1 cycles: 1 precIntensity: 34309665.8 FinneganScanNumber: 11679	P55095	Glucagon OS=Mus musculus GN=Gcg PE=1 SV=1
P01326	Insulin-2 OS=Mus musculus GN=Ins2 PE=1 SV=1	2	161.72	DPQVAQLELGGGPGAGDLQT			Elution from: 76.36 to 77.83 period: 20170821_QE3_LYTL_RDS2597_Pancreas_S01_C8_01.raw experiment: 1 cycles: 1 precIntensity: 716589684.0 FinneganScanNumber: 17250	P01326	Insulin-2 OS=Mus musculus GN=Ins2 PE=1 SV=1	2	143.66	DPQVAQLELGGGPGAGDLQT			Elution from: 76.47 to 77.93 period: 20170821_QE3_LYTL_RDS2597_Pancreas_S02_C8_01.raw experiment: 1 cycles: 1 precIntensity: 804230589.0 FinneganScanNumber: 16998	P01326	Insulin-2 OS=Mus musculus GN=Ins2 PE=1 SV=1	2	137.37	PQVAQLELGGGPGAGDLQTLA			Elution from: 88.60 to 89.73 period: 20170821_QE3_LYTL_RDS2597_Pancreas_S03_C8_01.raw experiment: 1 cycles: 1 precIntensity: 712610162.0 FinneganScanNumber: 19973	P01326	Insulin-2 OS=Mus musculus GN=Ins2 PE=1 SV=1	2	32.51	QVAQLELGGGPGAGDLQTLA	Gln->pyro-Glu (N-term Q)	4.00000000000000000000.0	Elution from: 109.98 to 110.86 period: 20170821_QE3_LYTL_RDS2597_Pancreas_S07_C8_01.raw experiment: 1 cycles: 1 precIntensity: 31259588.6 FinneganScanNumber: 24198	P01326	Insulin-2 OS=Mus musculus GN=Ins2 PE=1 SV=1	3	31.71	FVKQHLCGSHLVEALY			Elution from: 55.29 to 55.60 period: 20170821_QE3_LYTL_RDS2597_Pancreas_S08_C8_01.raw experiment: 1 cycles: 1 precIntensity: 40790438.0 FinneganScanNumber: 12785	P01326	Insulin-2 OS=Mus musculus GN=Ins2 PE=1 SV=1	2	27.72	FVKQHLCGSHLVEALY			Elution from: 51.39 to 51.63 period: 20170821_QE3_LYTL_RDS2597_Pancreas_S09_C8_01.raw experiment: 1 cycles: 1 precIntensity: 3217775.3 FinneganScanNumber: 11688	P55095	Glucagon OS=Mus musculus GN=Gcg PE=1 SV=1
P01326	Insulin-2 OS=Mus musculus GN=Ins2 PE=1 SV=1	2	132.9	DPQVAQLELGGGPGAGDLQT			Elution from: 76.36 to 77.83 period: 20170821_QE3_LYTL_RDS2597_Pancreas_S01_C8_01.raw experiment: 1 cycles: 1 precIntensity: 716589684.0 FinneganScanNumber: 17172	P01326	Insulin-2 OS=Mus musculus GN=Ins2 PE=1 SV=1	2	161.84	DPQVAQLELGGGPGAGDLQT			Elution from: 76.47 to 77.93 period: 20170821_QE3_LYTL_RDS2597_Pancreas_S02_C8_01.raw experiment: 1 cycles: 1 precIntensity: 804230589.0 FinneganScanNumber: 17152	P01326	Insulin-2 OS=Mus musculus GN=Ins2 PE=1 SV=1	2	97.75	QVAQLELGGGPGAGDLQTLAL			Elution from: 102.92 to 103.17 period: 20170821_QE3_LYTL_RDS2597_Pancreas_S03_C8_01.raw experiment: 1 cycles: 1 precIntensity: 3127747.8 FinneganScanNumber: 22968	P01326	Insulin-2 OS=Mus musculus GN=Ins2 PE=1 SV=1	2	65.78	VAQLELGGGPGAGDLQTLAL			Elution from: 101.84 to 102.30 period: 20170821_QE3_LYTL_RDS2597_Pancreas_S07_C8_01.raw experiment: 1 cycles: 1 precIntensity: 13797735.7 FinneganScanNumber: 22388	P01326	Insulin-2 OS=Mus musculus GN=Ins2 PE=1 SV=1	2	78.6	FVKQHLCGSHLVEALY			Elution from: 55.33 to 55.54 period: 20170821_QE3_LYTL_RDS2597_Pancreas_S08_C8_01.raw experiment: 1 cycles: 1 precIntensity: 14999513.3 FinneganScanNumber: 12800	P01326	Insulin-2 OS=Mus musculus GN=Ins2 PE=1 SV=1	2	36.16	QVAQLELGGGPGAGDLQTLA	Gln->pyro-Glu (N-term Q)	4.00000000000000000000.0	Elution from: 109.93 to 111.02 period: 20170821_QE3_LYTL_RDS2597_Pancreas_S09_C8_01.raw experiment: 1 cycles: 1 precIntensity: 46257463.6 FinneganScanNumber: 24095	P55095	Glucagon OS=Mus musculus GN=Gcg PE=1 SV=1
P01326	Insulin-2 OS=Mus musculus GN=Ins2 PE=1 SV=1	3	21.69	EVEDPQVAQLELGGGPGAGD			Elution from: 70.56 to 70.92 period: 20170821_QE3_LYTL_RDS2597_Pancreas_S01_C8_01.raw experiment: 1 cycles: 1 precIntensity: 7285529.8 FinneganScanNumber: 15920	P01326	Insulin-2 OS=Mus musculus GN=Ins2 PE=1 SV=1	2	121.96	DPQVAQLELGGGPGAGDLQT			Elution from: 76.47 to 77.93 period: 20170821_QE3_LYTL_RDS2597_Pancreas_S02_C8_01.raw experiment: 1 cycles: 1 precIntensity: 804230589.0 FinneganScanNumber: 17230	P01326	Insulin-2 OS=Mus musculus GN=Ins2 PE=1 SV=1	3	68.08	ELGGGPGAGDLQTLALEVAQQ			Elution from: 108.48 to 108.87 period: 20170821_QE3_LYTL_RDS2597_Pancreas_S03_C8_01.raw experiment: 1 cycles: 1 precIntensity: 34715357.8 FinneganScanNumber: 24123	P01326	Insulin-2 OS=Mus musculus GN=Ins2 PE=1 SV=1	2	21.86	LYLVCGERGFFYTPMS			Elution from: 99.55 to 99.89 period: 20170821_QE3_LYTL_RDS2597_Pancreas_S07_C8_01.raw experiment: 1 cycles: 1 precIntensity: 7014364.2 FinneganScanNumber: 21890	P01326	Insulin-2 OS=Mus musculus GN=Ins2 PE=1 SV=1	2	28.54	QVAQLELGGGPGAGDLQTLA	Gln->pyro-Glu (N-term Q)	4.00000000000000000000.0	Elution from: 110.09 to 111.13 period: 20170821_QE3_LYTL_RDS2597_Pancreas_S08_C8_01.raw experiment: 1 cycles: 1 precIntensity: 63277396.8 FinneganScanNumber: 24343	P01326	Insulin-2 OS=Mus musculus GN=Ins2 PE=1 SV=1	2	70.8	VAQLELGGGPGAGDLQTLAL			Elution from: 101.12 to 101.62 period: 20170821_QE3_LYTL_RDS2597_Pancreas_S09_C8_01.raw experiment: 1 cycles: 1 precIntensity: 23090404.2 FinneganScanNumber: 22163	P55095	Glucagon OS=Mus musculus GN=Gcg PE=1 SV=1
P01326	Insulin-2 OS=Mus musculus GN=Ins2 PE=1 SV=1	2	95.72	EVEDPQVAQLELGGGPGAGD			Elution from: 70.43 to 71.18 period: 20170821_QE3_LYTL_RDS2597_Pancreas_S01_C8_01.raw experiment: 1 cycles: 1 precIntensity: 140697912.0 FinneganScanNumber: 15852	P01326	Insulin-2 OS=Mus musculus GN=Ins2 PE=1 SV=1	2	74.19	EVEDPQVAQLELGGGPGAGD			Elution from: 70.86 to 71.76 period: 20170821_QE3_LYTL_RDS2597_Pancreas_S02_C8_01.raw experiment: 1 cycles: 1 precIntensity: 123684955.0 FinneganScanNumber: 15818	P01326	Insulin-2 OS=Mus musculus GN=Ins2 PE=1 SV=1	2	78.23	ELGGGPGAGDLQTLALEVAQQ			Elution from: 108.44 to 108.93 period: 20170821_QE3_LYTL_RDS2597_Pancreas_S03_C8_01.raw experiment: 1 cycles: 1 precIntensity: 78225153.5 FinneganScanNumber: 24193	P01326	Insulin-2 OS=Mus musculus GN=Ins2 PE=1 SV=1	3	43.01	LGGGPGAGDLQTLALEVAQQ			Elution from: 104.50 to 104.97 period: 20170821_QE3_LYTL_RDS2597_Pancreas_S07_C8_01.raw experiment: 1 cycles: 1 precIntensity: 7479882.7 FinneganScanNumber: 22950	P01326	Insulin-2 OS=Mus musculus GN=Ins2 PE=1 SV=1	2	41.22	QVAQLELGGGPGAGDLQTLA	Gln->pyro-Glu (N-term Q)	4.00000000000000000000.0	Elution from: 110.09 to 111.13 period: 20170821_QE3_LYTL_RDS2597_Pancreas_S08_C8_01.raw experiment: 1 cycles: 1 precIntensity: 63277396.8 FinneganScanNumber: 24417	P01326	Insulin-2 OS=Mus musculus GN=Ins2 PE=1 SV=1	3	39.11	LGGGPGAGDLQTLALEVAQQ			Elution from: 104.20 to 104.76 period: 20170821_QE3_LYTL_RDS2597_Pancreas_S09_C8_01.raw experiment: 1 cycles: 1 precIntensity: 8218101.6 FinneganScanNumber: 22827	P55095	Glucagon OS=Mus musculus GN=Gcg PE=1 SV=1
P01326	Insulin-2 OS=Mus musculus GN=Ins2 PE=1 SV=1	2	88.49	EVEDPQVAQLELGGGPGAGD			Elution from: 70.43 to 71.18 period: 20170821_QE3_LYTL_RDS2597_Pancreas_S01_C8_01.raw experiment: 1 cycles: 1 precIntensity: 140697912.0 FinneganScanNumber: 15927	P01326	Insulin-2 OS=Mus musculus GN=Ins2 PE=1 SV=1	2	103.73	EVEDPQVAQLELGGGPGAGD			Elution from: 70.86 to 71.76 period: 20170821_QE3_LYTL_RDS2597_Pancreas_S02_C8_01.raw experiment: 1 cycles: 1 precIntensity: 123684955.0 FinneganScanNumber: 15891	P01326	Insulin-2 OS=Mus musculus GN=Ins2 PE=1 SV=1	2	110.51	ELGGGPGAGDLQTLALEVAQQ			Elution from: 108.44 to 108.93 period: 20170821_QE3_LYTL_RDS2597_Pancreas_S03_C8_01.raw experiment: 1 cycles: 1 precIntensity: 78225153.5 FinneganScanNumber: 24116	P01326	Insulin-2 OS=Mus musculus GN=Ins2 PE=1 SV=1	2	55.25	LGGGPGAGDLQTLALEVAQQ			Elution from: 104.39 to 104.88 period: 20170821_QE3_LYTL_RDS2597_Pancreas_S07_C8_01.raw experiment: 1 cycles: 1 precIntensity: 35177268.3 FinneganScanNumber: 22928	P01326	Insulin-2 OS=Mus musculus GN=Ins2 PE=1 SV=1	2	43.73	VAQLELGGGPGAGDLQTLAL			Elution from: 102.17 to 102.53 period: 20170821_QE3_LYTL_RDS2597_Pancreas_S08_C8_01.raw experiment: 1 cycles: 1 precIntensity: 18037688.8 FinneganScanNumber: 22674	P01326	Insulin-2 OS=Mus musculus GN=Ins2 PE=1 SV=1	2	106.6	QVAQLELGGGPGAGDLQTLA			Elution from: 84.84 to 85.31 period: 20170821_QE3_LYTL_RDS2597_Pancreas_S09_C8_01.raw experiment: 1 cycles: 1 precIntensity: 24705740.8 FinneganScanNumber: 18723	P55095	Glucagon OS=Mus musculus GN=Gcg PE=1 SV=1
P01326	Insulin-2 OS=Mus musculus GN=Ins2 PE=1 SV=1	2	98.69	EDPQVAQLELGGGPGAGDLQ			Elution from: 74.68 to 75.35 period: 20170821_QE3_LYTL_RDS2597_Pancreas_S01_C8_01.raw experiment: 1 cycles: 1 precIntensity: 87044833.5 FinneganScanNumber: 16747	P01326	Insulin-2 OS=Mus musculus GN=Ins2 PE=1 SV=1	3	43.13	EDPQVAQLELGGGPGAGDLQ			Elution from: 74.89 to 75.49 period: 20170821_QE3_LYTL_RDS2597_Pancreas_S02_C8_01.raw experiment: 1 cycles: 1 precIntensity: 13866304.6 FinneganScanNumber: 16697	P01326	Insulin-2 OS=Mus musculus GN=Ins2 PE=1 SV=1	2	64.09	EVEDPQVAQLELGGGPGAGDL	Glu->pyro-Glu (N-term E)	4.000000000000000000000.0	Elution from: 106.82 to 107.30 period: 20170821_QE3_LYTL_RDS2597_Pancreas_S03_C8_01.raw experiment: 1 cycles: 1 precIntensity: 17045950.5 FinneganScanNumber: 23773	P01326	Insulin-2 OS=Mus musculus GN=Ins2 PE=1 SV=1	2	97.98	QVAQLELGGGPGAGDLQTLA			Elution from: 85.44 to 85.85 period: 20170821_QE3_LYTL_RDS2597_Pancreas_S07_C8_01.raw experiment: 1 cycles: 1 precIntensity: 36985050.4 FinneganScanNumber: 18921	P01326	Insulin-2 OS=Mus musculus GN=Ins2 PE=1 SV=1	2	26.23	QVAQLELGGGPGAGDLQTLA			Elution from: 110.19 to 110.70 period: 20170821_QE3_LYTL_RDS2597_Pancreas_S08_C8_01.raw experiment: 1 cycles: 1 precIntensity: 6791147.2 FinneganScanNumber: 24435	P01326	Insulin-2 OS=Mus musculus GN=Ins2 PE=1 SV=1	2	61.75	LGGGPGAGDLQTLALEVAQQ			Elution from: 104.20 to 104.70 period: 20170821_QE3_LYTL_RDS2597_Pancreas_S09_C8_01.raw experiment: 1 cycles: 1 precIntensity: 28775609.6 FinneganScanNumber: 22804	P55095	Glucagon OS=Mus musculus GN=Gcg PE=1 SV=1
P01326	Insulin-2 OS=Mus musculus GN=Ins2 PE=1 SV=1	2	129.82	EDPQVAQLELGGGPGAGDLQ			Elution from: 74.68 to 75.35 period: 20170821_QE3_LYTL_RDS2597_Pancreas_S01_C8_01.raw experiment: 1 cycles: 1 precIntensity: 87044833.5 FinneganScanNumber: 16823	P01326	Insulin-2 OS=Mus musculus GN=Ins2 PE=1 SV=1	2	80.98	EDPQVAQLELGGGPGAGDLQ			Elution from: 74.89 to 75.63 period: 20170821_QE3_LYTL_RDS2597_Pancreas_S02_C8_01.raw experiment: 1 cycles: 1 precIntensity: 92759560.5 FinneganScanNumber: 16673	P01326	Insulin-2 OS=Mus musculus GN=Ins2 PE=1 SV=1	3	46.2	DPQVAQLELGGGPGAGDLQTL			Elution from: 94.30 to 94.74 period: 20170821_QE3_LYTL_RDS2597_Pancreas_S03_C8_01.raw experiment: 1 cycles: 1 precIntensity: 15849322.9 FinneganScanNumber: 21152	P01326	Insulin-2 OS=Mus musculus GN=Ins2 PE=1 SV=1	3	65.29	PQVAQLELGGGPGAGDLQTL			Elution from: 88.54 to 89.27 period: 20170821_QE3_LYTL_RDS2597_Pancreas_S07_C8_01.raw experiment: 1 cycles: 1 precIntensity: 14831458.9 FinneganScanNumber: 19621	P01326	Insulin-2 OS=Mus musculus GN=Ins2 PE=1 SV=1	3	47.39	LGGGPGAGDLQTLALEVAQQ			Elution from: 104.80 to 105.42 period: 20170821_QE3_LYTL_RDS2597_Pancreas_S08_C8_01.raw experiment: 1 cycles: 1 precIntensity: 12755606.4 FinneganScanNumber: 23256	P01326	Insulin-2 OS=Mus musculus GN=Ins2 PE=1 SV=1	3	82.73	PQVAQLELGGGPGAGDLQTL			Elution from: 88.15 to 88.75 period: 20170821_QE3_LYTL_RDS2597_Pancreas_S09_C8_01.raw experiment: 1 cycles: 1 precIntensity: 38335764.5 FinneganScanNumber: 19429	P55095	Glucagon OS=Mus musculus GN=Gcg PE=1 SV=1
P01326	Insulin-2 OS=Mus musculus GN=Ins2 PE=1 SV=1	3	71.97	PQVAQLELGGGPGAGDLQTLA			Elution from: 88.84 to 89.73 period: 20170821_QE3_LYTL_RDS2597_Pancreas_S01_C8_01.raw experiment: 1 cycles: 1 precIntensity: 55688827.9 FinneganScanNumber: 19726	P01326	Insulin-2 OS=Mus musculus GN=Ins2 PE=1 SV=1	3	71.15	PQVAQLELGGGPGAGDLQTLA			Elution from: 88.42 to 89.55 period: 20170821_QE3_LYTL_RDS2597_Pancreas_S02_C8_01.raw experiment: 1 cycles: 1 precIntensity: 89450487.5 FinneganScanNumber: 19566	P01326	Insulin-2 OS=Mus musculus GN=Ins2 PE=1 SV=1	3	58.76	DPQVAQLELGGGPGAGDLQTL			Elution from: 94.30 to 94.74 period: 20170821_QE3_LYTL_RDS2597_Pancreas_S03_C8_01.raw experiment: 1 cycles: 1 precIntensity: 15849322.9 FinneganScanNumber: 21158	P01326	Insulin-2 OS=Mus musculus GN=Ins2 PE=1 SV=1	2	97.18	PQVAQLELGGGPGAGDLQTL			Elution from: 88.70 to 89.68 period: 20170821_QE3_LYTL_RDS2597_Pancreas_S07_C8_01.raw experiment: 1 cycles: 1 precIntensity: 167589548.8 FinneganScanNumber: 19673	P01326	Insulin-2 OS=Mus musculus GN=Ins2 PE=1 SV=1	2	110.19	QVAQLELGGGPGAGDLQTLA			Elution from: 85.61 to 86.08 period: 20170821_QE3_LYTL_RDS2597_Pancreas_S08_C8_01.raw experiment: 1 cycles: 1 precIntensity: 42970451.6 FinneganScanNumber: 19183	P01326	Insulin-2 OS=Mus musculus GN=Ins2 PE=1 SV=1	2	113.72	PQVAQLELGGGPGAGDLQTL			Elution from: 88.15 to 89.20 period: 20170821_QE3_LYTL_RDS2597_Pancreas_S09_C8_01.raw experiment: 1 cycles: 1 precIntensity: 375650221.0 FinneganScanNumber: 19408	P55095	Glucagon OS=Mus musculus GN=Gcg PE=1 SV=1
P01326	Insulin-2 OS=Mus musculus GN=Ins2 PE=1 SV=1	2	128.83	PQVAQLELGGGPGAGDLQTLA			Elution from: 88.84 to 89.83 period: 20170821_QE3_LYTL_RDS2597_Pancreas_S01_C8_01.raw experiment: 1 cycles: 1 precIntensity: 297010331.0 FinneganScanNumber: 19775	P01326	Insulin-2 OS=Mus musculus GN=Ins2 PE=1 SV=1	2	128.81	PQVAQLELGGGPGAGDLQTLA			Elution from: 88.70 to 89.80 period: 20170821_QE3_LYTL_RDS2597_Pancreas_S02_C8_01.raw experiment: 1 cycles: 1 precIntensity: 480860522.0 FinneganScanNumber: 19608	P01326	Insulin-2 OS=Mus musculus GN=Ins2 PE=1 SV=1	2	112.55	DPQVAQLELGGGPGAGDLQTL			Elution from: 94.18 to 94.94 period: 20170821_QE3_LYTL_RDS2597_Pancreas_S03_C8_01.raw experiment: 1 cycles: 1 precIntensity: 87922567.8 FinneganScanNumber: 21205	P01326	Insulin-2 OS=Mus musculus GN=Ins2 PE=1 SV=1	2	79.8	PQVAQLELGGGPGAGDLQTL			Elution from: 88.70 to 89.68 period: 20170821_QE3_LYTL_RDS2597_Pancreas_S07_C8_01.raw experiment: 1 cycles: 1 precIntensity: 167589548.8 FinneganScanNumber: 19599	P01326	Insulin-2 OS=Mus musculus GN=Ins2 PE=1 SV=1	2	68.41	LGGGPGAGDLQTLALEVAQQ			Elution from: 104.89 to 105.37 period: 20170821_QE3_LYTL_RDS2597_Pancreas_S08_C8_01.raw experiment: 1 cycles: 1 precIntensity: 25588748.3 FinneganScanNumber: 23244	P01326	Insulin-2 OS=Mus musculus GN=Ins2 PE=1 SV=1	2	108.41	PQVAQLELGGGPGAGDLQTL			Elution from: 88.15 to 89.20 period: 20170821_QE3_LYTL_RDS2597_Pancreas_S09_C8_01.raw experiment: 1 cycles: 1 precIntensity: 375650221.0 FinneganScanNumber: 19482	P55095	Glucagon OS=Mus musculus GN=Gcg PE=1 SV=1
P01326	Insulin-2 OS=Mus musculus GN=Ins2 PE=1 SV=1	2	73.88	QVAQLELGGGPGAGDLQTLAL	Amidated (C-term)	0.000000000000000000000.2	Elution from: 103.18 to 103.20 period: 20170821_QE3_LYTL_RDS2597_Pancreas_S01_C8_01.raw experiment: 1 cycles: 1 precIntensity: 327044.8 FinneganScanNumber: 22714	P01326	Insulin-2 OS=Mus musculus GN=Ins2 PE=1 SV=1	3	72.45	ELGGGPGAGDLQTLALEVAQQ			Elution from: 108.19 to 108.63 period: 20170821_QE3_LYTL_RDS2597_Pancreas_S02_C8_01.raw experiment: 1 cycles: 1 precIntensity: 27193786.5 FinneganScanNumber: 23659	P01326	Insulin-2 OS=Mus musculus GN=Ins2 PE=1 SV=1	2	87.12	DPQVAQLELGGGPGAGDLQTL			Elution from: 94.18 to 94.94 period: 20170821_QE3_LYTL_RDS2597_Pancreas_S03_C8_01.raw experiment: 1 cycles: 1 precIntensity: 87922567.8 FinneganScanNumber: 21130	P01326	Insulin-2 OS=Mus musculus GN=Ins2 PE=1 SV=1	3	48.51	VEDPQVAQLELGGGPGAGDL			Elution from: 83.86 to 84.75 period: 20170821_QE3_LYTL_RDS2597_Pancreas_S07_C8_01.raw experiment: 1 cycles: 1 precIntensity: 143778722.0 FinneganScanNumber: 18594	P01326	Insulin-2 OS=Mus musculus GN=Ins2 PE=1 SV=1	3	65.15	PQVAQLELGGGPGAGDLQTL			Elution from: 88.69 to 89.64 period: 20170821_QE3_LYTL_RDS2597_Pancreas_S08_C8_01.raw experiment: 1 cycles: 1 precIntensity: 48880228.3 FinneganScanNumber: 19978	P01326	Insulin-2 OS=Mus musculus GN=Ins2 PE=1 SV=1	2	49.07	PQVAQLELGGGPGAGDLQTL			Elution from: 88.15 to 89.20 period: 20170821_QE3_LYTL_RDS2597_Pancreas_S09_C8_01.raw experiment: 1 cycles: 1 precIntensity: 375650221.0 FinneganScanNumber: 19567	P55095	Glucagon OS=Mus musculus GN=Gcg PE=1 SV=1
P01326	Insulin-2 OS=Mus musculus GN=Ins2 PE=1 SV=1	2	77.71	QVAQLELGGGPGAGDLQTLAL			Elution from: 103.14 to 103.20 period: 20170821_QE3_LYTL_RDS2597_Pancreas_S01_C8_01.raw experiment: 1 cycles: 1 precIntensity: 1170091.4 FinneganScanNumber: 22714	P01326	Insulin-2 OS=Mus musculus GN=Ins2 PE=1 SV=1	2	94.54	ELGGGPGAGDLQTLALEVAQQ			Elution from: 108.22 to 108.66 period: 20170821_QE3_LYTL_RDS2597_Pancreas_S02_C8_01.raw experiment: 1 cycles: 1 precIntensity: 67141863.8 FinneganScanNumber: 23657	P01326	Insulin-2 OS=Mus musculus GN=Ins2 PE=1 SV=1	3	37.07	VEDPQVAQLELGGGPGAGDLQ			Elution from: 76.62 to 77.68 period: 20170821_QE3_LYTL_RDS2597_Pancreas_S03_C8_01.raw experiment: 1 cycles: 1 precIntensity: 190146592.3 FinneganScanNumber: 17559	P01326	Insulin-2 OS=Mus musculus GN=Ins2 PE=1 SV=1	3	29.6	VEDPQVAQLELGGGPGAGDL			Elution from: 83.86 to 84.75 period: 20170821_QE3_LYTL_RDS2597_Pancreas_S07_C8_01.raw experiment: 1 cycles: 1 precIntensity: 143778722.0 FinneganScanNumber: 18692	P01326	Insulin-2 OS=Mus musculus GN=Ins2 PE=1 SV=1	3	77.07	PQVAQLELGGGPGAGDLQTL			Elution from: 88.69 to 89.64 period: 20170821_QE3_LYTL_RDS2597_Pancreas_S08_C8_01.raw experiment: 1 cycles: 1 precIntensity: 48880228.3 FinneganScanNumber: 19897	P01326	Insulin-2 OS=Mus musculus GN=Ins2 PE=1 SV=1	3	33.58	VEDPQVAQLELGGGPGAGDL			Elution from: 83.21 to 84.23 period: 20170821_QE3_LYTL_RDS2597_Pancreas_S09_C8_01.raw experiment: 1 cycles: 1 precIntensity: 173128148.3 FinneganScanNumber: 18497	P55095	Glucagon OS=Mus musculus GN=Gcg PE=1 SV=1
P01326	Insulin-2 OS=Mus musculus GN=Ins2 PE=1 SV=1	3	85.46	ELGGGPGAGDLQTLALEVAQQ			Elution from: 108.00 to 108.60 period: 20170821_QE3_LYTL_RDS2597_Pancreas_S01_C8_01.raw experiment: 1 cycles: 1 precIntensity: 39771052.1 FinneganScanNumber: 23756	P01326	Insulin-2 OS=Mus musculus GN=Ins2 PE=1 SV=1	2	67.02	EVEDPQVAQLELGGGPGAGDL	Glu->pyro-Glu (N-term E)	4.000000000000000000000.0	Elution from: 106.60 to 107.02 period: 20170821_QE3_LYTL_RDS2597_Pancreas_S02_C8_01.raw experiment: 1 cycles: 1 precIntensity: 13371395.5 FinneganScanNumber: 23320	P01326	Insulin-2 OS=Mus musculus GN=Ins2 PE=1 SV=1	3	60.46	VEDPQVAQLELGGGPGAGDLQ			Elution from: 76.62 to 77.68 period: 20170821_QE3_LYTL_RDS2597_Pancreas_S03_C8_01.raw experiment: 1 cycles: 1 precIntensity: 190146592.3 FinneganScanNumber: 17483	P01326	Insulin-2 OS=Mus musculus GN=Ins2 PE=1 SV=1	3	39.44	VEDPQVAQLELGGGPGAGDL			Elution from: 83.86 to 84.75 period: 20170821_QE3_LYTL_RDS2597_Pancreas_S07_C8_01.raw experiment: 1 cycles: 1 precIntensity: 143778722.0 FinneganScanNumber: 18669	P01326	Insulin-2 OS=Mus musculus GN=Ins2 PE=1 SV=1	2	73.36	PQVAQLELGGGPGAGDLQTL			Elution from: 88.92 to 89.95 period: 20170821_QE3_LYTL_RDS2597_Pancreas_S08_C8_01.raw experiment: 1 cycles: 1 precIntensity: 371608971.5 FinneganScanNumber: 20020	P01326	Insulin-2 OS=Mus musculus GN=Ins2 PE=1 SV=1	3	45.59	VEDPQVAQLELGGGPGAGDL			Elution from: 83.21 to 84.91 period: 20170821_QE3_LYTL_RDS2597_Pancreas_S09_C8_01.raw experiment: 1 cycles: 1 precIntensity: 173128148.3 FinneganScanNumber: 18420	P55095	Glucagon OS=Mus musculus GN=Gcg PE=1 SV=1
P01326	Insulin-2 OS=Mus musculus GN=Ins2 PE=1 SV=1	2	116.63	ELGGGPGAGDLQTLALEVAQQ			Elution from: 108.10 to 108.55 period: 20170821_QE3_LYTL_RDS2597_Pancreas_S01_C8_01.raw experiment: 1 cycles: 1 precIntensity: 68016447.3 FinneganScanNumber: 23750	P01326	Insulin-2 OS=Mus musculus GN=Ins2 PE=1 SV=1	3	52.95	DPQVAQLELGGGPGAGDLQTL			Elution from: 94.12 to 94.77 period: 20170821_QE3_LYTL_RDS2597_Pancreas_S02_C8_01.raw experiment: 1 cycles: 1 precIntensity: 25850411.4 FinneganScanNumber: 20707	P01326	Insulin-2 OS=Mus musculus GN=Ins2 PE=1 SV=1	2	122.39	VEDPQVAQLELGGGPGAGDLQ			Elution from: 76.52 to 77.75 period: 20170821_QE3_LYTL_RDS2597_Pancreas_S03_C8_01.raw experiment: 1 cycles: 1 precIntensity: 530129045.0 FinneganScanNumber: 17579	P01326	Insulin-2 OS=Mus musculus GN=Ins2 PE=1 SV=1	2	68.4	VEDPQVAQLELGGGPGAGDL			Elution from: 83.76 to 85.34 period: 20170821_QE3_LYTL_RDS2597_Pancreas_S07_C8_01.raw experiment: 1 cycles: 1 precIntensity: 1145005546.0 FinneganScanNumber: 18804	P01326	Insulin-2 OS=Mus musculus GN=Ins2 PE=1 SV=1	2	157.06	PQVAQLELGGGPGAGDLQTL			Elution from: 88.92 to 89.95 period: 20170821_QE3_LYTL_RDS2597_Pancreas_S08_C8_01.raw experiment: 1 cycles: 1 precIntensity: 371608971.5 FinneganScanNumber: 19870	P01326	Insulin-2 OS=Mus musculus GN=Ins2 PE=1 SV=1	2	49.34	VEDPQVAQLELGGGPGAGDL			Elution from: 83.32 to 84.87 period: 20170821_QE3_LYTL_RDS2597_Pancreas_S09_C8_01.raw experiment: 1 cycles: 1 precIntensity: 1268823322.0 FinneganScanNumber: 18628	P55095	Glucagon OS=Mus musculus GN=Gcg PE=1 SV=1
P01326	Insulin-2 OS=Mus musculus GN=Ins2 PE=1 SV=1	2	51.46	EVEDPQVAQLELGGGPGAGDL	Glu->pyro-Glu (N-term E)	4.000000000000000000000.0	Elution from: 106.09 to 106.54 period: 20170821_QE3_LYTL_RDS2597_Pancreas_S01_C8_01.raw experiment: 1 cycles: 1 precIntensity: 20134072.8 FinneganScanNumber: 23402	P01326	Insulin-2 OS=Mus musculus GN=Ins2 PE=1 SV=1	3	44.44	DPQVAQLELGGGPGAGDLQTL			Elution from: 94.12 to 94.77 period: 20170821_QE3_LYTL_RDS2597_Pancreas_S02_C8_01.raw experiment: 1 cycles: 1 precIntensity: 25670144.9 FinneganScanNumber: 20757	P01326	Insulin-2 OS=Mus musculus GN=Ins2 PE=1 SV=1	2	98.96	VEDPQVAQLELGGGPGAGDLQ			Elution from: 76.52 to 77.75 period: 20170821_QE3_LYTL_RDS2597_Pancreas_S03_C8_01.raw experiment: 1 cycles: 1 precIntensity: 530129045.0 FinneganScanNumber: 17502	P01326	Insulin-2 OS=Mus musculus GN=Ins2 PE=1 SV=1	2	85.37	VEDPQVAQLELGGGPGAGDL			Elution from: 83.76 to 85.34 period: 20170821_QE3_LYTL_RDS2597_Pancreas_S07_C8_01.raw experiment: 1 cycles: 1 precIntensity: 1145005546.0 FinneganScanNumber: 18580	P01326	Insulin-2 OS=Mus musculus GN=Ins2 PE=1 SV=1	2	164.32	PQVAQLELGGGPGAGDLQTL			Elution from: 88.92 to 89.95 period: 20170821_QE3_LYTL_RDS2597_Pancreas_S08_C8_01.raw experiment: 1 cycles: 1 precIntensity: 371608971.5 FinneganScanNumber: 19945	P01326	Insulin-2 OS=Mus musculus GN=Ins2 PE=1 SV=1	2	98.94	VEDPQVAQLELGGGPGAGDL			Elution from: 83.32 to 84.87 period: 20170821_QE3_LYTL_RDS2597_Pancreas_S09_C8_01.raw experiment: 1 cycles: 1 precIntensity: 1268823322.0 FinneganScanNumber: 18551	P55095	Glucagon OS=Mus musculus GN=Gcg PE=1 SV=1
P01326	Insulin-2 OS=Mus musculus GN=Ins2 PE=1 SV=1	3	36.54	DPQVAQLELGGGPGAGDLQTL	Amidated (C-term)	0.000000000000000000000.2	Elution from: 94.03 to 94.15 period: 20170821_QE3_LYTL_RDS2597_Pancreas_S01_C8_01.raw experiment: 1 cycles: 1 precIntensity: 1138940.1 FinneganScanNumber: 20787	P01326	Insulin-2 OS=Mus musculus GN=Ins2 PE=1 SV=1	2	138.18	DPQVAQLELGGGPGAGDLQTL			Elution from: 94.09 to 94.83 period: 20170821_QE3_LYTL_RDS2597_Pancreas_S02_C8_01.raw experiment: 1 cycles: 1 precIntensity: 119444402.0 FinneganScanNumber: 20680	P01326	Insulin-2 OS=Mus musculus GN=Ins2 PE=1 SV=1	3	31.5	EVEDPQVAQLELGGGPGAGDL			Elution from: 86.14 to 87.10 period: 20170821_QE3_LYTL_RDS2597_Pancreas_S03_C8_01.raw experiment: 1 cycles: 1 precIntensity: 70173854.0 FinneganScanNumber: 19587	P01326	Insulin-2 OS=Mus musculus GN=Ins2 PE=1 SV=1	2	67.3	VEDPQVAQLELGGGPGAGDL			Elution from: 83.76 to 85.34 period: 20170821_QE3_LYTL_RDS2597_Pancreas_S07_C8_01.raw experiment: 1 cycles: 1 precIntensity: 1145005546.0 FinneganScanNumber: 18731	P01326	Insulin-2 OS=Mus musculus GN=Ins2 PE=1 SV=1	3	45.61	VEDPQVAQLELGGGPGAGDL			Elution from: 83.75 to 84.99 period: 20170821_QE3_LYTL_RDS2597_Pancreas_S08_C8_01.raw experiment: 1 cycles: 1 precIntensity: 222501834.4 FinneganScanNumber: 18852	P01326	Insulin-2 OS=Mus musculus GN=Ins2 PE=1 SV=1	2	66.4	VEDPQVAQLELGGGPGAGDL			Elution from: 83.32 to 84.87 period: 20170821_QE3_LYTL_RDS2597_Pancreas_S09_C8_01.raw experiment: 1 cycles: 1 precIntensity: 1268823322.0 FinneganScanNumber: 18399	P55095	Glucagon OS=Mus musculus GN=Gcg PE=1 SV=1
P01326	Insulin-2 OS=Mus musculus GN=Ins2 PE=1 SV=1	3	47.36	DPQVAQLELGGGPGAGDLQTL			Elution from: 93.92 to 94.60 period: 20170821_QE3_LYTL_RDS2597_Pancreas_S01_C8_01.raw experiment: 1 cycles: 1 precIntensity: 27917743.1 FinneganScanNumber: 20871	P01326	Insulin-2 OS=Mus musculus GN=Ins2 PE=1 SV=1	2	141.1	DPQVAQLELGGGPGAGDLQTL			Elution from: 94.09 to 94.83 period: 20170821_QE3_LYTL_RDS2597_Pancreas_S02_C8_01.raw experiment: 1 cycles: 1 precIntensity: 119444402.0 FinneganScanNumber: 20754	P01326	Insulin-2 OS=Mus musculus GN=Ins2 PE=1 SV=1	3	59.41	EVEDPQVAQLELGGGPGAGDL			Elution from: 86.14 to 87.10 period: 20170821_QE3_LYTL_RDS2597_Pancreas_S03_C8_01.raw experiment: 1 cycles: 1 precIntensity: 70173854.0 FinneganScanNumber: 19509	P01326	Insulin-2 OS=Mus musculus GN=Ins2 PE=1 SV=1	2	76.22	VEDPQVAQLELGGGPGAGDL			Elution from: 83.76 to 85.34 period: 20170821_QE3_LYTL_RDS2597_Pancreas_S07_C8_01.raw experiment: 1 cycles: 1 precIntensity: 1145005546.0 FinneganScanNumber: 18655	P01326	Insulin-2 OS=Mus musculus GN=Ins2 PE=1 SV=1	3	42.67	VEDPQVAQLELGGGPGAGDL			Elution from: 83.75 to 84.99 period: 20170821_QE3_LYTL_RDS2597_Pancreas_S08_C8_01.raw experiment: 1 cycles: 1 precIntensity: 222501834.4 FinneganScanNumber: 18927	P01326	Insulin-2 OS=Mus musculus GN=Ins2 PE=1 SV=1	2	125.44	VEDPQVAQLELGGGPGAGDL			Elution from: 83.32 to 84.87 period: 20170821_QE3_LYTL_RDS2597_Pancreas_S09_C8_01.raw experiment: 1 cycles: 1 precIntensity: 1268823322.0 FinneganScanNumber: 18474	P55095	Glucagon OS=Mus musculus GN=Gcg PE=1 SV=1
P01326	Insulin-2 OS=Mus musculus GN=Ins2 PE=1 SV=1	3	40.46	DPQVAQLELGGGPGAGDLQTL			Elution from: 93.92 to 94.60 period: 20170821_QE3_LYTL_RDS2597_Pancreas_S01_C8_01.raw experiment: 1 cycles: 1 precIntensity: 28211144.6 FinneganScanNumber: 20787	P01326	Insulin-2 OS=Mus musculus GN=Ins2 PE=1 SV=1	3	58.98	VEDPQVAQLELGGGPGAGDLQ			Elution from: 76.81 to 77.77 period: 20170821_QE3_LYTL_RDS2597_Pancreas_S02_C8_01.raw experiment: 1 cycles: 1 precIntensity: 192874369.0 FinneganScanNumber: 17065	P01326	Insulin-2 OS=Mus musculus GN=Ins2 PE=1 SV=1	2	91.8	EVEDPQVAQLELGGGPGAGDL			Elution from: 86.45 to 87.50 period: 20170821_QE3_LYTL_RDS2597_Pancreas_S03_C8_01.raw experiment: 1 cycles: 1 precIntensity: 404073036.0 FinneganScanNumber: 19495	P01326	Insulin-2 OS=Mus musculus GN=Ins2 PE=1 SV=1	3	51.61	DPQVAQLELGGGPGAGDLQT			Elution from: 76.13 to 77.33 period: 20170821_QE3_LYTL_RDS2597_Pancreas_S07_C8_01.raw experiment: 1 cycles: 1 precIntensity: 89690186.4 FinneganScanNumber: 17011	P01326	Insulin-2 OS=Mus musculus GN=Ins2 PE=1 SV=1	2	85.35	VEDPQVAQLELGGGPGAGDL			Elution from: 84.01 to 85.58 period: 20170821_QE3_LYTL_RDS2597_Pancreas_S08_C8_01.raw experiment: 1 cycles: 1 precIntensity: 1299864830.0 FinneganScanNumber: 18996	P01326	Insulin-2 OS=Mus musculus GN=Ins2 PE=1 SV=1	3	56.37	DPQVAQLELGGGPGAGDLQT			Elution from: 75.65 to 76.95 period: 20170821_QE3_LYTL_RDS2597_Pancreas_S09_C8_01.raw experiment: 1 cycles: 1 precIntensity: 97910422.8 FinneganScanNumber: 16812	P55095	Glucagon OS=Mus musculus GN=Gcg PE=1 SV=1
P01326	Insulin-2 OS=Mus musculus GN=Ins2 PE=1 SV=1	2	96.62	DPQVAQLELGGGPGAGDLQTL			Elution from: 93.89 to 94.65 period: 20170821_QE3_LYTL_RDS2597_Pancreas_S01_C8_01.raw experiment: 1 cycles: 1 precIntensity: 114984172.3 FinneganScanNumber: 20761	P01326	Insulin-2 OS=Mus musculus GN=Ins2 PE=1 SV=1	2	86.71	VEDPQVAQLELGGGPGAGDLQ			Elution from: 76.70 to 77.84 period: 20170821_QE3_LYTL_RDS2597_Pancreas_S02_C8_01.raw experiment: 1 cycles: 1 precIntensity: 568465518.0 FinneganScanNumber: 17055	P01326	Insulin-2 OS=Mus musculus GN=Ins2 PE=1 SV=1	2	44	EVEDPQVAQLELGGGPGAGDL			Elution from: 86.45 to 87.50 period: 20170821_QE3_LYTL_RDS2597_Pancreas_S03_C8_01.raw experiment: 1 cycles: 1 precIntensity: 404073036.0 FinneganScanNumber: 19650	P01326	Insulin-2 OS=Mus musculus GN=Ins2 PE=1 SV=1	3	53.1	DPQVAQLELGGGPGAGDLQT			Elution from: 76.13 to 77.33 period: 20170821_QE3_LYTL_RDS2597_Pancreas_S07_C8_01.raw experiment: 1 cycles: 1 precIntensity: 89828574.1 FinneganScanNumber: 17088	P01326	Insulin-2 OS=Mus musculus GN=Ins2 PE=1 SV=1	2	77.68	VEDPQVAQLELGGGPGAGDL			Elution from: 84.01 to 85.58 period: 20170821_QE3_LYTL_RDS2597_Pancreas_S08_C8_01.raw experiment: 1 cycles: 1 precIntensity: 1299864830.0 FinneganScanNumber: 18919	P01326	Insulin-2 OS=Mus musculus GN=Ins2 PE=1 SV=1	3	43.14	DPQVAQLELGGGPGAGDLQT			Elution from: 75.65 to 76.95 period: 20170821_QE3_LYTL_RDS2597_Pancreas_S09_C8_01.raw experiment: 1 cycles: 1 precIntensity: 97910422.8 FinneganScanNumber: 16966	P55095	Glucagon OS=Mus musculus GN=Gcg PE=1 SV=1
P01326	Insulin-2 OS=Mus musculus GN=Ins2 PE=1 SV=1	2	117.75	DPQVAQLELGGGPGAGDLQTL			Elution from: 93.89 to 94.65 period: 20170821_QE3_LYTL_RDS2597_Pancreas_S01_C8_01.raw experiment: 1 cycles: 1 precIntensity: 114984172.3 FinneganScanNumber: 20836	P01326	Insulin-2 OS=Mus musculus GN=Ins2 PE=1 SV=1	2	99.36	VEDPQVAQLELGGGPGAGDLQ			Elution from: 76.70 to 77.84 period: 20170821_QE3_LYTL_RDS2597_Pancreas_S02_C8_01.raw experiment: 1 cycles: 1 precIntensity: 568465518.0 FinneganScanNumber: 17207	P01326	Insulin-2 OS=Mus musculus GN=Ins2 PE=1 SV=1	2	58.39	EVEDPQVAQLELGGGPGAGDL			Elution from: 86.45 to 87.50 period: 20170821_QE3_LYTL_RDS2597_Pancreas_S03_C8_01.raw experiment: 1 cycles: 1 precIntensity: 404073036.0 FinneganScanNumber: 19572	P01326	Insulin-2 OS=Mus musculus GN=Ins2 PE=1 SV=1	2	150.88	DPQVAQLELGGGPGAGDLQT			Elution from: 76.20 to 77.56 period: 20170821_QE3_LYTL_RDS2597_Pancreas_S07_C8_01.raw experiment: 1 cycles: 1 precIntensity: 925596204.0 FinneganScanNumber: 16997	P01326	Insulin-2 OS=Mus musculus GN=Ins2 PE=1 SV=1	2	71.21	VEDPQVAQLELGGGPGAGDL			Elution from: 84.01 to 85.58 period: 20170821_QE3_LYTL_RDS2597_Pancreas_S08_C8_01.raw experiment: 1 cycles: 1 precIntensity: 1299864830.0 FinneganScanNumber: 18844	P01326	Insulin-2 OS=Mus musculus GN=Ins2 PE=1 SV=1	3	60.33	DPQVAQLELGGGPGAGDLQT			Elution from: 75.65 to 76.95 period: 20170821_QE3_LYTL_RDS2597_Pancreas_S09_C8_01.raw experiment: 1 cycles: 1 precIntensity: 97910422.8 FinneganScanNumber: 16888	P55095	Glucagon OS=Mus musculus GN=Gcg PE=1 SV=1
P01326	Insulin-2 OS=Mus musculus GN=Ins2 PE=1 SV=1	3	49.61	VEDPQVAQLELGGGPGAGDLQ			Elution from: 76.76 to 77.76 period: 20170821_QE3_LYTL_RDS2597_Pancreas_S01_C8_01.raw experiment: 1 cycles: 1 precIntensity: 219488861.3 FinneganScanNumber: 17175	P01326	Insulin-2 OS=Mus musculus GN=Ins2 PE=1 SV=1	2	105.08	VEDPQVAQLELGGGPGAGDLQ			Elution from: 76.70 to 77.84 period: 20170821_QE3_LYTL_RDS2597_Pancreas_S02_C8_01.raw experiment: 1 cycles: 1 precIntensity: 568465518.0 FinneganScanNumber: 17130	P01326	Insulin-2 OS=Mus musculus GN=Ins2 PE=1 SV=1	3	32.05	EDPQVAQLELGGGPGAGDLQT			Elution from: 75.78 to 76.55 period: 20170821_QE3_LYTL_RDS2597_Pancreas_S03_C8_01.raw experiment: 1 cycles: 1 precIntensity: 117907346.0 FinneganScanNumber: 17261	P01326	Insulin-2 OS=Mus musculus GN=Ins2 PE=1 SV=1	2	113.56	DPQVAQLELGGGPGAGDLQT			Elution from: 76.20 to 77.56 period: 20170821_QE3_LYTL_RDS2597_Pancreas_S07_C8_01.raw experiment: 1 cycles: 1 precIntensity: 925596204.0 FinneganScanNumber: 17150	P01326	Insulin-2 OS=Mus musculus GN=Ins2 PE=1 SV=1	2	58.81	VEDPQVAQLELGGGPGAGDL			Elution from: 84.01 to 85.58 period: 20170821_QE3_LYTL_RDS2597_Pancreas_S08_C8_01.raw experiment: 1 cycles: 1 precIntensity: 1299864830.0 FinneganScanNumber: 19073	P01326	Insulin-2 OS=Mus musculus GN=Ins2 PE=1 SV=1	2	146.63	DPQVAQLELGGGPGAGDLQT			Elution from: 75.65 to 77.16 period: 20170821_QE3_LYTL_RDS2597_Pancreas_S09_C8_01.raw experiment: 1 cycles: 1 precIntensity: 883394007.0 FinneganScanNumber: 16804	P55095	Glucagon OS=Mus musculus GN=Gcg PE=1 SV=1
P01326	Insulin-2 OS=Mus musculus GN=Ins2 PE=1 SV=1	3	62.66	VEDPQVAQLELGGGPGAGDLQ			Elution from: 76.76 to 77.76 period: 20170821_QE3_LYTL_RDS2597_Pancreas_S01_C8_01.raw experiment: 1 cycles: 1 precIntensity: 219488861.3 FinneganScanNumber: 17249	P01326	Insulin-2 OS=Mus musculus GN=Ins2 PE=1 SV=1	3	49	EVEDPQVAQLELGGGPGAGDL			Elution from: 86.56 to 87.24 period: 20170821_QE3_LYTL_RDS2597_Pancreas_S02_C8_01.raw experiment: 1 cycles: 1 precIntensity: 90461009.5 FinneganScanNumber: 19112	P01326	Insulin-2 OS=Mus musculus GN=Ins2 PE=1 SV=1	3	36.54	EDPQVAQLELGGGPGAGDLQT			Elution from: 75.78 to 76.55 period: 20170821_QE3_LYTL_RDS2597_Pancreas_S03_C8_01.raw experiment: 1 cycles: 1 precIntensity: 117907346.0 FinneganScanNumber: 17335	P01326	Insulin-2 OS=Mus musculus GN=Ins2 PE=1 SV=1	2	136.8	DPQVAQLELGGGPGAGDLQT			Elution from: 76.20 to 77.56 period: 20170821_QE3_LYTL_RDS2597_Pancreas_S07_C8_01.raw experiment: 1 cycles: 1 precIntensity: 925596204.0 FinneganScanNumber: 17073	P01326	Insulin-2 OS=Mus musculus GN=Ins2 PE=1 SV=1	2	21.11	DPQVAQLELGGGPGAGDLQT			Elution from: 136.25 to 136.29 period: 20170821_QE3_LYTL_RDS2597_Pancreas_S08_C8_01.raw experiment: 1 cycles: 1 precIntensity: 107562.0 FinneganScanNumber: 29836	P01326	Insulin-2 OS=Mus musculus GN=Ins2 PE=1 SV=1	2	142.87	DPQVAQLELGGGPGAGDLQT			Elution from: 75.65 to 77.16 period: 20170821_QE3_LYTL_RDS2597_Pancreas_S09_C8_01.raw experiment: 1 cycles: 1 precIntensity: 883394007.0 FinneganScanNumber: 16957	P55095	Glucagon OS=Mus musculus GN=Gcg PE=1 SV=1
[truncated: 8,510 more rows]
[truncated: 22 more columns]

## Sheet: Sup.Fig.5b
Combination	Correlation	Filename	Overlap	Peptidomics	Proteomics	Median	0.204544			0.20_brain_proteomics_peptidomics_BR10-BR3-BR5.xlsx	acc	proteomics	peptidomics	Log10 int.
0	0.180336	0.18_brain_proteomics_peptidomics_BR1-BR2-BR8.xlsx	1532	1631	10637						A2A699	10.9038	8.01568
1	0.183535	0.18_brain_proteomics_peptidomics_BR2-BR5-BR8.xlsx	1580	1675	10637						A2A9C3	10.2566	4.54598
2	0.185261	0.19_brain_proteomics_peptidomics_BR2-BR4-BR8.xlsx	1559	1654	10637						A2AHG0	10.4156	7.2024
3	0.185952	0.19_brain_proteomics_peptidomics_BR4-BR8-BR9.xlsx	1543	1652	10637						A2AJI0	11.3453	7.87563
[truncated: 1,524 more rows]

## Sheet: Sup.Fig.6b
Log10 Intensities
Pancreas	Islets	Pancreas	Islets	Pancreas
[truncated: 211,933+ more rows]

[truncated: 4 more sheets: Sup.Fig8a-c, Sup.Fig13a-d, Sup.Fig14a-d, Sup.Fig15a-d]
